# Supplementary material for: PHOSPHATE STARVATION RESPONSE transcription factors enable arbuscular mycorrhiza symbiosis
Source: Nat Commun. 2022 Jan 25;13:477. doi: 10.1038/s41467-022-27976-8 (PMC8789775; doi:10.1038/s41467-022-27976-8)
Supplement: Supplementary file 4 — Supplementary Data 1 [file 41467_2022_27976_MOESM4_ESM.xlsx]

## Sheet: Description
Data S1: RNA-seq based expression data for all genes expressed in Mock (not inoculated) or AM (Rhizophagus irregularis-inoculated) roots of WT, phr2 and 35S:PHR2.
phr2 was grown at low phosphate (LP 25 µM) and 35S:PHR2 at high phosphate (HP 500 µM). WT was grown at both conditions.
All genoypes used in the transcriptome assay were in the Oryza sativa ssp. japonicaNipponbare genetic background.
Differentially expressed genes (DEGs) are shown for all comparisons and listed in different work sheets.
Log Fold Change (lfc) provides the degree of up-or down-regulation. False Discovery Rate (FD) associated provides the its statistical significance in sample comparisons.
Cut-off for identifying DEGs were as follows: |lfc| ≥ 0.585 & FDR ≤ 0.05
Sheet-1: Total expression data for 34200 genes detected in RNASeq transcriptome.
Sheet-2: DEGs in phr2 comparing AM vs Mock samples grown at LP.
Sheet-3: DEGs in 35S:PHR2 comparing AM vs Mock samples grown at HP.
Sheet-4: DEGs in WT comparing AM vs Mock samples grown at LP.
Sheet-5: DEGs in WT comparing AM vs Mock samples grown at HP.
Sheet-6: DEGs comparing AM samples of phr2 with AM samples of WT (all grown at LP).
Sheet-7: DEGs comparing AM samples of phr2 with Mock samples of WT (all grown at LP).
Sheet-8: DEGs comparing Mock samples of 35S:PHR2 with Mock samples of WT (all grown at HP).
Sheet-9: DEGs comparing Mock samples of 35S:PHR2 with Mock samples of WT (all grown at HP).

## Sheet: Sheet-1
Locus ID	phr2 vs WT LP AM lfc	phr2 vs WT LP AM FDR	phr2 vs WT LP Mock lfc	phr2 vs WT LP Mock FDR	35S:PHR2 vs WT HP AM lfc	35S:PHR2 vs WT HP AM FDR	35S:PHR2 vs WT HP Mock lfc	35S:PHR2 vs WT HP Mock FDR	WT LP AM vs Mock lfc	WT LP AM vs Mock FDR	WT HP AM vs Mock lfc	WT HP AM vs Mock FDR	phr2 LP AM vs Mock lfc	phr2 LP AM vs Mock FDR	35S:PHR2 HP AM vs Mock lfc	35S:PHR2 HP AM vs Mock FDR
ChrSy.fgenesh.gene.1	0	1	1.84407	0.515538	3.12621	0.347824	0	1	0	1	0	1	-1.84407	0.475645	3.12621	0.505979
ChrSy.fgenesh.gene.10	0	1	1.8907	0.511982	1.81326	0.550421	-0.430851	1	0	1	-3.09214	0.566212	-1.8907	0.475645	-0.848032	1
ChrSy.fgenesh.gene.12	-3.91004	3.75e-10	-0.417874	0.51326	1.3945	0.0013985	2.17753	9.85e-07	-0.0406988	1	0.721205	0.401058	-3.53286	4.59e-08	-0.061823	1
ChrSy.fgenesh.gene.13	-5.90794	4.95e-16	-3.94139	3.95e-09	1.27914	0.178683	0.744125	0.468353	0.672823	0.204909	-0.989279	0.596668	-1.29372	0.475645	-0.454267	0.78213
ChrSy.fgenesh.gene.14	4.3437	0.00458327	6.59151	0.000148679	0	1	0	1	1.99548	0.493231	0	1	-0.252325	0.93567	0	1
ChrSy.fgenesh.gene.15	-5.44287	0.0438216	-1.7763	0.515538	2.67203	0.385339	0	1	3.66657	0.237554	0	1	0	1	2.67203	0.549631
ChrSy.fgenesh.gene.16	2.31078	0.411056	1.55374	0.619791	1.88159	0.543754	0	1	-0.570997	0.962123	0	1	0.186041	1	1.88159	0.708878
ChrSy.fgenesh.gene.17	-0.842914	0.0530042	-0.184791	0.798373	0.712837	0.202126	1.76452	2.03e-05	0.425188	0.486394	-0.326585	0.845871	-0.232935	0.701663	-1.37827	0.00096382
ChrSy.fgenesh.gene.18	0	1	0	1	2.59226	0.431434	-0.0320081	1	0	1	-1.86582	0.755943	0	1	0.758441	1
ChrSy.fgenesh.gene.19	-2.15608	0.000432325	0.884579	0.034243	0.988659	0.00949587	1.36251	0.00618621	0.00719242	1	1.03403	0.110308	-3.03347	2.02e-09	0.660187	0.156085
ChrSy.fgenesh.gene.2	-3.68369	0.186286	-3.06792	0.29954	2.6305	0.407049	-0.0234512	1	0.615765	0.953836	-1.86106	0.755943	0	1	0.79289	1
ChrSy.fgenesh.gene.21	-1.61227	0.000168801	-3.22411	4.42e-14	-1.99202	6.83e-07	-1.04685	0.0274921	-0.967563	0.0376824	0.45394	0.641312	0.644284	0.242491	-0.491232	0.555461
ChrSy.fgenesh.gene.22	-3.87646	1.2e-19	0.0605754	1	0.0260683	1	0.688706	0.236613	1.52719	0.000260104	0.641458	0.404479	-2.40985	1.76e-08	-0.0211796	1
ChrSy.fgenesh.gene.23	0	1	0	1	2.67572	0.425892	0	1	0	1	0	1	0	1	2.67572	0.594147
ChrSy.fgenesh.gene.25	0.955511	0.0224691	0.598167	0.202392	0.506839	0.330454	0.496907	0.415597	-0.970791	0.0328351	-0.602925	0.404953	-0.613447	0.161491	-0.592994	0.354854
ChrSy.fgenesh.gene.26	-0.135804	0.885329	-0.501118	0.408199	0.0346008	1	0.37885	0.571461	-0.217454	0.830467	-0.0333732	1	0.14786	0.882033	-0.377622	0.674864
ChrSy.fgenesh.gene.27	4.26768	0.0366118	-2.35817	0.151375	-2.01811	0.231837	1.06976	0.615422	-5.02594	0.0145912	0.39867	1	1.59992	0.361071	-2.6892	0.124565
ChrSy.fgenesh.gene.28	1.35686	0.000472542	2.75841	1.83e-14	-1.13013	0.00203354	-0.440064	0.437163	-0.122095	0.936694	0.499424	0.474583	-1.52365	1.5e-05	-0.190646	0.915813
ChrSy.fgenesh.gene.29	-0.191848	0.380291	0.13471	0.591419	0.240976	0.311554	0.228701	0.423097	-0.161242	0.576239	-0.0958126	0.941639	-0.4878	0.00735285	-0.0835371	0.951612
ChrSy.fgenesh.gene.3	0	1	1.88977	0.514789	3.18738	0.335561	1.85306	0.615422	0	1	0	1	-1.88977	0.475645	1.33431	0.916808
ChrSy.fgenesh.gene.30	0.925963	6.85e-06	1.07074	9.88e-08	0.684442	0.00241764	0.906938	4.6e-05	-0.3494	0.218849	-0.140468	0.886241	-0.494173	0.0222235	-0.362964	0.258706
ChrSy.fgenesh.gene.31	-2.02081	0.459141	-0.65535	0.918722	0	1	1.83691	0.615422	-0.527234	0.980996	0	1	-1.8927	0.475645	-1.83691	0.708878
ChrSy.fgenesh.gene.32	-4.28271	1.17e-28	1.87491	0.00725335	-1.91717	0.465369	1.85433	0.564388	6.46282	2.78e-43	1.91717	0.69795	0.305205	0.679292	-1.85433	0.666502
ChrSy.fgenesh.gene.33	-5.06639	0.0528759	-3.08784	0.270027	-1.30437	0.734632	-2.65631	0.452707	1.97856	0.559702	0.526276	1	0	1	1.87821	0.708878
ChrSy.fgenesh.gene.34	-0.681238	0.763824	0.00213606	1	-2.30791	0.304991	0.227453	1	-0.828108	0.75921	0.109244	1	-1.51148	0.398304	-2.42612	0.413151
ChrSy.fgenesh.gene.35	-2.24703	0.0657783	0.988821	0.465096	0.827448	0.547139	1.25829	0.43099	1.04799	0.499405	0.732982	0.846646	-2.18787	0.0721977	0.302137	1
ChrSy.fgenesh.gene.36	-0.857752	3.04e-05	1.45316	2.38e-13	0.526034	0.0498789	0.807919	0.000913964	0.919209	1.16e-05	-0.448223	0.225996	-1.39171	2.26e-12	-0.730108	0.00314884
ChrSy.fgenesh.gene.37	0.234947	0.306157	0.539031	0.00735234	0.670192	0.000719745	0.578581	0.00825588	0.11305	0.764258	-0.0536807	1	-0.191033	0.427632	0.0379304	1
ChrSy.fgenesh.gene.38	-2.36535	0.201523	0.0407238	1	-0.110916	1	5.40593	0.00896815	-1.07507	0.607484	4.14873	0.114777	-3.48115	0.0312407	-1.36811	0.629818
ChrSy.fgenesh.gene.39	-0.347945	0.461619	0.162121	0.795638	-0.468344	0.414227	0.959185	0.0572127	0.120983	0.916316	0.753171	0.284775	-0.389084	0.388511	-0.674359	0.265653
ChrSy.fgenesh.gene.4	1.87389	1.15e-08	2.02164	4.25e-12	-3.89295	0.0355132	0	1	-0.344599	0.603878	3.89295	0.0772028	-0.492346	0.101078	0	1
ChrSy.fgenesh.gene.40	0.177014	1	1.76324	0.531613	2.09152	0.49903	3.50599	0.274222	1.88246	0.577108	1.91979	0.751005	0.296239	0.988314	0.505315	1
ChrSy.fgenesh.gene.41	0.118304	1	-1.30995	0.602456	0.00498326	1	-0.0176186	1	0.636892	0.881438	-1.1683	0.877666	2.06514	0.327648	-1.14569	0.855623
ChrSy.fgenesh.gene.42	-0.352259	0.14446	0.0655111	0.896357	0.474952	0.0532257	0.227766	0.547161	0.0138063	1	-0.203188	0.755943	-0.403964	0.0834421	0.0439992	1
ChrSy.fgenesh.gene.44	2.92553	2.94e-05	1.72147	0.00188561	0.448885	0.913728	1.61302	0.190157	-1.73107	0.0694646	-0.809816	0.887359	-0.52701	0.383155	-1.97396	0.120625
ChrSy.fgenesh.gene.45	-0.960211	0.790761	0.627604	0.910805	-2.7008	0.379121	-0.0503687	1	0.281692	1	0.0414604	1	-1.30612	0.689388	-2.60897	0.570075
ChrSy.fgenesh.gene.47	-0.933777	0.748376	-3.71365	0.129569	-1.41623	0.551712	1.64161	0.615422	-0.926196	0.808267	2.86421	0.368798	1.85368	0.447538	-0.19363	1
ChrSy.fgenesh.gene.48	-1.54785	0.00366915	0.516049	0.408386	1.1422	0.195393	2.78358	0.0105474	0.680374	0.298054	1.89826	0.296668	-1.38352	0.01094	0.256878	0.976354
ChrSy.fgenesh.gene.49	-0.407778	0.0456931	0.296041	0.19975	0.159663	0.569436	0.042287	1	0.218609	0.452666	-0.0403098	1	-0.485211	0.0140282	0.0770663	0.980809
ChrSy.fgenesh.gene.5	0	1	0	1	1.88034	0.550421	0	1	0	1	0	1	0	1	1.88034	0.708878
ChrSy.fgenesh.gene.50	-0.49881	0.0096771	0.37615	0.0645172	0.801684	1.39e-05	0.796536	3.38e-05	-0.347931	0.128704	-0.0775921	0.997713	-1.22289	2.07e-12	-0.072444	0.983752
ChrSy.fgenesh.gene.52	0	1	0.842337	0.864289	3.18514	0.324833	2.62701	0.487845	-1.82074	0.605456	0	1	-2.66307	0.336888	0.55813	1
ChrSy.fgenesh.gene.53	-0.990627	0.44229	0.495085	0.792602	-0.70166	0.744439	-0.0186616	1	1.24855	0.420768	0.0786555	1	-0.237158	0.93837	-0.604343	0.931361
ChrSy.fgenesh.gene.54	-0.104763	0.887761	-0.43087	0.357082	0.488843	0.271218	0.496084	0.341974	-0.799593	0.0628983	0.385099	0.656963	-0.473486	0.276965	0.377857	0.612039
ChrSy.fgenesh.gene.55	-3.40383	3.35e-08	-0.488298	0.515538	1.08901	0.0707053	1.97105	0.000533128	0.0535607	1	0.231911	0.9848	-2.86197	5.8e-06	-0.65013	0.514072
ChrSy.fgenesh.gene.56	-6.71252	1.14e-08	-6.12224	1.46e-06	-0.548086	0.598854	0.982553	0.315719	0.59028	0.538092	0.566066	0.778032	0	1	-0.964573	0.396436
ChrSy.fgenesh.gene.57	4.09037	0.0138571	4.34625	0.0092853	-0.0921613	1	2.64017	0.382876	0.199811	1	2.70452	0.506961	-0.056073	1	-0.0278062	1
ChrSy.fgenesh.gene.59	2.92027	0.183777	4.48108	0.0670371	-1.92726	0.512843	0	1	2.83226	0.340165	1.92726	0.743186	1.27145	0.578192	0	1
ChrSy.fgenesh.gene.6	0.512932	0.600514	1.20202	0.0655237	1.7624	0.00102726	0.153375	0.948684	-0.402721	0.795458	-1.25423	0.0950325	-1.0918	0.0861655	0.35479	0.742395
ChrSy.fgenesh.gene.60	0	1	4.08454	0.176146	-1.91751	0.543797	0	1	0	1	1.91751	0.755943	-4.08454	0.159064	0	1
ChrSy.fgenesh.gene.61	-1.13413	0.0959795	-0.235312	0.801228	-0.00278793	1	1.48978	0.0902289	-0.189462	0.901721	1.37519	0.205901	-1.08828	0.10788	-0.117378	1
ChrSy.fgenesh.gene.62	-4.06349	2.63e-10	-0.81081	0.198294	0.64169	0.252576	1.58013	0.0011969	0.537872	0.46893	0.752953	0.347853	-2.71481	0.000247772	-0.185482	0.967895
ChrSy.fgenesh.gene.63	-3.17446	1.14e-06	-1.41587	0.00543698	0.34742	0.566423	1.78909	0.00305242	-0.147204	0.907556	1.8006	0.00419821	-1.9058	0.0242286	0.358928	0.708878
ChrSy.fgenesh.gene.64	-2.59995	7.94e-06	-0.246257	0.792319	1.19553	0.0415569	1.96321	0.000625804	-0.0904077	1	0.563056	0.6958	-2.4441	3.09e-05	-0.204622	0.981816
ChrSy.fgenesh.gene.65	-1.99299	0.435518	4.92231	0.0586449	4.48761	0.108314	0.778447	0.933059	1.99299	0.533911	-1.85972	0.755943	-4.92231	0.0525772	1.84945	0.708878
ChrSy.fgenesh.gene.67	-3.67599	0.197532	0.0721665	1	2.68294	0.408047	0	1	1.89588	0.637397	0	1	-1.85228	0.475645	2.68294	0.576528
ChrSy.fgenesh.gene.68	-4.04028	0.00510721	-2.01877	0.226507	-0.854112	0.630977	0.938178	0.65354	1.23582	0.462903	1.0448	0.755943	-0.785689	0.772493	-0.747492	0.849026
ChrSy.fgenesh.gene.69	0.117992	0.645043	0.109449	0.715549	0.367566	0.106285	0.50883	0.0232662	-0.294104	0.249037	-0.274203	0.482738	-0.285562	0.185993	-0.415468	0.0942296
ChrSy.fgenesh.gene.7	-1.08703	6.39e-10	0.121075	0.658972	0.591847	0.00203169	0.951783	4.02e-07	-0.189551	0.513853	0.623831	0.00334822	-1.39766	8.81e-16	0.263896	0.413201
ChrSy.fgenesh.gene.71	-9.2432	1.91e-20	-0.215004	0.825044	-0.0505424	1	0.866557	0.221433	0.0394183	1	0.296384	0.916459	-8.98877	6.41e-19	-0.620715	0.544059
ChrSy.fgenesh.gene.72	-2.61087	5.38e-06	0.16692	0.886798	1.34108	0.0201239	1.96525	0.000712238	-0.374758	0.682434	0.553666	0.717281	-3.15255	2.75e-08	-0.070503	1
ChrSy.fgenesh.gene.73	-1.74724	1.29e-05	-0.283178	0.568464	0.632937	0.165744	1.03059	0.0172763	0.214306	0.741568	0.243667	0.911488	-1.24976	0.00431791	-0.153987	0.959638
ChrSy.fgenesh.gene.74	-0.042412	0.916481	0.283761	0.178399	0.280925	0.20542	0.283625	0.265904	-0.21934	0.407098	0.088855	0.957448	-0.545513	0.00214877	0.0861542	0.94174
ChrSy.fgenesh.gene.75	-9.64694	1.24e-22	-9.81242	1.8e-23	0.51267	0.504	0.614054	0.477776	-0.165488	0.923431	0.272941	0.946811	0	1	0.171556	1
ChrSy.fgenesh.gene.76	-1.97711	0.450517	-3.41432	0.238891	-0.455505	0.995582	-2.65882	0.468256	-1.43721	0.74052	0.947332	0.992376	0	1	3.15065	0.453296
ChrSy.fgenesh.gene.77	-4.03493	5.01e-13	-0.242575	0.791269	0.579458	0.447611	1.33409	0.0385233	1.23239	0.0360183	0.2274	0.995714	-2.55997	6.26e-06	-0.527229	0.679224
ChrSy.fgenesh.gene.78	-0.472899	0.67912	-0.186374	0.928155	-0.695057	0.594196	0.117748	1	-0.504098	0.716004	0.40669	0.964907	-0.790623	0.42734	-0.406116	0.956115
ChrSy.fgenesh.gene.79	-3.00846	1.26e-09	-0.52521	0.271534	0.734392	0.0968372	0.666187	0.171427	-0.0877199	0.970764	-0.247193	0.890588	-2.57097	8.37e-07	-0.178988	0.929251
ChrSy.fgenesh.gene.80	0	1	0	1	-1.28422	0.703222	-5.24642	0.0775091	0	1	-0.877082	0.975911	0	1	3.08512	0.425161
ChrSy.fgenesh.gene.81	-2.83322	0.328826	0	1	0	1	0	1	2.83322	0.423953	0	1	0	1	0	1
ChrSy.fgenesh.gene.82	-6.11411	1.32e-07	8.36666	1.83e-29	-2.88447	8.53e-21	-6.34036	2.48e-08	6.11411	9.37e-08	3.04764	8.89e-22	-8.36666	4.19e-28	6.50353	2.7e-09
ChrSy.fgenesh.gene.83	-3.33944	0.216895	4.33151	0.123144	-0.590111	0.956506	0	1	3.33944	0.292535	3.18065	0.503169	-4.33151	0.110207	2.59053	0.569559
ChrSy.fgenesh.gene.86	0.483739	0.303392	1.1046	0.0132997	-0.108852	0.958107	0.211542	0.861523	0.976716	0.048176	0.553923	0.550063	0.355851	0.475562	0.233529	0.907287
ChrSy.fgenesh.gene.87	-3.09565	6.05e-11	0.136053	0.846248	0.724583	0.141416	1.47922	0.000271317	0.00805642	1	0.0324255	1	-3.22365	3.72e-12	-0.722211	0.137371
ChrSy.fgenesh.gene.88	2.23921	4.9e-05	1.33983	0.0177492	-1.94425	0.000328334	-0.384005	0.705266	-1.10412	0.115526	1.15554	0.103174	-0.204736	0.817088	-0.404705	0.782771
ChrUn.fgenesh.gene.1	0.192469	0.730722	-0.322571	0.515749	0.282912	0.661113	-0.247974	0.760175	-0.518404	0.321999	-0.492439	0.585325	-0.00336341	1	0.0384466	1
ChrUn.fgenesh.gene.11	-2.73261	1.68e-07	0.124818	0.936727	0.494718	0.518501	0.814003	0.273732	1.14106	0.0553981	0.255864	0.959234	-1.71637	0.00152606	-0.0634206	1
ChrUn.fgenesh.gene.12	-3.50337	0.00761123	-0.814408	0.648465	-0.822529	0.704364	0.207346	1	1.5027	0.319865	-0.669947	0.916067	-1.18626	0.507409	-1.69982	0.430748
ChrUn.fgenesh.gene.13	-4.09211	5.76e-21	-0.1235	0.885731	0.936801	0.0273957	0.548373	0.442861	1.37148	1.81e-05	0.363185	0.794687	-2.59714	2.49e-06	0.751612	0.132621
ChrUn.fgenesh.gene.14	-0.674651	0.831285	1.47427	0.527711	1.24517	0.71217	0.898406	0.842763	-0.10609	1	-1.57741	0.783462	-2.25501	0.297201	-1.23065	0.820292
ChrUn.fgenesh.gene.15	-0.10452	0.938963	0.00529301	1	1.15993	0.193714	2.33254	2.05e-06	-0.35634	0.65238	-0.76994	0.722035	-0.466153	0.431693	-1.94255	4.01e-05
ChrUn.fgenesh.gene.16	-3.28546	0.217405	-1.15801	0.752916	1.63502	0.645147	3.84637	0.251818	0.237105	1	1.92416	0.755943	-1.89034	0.467541	-0.287194	1
ChrUn.fgenesh.gene.17	-6.34664	8.96e-49	-0.0170637	1	0.0327696	1	0.079317	1	4.69002	4.14e-42	0.0658536	1	-1.63955	0.113715	0.0193062	1
ChrUn.fgenesh.gene.19	-1.31671	0.00183299	0.115001	0.90499	1.21717	0.0134196	1.42787	0.00635885	0.174076	0.853114	0.26727	0.944617	-1.25764	0.00303721	0.0565722	1
ChrUn.fgenesh.gene.2	-0.146097	1	-0.689443	0.88102	-2.02295	0.514527	1.63768	0.635225	0.247546	1	0.773948	1	0.790891	0.832351	-2.88668	0.44591
ChrUn.fgenesh.gene.20	0	1	1.87486	0.515538	0	1	0	1	0	1	0	1	-1.87486	0.475645	0	1
ChrUn.fgenesh.gene.21	-0.855723	0.150147	-0.492166	0.453085	-1.18461	0.0399047	0.253326	0.84357	-1.27732	0.0211965	-0.0192212	1	-1.64088	0.00158567	-1.45716	0.01328
ChrUn.fgenesh.gene.22	-0.124855	1	0	1	0	1	0	1	2.00011	0.559702	0	1	1.87526	0.475645	0	1
ChrUn.fgenesh.gene.23	0	1	1.85871	0.515538	0	1	0	1	0	1	0	1	-1.85871	0.47592	0	1
ChrUn.fgenesh.gene.24	1.87553	0.489178	0	1	1.88461	0.550421	0	1	0	1	0	1	1.87553	0.475645	1.88461	0.708878
ChrUn.fgenesh.gene.27	-4.80933	0.0408707	2.0688	0.399256	-2.26756	0.408047	-0.862774	0.88007	2.23289	0.423941	0.637735	1	-4.64524	0.0478827	-0.767055	0.989434
ChrUn.fgenesh.gene.29	-5.32804	0.00901716	-0.993028	0.675112	2.53649	0.253686	0.726881	0.851645	1.15913	0.619444	-2.36098	0.521704	-3.17588	0.16253	-0.551369	0.988065
ChrUn.fgenesh.gene.3	-0.148094	1	2.66268	0.348532	2.67537	0.39569	0.341681	1	2.01661	0.546434	-3.16331	0.530416	-0.794159	0.853669	-0.829623	0.996174
ChrUn.fgenesh.gene.30	1.76916	0.120305	-0.15483	0.981637	1.24143	0.476252	0.400961	0.910387	-1.79212	0.169163	-1.39335	0.629366	0.131874	0.990937	-0.552884	0.911779
ChrUn.fgenesh.gene.31	-4.8106	7.08e-29	-2.96074	2.3e-14	1.03714	0.0107918	0.948389	0.0353166	0.231536	0.741252	-0.171714	0.979385	-1.61832	0.000845297	-0.082964	1
ChrUn.fgenesh.gene.32	-3.9713	0.177486	0	1	0	1	0	1	3.9713	0.245676	0	1	0	1	0	1
ChrUn.fgenesh.gene.34	-0.716705	0.542754	-0.1757	0.944445	-0.0625473	1	-0.124078	1	-0.529754	0.718947	0.0130143	1	-1.07076	0.309787	0.0745455	1
ChrUn.fgenesh.gene.36	1.87726	0.489178	0	1	3.18744	0.335561	-1.85986	0.615422	0	1	-1.85986	0.755943	1.87726	0.475645	3.18744	0.491437
ChrUn.fgenesh.gene.37	2.6555	0.344667	0.622297	0.91755	1.88455	0.546381	0.749516	0.953829	-2.55189	0.472616	-1.87016	0.755943	-0.518686	0.937445	-0.735124	1
ChrUn.fgenesh.gene.4	-4.94322	0.05651	2.31402	0.420566	3.15215	0.285374	1.85293	0.615422	3.16314	0.299869	0	1	-4.0941	0.112557	1.29923	0.880336
ChrUn.fgenesh.gene.42	-0.789819	0.63549	2.28475	0.105148	-0.0386781	1	2.35887	0.235054	1.12081	0.585836	-0.743573	0.993225	-1.95376	0.14946	-3.14112	0.125824
ChrUn.fgenesh.gene.45	-1.53674	1.9e-05	1.69771	1.14e-07	0.602458	0.768339	0.177375	0.967619	1.31889	0.000257028	-2.11075	0.0613539	-1.91556	7.45e-09	-1.68567	0.0808585
ChrUn.fgenesh.gene.46	-1.31489	0.0159696	1.49935	0.000300189	-0.0733093	1	1.94435	0.00896791	0.534053	0.456793	0.263556	1	-2.28019	2.99e-07	-1.75411	0.0179027
ChrUn.fgenesh.gene.47	-2.10926	1.22e-05	0.297337	0.546713	0.85389	0.050547	1.08873	0.0523878	0.162076	0.857923	0.791516	0.357035	-2.24452	1.19e-06	0.556677	0.365949
ChrUn.fgenesh.gene.48	-1.1235	0.557852	3.32356	0.073089	3.1796	0.221877	2.62641	0.400551	2.62685	0.230487	0	1	-1.8202	0.310121	0.553188	1
ChrUn.fgenesh.gene.49	4.47963	0.0430999	0.725258	0.782993	-5.3155	0.014418	-5.2125	0.0279119	-3.74092	0.157887	0.103001	1	0.0134517	1	0	1
ChrUn.fgenesh.gene.5	-3.69528	0.169083	1.87322	0.49956	0.746983	0.9165	-1.37597	0.773158	3.69528	0.233204	-2.08978	0.755943	-1.87322	0.471259	0.0331754	1
ChrUn.fgenesh.gene.51	-1.01249	0.00931774	0.58235	0.196028	0.888975	0.0370728	1.37336	0.000831262	0.32213	0.602106	-0.0565966	1	-1.27271	0.000752539	-0.540981	0.404923
ChrUn.fgenesh.gene.52	0.0569824	1	1.56581	0.016389	-0.740435	0.703754	0.841368	0.610402	0.867721	0.355033	-0.159975	1	-0.641108	0.350934	-1.74178	0.24769
ChrUn.fgenesh.gene.53	2.65769	0.334649	2.31644	0.456926	0.666987	0.937297	0.785659	0.941533	-1.77906	0.602106	0.0929746	1	-1.4378	0.633113	-0.025698	1
ChrUn.fgenesh.gene.54	-0.172474	1	-1.76858	0.51703	-1.7066	0.62111	0.483764	1	1.53027	0.700424	0.925101	0.991662	3.12637	0.238331	-1.26526	0.899848
ChrUn.fgenesh.gene.55	-2.01831	0.460207	-2.57892	0.398862	0	1	1.8375	0.615422	-0.56061	0.97525	0	1	0	1	-1.8375	0.708878
ChrUn.fgenesh.gene.59	0	1	0	1	0	1	1.83692	0.615422	0	1	0	1	0	1	-1.83692	0.708878
ChrUn.fgenesh.gene.63	-2.14318	0.0334859	-0.42907	0.730304	0.746715	0.546381	-0.153822	1	-0.098835	1	-0.720171	0.755943	-1.81295	0.0872305	0.180366	1
ChrUn.fgenesh.gene.64	-1.4845	0.62116	0	1	0	1	-1.87757	0.615422	4.63463	0.140448	-1.87757	0.755943	3.15012	0.249949	0	1
ChrUn.fgenesh.gene.68	-0.0349265	1	0.301512	0.468706	-1.5427	1.01e-07	-0.784313	0.0270415	-0.112684	0.895567	1.03521	0.00160613	-0.449123	0.197727	0.27683	0.708878
ChrUn.fgenesh.gene.69	0.637437	0.883142	0.122758	1	2.63553	0.388837	0.765235	0.942159	-1.70778	0.647832	-1.86426	0.755943	-1.1931	0.70161	0.00603305	1
ChrUn.fgenesh.gene.7	-2.07709	0.0979365	0.222673	0.959416	1.45038	0.357177	0.677002	0.854842	0.894598	0.602827	0.764685	0.924316	-1.40516	0.313514	1.53806	0.478887
ChrUn.fgenesh.gene.73	-0.0310536	1	0.30151	0.468988	-1.54426	9.95e-08	-0.787235	0.0264311	-0.116558	0.887705	1.03438	0.00163711	-0.449122	0.198034	0.277353	0.708878
ChrUn.fgenesh.gene.74	2.65419	0.337017	1.27276	0.720546	2.6352	0.398855	0.76417	0.947635	-2.57488	0.461715	-1.86499	0.755943	-1.19345	0.717503	0.00603581	1
ChrUn.fgenesh.gene.75	-0.662765	0.107892	-0.648315	0.126151	-1.26869	0.00104827	-0.0330098	1	-0.901491	0.0293617	0.037845	1	-0.915942	0.0176669	-1.19783	0.003894
ChrUn.fgenesh.gene.76	-3.42477	1.24e-05	-0.727722	0.354681	-0.45252	0.698303	1.07217	0.205124	0.329212	0.75641	0.255615	1	-2.36783	0.0108339	-1.26908	0.136671
ChrUn.fgenesh.gene.79	0	1	-1.78078	0.527711	-0.783897	0.924475	0	1	-1.78078	0.608806	2.66968	0.64202	0	1	1.88578	0.708878
ChrUn.fgenesh.gene.8	-0.687911	0.234215	0.0847934	0.952513	0.813618	0.0537043	0.123685	0.973971	-0.384417	0.571097	0.245429	0.919202	-1.15712	0.0137375	0.935361	0.0380062
ChrUn.fgenesh.gene.80	-0.931337	0.283771	3.13394	1.67e-12	-0.270577	0.860095	0.908622	0.37557	0.368094	0.786136	0.744378	0.674941	-3.69718	2.08e-14	-0.434821	0.819259
ChrUn.fgenesh.gene.82	-0.663445	0.830714	-0.831335	0.772679	0.38232	0.981136	1.15622	0.745157	-1.04776	0.749242	0.759363	0.985805	-0.879866	0.750631	-0.0145378	1
ChrUn.fgenesh.gene.83	0.495462	0.46244	0.145993	0.910985	0.174205	0.910195	-0.16131	0.958271	-0.811807	0.263701	-0.00209857	1	-0.462338	0.475645	0.333417	0.850828
ChrUn.fgenesh.gene.84	0	1	-1.82456	0.527711	0	1	0	1	-1.82456	0.608806	0	1	0	1	0	1
ChrUn.fgenesh.gene.85	2.66653	0.283087	2.06987	0.343813	0.0531946	1	-2.61868	0.289654	-2.55531	0.408734	-0.896747	0.915127	-1.95865	0.339723	1.77513	0.656507
ChrUn.fgenesh.gene.86	-1.02884	0.0287075	-0.209101	0.77857	-1.1915	0.0166162	-0.0788998	1	0.38743	0.557494	-0.156287	0.997255	-0.432307	0.475645	-1.26889	0.0140925
ChrUn.fgenesh.gene.88	-2.55449	4.46e-09	0.153131	0.858014	1.04792	0.0237615	1.56669	0.000704501	-0.0739952	1	0.676015	0.390354	-2.78161	1.7e-10	0.157245	0.992095
ChrUn.fgenesh.gene.89	-4.50133	4.71e-17	-1.88139	0.000160402	1.31071	0.0150983	1.60536	0.0043548	0.349919	0.67055	0.446749	0.755943	-2.27002	3.72e-05	0.152105	1
ChrUn.fgenesh.gene.9	-0.368208	0.489178	-0.251083	0.713426	-0.669275	0.118477	-0.026828	1	0.218828	0.799945	0.665598	0.243303	0.101703	0.935661	0.0231514	1
ChrUn.fgenesh.gene.95	-0.0172666	1	0.357136	0.69983	-0.0595175	1	0.0584678	1	0.123941	0.989841	-0.738532	0.635677	-0.250461	0.799815	-0.856517	0.459025
ChrUn.fgenesh.gene.96	0.0153674	1	0.38198	0.181281	-0.74511	0.00277692	-0.537954	0.0699832	-0.0580733	0.968035	0.743621	0.00726718	-0.424686	0.105267	0.536465	0.0785434
LOC_Os01g01010	-0.12932	0.639389	0.1172	0.720578	-0.216052	0.462659	-0.220861	0.533341	-0.145284	0.688149	0.210774	0.712393	-0.391805	0.0784305	0.215583	0.651711
LOC_Os01g01019	0.762949	0.0287265	0.305565	0.611035	0.369202	0.572846	-0.341658	0.615422	0.819855	0.085782	-0.808458	0.202941	1.27724	0.000175081	-0.0975982	1
LOC_Os01g01030	0.516705	0.0873465	0.0459319	0.987197	0.979469	0.000656802	0.540105	0.142657	-0.292987	0.498397	-0.208421	0.830624	0.177786	0.63399	0.230943	0.730877
LOC_Os01g01040	3.46e-05	1	-0.135649	0.68253	-0.403522	0.117182	-0.214884	0.588801	-0.297357	0.332463	0.13502	0.895093	-0.161673	0.56347	-0.0536185	1
LOC_Os01g01050	-0.0858431	0.766247	-0.0765206	0.833053	0.0769441	0.871683	0.0611752	0.955004	-0.281403	0.276701	-0.112165	0.913308	-0.290725	0.176188	-0.0963962	0.931361
LOC_Os01g01060	-0.33469	0.22136	-0.0520444	0.953079	0.0285429	1	0.333886	0.356585	0.554692	0.0412814	0.227394	0.753759	0.272046	0.34323	-0.0779491	1
LOC_Os01g01070	0.0790714	0.796344	0.144413	0.595472	0.414348	0.0574107	0.212933	0.51006	-0.282917	0.285851	-0.143007	0.823536	-0.348259	0.0974759	0.0584079	1
LOC_Os01g01080	-0.837197	0.000432312	-0.0931993	0.845224	0.524358	0.0555961	-0.104438	0.894083	0.491307	0.0890726	-0.125725	0.946527	-0.25269	0.394376	0.503071	0.116551
LOC_Os01g01090	-2.83392	0.326054	1.85838	0.515538	0	1	0	1	2.83392	0.42101	0	1	-1.85838	0.475645	0	1
LOC_Os01g01110	-1.82347	0.388351	0.252197	0.974363	1.14035	0.585137	2.0101	0.373536	-0.835844	0.768145	0.75835	0.959151	-2.91151	0.10893	-0.111396	1
LOC_Os01g01115	-1.75468	0.00139866	-0.0244663	1	-0.0561758	1	0.43691	0.633644	0.420387	0.62158	0.00118921	1	-1.30982	0.0222338	-0.491896	0.708878
LOC_Os01g01120	1.07646	0.0421715	-0.213505	0.816012	-0.730464	0.256418	-0.342971	0.733654	-0.336978	0.709656	0.116733	1	0.95299	0.0761508	-0.270759	0.916264
LOC_Os01g01130	-0.361264	0.22305	-0.0679016	0.921473	-0.30591	0.389126	-0.244001	0.612542	0.0512961	0.98924	0.0743555	1	-0.242066	0.458095	0.0124473	1
LOC_Os01g01150	-0.448801	0.0707327	0.114238	0.769799	0.459913	0.0855818	0.417654	0.179581	-0.329421	0.300058	0.00146128	1	-0.89246	7.04e-05	0.0437206	1
LOC_Os01g01160	0.33358	0.463026	0.170372	0.780833	-0.0553348	1	-0.917182	0.0298893	-0.979573	0.0136916	-0.142707	0.999026	-0.816364	0.0295675	0.71914	0.136322
LOC_Os01g01170	0.802844	0.143049	0.0402999	1	-0.370358	0.645147	-1.03567	0.11226	-0.2247	0.844677	-0.451979	0.755943	0.537844	0.357688	0.21333	0.977795
LOC_Os01g01180	-7.22397	2.25e-149	-2.50339	5.92e-22	1.45584	0.169988	-0.871933	0.721098	3.9842	4.03e-71	0.0706197	1	-0.736382	0.0549731	2.39839	0.047385
LOC_Os01g01190	-1.77338	3.6e-05	-0.741821	0.165584	-0.91386	0.188657	-0.275582	0.882131	1.30371	0.00464474	0.818173	0.448759	0.272154	0.6727	0.179895	1
LOC_Os01g01200	0	1	-0.65758	0.91328	0	1	-3.78289	0.30345	-2.54862	0.481038	-3.78289	0.43455	-1.89104	0.475645	0	1
LOC_Os01g01280	0.868356	0.0916964	1.26497	0.00910889	-0.0940166	0.995114	0.618086	0.382425	-0.427143	0.574946	0.4413	0.749433	-0.823752	0.10013	-0.270803	0.883806
LOC_Os01g01290	3.81844	0.042614	1.53183	0.515183	1.14244	0.642411	-0.795159	0.899823	-0.548516	0.941774	0.960628	0.926412	1.73809	0.33771	2.89822	0.295039
LOC_Os01g01295	0.655896	0.000150162	-2.58e-05	1	-0.0236518	1	0.19899	0.531913	0.603747	0.00119027	0.040237	1	1.25967	3.96e-14	-0.182405	0.692037
LOC_Os01g01302	-1.34366	2.42e-06	0.361083	0.353294	-0.153606	0.797062	-0.149363	0.85336	1.5724	4.65e-08	-0.421706	0.486788	-0.132348	0.784272	-0.425949	0.42027
LOC_Os01g01307	0.151412	0.639	-0.0340858	1	-0.39317	0.188844	-0.23132	0.607318	-0.0313183	1	0.224007	0.755943	0.15418	0.63931	0.0621562	1
LOC_Os01g01312	-0.145434	0.53707	0.247244	0.295612	0.0156084	1	-0.0310769	1	0.142249	0.651642	0.0769031	0.996357	-0.25043	0.252901	0.123588	0.84333
LOC_Os01g01340	2.36942	9.03e-36	4.86026	4.68e-141	-2.65553	9.99e-52	-0.194834	0.517954	0.0881811	0.88678	0.0734455	0.995996	-2.40265	9.24e-47	-2.38725	1.39e-41
LOC_Os01g01350	0.475919	0.422708	-0.581276	0.358134	-0.47977	0.512973	0.069375	1	0.294355	0.747644	0.0974737	1	1.35155	0.00650038	-0.451672	0.708878
LOC_Os01g01360	-0.525325	0.420878	-0.124575	0.936553	1.21099	0.0546685	0.074761	1	-0.773846	0.274051	-1.17918	0.135406	-1.1746	0.0333775	-0.042957	1
LOC_Os01g01369	0.239755	0.37769	0.109871	0.775982	-0.146787	0.697725	-0.160744	0.714933	0.13674	0.748798	-0.174713	0.801106	0.266624	0.321649	-0.160755	0.810252
LOC_Os01g01380	0.266108	0.30243	0.586761	0.0086076	0.385586	0.136866	0.298485	0.364372	-0.216723	0.534405	-0.126806	0.91435	-0.537376	0.0146149	-0.0397051	1
LOC_Os01g01390	0.376098	0.0523479	-0.182076	0.457556	0.0951087	0.780327	0.0274231	1	-0.445243	0.0290501	0.0334739	1	0.112931	0.649027	0.10116	0.9008
LOC_Os01g01400	-0.26486	0.654729	-0.674095	0.229686	-0.47274	0.45912	-0.134037	0.965044	0.41577	0.559702	0.159143	1	0.825005	0.0990206	-0.17956	0.982293
LOC_Os01g01410	0.276561	0.186757	0.310667	0.145043	0.14963	0.579718	0.190206	0.555805	-0.433142	0.0387097	0.127217	0.85281	-0.467248	0.0125154	0.0866408	0.946636
LOC_Os01g01420	-0.107813	0.732529	0.0025251	1	0.264197	0.367694	0.0868018	0.91061	-0.328266	0.260708	0.0355278	1	-0.438604	0.0572152	0.212923	0.690935
LOC_Os01g01430	-0.3258	0.642005	-0.941531	0.116332	-0.645367	0.38489	0.654971	0.448062	-0.723649	0.318344	0.325925	0.902509	-0.107918	0.950384	-0.974414	0.212339
LOC_Os01g01440	0	1	0	1	1.80914	0.558603	0	1	0	1	0	1	0	1	1.80914	0.709356
LOC_Os01g01450	0.266999	0.332793	-0.46115	0.0757956	0.271116	0.395822	0.00666133	1	-0.322053	0.319668	-0.0947871	0.997255	0.406096	0.109166	0.169667	0.796503
LOC_Os01g01470	-1.43913	0.68088	0	1	0	1	0	1	3.31786	0.340165	0	1	1.87874	0.475645	0	1
LOC_Os01g01484	0.0859165	0.742682	0.248172	0.258621	0.394194	0.0487151	0.255089	0.341358	0.024458	1	0.00164774	1	-0.137797	0.539601	0.140753	0.758347
LOC_Os01g01510	0.0223964	1	0.600902	0.0144282	0.283751	0.366789	0.318904	0.368588	0.113882	0.824533	0.0113725	1	-0.464623	0.0610179	-0.0237802	1
LOC_Os01g01520	0.304715	0.17648	0.0484022	0.934425	0.220676	0.419205	0.219222	0.50343	-0.693192	0.000669981	-0.0352178	1	-0.436879	0.0352558	-0.0337642	1
LOC_Os01g01530	0	1	0	1	1.81163	0.554303	3.13972	0.417287	0	1	0	1	0	1	-1.32809	0.920062
LOC_Os01g01570	-0.299295	0.142575	0.136757	0.5947	0.0743855	0.869173	0.171239	0.615422	0.00767104	1	-0.000936277	1	-0.428381	0.0238777	-0.0977896	0.916865
LOC_Os01g01580	1.24619	0.00119156	2.61248	7.37e-10	-0.617626	0.236674	-0.212022	0.856828	1.36416	0.0266075	0.376262	0.755943	-0.00213031	1	-0.0293418	1
LOC_Os01g01590	0.66694	0.866733	3.84981	0.160225	1.21846	0.770117	0.77308	0.939848	2.83962	0.372361	0.0882924	1	-0.343246	0.980557	0.533675	1
LOC_Os01g01600	0.933002	0.170869	-0.0727648	1	-2.94116	0.00454983	-0.841081	0.474331	-0.130375	0.987829	-0.157194	1	0.875392	0.192487	-2.25727	0.107018
LOC_Os01g01610	-0.732681	0.167387	-0.53481	0.380998	0.533785	0.416366	0.321902	0.737842	-0.148485	0.924825	0.0821372	1	-0.346356	0.569759	0.29402	0.865194
LOC_Os01g01620	-0.516757	0.0246245	0.150738	0.64488	1.10049	4.06e-07	0.71431	0.00358123	1.09666	3.37e-07	-0.645395	0.0155478	0.429168	0.0718252	-0.259212	0.575057
LOC_Os01g01640	-0.294872	0.153684	-0.688541	0.000164531	-0.579742	0.00290878	-0.512997	0.0179044	-0.139006	0.651767	0.083099	0.980449	0.254663	0.235586	0.0163542	1
LOC_Os01g01650	2.16548	1.09e-05	-0.0321869	1	-3.57705	5.6e-06	-1.23822	0.0726593	0.0437585	1	-0.9895	0.262644	2.24143	5.31e-06	-3.32833	7.26e-05
LOC_Os01g01660	1.19116	3.16e-12	-0.911697	2.95e-07	0.215483	0.425867	-1.23446	4.58e-11	-0.121017	0.719517	-0.818375	4.43e-05	1.98184	7.04e-31	0.631567	0.00313151
LOC_Os01g01670	0.362987	0.13595	0.64248	0.00348918	0.459308	0.0528309	0.608617	0.0102932	-0.146679	0.712714	-0.100454	0.967488	-0.426172	0.061975	-0.249762	0.554743
LOC_Os01g01680	0.558279	0.339112	0.183572	0.842409	-0.204206	0.849726	-0.683452	0.328032	-0.511957	0.500221	-0.32357	0.850868	-0.13725	0.889641	0.155677	1
LOC_Os01g01689	-1.10379	2.08e-06	0.334705	0.265826	0.8036	0.00128061	0.870655	0.00084485	0.225571	0.559702	-0.0175631	1	-1.21293	1.7e-07	-0.0846182	1
LOC_Os01g01700	0.376252	0.0782802	-0.314022	0.183004	-0.301374	0.219152	-0.458378	0.0540266	-0.271991	0.32861	-0.0135799	1	0.418283	0.0450408	0.143424	0.797362
LOC_Os01g01710	-2.71325	9.38e-32	0.826534	0.000698004	0.129469	0.78274	-0.415271	0.21873	2.33844	2.87e-24	-0.821196	0.00287669	-1.20135	2.29e-07	-0.276456	0.594147
LOC_Os01g01720	-0.501233	0.0133622	-0.240081	0.347438	-0.146426	0.633432	-0.131396	0.746034	0.400929	0.0892425	-0.137243	0.851811	0.139777	0.590909	-0.152273	0.772054
LOC_Os01g01740	-0.279397	0.172269	-0.214374	0.360171	-1.5501	4.25e-20	0.466794	0.0231712	0.000605406	1	0.108491	0.899826	-0.0644176	0.847697	-1.9084	1.93e-29
LOC_Os01g01760	-1.36757	0.0182657	-1.21788	0.0140199	-0.4136	0.631886	0.070901	1	-0.475176	0.479011	-0.563997	0.634048	-0.624862	0.406741	-1.0485	0.116898
LOC_Os01g01770	-2.7872	0.297828	-0.845586	0.843809	0	1	-3.50502	0.314579	-1.20151	0.792402	-3.50502	0.449171	-3.14313	0.242243	0	1
LOC_Os01g01780	-0.484345	0.423233	-1.0161	0.0674171	-0.136026	0.952643	-0.123109	0.996737	0.320865	0.718754	-0.055942	1	0.85262	0.120277	-0.0688585	1
LOC_Os01g01790	-0.640214	0.00739994	-0.275357	0.367282	0.080967	0.906944	0.100363	0.896947	-0.166335	0.685073	0.185829	0.792979	-0.531191	0.0310552	0.166433	0.81306
LOC_Os01g01800	-0.335019	0.12974	-0.142848	0.617171	0.146595	0.640285	0.163946	0.647434	-0.0823727	0.866536	0.00638349	1	-0.274544	0.234202	-0.0109673	1
LOC_Os01g01830	-0.563408	0.0201205	0.222748	0.492791	-0.17063	0.64303	0.149457	0.765241	0.103003	0.852225	0.224929	0.750793	-0.683153	0.00373996	-0.0951583	0.979911
LOC_Os01g01840	-2.02051	0.460207	-3.11434	0.318291	0	1	0	1	-1.09383	0.857064	0	1	0	1	0	1
LOC_Os01g01870	0.234726	0.326606	0.40027	0.086417	0.778374	0.000928026	0.137798	0.785772	2.70867	1.14e-44	-0.437214	0.225094	2.54312	3.33e-40	0.203362	0.708878
LOC_Os01g01880	2.61802	0.31524	0	1	0	1	-1.87135	0.615422	2.81456	0.373365	-1.87135	0.755943	5.43257	0.0397858	0	1
LOC_Os01g01890	0.587381	0.329873	-0.311278	0.693474	-0.721079	0.394509	-0.28375	0.839161	0.172125	0.912992	-1.01522	0.261471	1.07078	0.0475863	-1.45255	0.0442729
LOC_Os01g01910	0.180553	0.772981	-0.44382	0.34582	-0.525001	0.350337	0.177119	0.876974	-0.604533	0.234195	0.0760233	1	0.0198396	1	-0.626097	0.354476
LOC_Os01g01920	-0.277564	0.172253	-0.299299	0.157996	0.71847	0.000219223	0.220234	0.504481	-0.161045	0.578442	0.149532	0.816296	-0.13931	0.543285	0.647768	0.00178522
LOC_Os01g01925	1.87145	0.489178	0	1	0	1	0	1	0	1	0	1	1.87145	0.475645	0	1
LOC_Os01g01930	1.43261	0.134238	-0.0856974	1	-0.789868	0.326669	-1.73081	0.0321555	-1.24096	0.304364	0.116513	1	0.277354	0.8275	1.05745	0.398108
LOC_Os01g01940	1.00758	0.229629	-0.228359	0.858469	-0.260074	0.870484	-0.316159	0.93011	-1.17663	0.201728	1.30495	0.256077	0.0593127	1	1.36104	0.223308
LOC_Os01g01950	-0.177492	0.99553	0.598262	0.812983	0.824574	0.774813	-0.416281	0.969865	0.442345	0.926792	-1.22987	0.778822	-0.333409	0.924884	0.0109851	1
LOC_Os01g01960	-0.623675	0.00729631	0.170659	0.598504	0.167577	0.640363	0.179932	0.669339	0.0985148	0.85797	0.180377	0.795005	-0.695819	0.00241716	0.168022	0.796314
LOC_Os01g01970	0.09169	0.79021	-0.547305	0.0186026	0.420941	0.115513	0.0522796	1	-0.436087	0.0980232	-0.474459	0.140751	0.202908	0.468896	-0.105798	0.946814
LOC_Os01g01980	-0.122925	1	-1.57699	0.643155	-3.55249	0.242635	0.00200574	1	-1.45965	0.739067	1.68135	0.835116	-0.00558263	1	-1.87315	0.708878
LOC_Os01g02000	0.122788	0.625104	0.521628	0.00508196	0.289596	0.204263	-0.294538	0.259127	-0.948527	1.23e-07	-0.230804	0.576137	-1.34737	3.01e-15	0.35333	0.162776
LOC_Os01g02010	0.731337	0.121543	-1.23012	0.00634697	-1.17147	0.0307223	-1.39735	0.00520931	-0.419301	0.542461	-1.62296	0.00115148	1.54216	0.000317105	-1.39707	0.0118547
LOC_Os01g02020	-0.263181	0.277263	0.117054	0.719998	-0.317102	0.217708	-0.26546	0.41503	-0.18716	0.569545	0.483117	0.0744095	-0.567394	0.0066125	0.431475	0.11179
LOC_Os01g02040	-0.52912	0.0113652	-0.283174	0.285415	-0.0428699	1	0.00652385	1	1.26865	8.7e-11	-0.0861025	1	1.02271	2.83e-07	-0.135496	0.866637
LOC_Os01g02050	-2.15799	0.000486929	-1.07714	0.052292	0.56177	0.185262	0.501432	0.345269	-0.200097	0.85678	0.204582	0.921096	-1.28094	0.0887453	0.264921	0.761946
LOC_Os01g02060	1.58781	9.47e-05	-0.5649	0.139438	0.42255	0.477817	-0.534971	0.465185	-1.88195	1.42e-06	-0.148328	1	0.270767	0.528107	0.809193	0.182078
LOC_Os01g02080	1.15178	0.104164	0.474772	0.544137	-1.52017	0.0886971	-2.19409	0.0558138	-0.766513	0.443161	0.470357	0.852156	-0.0895001	0.983048	1.14428	0.638579
LOC_Os01g02090	-0.0935138	0.81046	0.238767	0.469132	-0.0127743	1	-0.000100386	1	-0.0631597	0.957875	0.0507066	1	-0.395441	0.140491	0.0380327	1
LOC_Os01g02100	0.196738	0.402453	0.762924	2.86e-05	0.400981	0.0585684	0.537542	0.0110885	-0.269537	0.312056	-0.0435275	1	-0.835722	3.24e-06	-0.180089	0.699255
LOC_Os01g02110	2.13935	9.66e-07	-1.22314	0.0058079	-1.37838	0.0104219	-0.450214	0.510314	-1.93711	2.07e-05	-1.17626	0.0228097	1.42538	0.000732461	-2.10443	1.82e-05
LOC_Os01g02120	1.85471	0.489326	5.36538	0.0430728	0	1	0	1	1.98285	0.538487	0	1	-1.52781	0.554155	0	1
LOC_Os01g02130	0.087634	0.900278	0.878975	0.0527698	-0.3657	0.633007	0.299534	0.757699	2.00477	6.63e-08	0.0697181	1	1.21343	0.000611614	-0.595515	0.526315
LOC_Os01g02139	1.39362	1.16e-07	-1.05256	0.000124838	-1.15124	0.000113171	-1.02192	0.00103061	-0.890827	0.00210196	-0.380188	0.529124	1.55535	3.17e-09	-0.509511	0.270589
LOC_Os01g02150	1.00104	3.18e-08	-0.536711	0.00728389	-0.819031	9.1e-05	-0.418904	0.0908974	-0.485527	0.0235856	-0.741646	0.000590346	1.05223	5.8e-09	-1.14177	1.76e-08
LOC_Os01g02160	1.16441	0.000188376	-2.32507	5.89e-09	-2.93809	0.00232832	-2.15092	0.020612	0.0649761	0.994138	-0.0844264	1	3.55446	9.79e-23	-0.871593	0.817741
LOC_Os01g02170	-0.793899	0.0720867	-0.0785466	0.969336	0.0269788	1	0.274345	0.737461	0.188614	0.837549	0.218986	0.93455	-0.526738	0.273731	-0.0283794	1
LOC_Os01g02180	0.0739914	0.808211	0.520233	0.00772906	0.176835	0.527565	0.260672	0.361061	-0.0227738	1	0.0605517	1	-0.469015	0.0150623	-0.0232849	1
LOC_Os01g02190	-1.26507	0.512237	-2.57708	0.157583	-1.92168	0.496662	0.0231785	1	-1.3248	0.566459	0.0818613	1	-0.012781	1	-1.863	0.69791
LOC_Os01g02200	-1.43555	9.75e-12	0.416262	0.0974896	0.437576	0.0873313	0.274233	0.440041	-0.46572	0.0748231	0.0734099	1	-2.31754	3.47e-28	0.236753	0.631955
LOC_Os01g02250	-1.19272	0.0517206	-1.09122	0.0791322	-1.13943	0.266885	0.133378	0.96493	0.00447581	1	-1.58328	0.0161012	-0.097024	0.990644	-2.85608	7.1e-06
LOC_Os01g02270	-0.460525	0.391823	-0.356243	0.55482	0.704669	0.212276	0.594297	0.391153	-0.123564	0.94658	-0.382918	0.760451	-0.227847	0.728443	-0.272546	0.871994
LOC_Os01g02280	0	1	0.376419	0.982905	1.87711	0.546381	2.66281	0.466698	-3.71085	0.269028	0	1	-4.08727	0.134171	-0.785705	1
LOC_Os01g02290	2.15887	3.13e-35	0.456354	0.0465114	-0.175755	0.567706	-0.68111	0.00326078	1.79271	7.78e-22	-0.203431	0.736881	3.49523	1.13e-79	0.301924	0.423143
LOC_Os01g02300	1.28762	1.46e-05	0.571458	0.136241	0.0698363	1	-0.428125	0.497	2.37172	9.76e-15	-0.0342596	1	3.08787	2.19e-24	0.463701	0.538671
LOC_Os01g02310	-0.416671	0.140632	-0.359235	0.244385	-0.386289	0.223134	0.0676244	0.984249	-0.222844	0.583005	0.204627	0.779956	-0.28028	0.359792	-0.249286	0.690786
LOC_Os01g02320	-0.860202	0.06318	-0.0423235	1	-0.611202	0.275646	0.0517158	1	0.688236	0.224469	0.358002	0.770777	-0.129643	0.883405	-0.304916	0.817171
LOC_Os01g02334	0.326713	0.404935	-0.123236	0.846947	0.0624259	0.999856	-0.162933	0.842576	0.0773013	0.969134	0.0738815	1	0.52725	0.139274	0.299241	0.708878
LOC_Os01g02350	0.291833	0.157258	1.01987	1.97e-09	-0.207597	0.412768	-0.100135	0.823411	-0.183896	0.531926	0.0424164	1	-0.911931	9.01e-08	-0.0650464	1
LOC_Os01g02360	-0.0157807	1	0.105054	0.956209	0.270722	0.76888	0.276155	0.817214	-0.123417	0.964203	0.0310532	1	-0.244251	0.742998	0.0256202	1
LOC_Os01g02370	-0.936877	0.76523	-0.105436	1	2.09302	0.473278	2.22417	0.51409	-1.39505	0.675491	0.0600599	1	-2.22649	0.361853	-0.0710918	1
LOC_Os01g02390	-0.0642548	0.993549	-0.272718	0.734897	-0.100083	0.999711	-0.196186	0.918589	0.178645	0.899285	0.130093	1	0.387108	0.538336	0.226196	0.960794
LOC_Os01g02400	-0.233678	0.409578	-0.267606	0.362841	0.27208	0.377914	-0.0950758	0.900536	-0.283223	0.397046	-0.0258608	1	-0.249295	0.37156	0.341295	0.363842
LOC_Os01g02410	-2.77304	0.332339	-1.77937	0.527711	0	1	0	1	0.99367	0.877162	0	1	0	1	0	1
LOC_Os01g02420	-2.04215	3.53e-05	1.12418	0.0492724	-0.542445	0.623562	-0.738578	0.536222	1.83099	0.000221631	-0.191116	1	-1.33533	0.0167931	0.00501792	1
LOC_Os01g02430	2.5179	8.86e-08	2.3839	1.31e-13	-0.0697291	1	-0.438779	0.803015	-1.27816	0.0612417	-1.00252	0.61521	-1.14415	0.000100116	-0.633475	0.813309
LOC_Os01g02440	-0.148667	1	2.48813	0.203344	0.824303	0.821122	3.14462	0.287676	1.56071	0.557677	2.68736	0.532906	-1.07609	0.58418	0.367037	1
LOC_Os01g02460	-2.77142	0.33505	0	1	0	1	0	1	2.77142	0.429785	0	1	0	1	0	1
LOC_Os01g02470	1.34515	0.438956	3.1239	0.064354	-0.463297	0.937297	0.261613	1	1.42678	0.577939	0.0594936	1	-0.351969	0.902019	-0.665416	0.967146
LOC_Os01g02490	-2.11658	4.01e-05	-0.723956	0.256733	1.02281	0.0922286	0.92656	0.190107	0.701671	0.324019	0.0198074	1	-0.690957	0.265739	0.116058	1
LOC_Os01g02500	-0.633096	0.23005	0.375674	0.526085	0.0449877	1	0.822792	0.224734	-0.326204	0.662724	0.213166	0.992376	-1.33497	0.00300262	-0.564638	0.569771
LOC_Os01g02550	4.75242	3.38e-24	5.04995	9.28e-37	-0.262	0.862214	0.650942	0.55657	-0.37898	0.864601	0.483581	0.821318	-0.676504	0.0182664	-0.42936	0.813682
LOC_Os01g02560	5.67865	2.74e-22	6.20612	3.11e-26	-0.490217	0.657189	0.708275	0.495254	0.265089	0.945148	0.0828304	1	-0.262383	0.671572	-1.11566	0.253933
LOC_Os01g02570	0	1	1.89215	0.515538	0	1	-1.85964	0.615422	0	1	-1.85964	0.755943	-1.89215	0.475645	0	1
LOC_Os01g02580	3.54712	0.23459	0	1	2.67793	0.41372	0	1	0	1	0	1	3.54712	0.21946	2.67793	0.582892
LOC_Os01g02590	0.232805	0.284188	0.474745	0.0120089	1.44763	4.1e-17	0.695059	0.000298759	-0.863719	1.23e-06	-0.654247	0.00142389	-1.10566	8.14e-11	0.0983263	0.912206
LOC_Os01g02600	-0.490872	0.115618	-0.160373	0.70437	1.48678	4.14e-09	0.640948	0.0429612	-0.528634	0.11461	-0.141207	0.94085	-0.859133	0.00207327	0.704625	0.0194348
LOC_Os01g02610	-1.50273	0.000540501	0.452139	0.326542	1.05527	0.0160512	1.30512	0.00107428	0.084967	0.97525	-0.351531	0.781461	-1.8699	3.91e-06	-0.601378	0.251214
LOC_Os01g02680	0.443292	0.639134	3.53449	2.77e-05	1.34346	0.445126	1.12737	0.582507	2.54913	0.0110782	-0.435365	1	-0.542069	0.509952	-0.219269	1
LOC_Os01g02690	-3.33068	0.15782	-0.176076	1	-0.0907531	1	-1.82842	0.615422	1.47456	0.634337	0.894493	0.99084	-1.68004	0.515806	2.63216	0.529134
LOC_Os01g02700	7.1859	5.45e-149	7.43053	4.94e-191	0.264373	0.345004	0.693262	0.00546786	-0.754475	0.268176	0.971717	2.43e-05	-0.999104	1.7e-08	0.542827	0.0298096
LOC_Os01g02710	1.14065	0.108506	0.730575	0.235692	-0.989096	0.0414977	-0.261306	0.796647	-1.55145	0.025648	0.854565	0.185161	-1.14138	0.0377581	0.126776	1
LOC_Os01g02720	-0.536643	0.0249353	0.186638	0.552796	0.222746	0.513006	0.477586	0.101154	0.0646168	0.946677	0.0737321	1	-0.658665	0.00450863	-0.181109	0.760665
LOC_Os01g02730	-3.87589	4.28e-17	-1.9699	6.38e-06	0.685976	0.206658	0.0473667	1	0.165509	0.882244	-0.314105	0.838238	-1.74048	0.000324553	0.324505	0.785912
LOC_Os01g02750	-4.72421	5.18e-26	-8.823	2.54e-40	0.18356	0.815526	-0.382408	0.580071	0.041955	1	-0.135798	1	4.14074	3.17e-05	0.43017	0.595558
LOC_Os01g02760	1.36994	0.000129219	3.03294	2.26e-19	-0.465696	0.536238	-0.529351	0.505493	0.869621	0.144473	-0.180864	1	-0.793381	0.0066295	-0.117209	1
LOC_Os01g02770	-0.629687	0.161953	-1.61076	0.000140948	0.558151	0.219963	0.615876	0.234413	-0.0993252	0.954903	0.209586	0.934298	0.881747	0.0780323	0.151861	0.966325
LOC_Os01g02780	-0.687593	0.790069	1.83241	0.398901	-0.590701	0.899135	4.60985	0.0736894	1.14626	0.701824	4.14407	0.178118	-1.37374	0.490976	-1.05649	0.850495
LOC_Os01g02790	4.29876	0.115827	4.9375	0.0706098	0	1	0	1	0	1	0	1	-0.638745	0.875822	0	1
LOC_Os01g02810	-0.80117	0.0496086	-4.04679	6.62e-11	0.655109	0.0985567	-0.390406	0.516185	0.434743	0.422231	-0.244079	0.854509	3.68036	2.87e-08	0.801436	0.0578389
LOC_Os01g02830	0.722863	0.0810805	2.13947	1.1e-08	0.215113	0.7542	0.382899	0.578355	0.887777	0.05069	0.636783	0.332672	-0.528828	0.221238	0.468996	0.531437
LOC_Os01g02840	-1.15863	0.00338064	-0.603907	0.244033	0.148752	0.860864	-0.418346	0.541784	0.645438	0.158758	0.162941	0.982464	0.090715	0.956233	0.730039	0.164624
LOC_Os01g02850	1.4978	0.00749774	0.105509	1	-1.39727	0.0707015	-0.321439	0.890396	0.715105	0.500221	0.949753	0.43301	2.10739	0.000206648	-0.126081	1
LOC_Os01g02860	1.1733	0.0270016	1.65969	0.000704515	0.44243	0.523849	0.386709	0.640394	-0.649708	0.385216	0.165676	1	-1.1361	0.0222592	0.221397	0.945244
LOC_Os01g02870	0.0556219	0.990755	0.859862	0.0582279	1.16915	0.00889978	0.809832	0.135259	-0.369292	0.581331	-0.338089	0.787382	-1.17353	0.00492375	0.0212264	1
LOC_Os01g02880	-1.04917	3.95e-06	-0.616928	0.0136321	-0.221002	0.533548	-0.786155	0.00247752	0.592911	0.0245781	0.184363	0.799869	0.160665	0.609708	0.749517	0.00409881
LOC_Os01g02884	-0.339412	0.200853	0.0599905	0.925792	0.733862	0.0023386	0.497052	0.0888589	-0.0717574	0.930142	-0.0669034	1	-0.47116	0.0573143	0.169907	0.79722
LOC_Os01g02890	-0.48566	0.0811006	-1.07926	2.72e-05	-1.22156	1.87e-05	-0.644645	0.0432365	0.462747	0.151017	-1.01845	0.000449836	1.05635	3.47e-05	-1.59536	1.16e-08
LOC_Os01g02900	-0.0110495	1	-1.69223	4.59e-24	-0.754405	8.49e-05	-0.563568	0.00616529	-0.394456	0.055494	-0.776939	6.4e-05	1.28673	2.22e-14	-0.967776	3.12e-07
LOC_Os01g02910	1.27326	0.0016422	-1.16875	0.00445547	0.0661004	1	-0.000490541	1	-1.67533	3.42e-05	-0.314499	0.790541	0.76669	0.0740168	-0.247908	0.863904
LOC_Os01g02920	-0.451257	0.079021	-0.904205	0.000124354	-0.379049	0.198592	-0.171716	0.709795	0.0301499	1	0.314614	0.535722	0.483098	0.0570024	0.107281	0.959486
LOC_Os01g02930	0.478424	0.43966	-1.46549	0.0052677	-0.996779	0.105219	-0.703493	0.363928	-0.55926	0.459721	-0.592454	0.628839	1.38465	0.00727545	-0.88574	0.268991
LOC_Os01g02940	-0.292296	0.186177	-1.09389	6.1e-09	-0.55937	0.0214121	-0.389597	0.150731	0.194026	0.532952	-0.976059	6.03e-06	0.995617	1.37e-07	-1.14583	9.02e-08
LOC_Os01g02950	1.1727	0.0581311	0.345346	0.672055	-1.8851	0.164021	-0.707232	0.514844	-0.564894	0.559702	-1.40869	0.18505	0.262461	0.733069	-2.58655	0.0298368
LOC_Os01g02960	-0.330421	0.0894152	0.1773	0.463581	-0.00707143	1	0.0330361	1	0.0792385	0.849636	0.242373	0.51358	-0.428483	0.0200597	0.202265	0.590578
LOC_Os01g02980	3.84259	0.185869	-0.703457	0.900388	0	1	-2.63282	0.482396	-2.57928	0.471445	-2.63282	0.641312	1.96677	0.512056	0	1
LOC_Os01g03020	-0.77911	5.96e-05	0.235351	0.361575	0.429239	0.0635495	0.0884266	0.889872	0.442713	0.0540924	-0.294914	0.461308	-0.571748	0.00469044	0.0458983	1
LOC_Os01g03030	-1.39082	8.3e-12	-0.793442	0.000262163	0.703728	0.00199917	-0.188399	0.621001	1.26074	1.12e-09	-0.771759	0.00154031	0.66336	0.00242812	0.120367	0.910386
LOC_Os01g03040	0.781535	0.136772	0.397643	0.527711	0.321089	0.666706	-0.126822	0.983078	-0.381668	0.617665	0.447636	0.75089	0.00222351	1	0.895547	0.167886
LOC_Os01g03050	0.0917069	0.86389	0.0203952	1	-0.373855	0.346593	-0.283938	0.603404	0.151614	0.806792	0.0157525	1	0.222926	0.551422	-0.0741645	1
LOC_Os01g03060	1.09828	1.55e-06	1.22754	8.43e-08	-0.0247595	1	0.508174	0.0914215	0.00494244	1	0.154334	0.881345	-0.124314	0.724175	-0.3786	0.323869
LOC_Os01g03070	-0.318507	0.216758	0.585355	0.0135762	0.13904	0.719975	0.291599	0.409664	0.336665	0.269093	0.139032	0.896511	-0.567197	0.0139624	-0.0135265	1
LOC_Os01g03080	-0.36485	0.296128	-2.39879	1.36e-07	-1.16416	0.0315826	-0.425495	0.653911	1.30583	3.27e-05	0.672633	0.448602	3.33977	1.01e-16	-0.0660285	1
LOC_Os01g03090	0.289766	0.252359	0.441626	0.0685225	0.0893737	0.865619	0.211965	0.595038	-0.218659	0.529162	-0.0243084	1	-0.370519	0.121521	-0.1469	0.832985
LOC_Os01g03100	-0.0405288	0.980647	-0.503627	0.098346	-0.408622	0.241007	-0.170605	0.769805	-1.01681	0.000200963	-0.308037	0.64388	-0.553714	0.0553775	-0.546054	0.140385
LOC_Os01g03110	-0.665634	0.00520019	0.0905751	0.845141	-0.503998	0.0570543	-0.195141	0.637287	0.00128482	1	0.0918201	1	-0.754924	0.00128012	-0.217037	0.708878
LOC_Os01g03130	-0.839806	3.48e-07	-0.217709	0.445483	-1.49033	3.78e-17	-0.260916	0.356194	4.04134	7.32e-111	0.411381	0.0977066	3.41924	6.74e-80	-0.81803	3.36e-05
LOC_Os01g03144	0.0880607	0.764171	0.817151	1.48e-05	0.5147	0.0147322	0.462158	0.053366	0.0669492	0.909566	0.187667	0.755943	-0.662141	0.000510861	0.240209	0.538132
LOC_Os01g03160	0.195944	0.361991	-0.208477	0.369638	-0.435329	0.0276589	-0.0602992	0.947513	-0.079662	0.849082	0.105734	0.911204	0.324758	0.094256	-0.269295	0.376773
LOC_Os01g03170	-2.80375	0.30383	-4.20931	0.153647	-2.70199	0.384197	-1.82314	0.615422	-1.40556	0.748106	0.878847	1	0	1	0	1
LOC_Os01g03190	0.65966	0.887069	1.38988	0.703351	-0.900443	0.884437	-1.86086	0.615422	0.213495	1	0.856687	1	-0.516723	0.938077	1.8171	0.708878
LOC_Os01g03220	-2.79562	0.330112	0	1	0	1	1.84191	0.615422	2.79562	0.424948	0	1	0	1	-1.84191	0.708878
LOC_Os01g03240	-0.0191836	1	2.7697	8.83e-05	1.00618	0.459895	-0.210209	0.98051	0.109452	1	-1.52533	0.320309	-2.67943	0.000131679	-0.308938	0.989331
LOC_Os01g03260	-1.4531	0.633435	0.0710372	1	-1.73788	0.621445	0.000767963	1	0.726163	0.920404	1.74784	0.809754	-0.797977	0.849402	0.00919604	1
LOC_Os01g03270	-1.79829	0.494968	-2.55071	0.364651	1.2971	0.744038	-1.27481	0.802949	1.90165	0.584271	-1.23986	0.924736	2.65407	0.309977	1.33205	0.878175
LOC_Os01g03290	-1.46462	0.67409	0	1	0	1	0	1	3.33095	0.33885	0	1	1.86633	0.475645	0	1
LOC_Os01g03300	0	1	0	1	-1.89258	0.546759	0	1	0	1	1.89258	0.755943	0	1	0	1
LOC_Os01g03310	1.51501	0.654819	1.89662	0.51293	0	1	0	1	2.02447	0.557494	0	1	1.64286	0.622169	0	1
LOC_Os01g03320	2.85585	0.212628	0.126085	1	0	1	-1.83624	0.615252	-0.238987	1	-1.83624	0.755943	2.49078	0.273598	0	1
LOC_Os01g03330	1.15603	0.0203296	0.659605	0.289721	-1.70589	0.00255681	0.302733	0.804271	1.64562	0.00142376	0.761719	0.447628	2.14205	7.22e-06	-1.2469	0.0706173
LOC_Os01g03340	1.68314	8.4e-15	0.0900512	0.843364	-2.01063	1.13e-18	0.0135098	1	0.413301	0.157406	0.221648	0.755943	2.00638	3.18e-20	-1.80249	7.95e-15
LOC_Os01g03360	2.62133	2.14e-40	-0.328044	0.189321	-2.15912	2e-22	0.126926	0.806058	-0.604205	0.0071189	0.209089	0.755943	2.34517	3.74e-33	-2.07695	2.56e-20
LOC_Os01g03370	1.4577	2.25e-08	5.33163	4.68e-13	0	1	-2.63324	0.333521	6.34174	6.61e-24	-2.63324	0.478455	2.46781	6.33e-19	0	1
LOC_Os01g03380	0.394886	0.749362	-1.87343	0.0385557	-0.158159	0.958107	1.68617	0.0523843	-1.07679	0.315974	1.81146	0.0443326	1.19152	0.259585	-0.0328704	1
LOC_Os01g03390	0.00746193	1	1.58688	4.98e-13	0.470194	0.0727593	0.337928	0.32535	0.363863	0.246691	1.84405	1.21e-16	-1.21556	3.69e-08	1.97631	2.71e-19
LOC_Os01g03420	-4.97516	0.083678	0	1	0	1	0	1	4.97516	0.120406	0	1	0	1	0	1
LOC_Os01g03480	-0.709482	0.124843	0.65838	0.133488	0.689213	0.151553	0.741916	0.136596	0.159967	0.872846	-0.189384	0.975556	-1.2079	0.00238384	-0.242087	0.845246
LOC_Os01g03490	0.980723	1.08e-06	-0.320796	0.204168	-1.15295	5.22e-08	0.319916	0.304202	-0.654812	0.00332248	0.0976432	0.975911	0.646706	0.00191295	-1.37523	7.7e-11
LOC_Os01g03500	0.118037	0.838353	0.36433	0.411443	0.445246	0.321919	0.429885	0.421128	-0.0459321	1	-0.200349	0.911592	-0.292224	0.477931	-0.184988	0.909947
LOC_Os01g03510	-0.0791848	0.811729	0.0718811	0.867106	0.36713	0.133424	-0.0227027	1	0.0523687	0.961539	-0.0688887	1	-0.0986972	0.753974	0.320944	0.3328
LOC_Os01g03520	-0.37249	0.146173	0.258614	0.389375	-0.111762	0.81131	-0.0467301	1	0.125665	0.786436	0.200553	0.755943	-0.505439	0.0360019	0.135522	0.88584
LOC_Os01g03530	-0.128185	0.904159	-1.85987	0.000489594	-1.13086	0.0958486	-1.2019	0.0847945	0.28818	0.773882	-0.58895	0.673424	2.01987	0.000107472	-0.51791	0.708878
LOC_Os01g03549	-2.59851	2.34e-12	-0.830657	0.0668447	0.237959	0.791408	-0.959041	0.0362754	1.32096	0.000220042	-1.59652	0.000299404	-0.44689	0.440898	-0.39952	0.708878
LOC_Os01g03570	-0.35972	0.596259	-0.407744	0.576518	0.687661	0.32838	0.336666	0.761788	0.0503328	1	-0.365148	0.857335	0.0983572	0.963502	-0.014153	1
LOC_Os01g03590	2.67006	0.366231	0	1	0	1	0	1	0	1	0	1	2.67006	0.350371	0	1
LOC_Os01g03620	-0.910706	8.9e-06	-2.52829	2.37e-35	-2.39604	4.44e-18	-0.715529	0.00823677	-0.521737	0.0262928	-0.583512	0.0588558	1.09585	1.89e-07	-2.26402	1.14e-15
LOC_Os01g03630	0.459407	0.450104	-1.02525	0.0610574	-6.27705	7.34e-17	-1.07095	0.189869	-0.453905	0.559702	1.79625	0.00252299	1.03076	0.0486588	-3.40985	0.000914601
LOC_Os01g03640	-0.983045	9.34e-08	-2.66089	2.03e-47	-4.38593	9.06e-07	-1.3696	0.0475736	-0.951841	2.38e-07	-0.0219696	1	0.726005	0.000210313	-3.0383	0.0211957
LOC_Os01g03650	-0.199006	0.353172	-0.00259562	1	-0.364642	0.0725239	-0.583507	0.00287835	0.102209	0.769511	0.187343	0.689204	-0.0942021	0.720157	0.406208	0.0711987
LOC_Os01g03660	0.818349	0.167572	0.62534	0.352139	0.539582	0.487417	0.742027	0.36208	-0.352042	0.712766	0.0761514	1	-0.159032	0.877235	-0.126293	1
LOC_Os01g03670	0.393501	0.968752	-1.78124	0.525024	-0.0726595	1	1.87167	0.615422	0.996935	0.86397	1.89129	0.755943	3.17168	0.256944	-0.0530353	1
LOC_Os01g03680	2.37657	1.28e-27	-0.894648	9.8e-05	-2.59365	1.37e-25	-0.360102	0.313112	-0.0709875	0.931629	-0.143737	0.90873	3.20023	3.47e-46	-2.37729	3.87e-21
LOC_Os01g03690	-0.839502	7.48e-07	-0.312588	0.154718	-0.160586	0.584859	0.176648	0.615422	2.54168	1.65e-50	-0.18927	0.746303	2.01477	2.06e-32	-0.526505	0.020216
LOC_Os01g03710	-1.49948	3.86e-06	-1.12926	0.00102762	-0.425296	0.369791	0.190412	0.824257	0.787608	0.0374022	0.305145	0.755943	0.417392	0.30543	-0.310563	0.708878
LOC_Os01g03720	-0.874338	0.134665	0.35414	0.635295	-1.57017	0.00754946	0.0864955	1	-0.299677	0.764591	0.574031	0.67712	-1.52815	0.00400001	-1.08263	0.156713
LOC_Os01g03730	-1.90348	2.28e-31	-2.33462	1.35e-45	-0.450268	0.0792165	0.485901	0.0770846	-0.31624	0.14239	0.4616	0.14914	0.114903	0.641842	-0.474569	0.098306
LOC_Os01g03740	-3.59664	1.53e-13	-0.314238	0.688429	0.341458	0.677745	0.251141	0.859358	3.59104	2.51e-13	0.319038	0.893276	0.308641	0.664823	0.409355	0.743023
LOC_Os01g03750	0.074585	0.963997	-0.548049	0.325952	-0.943934	0.0588497	-0.270555	0.779749	0.203067	0.836728	0.428399	0.736652	0.8257	0.0808124	-0.24498	0.907352
LOC_Os01g03760	-0.171753	0.580939	0.0307688	1	-0.459753	0.106058	-0.413308	0.217623	0.21208	0.591715	0.308687	0.56573	0.00955865	1	0.262242	0.626019
LOC_Os01g03810	1.10108	0.56832	0.684019	0.782421	1.35051	0.578793	0.311097	1	-0.695887	0.844036	-0.806015	0.965575	-0.27883	0.956532	0.233403	1
LOC_Os01g03820	-1.24157	6.84e-08	-0.083546	0.870152	0.262222	0.442364	0.100658	0.902064	0.451434	0.130462	-0.257618	0.686635	-0.706586	0.00375054	-0.0960535	0.982606
LOC_Os01g03870	-0.736387	8.34e-05	-1.17574	9.89e-12	-0.351264	0.0883785	-0.695224	0.000196897	-0.925177	1.7e-07	-0.136958	0.801472	-0.48582	0.0145707	0.207002	0.581538
LOC_Os01g03890	0.767101	0.184949	0.839356	0.163651	-5.04501	1.12e-15	-2.17095	0.00110482	0.10324	0.989244	1.77039	0.00292227	0.0309845	1	-1.10367	0.42442
LOC_Os01g03900	1.36775	0.313727	-0.752242	0.684628	-0.404613	0.94672	0.00670518	1	-0.0966134	1	0.931996	0.898317	2.02338	0.119797	0.520677	1
LOC_Os01g03914	-0.190559	0.525999	0.419838	0.134798	-1.07425	6.08e-06	-0.679514	0.0139834	-0.199327	0.608806	0.300078	0.5836	-0.809723	0.000696009	-0.0946608	0.98443
LOC_Os01g03940	0.18061	0.820763	-1.25198	0.0134013	0.200753	0.873831	-0.0793257	1	-1.01516	0.0710363	-0.136989	1	0.417425	0.48328	0.14309	1
LOC_Os01g03950	0.471286	0.36703	-0.524628	0.354357	-0.574252	0.411485	-1.30791	0.0123049	0.0785976	1	-1.96014	8.32e-05	1.07451	0.0175315	-1.22649	0.0385407
LOC_Os01g03980	-1.3083	0.00442362	0.783392	0.166828	-2.93695	1.72e-09	-0.218596	0.909409	2.03359	1.22e-05	2.45804	8.56e-07	-0.0581069	1	-0.260313	0.952772
LOC_Os01g03989	0	1	1.90072	0.515538	-1.88597	0.546759	0	1	0	1	1.88597	0.755943	-1.90072	0.475645	0	1
LOC_Os01g04000	-2.01826	0.46244	0	1	0	1	0	1	2.01826	0.559702	0	1	0	1	0	1
LOC_Os01g04010	-0.968577	2.65e-07	0.0532439	0.917572	-0.613874	0.00261059	-0.251183	0.417565	0.209143	0.492623	-0.0663246	1	-0.812677	2.26e-05	-0.429015	0.0900871
LOC_Os01g04020	0.100584	0.702507	0.715022	0.000107952	0.062683	0.913557	0.509713	0.0186783	0.314775	0.192342	0.169744	0.755943	-0.299663	0.151718	-0.277286	0.383547
LOC_Os01g04030	0.00278625	1	0.00272749	1	-0.23166	0.410581	-0.165063	0.649573	0.197315	0.551504	0.0083924	1	0.197374	0.441794	-0.0582044	1
LOC_Os01g04040	0	1	0	1	-1.91601	0.546381	0	1	0	1	1.91601	0.755943	0	1	0	1
LOC_Os01g04050	1.50048	3.13e-18	-0.216819	0.395588	-1.15356	2.48e-08	-1.70587	4.26e-20	1.59476	2.02e-19	-1.72875	2.7e-20	3.31206	3.96e-74	-1.17644	2.37e-08
LOC_Os01g04080	-0.153568	1	-2.93463	0.238604	1.28921	0.713037	-4.06781	0.171009	-1.12986	0.745369	-2.17275	0.682847	1.6512	0.513138	3.18427	0.387477
LOC_Os01g04090	1.11235	0.517775	-0.708476	0.771081	-3.57804	0.13141	0.173741	1	-0.298862	0.982839	-0.847806	0.916954	1.52196	0.372796	-4.59958	0.0564581
LOC_Os01g04100	0.282983	0.688306	-0.302734	0.702491	-0.984054	0.11355	-0.306833	0.800996	-0.149473	0.938981	0.454076	0.755943	0.436244	0.484065	-0.223145	0.974779
LOC_Os01g04110	0.537584	0.116656	0.00913235	1	-0.482581	0.208849	-0.0588335	1	-0.227625	0.669862	0.312005	0.718461	0.300826	0.437231	-0.111742	0.998702
LOC_Os01g04120	-1.9343	1e-29	-0.373614	0.0522341	-1.0199	3.01e-09	-0.00252469	1	-0.750057	1.5e-05	0.696349	0.000279932	-2.31075	8.3e-42	-0.321024	0.233515
LOC_Os01g04130	-0.412877	0.52296	0.336826	0.653758	-0.52849	0.459055	-0.366482	0.700355	-0.234079	0.843489	-0.1248	1	-0.983782	0.0766619	-0.286808	0.895604
LOC_Os01g04160	1.0869	0.0108803	-0.304374	0.620414	0.601925	0.270536	-0.561243	0.399221	0.631732	0.269978	-0.337162	0.791547	2.02301	8.53e-07	0.826006	0.158874
LOC_Os01g04170	1.66258	4.14e-05	-1.13104	0.0290587	-2.58434	2.04e-05	-0.445582	0.608539	0.459789	0.502894	-0.383408	0.777201	3.25341	3.54e-14	-2.52216	6.7e-05
LOC_Os01g04190	-0.7482	0.00197743	-0.411514	0.147234	0.320737	0.316762	0.0480442	1	0.235327	0.547146	-0.0864383	1	-0.101359	0.80162	0.186254	0.774089
LOC_Os01g04200	-0.706384	0.00026887	-0.121529	0.689794	0.69168	0.000604343	0.203409	0.565102	0.320629	0.214493	-0.00982979	1	-0.264226	0.253776	0.478441	0.0471834
LOC_Os01g04210	-1.05166	0.175226	-1.15844	0.14666	-0.215761	0.960624	-0.573127	0.709795	-0.0147869	1	-0.354029	0.978388	0.0919982	1	0.00333705	1
LOC_Os01g04220	-0.341292	0.814616	-2.30021	0.0322843	-0.369671	0.932615	0.111189	1	-0.350409	0.869844	-1.01524	0.755943	1.60851	0.1659	-1.4961	0.44898
LOC_Os01g04230	1.26525	9.93e-05	-1.20263	0.000417936	-1.51757	0.0193141	-1.05019	0.0654344	-0.980993	0.00714473	-0.631729	0.474224	1.48689	3.88e-06	-1.09911	0.240355
LOC_Os01g04250	-0.93117	0.114527	-0.538614	0.456742	-0.378167	0.64506	-0.105596	1	0.265014	0.814601	0.0577627	1	-0.127543	0.929916	-0.214808	0.97683
LOC_Os01g04260	0.549362	0.00157038	-0.679838	0.000108802	-0.251843	0.295611	-0.129466	0.710897	0.175253	0.533895	-0.493366	0.0260016	1.40445	1.07e-17	-0.615743	0.0017737
LOC_Os01g04280	0.60618	0.0150428	-1.91774	9.72e-17	-0.101552	0.860105	-0.0838835	0.942359	-0.248212	0.516217	-0.106169	0.983469	2.27571	6.52e-23	-0.123837	0.928583
LOC_Os01g04290	-0.634119	0.159159	-1.77777	5.13e-05	-2.36141	0.00271001	-0.495998	0.442829	-0.0806055	0.976051	-1.1841	0.0327119	1.06305	0.0436796	-3.04951	8.37e-06
LOC_Os01g04300	0.208301	0.371958	-1.14907	7.87e-10	-1.0895	4.56e-07	-0.773295	0.000225282	0.0395692	0.987233	-1.40783	8.74e-13	1.39694	3.2e-14	-1.72404	5.31e-17
LOC_Os01g04324	0.508425	0.241651	0.799386	0.0483074	-1.04771	0.0282887	0.0304529	1	0.165566	0.86154	0.28341	0.847618	-0.125394	0.847942	-0.794749	0.215886
LOC_Os01g04330	2.07257	1.69e-24	0.487726	0.0543037	-0.690613	0.00276635	-0.60508	0.0172113	2.82881	2.01e-40	-0.459885	0.14301	4.41365	1.14e-87	-0.545418	0.0430476
LOC_Os01g04340	-2.14479	0.366231	0.0909404	1	-1.4556	0.633314	1.1606	0.796042	3.02218	0.283768	1.47266	0.818232	0.786453	0.83015	-1.14354	0.890155
LOC_Os01g04350	0.866696	8.87e-05	0.119965	0.748705	-0.0862271	0.88683	-0.197019	0.619053	-0.201274	0.58518	0.105944	0.972761	0.545457	0.0200722	0.216737	0.708878
LOC_Os01g04360	-0.983978	0.434791	4.1103	0.00283606	1.95	0.250457	0.846144	0.694669	4.22503	0.00284132	-1.34673	0.742965	-0.869245	0.482964	-0.242875	1
LOC_Os01g04370	1.95049	7.42e-07	2.6062	3.8e-19	-0.0741901	1	0.74399	0.599742	-0.834218	0.157108	0.824753	0.681008	-1.48992	3.46e-08	0.00657251	1
LOC_Os01g04380	1.35312	0.0191819	-0.612817	0.527711	0.708177	0.21401	1.00333	0.0874555	0.645962	0.525969	0.752766	0.369719	2.6119	1.32e-05	0.457613	0.672356
LOC_Os01g04390	-2.63123	1.89e-07	-0.513097	0.499355	0.39793	0.616404	0.165876	0.954789	3.06167	3.3e-09	-0.198354	1	0.94354	0.112308	0.0337003	1
LOC_Os01g04409	-0.827572	0.000404732	-0.267755	0.389653	0.232935	0.506899	0.039158	1	0.0639374	0.953688	-0.219451	0.755943	-0.495879	0.049493	-0.0256738	1
LOC_Os01g04430	0.235861	0.800869	0.370599	0.48816	0.162771	0.893254	-0.189035	0.936143	-1.31488	0.0165774	0.494437	0.714562	-1.44962	0.00122527	0.846243	0.233536
LOC_Os01g04440	-0.301588	0.548447	2.95043	2.89e-16	-1.01206	0.0932369	0.266517	0.793347	1.62839	0.000781769	0.177774	1	-1.62363	2.62e-07	-1.1008	0.0908265
LOC_Os01g04450	-1.16633	5.98e-10	-0.0418876	0.956277	-0.0479158	0.969729	0.134202	0.728445	0.192817	0.539865	-0.197859	0.719407	-0.931629	1.32e-06	-0.379976	0.153562
LOC_Os01g04460	-1.16039	0.0511087	0.756048	0.193721	0.611735	0.335314	0.925705	0.129069	-0.362612	0.682501	-0.158328	1	-2.27905	1.02e-05	-0.472297	0.668939
LOC_Os01g04470	-0.277397	0.909506	-0.278348	0.948588	0.0581121	1	1.47174	0.508603	0.941403	0.618023	1.81777	0.498093	0.942355	0.536362	0.404141	1
LOC_Os01g04480	-1.76698	5.06e-06	-0.0239871	1	0.413404	0.464154	0.436064	0.509377	0.498503	0.378036	-0.0168736	1	-1.24449	0.0019389	-0.0395337	1
LOC_Os01g04490	-0.122796	0.831285	1.7026	2.08e-05	0.111768	1	-0.704693	0.387136	1.73902	2.29e-05	-1.86344	0.0134901	-0.0863727	0.91494	-1.04698	0.359913
LOC_Os01g04500	0.0403825	1	-0.0991212	0.92804	0.128865	0.914552	0.326121	0.635125	-0.344532	0.587633	0.299087	0.806634	-0.205028	0.722297	0.101832	1
LOC_Os01g04510	0.0433742	1	1.18551	0.421392	2.37384	0.0859375	0.665708	0.780299	1.12017	0.534547	-1.23048	0.745884	-0.0219666	1	0.477657	0.947357
LOC_Os01g04520	-0.139647	1	1.49597	0.632383	2.6315	0.389329	-0.01482	1	0.731502	0.913118	-1.86819	0.755943	-0.904112	0.794561	0.778134	1
LOC_Os01g04530	-1.82436	3.67e-15	-0.0967543	0.8364	0.383664	0.203155	0.392193	0.246506	0.627221	0.0179194	-0.26237	0.674539	-1.10038	5.28e-06	-0.2709	0.593693
LOC_Os01g04540	-2.46364	5.75e-07	-1.29196	0.0130915	1.08634	0.0472715	1.09419	0.0682638	0.22664	0.834146	-0.0675637	1	-0.945045	0.0922161	-0.0754104	1
LOC_Os01g04550	0.243075	0.593696	4.12867	1.16e-32	-1.54518	0.197762	0.802378	0.615422	2.23924	2.02e-06	0.880959	0.721661	-1.64636	5.58e-10	-1.4666	0.364733
LOC_Os01g04560	-3.30336	0.260142	0	1	0	1	0	1	3.30336	0.345953	0	1	0	1	0	1
LOC_Os01g04570	-1.47828	0.00441565	1.59457	0.00316568	-0.727609	0.297418	-0.160404	0.965828	2.22044	2.44e-05	0.392461	0.822154	-0.852408	0.135	-0.174744	1
LOC_Os01g04580	-1.00433	1e-07	-0.918021	1.53e-06	-0.104191	0.777334	-0.19584	0.573793	-0.0750072	0.885372	-0.202597	0.69987	-0.161317	0.522681	-0.110948	0.897294
LOC_Os01g04590	-1.92149	0.00028614	-1.18948	0.0434903	0.645758	0.357803	0.395539	0.685659	0.784739	0.262616	0.0428917	1	0.0527357	1	0.29311	0.898961
LOC_Os01g04600	0.0375834	1	0.235921	0.789363	0.192901	0.883696	0.499621	0.5799	0.0541778	1	-0.19301	1	-0.14416	0.893158	-0.499729	0.682227
LOC_Os01g04620	-1.26008	7.89e-14	-2.8949	1.56e-54	-3.03279	2.19e-29	0.484072	0.178683	1.328	5.09e-15	1.51827	3.04e-10	2.96281	5.12e-57	-1.99859	8.59e-11
LOC_Os01g04630	-0.364709	0.129792	-0.162348	0.597555	-0.274026	0.347286	-0.379077	0.202839	0.0361951	1	0.150464	0.853945	-0.166165	0.548538	0.255516	0.571027
LOC_Os01g04640	0.844101	0.118427	-0.654706	0.306181	-0.209267	0.890832	-1.02191	0.12689	0.242563	0.824525	-1.5189	0.0169283	1.74137	0.000464778	-0.706253	0.501636
LOC_Os01g04650	0.0455807	0.948566	-0.0626239	0.921982	-0.525559	0.0487757	-0.103312	0.891259	-0.213651	0.574371	0.1754	0.824096	-0.105446	0.781808	-0.246847	0.656034
LOC_Os01g04660	0.30653	0.566183	-0.948821	0.0333739	0.0304521	1	0.0110253	1	-0.870032	0.0743023	0.146849	1	0.385319	0.470459	0.166276	1
LOC_Os01g04670	2.08926	5.06e-06	-0.786384	0.164906	0.494238	0.466465	0.555548	0.475417	-0.14032	0.937242	-0.0226439	1	2.73532	3.41e-09	-0.0839539	1
LOC_Os01g04690	-0.978352	0.0832704	-1.95969	0.000243714	0.532984	0.432938	0.21753	0.884683	-0.312482	0.740138	-0.00374377	1	0.668859	0.306182	0.31171	0.854289
LOC_Os01g04699	-1.6869	6.26e-05	-0.559663	0.199921	-0.0317533	1	0.261749	0.759716	0.01577	1	0.248986	0.902954	-1.11146	0.0199498	-0.0445161	1
LOC_Os01g04710	0.622573	0.213729	-1.26607	0.00713706	-1.58247	0.0130493	-0.433094	0.646653	-0.317421	0.673664	-0.0426892	1	1.57122	0.000414131	-1.19206	0.152366
LOC_Os01g04720	0.994169	0.0248527	-0.42205	0.46672	-0.385437	0.550421	0.00582835	1	-0.435828	0.515524	-0.0104021	1	0.98039	0.0268819	-0.401667	0.708878
LOC_Os01g04730	1.05498	5.29e-06	0.198155	0.546967	-0.765316	0.00217448	-0.0658881	0.980534	-0.114637	0.833183	0.0869442	1	0.742188	0.00203031	-0.612484	0.0333842
LOC_Os01g04750	-1.58506	0.0226541	1.9195	0.00518864	-2.33784	0.00138503	0.124068	1	1.82466	0.0138972	1.72138	0.0361014	-1.6799	0.0124681	-0.740525	0.708878
LOC_Os01g04800	0.208723	0.617292	2.91334	2.04e-20	-3.34271	1.52e-22	-0.544599	0.312265	2.00538	2.68e-10	2.18097	7.13e-11	-0.69924	0.0349072	-0.617138	0.323748
LOC_Os01g04814	-0.111341	0.751103	0.420781	0.125386	-0.427978	0.130289	-0.39098	0.240956	0.570854	0.032845	0.155236	0.876557	0.0387316	0.980464	0.118238	0.93496
LOC_Os01g04830	1.41738	0.633507	0	1	-4.1861	0.159575	0	1	2.84984	0.380596	4.1861	0.307498	4.26722	0.114748	0	1
LOC_Os01g04840	-1.45906	0.00442672	-0.285965	0.670249	0.346693	0.578793	0.260545	0.774172	-0.796753	0.170002	-0.861452	0.161437	-1.96985	4.79e-05	-0.775304	0.195211
LOC_Os01g04860	-0.872609	6.61e-06	-0.915597	1.51e-06	0.572465	0.0085594	0.531984	0.0279642	-0.598754	0.0040299	0.101071	0.962843	-0.555766	0.00683687	0.141552	0.818306
LOC_Os01g04870	-0.97304	0.000174017	-0.345537	0.296147	0.5888	0.0413944	-0.170716	0.747551	0.231296	0.582881	-0.532332	0.154902	-0.396207	0.193383	0.227184	0.708878
LOC_Os01g04880	0.591628	0.00108551	0.0418489	0.943569	0.0758309	0.857565	0.146423	0.649573	-0.734079	5.22e-05	0.0686837	1	-0.1843	0.407194	-0.00190856	1
LOC_Os01g04900	0.456998	0.357977	0.896926	0.0433868	0.0720222	1	0.27637	0.737524	-0.475939	0.443161	0.102042	1	-0.915867	0.0312363	-0.102306	1
LOC_Os01g04910	1.07701	3.18e-06	0.872669	0.000275522	0.370091	0.201623	0.108752	0.872802	0.0710608	0.943524	-0.188356	0.783817	0.275405	0.329331	0.0729833	1
LOC_Os01g04920	-1.27233	2.73e-09	-2.14011	1.4e-23	0.70349	0.00424067	1.01841	2.55e-05	-0.969655	1.46e-05	0.0571993	1	-0.101868	0.77814	-0.257718	0.604068
LOC_Os01g04930	0.241206	0.41103	0.135013	0.722206	-1.08211	3.9e-06	-0.977493	8.76e-05	-0.518883	0.0629486	0.318715	0.528227	-0.41269	0.115226	0.214102	0.708878
LOC_Os01g04950	-0.124589	0.598258	0.280087	0.203805	-0.634224	0.00111526	-0.308782	0.245917	0.538277	0.00567969	0.0517898	1	0.133601	0.570828	-0.273652	0.409944
LOC_Os01g04990	0.765861	0.000112321	0.356377	0.118749	-1.73228	9.74e-22	-0.535004	0.0197598	-0.57445	0.00921585	1.37237	1.51e-13	-0.164965	0.500161	0.175091	0.708878
LOC_Os01g05010	0.221261	0.340622	0.0988077	0.763013	-0.560669	0.00635623	-0.507997	0.0259499	0.150015	0.643255	0.00745269	1	0.272468	0.222264	-0.0452202	1
LOC_Os01g05040	1.88037	0.489178	0	1	0	1	0	1	0	1	0	1	1.88037	0.475645	0	1
LOC_Os01g05050	-1.24288	0.149098	0.0511449	1	-0.0381436	1	-1.17729	0.000754423	-0.466826	0.624699	-1.24911	0.00053872	-1.76085	0.0135759	-0.109965	1
LOC_Os01g05060	0.379273	0.0487481	0.148766	0.539016	-0.728887	3.41e-05	-0.674748	0.000329377	-0.459577	0.021937	0.113529	0.881516	-0.229069	0.27539	0.0593895	1
LOC_Os01g05064	-0.307829	0.160619	-0.602346	0.00237808	-1.16029	1.39e-10	-0.939733	9e-07	-0.162248	0.608806	0.12524	0.868703	0.132269	0.614928	-0.0953212	0.938925
LOC_Os01g05070	0.541967	0.012663	0.0345685	0.989378	-0.104218	0.807331	-0.135047	0.764593	-0.222022	0.502224	0.152862	0.835325	0.285376	0.246177	0.183691	0.709356
LOC_Os01g05080	-1.70854	2.32e-09	-2.65599	4.83e-20	0.224284	0.660623	0.385384	0.454624	-0.366302	0.39394	0.0133473	1	0.58115	0.0855886	-0.147753	0.948825
LOC_Os01g05090	0.878246	7.04e-05	0.198224	0.524952	0.0439123	1	0.226415	0.579514	-0.564328	0.0266341	0.0861564	1	0.115695	0.731347	-0.0963467	0.971364
LOC_Os01g05100	-0.0733921	1	0	1	-1.89745	0.516861	-1.85845	0.608929	5.42826	0.0322311	0.0389935	1	5.35486	0.0236053	0	1
LOC_Os01g05105	-1.30408	0.486218	0.1105	1	-1.32373	0.529082	-0.289517	1	0.734906	0.810206	0.199569	1	-0.679677	0.783186	-0.834639	0.887478
LOC_Os01g05120	-3.51602	2.03e-07	-0.980123	0.0690356	0.299222	0.539965	1.36598	0.00114302	0.0905816	0.981319	1.28629	0.00437734	-2.44531	0.00339968	0.219538	0.823757
LOC_Os01g05130	0.451803	0.0145993	0.400744	0.0404723	0.284974	0.200197	0.333718	0.158505	-0.0318118	1	-0.11011	0.899583	0.0192466	1	-0.158854	0.708878
LOC_Os01g05140	1.27954	5.75e-07	0.271051	0.45183	0.145749	0.768982	0.224081	0.631626	-0.434042	0.224008	0.0222827	1	0.574445	0.0379907	-0.0560498	1
LOC_Os01g05150	0.283113	0.696882	-0.779851	0.208347	0.187567	0.895103	-1.02364	0.138217	-0.786275	0.25581	-0.106563	1	0.276689	0.714488	1.10464	0.112609
LOC_Os01g05160	0	1	0	1	-1.88817	0.546759	-1.87837	0.615422	0	1	0.00980749	1	0	1	0	1
LOC_Os01g05170	-1.22191	0.0460236	-0.523214	0.417464	-0.09129	0.965098	-0.406895	0.385968	-0.108298	0.972838	-0.898835	0.021803	-0.806989	0.249532	-0.58323	0.252047
LOC_Os01g05180	0.541675	0.0362582	0.29125	0.355942	-0.160368	0.691159	-0.107592	0.887567	-0.230267	0.559702	0.038863	1	0.0201572	1	-0.0139125	1
LOC_Os01g05210	-1.99049	0.461533	0.084188	1	0	1	0	1	-0.591236	0.969705	0	1	-2.66592	0.344323	0	1
LOC_Os01g05220	0.572254	0.171035	0.0804632	0.97598	0.88873	0.473777	-0.554186	0.615422	0.571052	0.334882	-1.79011	0.0691567	1.06284	0.00643673	-0.347196	0.936946
LOC_Os01g05250	1.70636	0.24332	2.23392	0.191058	0.110626	1	-0.0291104	1	1.46182	0.546655	-0.119613	1	0.934257	0.530795	0.0201235	1
LOC_Os01g05260	1.10452	0.614002	2.38487	0.227938	-1.72532	0.53823	0.00638946	1	-0.0784761	1	1.7449	0.755943	-1.35882	0.475645	0.0131846	1
LOC_Os01g05280	-0.0301399	1	-0.0243602	1	2.05429	0.00151382	1.01945	0.0755789	0.563905	0.176219	-1.52757	0.0973887	0.558125	0.120489	-0.49273	0.586775
LOC_Os01g05289	0.471014	0.0316462	0.370479	0.126323	-0.184688	0.546484	-0.0742486	0.936783	-0.0273362	1	0.0190752	1	0.0731988	0.849565	-0.0913644	0.964143
LOC_Os01g05310	-0.00459728	1	0.602185	0.412377	-1.41929	2.32e-06	-1.56559	5.04e-05	-0.777457	0.471445	1.02181	0.00203061	-1.38424	0.0381997	1.1681	0.00697442
LOC_Os01g05330	0	1	0	1	0	1	1.87342	0.615422	0	1	0	1	0	1	-1.87342	0.708878
LOC_Os01g05340	-2.90526	0.0163054	-3.92527	0.00491941	-6.19078	0.000136501	1.32185	0.551775	0.273319	0.944924	3.05237	0.0359885	1.29333	0.523754	-4.46026	0.0349196
LOC_Os01g05350	3.16211	0.233052	-0.378036	0.974616	-0.020754	1	-0.697195	0.940651	-3.04973	0.344585	-0.233345	1	0.490415	0.927023	0.443097	1
LOC_Os01g05360	4.89208	0.0371428	5.27433	0.0213634	-0.027524	1	0.00371118	1	0	1	2.02861	0.692911	-0.382246	0.930099	1.99737	0.658006
LOC_Os01g05380	-0.191091	1	-0.266222	1	0.483958	0.955989	-0.910143	0.858419	-0.102674	1	-0.520263	1	-0.0275435	1	0.873838	0.946736
LOC_Os01g05390	-2.78958	0.185643	-5.13684	0.000315118	2.79747	5.43e-09	0.621387	0.575971	-2.34726	0.0409543	0.0717187	1	0	1	2.2478	1.57e-06
LOC_Os01g05400	0.0740915	1	-0.970771	0.63841	0.475909	0.897888	-0.013968	1	-0.528264	0.886468	0.0857802	1	0.516599	0.845559	0.575657	0.966145
LOC_Os01g05410	-0.675843	0.198354	-1.00551	0.0073227	0.19526	0.918157	0.0583015	1	-1.01297	0.0119698	-0.030943	1	-0.683302	0.180187	0.106016	1
LOC_Os01g05420	-0.0990948	0.789874	0.356414	0.217657	-0.0678397	0.943974	0.0609269	0.991342	0.59696	0.0245356	0.274649	0.636437	0.141451	0.671115	0.145883	0.872413
LOC_Os01g05430	-0.206527	0.800509	0.11854	0.946866	-0.54877	0.518131	-0.561608	0.554886	0.914595	0.164695	-0.882256	0.363625	0.589528	0.344699	-0.869418	0.350894
LOC_Os01g05440	-2.54223	0.0211269	-1.76012	0.128392	2.31706	0.00373479	0.816499	0.36252	0.274452	0.905829	-2.02529	0.0400073	-0.507659	0.832064	-0.524733	0.708878
LOC_Os01g05450	-4.80432	0.0118436	-4.66031	0.0182529	0.898425	0.63615	1.29646	0.543226	0.144018	1	0.258763	1	0	1	-0.139276	1
LOC_Os01g05460	-1.085	0.0355661	-2.65353	2.4e-08	0.498383	0.283318	-0.0454584	1	-0.72227	0.161548	-0.171781	0.969844	0.846258	0.231614	0.372061	0.646465
LOC_Os01g05470	-0.161327	0.566015	-0.0784542	0.864289	0.241379	0.435523	0.0242902	1	0.059297	0.954262	-0.0139662	1	-0.0235754	1	0.203122	0.708878
LOC_Os01g05480	1.35008	0.323617	2.90978	0.0133492	-1.73251	0.441577	-1.85525	0.578355	0.0869698	1	1.75333	0.663321	-1.47273	0.205026	1.87607	0.676046
LOC_Os01g05490	0.225939	0.193455	-0.248875	0.169609	-0.660666	1.13e-05	-0.513161	0.00207611	-0.48402	0.00248313	0.576627	0.000479453	-0.00920576	1	0.429122	0.0143104
LOC_Os01g05500	-0.703648	0.00197673	0.64719	0.00615902	0.28953	0.342701	0.483163	0.0929713	0.184362	0.615763	0.241594	0.690204	-1.16648	8.05e-08	0.047961	1
LOC_Os01g05510	-12.8495	2.23e-194	-13.147	9.64e-210	0.0716844	0.869982	0.0436982	0.996413	-0.297493	0.189161	-0.0631514	1	0	1	-0.0351653	1
LOC_Os01g05530	-7.68793	4.88e-167	-7.36517	2.62e-164	0.0293747	1	-0.0547749	0.98502	-0.113247	0.782087	-0.0728847	1	-0.436005	0.441593	0.0112648	1
LOC_Os01g05540	-0.784535	1.78e-05	-1.20573	2.33e-11	-0.335053	0.130916	-0.121713	0.754986	0.142974	0.648327	0.292985	0.383965	0.564167	0.00382702	0.0796449	0.970886
LOC_Os01g05550	0	1	0	1	0	1	-2.58672	0.510391	0	1	-2.58672	0.669138	0	1	0	1
LOC_Os01g05560	-0.574822	0.00436714	-0.220301	0.400271	0.0457305	0.979561	0.211949	0.539658	-0.0720159	0.898914	0.34332	0.301505	-0.426537	0.0437934	0.177101	0.708878
LOC_Os01g05585	0	1	1.89207	0.515538	-1.91877	0.546381	2.63216	0.497357	0	1	1.91877	0.755943	-1.89207	0.475645	-2.63216	0.594147
LOC_Os01g05600	-2.10809	6.93e-05	-0.341523	0.66024	-0.195394	0.88702	0.192953	0.92439	0.661975	0.370124	-0.154532	1	-1.1046	0.0589088	-0.54288	0.644507
LOC_Os01g05610	0.367161	0.129657	0.16249	0.597555	-0.193802	0.546759	-0.0841352	0.920217	-0.573202	0.0170253	-0.0331159	1	-0.368531	0.125245	-0.142783	0.847635
LOC_Os01g05620	-0.760611	0.0031332	0.328174	0.291282	-0.426919	0.164283	-0.225109	0.615422	-0.320683	0.377759	-0.334886	0.524209	-1.40947	4.42e-09	-0.536696	0.101078
LOC_Os01g05630	-0.433094	0.027425	-0.938277	1.47e-07	-0.426184	0.0417189	0.142998	0.682544	-0.638005	0.00087073	0.15776	0.761966	-0.132821	0.591479	-0.411422	0.0868713
LOC_Os01g05640	-0.301222	0.633318	0.832111	0.119416	-0.424113	0.575936	0.414883	0.650891	0.0265244	1	0.374747	0.830624	-1.10681	0.0227596	-0.464249	0.708878
LOC_Os01g05650	2.0042	3.64e-88	0.548372	1.36e-07	0.269586	0.0236922	0.45119	6.69e-05	-1.44655	2.09e-47	0.743688	1.45e-12	0.00927719	1	0.562085	1.69e-07
LOC_Os01g05660	-0.681916	0.000102121	0.257875	0.255779	0.429229	0.0372265	0.165358	0.615422	1.37437	5.48e-16	-0.186239	0.727639	0.434582	0.0211981	0.0776323	0.973693
LOC_Os01g05670	0.203894	0.480755	0.103693	0.804805	-1.41021	2.57e-10	0.0104431	1	0.142412	0.747094	1.13181	2.04e-06	0.242613	0.396608	-0.288839	0.534015
LOC_Os01g05680	-0.318293	0.234902	-0.250967	0.406645	-0.166391	0.651161	-0.0926541	0.911143	-0.143095	0.739839	-0.0516556	1	-0.210421	0.475645	-0.125393	0.914616
LOC_Os01g05694	-0.181285	0.703467	0.0616199	0.977296	-0.447488	0.320053	-0.327311	0.602521	0.314692	0.559702	0.109373	1	0.0717878	0.94609	-0.0108032	1
LOC_Os01g05710	1.46214	0.00504966	-1.47405	0.0189821	-0.30012	0.799068	0.339693	0.791106	1.74026	0.00196778	-0.201496	1	4.67645	1.14e-16	-0.841309	0.400025
LOC_Os01g05720	4.20429	2.47e-31	2.10898	7.83e-07	-0.611692	0.724418	-0.802027	0.170749	-0.210933	0.917128	-2.82748	3.57e-06	1.88438	3.7e-12	-2.63715	0.000583315
LOC_Os01g05744	-2.35808	3.62e-06	-1.26417	0.0182586	1.00643	0.0843959	0.836918	0.229851	-0.163225	0.917088	-0.23976	0.967933	-1.25714	0.0217468	-0.0702493	1
LOC_Os01g05760	-3.30068	0.212663	0.0616613	1	2.18724	0.510962	-1.31835	0.795428	0.72534	0.91435	-1.28606	0.917184	-2.637	0.315068	2.21953	0.687744
LOC_Os01g05770	0	1	1.89436	0.515538	0	1	-2.66657	0.497057	0	1	-2.66657	0.65442	-1.89436	0.475645	0	1
LOC_Os01g05780	0.486678	0.482094	2.33906	2.59e-05	0.634369	0.468201	0.424458	0.663034	1.10914	0.208775	-0.572538	0.755943	-0.74324	0.160353	-0.362626	0.827537
LOC_Os01g05790	-0.387286	0.134024	-0.0614398	0.922209	-0.470406	0.0796309	-0.195187	0.634949	0.210337	0.572768	0.137028	0.911488	-0.115509	0.742805	-0.138192	0.884376
LOC_Os01g05800	0.146388	0.563485	0.256694	0.307614	-0.145646	0.640169	-0.141701	0.715766	-0.0838743	0.863217	0.00467336	1	-0.19418	0.436	0.000728455	1
LOC_Os01g05810	-0.232433	0.278402	-0.763213	1.79e-05	0.445871	0.0223492	0.00253232	1	-0.218631	0.415252	-0.593048	0.00321574	0.31215	0.125884	-0.14971	0.722709
LOC_Os01g05820	0.686771	0.045973	-0.473128	0.237391	0.769376	0.0291935	0.235416	0.697656	-0.282614	0.596938	-0.523817	0.352133	0.877285	0.00804607	0.0101426	1
LOC_Os01g05830	0.631867	0.000855675	0.612686	0.00178124	0.914568	2.3e-06	0.235393	0.454311	0.323581	0.200125	-0.811423	0.000110817	0.342763	0.0984643	-0.132248	0.826712
LOC_Os01g05840	-1.0292	0.032066	-0.0471136	1	0.228878	0.928626	-0.295392	0.861533	2.3036	7.88e-07	-1.24885	0.232092	1.32152	0.00667912	-0.724575	0.619671
LOC_Os01g05850	1.65629	0.0558434	0.938869	0.281777	-4.11858	0.0274502	-0.861073	0.615422	-1.11921	0.346427	-0.806686	0.758686	-0.401789	0.671082	-4.06419	0.0512955
LOC_Os01g05860	0.273733	0.695172	0.867181	0.132897	-0.367241	0.632404	0.0978605	1	0.0353574	1	-0.22669	0.973842	-0.558091	0.347021	-0.691791	0.427957
LOC_Os01g05870	0.00470739	1	0.305279	0.500797	0.357983	0.420393	0.639543	0.125073	0.579981	0.155344	0.518573	0.368029	0.27941	0.478932	0.237013	0.789472
LOC_Os01g05880	-5.84521	0.00409922	-3.98803	0.0808201	-4.13648	0.0760315	0.94959	0.763327	1.85718	0.390958	0.0787688	1	0	1	-5.0073	0.0391727
LOC_Os01g05890	-4.30775	1.54e-05	-6.97697	2.72e-10	0.239951	0.88451	0.54577	0.671469	-0.795064	0.3105	0.687951	0.731557	1.87415	0.406818	0.382132	0.8782
LOC_Os01g05900	-0.840946	0.00023997	-1.64792	8.8e-14	-0.227844	0.505815	0.115951	0.854627	-0.390324	0.193692	0.164966	0.843248	0.416646	0.105557	-0.178829	0.772704
LOC_Os01g05940	0.75518	0.147964	-1.18855	0.0170386	-0.219178	0.871936	-0.460821	0.64328	-0.900094	0.113555	0.0809929	1	1.04364	0.0342325	0.322635	0.896191
LOC_Os01g05960	2.25678	1.11e-05	2.01714	1.18e-05	-2.00476	7.63e-06	-0.605864	0.439764	-1.00968	0.157018	1.8872	7.23e-05	-0.770034	0.114209	0.48831	0.685908
LOC_Os01g05970	0.412568	0.121465	-0.0869421	0.860969	0.144342	0.735256	0.00652806	1	-0.299258	0.400058	-0.232228	0.750052	0.200251	0.503017	-0.0944144	0.985534
LOC_Os01g05980	3.8312	0.00116626	6.47256	1.66e-05	-0.99837	0.608	1.44012	0.538637	2.8063	0.270073	1.5154	0.652456	0.164935	0.963773	-0.923092	0.805654
LOC_Os01g06000	-0.606584	0.0716511	0.121848	0.837339	0.481763	0.207886	0.275581	0.615422	-0.0174283	1	-0.260453	0.759443	-0.74586	0.0206731	-0.0542715	1
LOC_Os01g06010	0.415346	0.112394	-0.304642	0.312213	0.0315702	1	0.108516	0.880307	-0.562136	0.0375877	-0.113946	0.965882	0.157852	0.619801	-0.190891	0.751281
LOC_Os01g06020	-0.383248	0.0501222	0.0692411	0.847533	0.228345	0.35097	0.204103	0.501642	-0.0351924	0.993577	-0.00677931	1	-0.487681	0.00896809	0.0174635	1
LOC_Os01g06030	-0.953695	0.800367	-3.10259	0.295424	3.1223	0.322598	0.00221337	1	-0.287613	1	-1.83391	0.755943	1.86129	0.475645	1.28618	0.910493
LOC_Os01g06040	-5.2001	0.000178963	0	1	0.432173	0.229731	0.808443	0.0580608	5.2001	0.00019474	1.30467	0.000270077	0	1	0.928402	0.00439453
LOC_Os01g06050	-1.04196	0.000327416	-0.794187	0.00868464	-0.0235927	1	0.193984	0.744196	-0.35984	0.394948	-0.271909	0.755943	-0.60761	0.0539727	-0.489486	0.272339
LOC_Os01g06060	1.30818	0.599115	-0.777337	0.838334	-1.89494	0.520948	-2.60601	0.425999	-0.120437	1	-2.55312	0.591251	1.96508	0.421075	-1.84205	0.708878
LOC_Os01g06080	5.74433	0.00703484	6.09345	0.00325683	2.6793	0.32519	0	1	0	1	0	1	-0.349119	0.921568	2.6793	0.473264
LOC_Os01g06120	0	1	5.03776	0.0830154	0	1	0	1	0	1	0	1	-5.03776	0.0736419	0	1
LOC_Os01g06130	3.1955	0.181957	-2.26821	0.404871	-2.71418	0.343197	-2.62424	0.440514	-2.17324	0.505128	0.0899463	1	3.29048	0.163775	0	1
LOC_Os01g06140	0.732572	0.691426	-1.64285	0.191879	-0.384853	0.758167	0.347895	0.854807	-2.00566	0.163416	0.573812	0.770304	0.369763	0.882239	-0.158935	1
LOC_Os01g06150	2.37846	0.0254733	0.103252	1	-0.383621	0.932459	-1.0926	0.595705	-0.56982	0.804956	-0.998816	0.755943	1.70538	0.101673	-0.289833	1
LOC_Os01g06210	1.86825	0.486383	4.27941	0.153843	0	1	0	1	0	1	0	1	-2.41116	0.440209	0	1
LOC_Os01g06220	-0.807312	2.76e-05	-1.33664	1.76e-12	0.346496	0.14889	1.05206	9.05e-08	0.045994	0.970906	0.236014	0.627839	0.575322	0.00571522	-0.469551	0.0499269
LOC_Os01g06230	1.37543	0.00204407	1.19012	0.00112523	-2.0501	0.0001743	-0.748779	0.0666062	-0.734307	0.259607	-1.14477	0.00409967	-0.549001	0.144718	-2.44609	1.63e-06
LOC_Os01g06240	-1.97279	0.463706	0	1	0	1	0	1	1.97279	0.559702	0	1	0	1	0	1
LOC_Os01g06250	1.25988	0.000364541	-1.71887	1.06e-06	-2.28843	1.94e-05	-0.49533	0.405583	-1.29845	0.000333909	-0.450875	0.62361	1.6803	2.13e-06	-2.24397	5.49e-05
LOC_Os01g06270	-0.297623	0.267692	-0.122887	0.743687	0.206601	0.546381	-0.0876972	0.922649	-0.0870141	0.887228	-0.0125731	1	-0.26175	0.344313	0.281725	0.539309
LOC_Os01g06280	0.19724	0.405681	0.0171811	1	-0.145001	0.628005	-0.208183	0.535507	0.454334	0.0404254	0.383921	0.183165	0.634393	0.000974238	0.447103	0.0653274
LOC_Os01g06290	-0.102571	0.785432	0.413485	0.144449	0.167404	0.669568	0.291314	0.462528	-0.122912	0.812383	-0.0240043	1	-0.638968	0.00973599	-0.147915	0.874341
LOC_Os01g06310	-0.642045	0.0153656	-0.953833	0.000133641	-0.0223896	1	-0.104801	0.891714	-0.618996	0.0281172	0.546719	0.09216	-0.307208	0.320135	0.62913	0.0268193
LOC_Os01g06320	1.10083	0.570061	0	1	0	1	0	1	5.23963	0.0233033	0	1	6.34046	0.00306474	0	1
LOC_Os01g06340	-2.04613	0.0213181	-1.5136	0.201825	-0.770561	0.459127	-1.10365	0.367568	1.0703	0.317827	0.439833	0.894868	0.537764	0.749092	0.772921	0.708878
LOC_Os01g06350	-0.643232	0.898857	0	1	0	1	0	1	3.29855	0.338768	0	1	2.65532	0.345142	0	1
LOC_Os01g06360	-1.138	0.00209863	0.919414	0.0207943	0.5988	0.18115	1.10047	0.0205511	1.18609	0.00198068	0.799283	0.229453	-0.871324	0.0259654	0.297612	0.717374
LOC_Os01g06370	0	1	0	1	0	1	-1.81481	0.6174	0	1	-1.81481	0.757041	0	1	0	1
LOC_Os01g06380	1.88037	0.489178	0	1	0	1	0	1	0	1	0	1	1.88037	0.475645	0	1
LOC_Os01g06400	-1.97146	0.463441	0	1	-1.91753	0.546381	0	1	1.97146	0.559702	1.91753	0.755943	0	1	0	1
LOC_Os01g06410	0	1	-1.77825	0.527711	0	1	0	1	-1.77825	0.608806	0	1	0	1	0	1
LOC_Os01g06420	0	1	-0.706176	0.906983	-1.9342	0.544825	-1.87074	0.615422	-2.60089	0.481767	0.0634592	1	-1.89472	0.475645	0	1
LOC_Os01g06430	-2.7903	0.322517	0.882563	0.858357	-1.88718	0.546381	0	1	1.00931	0.86709	1.88718	0.755943	-2.66356	0.342145	0	1
LOC_Os01g06440	1.87623	0.486713	0.0746583	1	0	1	0.00916146	1	-2.57821	0.479708	-1.86269	0.755943	-0.776635	0.868174	-1.87185	0.708878
LOC_Os01g06450	-0.414806	0.494968	0.255245	0.744755	-0.280708	0.771361	-0.183176	0.929314	-0.310139	0.730195	-0.53453	0.68718	-0.980189	0.0610626	-0.632062	0.53108
LOC_Os01g06454	0.164208	0.769675	-0.0876061	0.941851	-0.128882	0.899659	-0.243984	0.742429	0.262343	0.685312	0.337113	0.755943	0.514157	0.228995	0.452216	0.526663
LOC_Os01g06460	-0.220984	0.446371	-0.419537	0.120361	-0.0796473	0.908965	-0.0510974	1	0.875047	0.000204245	0.323036	0.500207	1.0736	1.7e-06	0.294486	0.517243
LOC_Os01g06470	-0.0851792	0.792343	-0.0957715	0.790255	-0.082298	0.871889	-0.0187207	1	-0.236515	0.445016	0.0601612	1	-0.225923	0.363362	-0.00341609	1
LOC_Os01g06490	0.171098	0.443456	-0.245973	0.277664	0.150182	0.589963	-0.536848	0.00909713	0.286138	0.228487	-0.87025	3.6e-06	0.703209	5.74e-05	-0.18322	0.687875
LOC_Os01g06500	0.677792	0.0172597	0.161779	0.702088	-0.362913	0.220807	-0.951659	0.000154695	-0.261025	0.559702	0.314552	0.531568	0.254988	0.449538	0.903297	0.000338907
LOC_Os01g06510	-1.05643	1.44e-10	-0.0478315	0.917944	0.177209	0.508814	0.00476414	1	0.803452	2.63e-06	-0.300766	0.335244	-0.205145	0.337486	-0.128321	0.810414
LOC_Os01g06520	-3.11705	5.25e-29	-4.96001	3.96e-56	0.841836	0.00215002	0.461299	0.192922	-0.416905	0.230656	-0.728229	0.0243992	1.42605	0.000202432	-0.347692	0.468225
LOC_Os01g06540	-2.68412	0.0959223	-4.16568	0.0488704	0.211502	1	0.26907	1	1.16644	0.579474	0.075745	1	2.64801	0.246177	0.0181771	1
LOC_Os01g06550	-0.391243	0.0690202	0.112296	0.721271	-0.0358813	1	0.161655	0.644801	-0.250687	0.387687	-0.0142984	1	-0.754225	0.000101749	-0.211834	0.628927
LOC_Os01g06560	1.21552	0.0463793	0.417414	0.789378	-6.2373	8.6e-07	-0.0253466	1	1.9734	0.0192882	1.95231	0.0398466	2.77151	1.46e-05	-4.25965	0.0270107
LOC_Os01g06580	1.85038	1.8e-13	-0.720092	0.0108465	-1.43786	0.000182571	-0.964658	0.00489301	-0.559738	0.0794452	-1.22876	0.000270424	2.01074	1.5e-15	-1.70196	6.42e-06
LOC_Os01g06590	0.391406	0.117972	0.703138	0.00266182	-0.112438	0.809245	0.0196199	1	1.43587	3.88e-11	0.23479	0.713904	1.12414	2.39e-07	0.102732	0.961226
LOC_Os01g06600	0.532878	0.0250607	0.869874	0.000117656	-0.858185	0.000197207	-0.0755264	0.950089	0.0646532	0.946289	0.674235	0.012441	-0.272343	0.316834	-0.108423	0.947357
LOC_Os01g06620	-3.32678	0.218404	0	1	1.18641	0.780132	3.78574	0.268763	3.32678	0.294224	2.67706	0.609504	0	1	0.0777378	1
LOC_Os01g06630	0.200795	0.782603	-1.70828	0.208417	-0.853227	0.774676	0.783428	0.855069	3.15827	2.32e-07	0.856437	0.934596	5.06734	3.49e-12	-0.780218	0.936625
LOC_Os01g06640	0.484414	0.0272006	0.691888	0.0010417	-0.169857	0.587235	-0.706952	0.00197675	-0.352518	0.195075	-0.529329	0.0464452	-0.559992	0.00847195	0.00776585	1
LOC_Os01g06660	-0.861139	2.72e-06	-0.138251	0.613795	-0.275695	0.244011	-0.987311	1.08e-07	0.361006	0.121951	-0.207224	0.654074	-0.361882	0.0833382	0.504393	0.0206934
LOC_Os01g06670	-1.9951	0.458985	-3.0714	0.313217	0	1	3.11936	0.407418	-1.07631	0.853454	0	1	0	1	-3.11936	0.493379
LOC_Os01g06720	2.32279	0.443456	3.17103	0.273431	0	1	0	1	1.97726	0.555332	0	1	1.12902	0.745559	0	1
LOC_Os01g06730	-0.817388	0.333536	1.09613	0.103745	-0.240294	0.877946	-2.23717	0.00012947	0.363945	0.783507	-1.43347	0.0206042	-1.54958	0.0181546	0.563403	0.726355
LOC_Os01g06740	-1.37661	0.000321162	0.190026	0.767141	-0.644296	0.189569	-0.229531	0.824825	0.765529	0.0809868	0.589082	0.43455	-0.801107	0.0616918	0.174318	0.976369
LOC_Os01g06750	-1.60852	0.0400217	-0.654824	0.490306	-0.248907	0.911812	0.234154	0.949074	0.228729	0.901512	0.0731559	1	-0.724966	0.475645	-0.409905	0.898145
LOC_Os01g06790	-1.97576	0.458156	4.4867	0.132376	0	1	0	1	1.97576	0.558161	0	1	-4.4867	0.117971	0	1
LOC_Os01g06820	8.32447	4.05e-27	9.42355	7.35e-54	0	1	0	1	0	1	0	1	-1.09908	7.9e-06	0	1
LOC_Os01g06836	0.503221	0.17023	7.55297	3.9e-40	1.92157	0.0655184	-0.818668	0.44832	6.40259	1.38e-22	-2.36624	0.0229013	-0.647154	0.0405938	0.373998	0.921561
LOC_Os01g06870	-5.11969	2.11e-32	1.59038	0.0200202	0.73493	0.346466	0.607113	0.571146	4.58718	3.93e-31	0.0778368	1	-2.12289	0.00292669	0.205654	0.987216
LOC_Os01g06876	-0.732085	0.0180334	5.48113	1.64e-26	2.05229	0.00765629	0.435093	0.714	5.92057	2.98e-33	-1.33953	0.335244	-0.292645	0.448917	0.27767	0.931361
LOC_Os01g06882	-8.20822	6.77e-13	1.87333	0.434171	-0.352109	0.930663	-2.42119	0.184714	8.20822	4.14e-13	-0.393516	1	-1.87333	0.410489	1.67557	0.588015
LOC_Os01g06890	-8.54719	3.56e-20	-9.66789	2.34e-29	1.44455	0.000598078	0.585767	0.337887	-1.1207	0.0192882	-0.573721	0.493409	0	1	0.28506	0.814633
LOC_Os01g06900	-7.0135	6.81e-11	-6.92261	1.57e-10	2.37427	0.000319454	1.31885	0.294165	0.0908905	0.998929	0.718759	0.810476	0	1	1.77418	0.00829356
LOC_Os01g06910	-6.38615	4.63e-09	-6.95279	4.3e-13	0.872329	0.0417422	0.307357	0.652535	-0.566639	0.347149	-0.273105	0.873178	0	1	0.291867	0.734546
LOC_Os01g06920	-1.53097	0.00166916	-1.24077	0.0118195	1.51304	0.00198938	1.15077	0.0440495	-1.0028	0.0666713	0.280732	0.91231	-1.293	0.00945177	0.642999	0.43436
LOC_Os01g06940	0	1	-3.96562	0.17809	-0.847858	0.89597	0.754079	0.951961	-3.96562	0.242206	0.856885	1	0	1	-0.745052	1
LOC_Os01g06960	-1.98737	0.438956	-1.77924	0.515538	-0.909465	0.842787	0.559088	0.979909	0.208125	1	0.589364	1	0	1	-0.879189	0.969922
LOC_Os01g06980	0	1	0	1	1.87985	0.55036	-0.799741	0.95416	0	1	-2.66134	0.652375	0	1	0.0182516	1
LOC_Os01g06990	-2.24714	0.00145576	-4.08215	7.61e-12	0.642579	0.261201	-0.534759	0.194876	-1.18934	0.0095233	-2.04649	2.99e-08	0.645672	0.673933	-0.869148	0.0472403
LOC_Os01g07010	3.1572	0.271239	1.87757	0.508732	-3.19987	0.306271	-0.797003	0.94697	0	1	0.531407	1	1.27962	0.711899	-1.87146	0.708878
LOC_Os01g07020	-3.97793	0.133463	-3.46744	0.218558	-0.0193997	1	-1.68698	0.685587	0.510489	0.967311	-0.828507	1	0	1	0.83907	0.992235
LOC_Os01g07030	-1.21784	0.0865443	-3.96609	4.67e-08	-0.297979	0.784387	-0.368735	0.498186	-0.774821	0.22328	-2.0765	5.44e-07	1.97343	0.0819461	-2.00575	7.11e-06
LOC_Os01g07040	-1.60465	0.154688	-2.80163	0.0574537	-0.167308	1	-0.159217	1	0.751677	0.610096	-1.51918	0.282591	1.94866	0.249408	-1.52727	0.246246
LOC_Os01g07050	-5.42367	5.65e-05	-5.76874	3.61e-06	1.00091	0.249314	0.0884001	1	-0.34507	0.773621	-2.79769	3.76e-07	0	1	-1.88519	0.000104683
LOC_Os01g07060	0.469199	0.801296	-3.55802	0.00184111	-1.46157	0.447188	-0.519129	0.855471	-2.72636	0.0193436	-1.0144	0.755943	1.30086	0.394682	-1.95684	0.371586
LOC_Os01g07070	-0.34506	0.102449	0.26492	0.272555	-0.142152	0.637229	0.376624	0.136054	0.582389	0.00445114	0.484099	0.0499218	-0.0275916	0.994869	-0.0346775	1
LOC_Os01g07080	-0.0840773	0.754442	0.404954	0.037828	0.271081	0.225901	0.30269	0.217086	0.186058	0.511826	-0.0460208	1	-0.302974	0.125543	-0.0776302	0.964615
LOC_Os01g07090	0.0211906	1	0.020083	1	0.989064	0.00172999	0.417841	0.372916	-0.246405	0.629079	-0.142044	0.973842	-0.245297	0.531486	0.429179	0.418992
LOC_Os01g07100	-0.083163	0.758059	0.273451	0.204637	-0.0563675	0.924916	0.174459	0.595038	0.0631477	0.905672	0.194179	0.672135	-0.293466	0.140642	-0.0366472	1
LOC_Os01g07110	0.123149	0.898471	0.618036	0.299751	0.144041	0.940338	0.188789	0.918589	0.384757	0.613496	-0.410627	0.768465	-0.11013	0.930759	-0.455375	0.708878
LOC_Os01g07120	-0.377406	0.0492254	-0.11269	0.688508	-0.0412241	0.984748	-0.0708867	0.922585	0.888563	3.92e-07	0.129217	0.852214	0.623847	0.0005187	0.15888	0.713592
LOC_Os01g07130	-0.00784445	1	0.427143	0.499767	0.351415	0.612657	0.784246	0.211632	0.0503532	1	0.0976664	1	-0.384634	0.491741	-0.335165	0.791266
LOC_Os01g07140	0.542953	0.056812	0.614437	0.0314053	1.16974	7.02e-06	0.83331	0.00437798	-0.116299	0.85652	-0.124433	0.972822	-0.187783	0.582801	0.212002	0.740898
LOC_Os01g07150	1.07502	0.0239414	-1.5821	0.00129954	-1.25274	0.0152935	-0.471551	0.564929	-0.547545	0.425948	0.025532	1	2.10957	5.6e-06	-0.755656	0.34044
LOC_Os01g07160	5.04716	0.0499765	5.05169	0.0478092	1.87797	0.536918	0	1	0	1	0	1	-0.00453618	1	1.87797	0.708878
LOC_Os01g07170	2.05273	1.22e-34	1.43814	6.02e-18	1.45334	1.28e-17	1.23859	1.62e-12	-0.245776	0.351851	0.00620865	1	0.368813	0.047212	0.220957	0.530387
LOC_Os01g07180	3.83326	0.16137	-3.06167	0.285415	0	1	0	1	-4.92558	0.111664	0	1	1.96935	0.475645	0	1
LOC_Os01g07190	0	1	0.0628085	1	0	1	0	1	-1.81818	0.608806	0	1	-1.88099	0.475645	0	1
LOC_Os01g07200	0.674378	0.000731124	0.141136	0.630356	0.22748	0.422786	-0.0612776	0.965044	-0.286262	0.309786	-0.272062	0.52976	0.24698	0.30249	0.0166955	1
LOC_Os01g07212	0.346556	0.454502	0.716371	0.0866855	-0.10617	0.941126	0.135535	0.928446	0.177522	0.832415	-0.0366808	1	-0.192293	0.72254	-0.278386	0.778541
LOC_Os01g07240	1.70367	1.06e-05	-0.593186	0.170025	-1.53362	0.0106325	-0.833364	0.103409	-1.62838	4.76e-05	-1.27278	0.00987306	0.668477	0.0919967	-1.97304	0.000458382
LOC_Os01g07250	1.89988	2.8e-30	-0.143689	0.562007	-0.223463	0.357254	-0.573363	0.00384904	-0.675705	0.000242997	-0.177476	0.731557	1.36786	1.03e-16	0.172424	0.708878
LOC_Os01g07260	0.780104	0.128265	-0.709222	0.212497	-0.95403	0.0901437	-0.181099	0.919278	0.073572	1	-0.480782	0.714562	1.5629	0.000828776	-1.25371	0.0284043
LOC_Os01g07280	0.760038	0.832089	0.495782	0.939477	0.776487	0.903416	1.28013	0.798258	-0.281246	1	0.0374531	1	-0.0169899	1	-0.46619	1
LOC_Os01g07300	0.317275	0.646685	-0.812604	0.187828	-2.7978	9.41e-08	-0.405664	0.672202	-0.589368	0.447013	1.68372	0.00412303	0.540511	0.393764	-0.70842	0.475562
LOC_Os01g07310	0.0500662	0.936225	0.313463	0.29954	0.246909	0.47596	0.226362	0.612985	0.24371	0.520613	-0.261519	0.669138	-0.0196867	1	-0.240972	0.678604
LOC_Os01g07320	2.48357	0.00629542	0.512967	0.742598	-1.66469	0.208799	0.196846	1	-0.0784708	1	1.13278	0.645252	1.89213	0.031101	-0.728753	0.857998
LOC_Os01g07330	-0.498553	0.344502	-0.555622	0.330008	0.45468	0.472211	0.153124	0.940593	0.52413	0.423953	-0.157105	1	0.581199	0.267539	0.144452	1
LOC_Os01g07340	-0.0732358	0.969482	-1.25786	0.0052526	-0.289802	0.601933	0.166582	0.897659	-0.542832	0.343289	0.494562	0.544283	0.64179	0.254026	0.0381785	1
LOC_Os01g07360	-0.2534	0.406227	-0.0939298	0.860455	0.411976	0.19017	-0.200159	0.66772	1.42473	4.65e-09	-0.299718	0.627496	1.26526	2.1e-07	0.312417	0.536067
LOC_Os01g07364	1.68743	0.544364	0	1	0	1	0	1	3.33863	0.292628	0	1	5.02606	0.0657701	0	1
LOC_Os01g07370	0.27202	0.32225	0.29992	0.310786	0.5798	0.0242043	-0.13883	0.795501	3.87504	4.42e-63	-0.813151	0.00186401	3.84714	1.61e-62	-0.0945211	0.980779
LOC_Os01g07376	-0.163565	0.463026	-0.398959	0.0469297	0.724525	6.19e-05	0.0278499	1	0.558776	0.00336482	-0.449105	0.0549783	0.79417	5.78e-06	0.24757	0.445599
LOC_Os01g07382	-0.053255	0.876454	-0.036744	0.963354	-0.393172	0.0486713	-0.38989	0.0783623	0.16021	0.583925	0.127221	0.838275	0.143699	0.527072	0.12394	0.821389
LOC_Os01g07390	-0.356497	0.10327	0.215168	0.407605	-0.262107	0.310468	0.069707	0.937566	-0.198718	0.530356	-0.00548372	1	-0.770383	6.73e-05	-0.337298	0.253215
LOC_Os01g07400	-0.43562	0.0206477	-0.157221	0.525594	0.0534069	0.937214	-0.0994319	0.824046	-0.166575	0.559702	0.158329	0.755943	-0.444973	0.0173554	0.311168	0.253064
LOC_Os01g07410	-0.283769	0.153291	-0.278386	0.192782	-0.0437522	0.969961	-0.339142	0.146564	0.22457	0.385023	-0.382228	0.124587	0.219187	0.302019	-0.0868374	0.94174
LOC_Os01g07420	0.181837	0.399259	-1.95264	3.7e-32	-1.10562	7.06e-10	-0.781734	2.84e-05	-0.800248	3.06e-06	-0.597328	0.00341279	1.33423	1.24e-15	-0.921217	1.06e-06
LOC_Os01g07430	-2.2598	7.44e-12	-3.28304	9.93e-19	-4.68698	0.0030214	-1.53234	0.107999	0.183951	0.753632	-0.909134	0.53994	1.2072	0.0128094	-4.06378	0.0387854
LOC_Os01g07450	0.780463	0.104102	-1.43476	0.00158538	-3.25362	2.06e-08	-0.771566	0.184197	-0.849753	0.109113	-0.996056	0.0889535	1.36547	0.00241031	-3.47811	2.07e-09
LOC_Os01g07460	1.02141	0.530836	-0.918715	0.558534	-4.12389	0.0510577	-2.10416	0.265976	-2.11825	0.193601	-1.14134	0.755943	-0.178126	0.989679	-3.16108	0.292558
LOC_Os01g07480	1.19259	0.0325818	0.457124	0.524364	-0.614196	0.389335	-0.294303	0.81137	-0.529887	0.534956	0.224345	0.984869	0.205581	0.81666	-0.0955483	1
LOC_Os01g07490	-0.760068	0.00165199	0.269391	0.397468	0.652124	0.0122196	0.610583	0.034249	0.159425	0.718162	-0.00919432	1	-0.870034	0.000259871	0.0323468	1
LOC_Os01g07500	0.367573	0.0625475	-0.810959	5.54e-06	-0.722417	3.77e-05	-0.252634	0.335251	-0.491129	0.014244	-0.125697	0.838377	0.687403	0.000142397	-0.595479	0.00179712
LOC_Os01g07520	-0.199407	0.480517	0.012353	1	-0.0895578	0.877345	0.211405	0.615422	-0.23566	0.507849	0.34635	0.416877	-0.44742	0.0666092	0.0453875	1
LOC_Os01g07530	0.27934	0.164031	-0.303196	0.155839	0.511505	0.0192169	-0.0488506	0.992919	0.800801	5.54e-06	-0.844281	5.07e-05	1.38334	1.45e-16	-0.283925	0.396714
LOC_Os01g07540	-0.0624237	0.951932	0.11141	0.872428	0.364488	0.422526	0.193965	0.794596	-0.395986	0.417675	-0.0443474	1	-0.56982	0.114415	0.126176	0.986613
LOC_Os01g07550	-2.811	0.30557	-1.80069	0.520861	-0.0503756	1	1.28533	0.824851	1.01031	0.857348	0.87084	1	0	1	-0.464867	1
LOC_Os01g07560	0.577763	0.133869	-1.01997	0.00450511	-0.627273	0.169946	-0.0237842	1	-0.772599	0.0546313	-0.526139	0.458071	0.82513	0.0223484	-1.12963	0.0060861
LOC_Os01g07570	0.841	0.00219682	-1.14322	2.26e-05	0.288549	0.483235	-0.187168	0.743438	-0.8856	0.00202418	-0.602847	0.128039	1.09862	4.14e-05	-0.127131	0.958317
LOC_Os01g07590	0.180449	0.505242	0.527643	0.0217458	0.0844427	0.875122	0.0404479	1	-0.198003	0.573973	0.193639	0.755943	-0.545198	0.0137861	0.237634	0.60209
LOC_Os01g07600	-0.766877	0.194123	-0.830698	0.174342	0.433289	0.550421	0.501848	0.571146	-0.0804454	1	-0.0380456	1	-0.0166244	1	-0.106605	1
LOC_Os01g07610	-0.239222	0.584109	0.371439	0.393025	0.294197	0.546759	0.587811	0.191546	-0.376467	0.462148	0.0954488	1	-0.987128	0.00350291	-0.198166	0.879645
LOC_Os01g07620	1.93832	8.1e-05	1.07442	0.0246921	-1.02293	0.00776659	-0.689961	0.0885393	-0.702082	0.426642	-0.323516	0.707057	0.161814	0.80018	-0.656489	0.239655
LOC_Os01g07630	0.691614	0.000421917	0.0961985	0.778722	-0.0498244	0.967472	0.00662239	1	-0.537303	0.0137961	-0.107317	0.937838	0.0581121	0.888515	-0.163763	0.742395
LOC_Os01g07640	-1.03626	8.11e-09	0.0975841	0.750107	0.804633	2e-05	0.93181	1.19e-06	-0.0809105	0.856188	0.0629399	1	-1.21475	8.33e-12	-0.0642368	1
LOC_Os01g07660	-2.77381	0.324383	-1.77868	0.527711	2.67569	0.413953	-1.87053	0.615422	0.995133	0.870523	-1.87053	0.755943	0	1	2.67569	0.58303
LOC_Os01g07700	-0.0989443	0.696101	0.332597	0.115172	0.937237	2.36e-07	0.092225	0.854627	0.751895	3.23e-05	-0.690935	0.000771766	0.320354	0.10717	0.154077	0.727174
LOC_Os01g07710	-2.01393	0.445524	0	1	-2.0772	0.546381	-4.28003	0.207881	2.01393	0.54508	-0.385459	1	0	1	1.81737	0.708878
LOC_Os01g07720	-0.118531	0.666334	-0.0053061	1	-0.150779	0.627942	-0.132642	0.751709	0.0571463	0.94559	0.116547	0.916081	-0.0560788	0.898838	0.0984102	0.940445
LOC_Os01g07730	-0.52284	0.037147	-0.0837655	0.863546	1.54042	4.47e-12	0.577606	0.0381038	0.0297191	1	-0.449162	0.222138	-0.409355	0.118784	0.513649	0.0779745
LOC_Os01g07740	-0.223887	0.311513	0.0386415	0.960533	0.228726	0.359706	0.0475768	0.990299	0.30308	0.213192	-0.0294752	1	0.0405511	0.942769	0.151674	0.737831
LOC_Os01g07750	0.696953	5.33e-05	0.13404	0.597279	-0.130572	0.64006	-0.441938	0.0373279	0.0720576	0.874576	-0.180802	0.717327	0.634971	0.000261013	0.130564	0.799159
LOC_Os01g07760	0.284935	0.246018	0.994413	1.19e-06	0.816354	0.000127466	0.684073	0.003466	0.639985	0.00441748	-0.124877	0.911998	-0.0694937	0.863973	0.00740432	1
LOC_Os01g07770	2.00786	2.51e-26	1.47358	9.97e-14	0.386866	0.132115	0.008599	1	1.02698	7.88e-07	0.248991	0.644813	1.56126	8.91e-17	0.627259	0.0104299
LOC_Os01g07780	0.857456	0.00308222	-0.165857	0.718148	0.46263	0.256946	0.681335	0.0663641	-0.146605	0.813947	-0.813072	0.0406118	0.876708	0.00240889	-1.03178	0.00170736
LOC_Os01g07790	1.16585	0.726026	0	1	0	1	0	1	3.3081	0.312585	0	1	4.47396	0.111822	0	1
LOC_Os01g07800	-0.842464	0.133877	-0.0147739	1	1.15	0.0406058	0.64807	0.407547	0.0183785	1	-0.344164	0.860382	-0.809312	0.152312	0.157765	1
LOC_Os01g07810	0.413937	0.0734924	-0.112327	0.751575	-0.185878	0.550587	-0.199749	0.615422	-0.0567444	0.956702	0.0021691	1	0.469519	0.0370946	0.01604	1
LOC_Os01g07820	-0.896217	0.463026	1.24187	0.272388	0.778887	0.765351	1.4188	0.541468	0.359727	0.886067	0.0799006	1	-1.77836	0.0832889	-0.560009	0.954945
LOC_Os01g07850	0.273253	0.463026	-0.645149	0.294462	-1.65864	0.0131915	0.704743	0.339675	2.30032	2.26e-11	0.347128	0.868279	3.21872	2.61e-19	-2.01626	0.0014781
LOC_Os01g07870	-0.680028	0.00110255	0.564011	0.0105346	0.857684	4.49e-05	0.601651	0.0128074	0.656812	0.00297885	0.0243855	1	-0.587227	0.00580284	0.280419	0.469895
LOC_Os01g07880	-0.185583	0.646762	-0.112612	0.853668	0.116374	0.885272	0.0180026	1	0.29608	0.542344	0.158702	0.947973	0.223109	0.567744	0.257073	0.726355
LOC_Os01g07890	0.538414	0.119176	0.94476	0.00229763	-0.473856	0.254671	-0.132388	0.895393	-0.945906	0.00418445	-1.02718	0.00411855	-1.35225	4.58e-06	-1.36865	2.99e-05
LOC_Os01g07900	0.129406	0.863445	-0.22547	0.642234	-0.121296	0.928349	0.513322	0.395031	-0.971414	0.0169444	0.325745	0.780095	-0.616538	0.129924	-0.308872	0.741085
LOC_Os01g07910	0.705854	0.000193912	-0.288258	0.224546	0.305126	0.205085	-0.428522	0.0735527	-0.143565	0.664424	-0.367437	0.214476	0.850547	5.06e-06	0.366211	0.175729
LOC_Os01g07920	0.223854	0.336565	-0.481018	0.0191794	-0.171972	0.550421	-0.193857	0.592138	-0.595796	0.0035773	-0.0224782	1	0.109076	0.695594	-0.000592793	1
LOC_Os01g07940	-1.28973	0.000116972	-0.311026	0.501028	0.443779	0.304987	0.700669	0.0923501	-0.215614	0.722544	0.206897	0.893542	-1.19432	0.000406615	-0.0499931	1
LOC_Os01g07950	0.534834	0.022216	0.673784	0.00348869	0.00429075	1	0.196737	0.615422	-0.132607	0.760985	0.31548	0.483174	-0.271557	0.309049	0.123033	0.909794
LOC_Os01g07960	0.282483	0.309599	0.240784	0.446873	0.413988	0.140667	0.0669732	0.973925	0.155031	0.716896	-0.0312082	1	0.19673	0.497012	0.315807	0.460004
LOC_Os01g07970	2.18251	3.78e-24	0.961131	3.47e-05	-1.59738	2.07e-11	0.239598	0.57067	0.535826	0.053635	0.0390199	1	1.75721	1.69e-16	-1.79796	5.11e-14
LOC_Os01g07980	3.80139	3.83e-18	2.70448	3.61e-18	2.56308	0.000136419	2.17674	0.00118834	-1.80483	0.00499812	-0.372673	1	-0.707921	0.0133792	0.0136626	1
LOC_Os01g07990	0	1	-2.55022	0.407605	0	1	0	1	-2.55022	0.495961	0	1	0	1	0	1
LOC_Os01g08000	0.379906	0.561841	0.548937	0.420566	0.217055	0.864882	0.0857727	1	-0.0331404	1	-0.235507	0.979912	-0.202172	0.818147	-0.104224	1
LOC_Os01g08010	0.76061	0.152763	0.995938	0.0541545	-0.583435	0.371297	-0.566538	0.477984	-0.615486	0.369034	0.293081	0.89822	-0.850814	0.0942892	0.276184	0.898302
LOC_Os01g08020	-0.473028	0.885897	1.39815	0.567203	-0.0929563	1	-0.369531	1	1.69922	0.554645	-1.57868	0.781786	-0.171957	1	-1.30211	0.840452
LOC_Os01g08090	-0.433674	0.0283392	0.1336	0.62554	0.341367	0.154711	-0.218172	0.499594	0.208794	0.471951	-0.91601	5.33e-06	-0.358481	0.0798323	-0.356471	0.204081
LOC_Os01g08100	0.429692	0.495702	1.31544	0.0152102	0.332413	0.699414	0.0351104	1	-0.0918684	1	0.270311	0.944334	-0.977618	0.0736346	0.567613	0.60913
LOC_Os01g08110	-0.150693	0.639409	-0.802468	0.00107868	0.114071	0.822936	-0.409285	0.232348	-0.0335698	1	0.0781116	1	0.618205	0.0135322	0.601468	0.0425118
LOC_Os01g08120	-0.462455	0.478745	0.317844	0.687604	-0.13592	0.952643	0.504291	0.573089	0.161868	0.928703	0.211018	0.992841	-0.618431	0.322672	-0.429192	0.711569
LOC_Os01g08130	0.970648	0.642402	-0.569841	0.879428	-1.92287	0.502807	-0.750295	0.917208	1.05811	0.724367	-0.691651	1	2.5986	0.173799	-1.86423	0.702924
LOC_Os01g08140	1.98333	1.01e-07	-1.60032	0.000545702	-1.92128	0.463534	-1.33046	0.246224	-0.965467	0.0560347	-3.22069	0.0145023	2.61819	1.78e-11	-3.81151	0.0689183
LOC_Os01g08150	1.3738	0.00331599	-0.899791	0.0924096	-2.05423	0.00012318	-0.832087	0.198404	-0.112522	0.967978	-1.08529	0.0924471	2.16107	2.49e-06	-2.30743	2.09e-05
LOC_Os01g08160	-0.0317958	1	-0.502409	0.444844	-0.61749	0.336071	-0.402965	0.635225	-0.673185	0.330926	0.161109	1	-0.202572	0.807136	-0.0534166	1
LOC_Os01g08170	1.29687	0.0166438	-1.35993	0.0146808	-2.27488	0.000161822	-0.427773	0.657939	-1.13414	0.0647591	-0.316635	0.910016	1.52265	0.0042179	-2.16374	0.000680759
LOC_Os01g08190	-0.226282	0.592079	0.686664	0.125419	-0.181595	0.937526	-0.698847	0.389632	1.25232	0.000839938	-0.738215	0.495339	0.339377	0.430736	-0.220963	0.997658
LOC_Os01g08200	-0.250932	0.376373	0.0330948	1	-0.22805	0.512261	-0.301104	0.41762	0.197515	0.608806	0.0595195	1	-0.0865118	0.837709	0.132574	0.901195
LOC_Os01g08220	-5.54741	1.59e-21	-0.578176	0.44276	0.094279	1	-1.5486	0.048976	3.76733	1.48e-12	-0.510972	0.761343	-1.2019	0.067071	1.13191	0.260211
LOC_Os01g08240	-0.191143	1	-1.78237	0.527711	0	1	0	1	1.05399	0.860898	0	1	2.64521	0.346459	0	1
LOC_Os01g08260	0.303439	0.66614	0.822057	0.173488	0.128216	0.975045	4.83e-05	1	-0.333114	0.725286	0.291632	0.940658	-0.851731	0.13074	0.4198	0.775785
LOC_Os01g08270	0.11358	0.749796	0.0368965	0.996082	-0.298384	0.359953	-0.134433	0.818047	-0.0964531	0.874162	-0.00420798	1	-0.0197701	1	-0.168159	0.819156
LOC_Os01g08280	0.0497533	0.891788	0.312643	0.138736	0.060038	0.914731	0.117782	0.755705	-0.222989	0.409574	0.0479798	1	-0.485879	0.00857779	-0.00976465	1
LOC_Os01g08290	0.0148905	1	-0.212445	0.458131	-0.461401	0.0517379	-0.183863	0.62059	-0.241753	0.449159	0.577704	0.0246659	-0.0144171	1	0.300165	0.424117
LOC_Os01g08300	0.743594	0.0791762	-0.353449	0.515538	0.0353369	1	0.252355	0.761643	-0.527988	0.341332	-0.00780262	1	0.569055	0.200988	-0.224821	0.895937
LOC_Os01g08310	1.31414	0.000505622	0.326902	0.527711	-0.610686	0.20367	-0.38178	0.587807	-0.0743311	0.993489	0.239526	0.892567	0.912902	0.0199911	0.010619	1
LOC_Os01g08320	1.15301	8.52e-11	0.942213	1.42e-07	0.183273	0.517284	0.294608	0.286158	-0.696816	0.000307581	0.143857	0.817077	-0.486016	0.0108254	0.0325215	1
LOC_Os01g08330	-1.97527	0.463026	1.87391	0.515538	0	1	1.8364	0.615422	1.97527	0.559702	0	1	-1.87391	0.475645	-1.8364	0.708878
LOC_Os01g08340	-0.110297	0.642701	0.127706	0.619204	0.443957	0.0232392	0.319955	0.180222	0.395103	0.0556604	-0.393449	0.110819	0.1571	0.475645	-0.269447	0.36063
LOC_Os01g08350	1.6579	0.4509	0.866059	0.753509	1.15515	0.69946	0.597579	0.932707	-0.641726	0.901368	-1.12833	0.887451	0.150115	1	-0.570755	1
LOC_Os01g08360	0	1	2.68948	0.377845	0	1	0	1	0	1	0	1	-2.68948	0.349079	0	1
LOC_Os01g08370	-0.107769	0.86304	0.16151	0.782993	-0.120861	0.904486	0.542343	0.276589	-0.353085	0.508619	0.330368	0.755943	-0.622365	0.0935273	-0.332836	0.703675
LOC_Os01g08380	-0.201431	0.386263	-0.293986	0.247903	-1.96234	2.89e-18	-0.703454	0.00270084	2.25839	1.11e-34	-0.371203	0.285841	2.35094	1.13e-36	-1.63008	3.96e-12
LOC_Os01g08400	-0.374231	0.0529291	-0.576176	0.00195255	-0.508615	0.00887911	-0.342078	0.162686	0.31803	0.166782	0.377661	0.151203	0.519974	0.00492412	0.211123	0.588
LOC_Os01g08410	0.627756	0.0105846	0.378278	0.19042	-0.391203	0.188409	-0.201522	0.636432	0.649264	0.0137049	0.105166	0.984274	0.898742	0.000135106	-0.0845158	1
LOC_Os01g08420	-0.437073	0.0230092	0.106677	0.71263	0.412802	0.048703	0.452446	0.043538	-0.0583736	0.925934	0.087045	0.972822	-0.602124	0.000998907	0.0474008	1
LOC_Os01g08430	-0.555343	0.0180137	0.101841	0.80125	0.386411	0.160298	0.259791	0.491216	-0.0319575	1	0.0249153	1	-0.689141	0.00245363	0.151536	0.837244
LOC_Os01g08440	3.10692	2.85e-17	2.37699	9.65e-14	-4.34081	0.0103702	-1.17202	0.590642	-0.984131	0.0798007	0.529613	0.921274	-0.254197	0.484787	-2.63917	0.4019
LOC_Os01g08450	0.0708784	0.857222	0.0902467	0.830449	-0.510686	0.0372703	-0.373672	0.223295	0.614313	0.0102212	0.306215	0.497423	0.594945	0.00803156	0.169201	0.776651
LOC_Os01g08460	-0.273328	0.665052	-0.0213271	1	-2.47196	4.06e-07	-2.5314	4.38e-07	0.166192	0.900308	-0.19543	0.992045	-0.0858088	0.964823	-0.135984	1
LOC_Os01g08464	-0.304714	0.791792	0.889605	0.344544	-0.101027	0.974108	1.12188	0.03492	0.713674	0.559702	0.86013	0.237126	-0.480645	0.60355	-0.36278	0.708878
LOC_Os01g08470	0.723973	0.139501	-0.262658	0.712508	-0.967234	0.0798776	-0.109219	1	1.18034	0.0167417	-0.00765997	1	2.16697	7.54e-07	-0.865675	0.212339
LOC_Os01g08510	0.433149	0.0656389	1.06998	4.56e-07	0.475768	0.0642297	0.608835	0.0189288	0.608264	0.0120943	-0.0587575	1	-0.0285716	1	-0.191824	0.709581
LOC_Os01g08520	0.0607651	0.999413	0.00944109	1	-0.261183	0.796594	0.313552	0.785956	0.406246	0.615131	0.420887	0.778032	0.45757	0.473467	-0.153848	1
LOC_Os01g08540	-0.610523	0.0670332	-0.20697	0.647847	0.367056	0.393378	0.443378	0.33845	-0.0169023	1	-0.318285	0.716821	-0.420455	0.24363	-0.394607	0.504428
LOC_Os01g08550	0.368357	0.571713	0.092036	0.976436	0.0248763	1	0.0139537	1	-0.613004	0.417791	-0.352743	0.852647	-0.336683	0.617454	-0.341821	0.83417
LOC_Os01g08560	0.129858	0.674891	0.339905	0.213572	-0.170482	0.623181	-0.366375	0.251107	0.134125	0.75641	0.219556	0.742965	-0.0759224	0.858989	0.41545	0.19725
LOC_Os01g08570	0	1	0	1	-3.20231	0.33263	0	1	0	1	3.20231	0.554358	0	1	0	1
LOC_Os01g08580	-0.23879	0.26521	0.0670579	0.85502	0.157493	0.549021	0.0933239	0.839796	-0.0321003	1	0.00285525	1	-0.337949	0.0879317	0.067024	0.992892
LOC_Os01g08590	0	1	0	1	-2.71187	0.41246	0	1	0	1	2.71187	0.64202	0	1	0	1
LOC_Os01g08600	1.0911	0.00967015	0.909129	0.043422	0.264969	0.707597	0.354246	0.626885	-0.0445397	1	0.10035	1	0.137431	0.857538	0.0110731	1
LOC_Os01g08610	-1.99473	0.448239	2.70241	0.376061	2.67451	0.393378	0.000571395	1	0.213797	1	-1.86961	0.755943	-4.48334	0.101783	0.804333	1
LOC_Os01g08630	-3.26559	0.0162703	-2.49054	0.164392	-0.0711111	1	0.0781209	1	1.56551	0.321574	-1.27503	0.670091	0.790455	0.770951	-1.42426	0.544423
LOC_Os01g08650	-0.298117	0.213351	0.36081	0.125139	0.0902384	0.834397	0.123701	0.777303	-0.093319	0.845671	0.165451	0.770391	-0.752246	0.000185481	0.131989	0.840944
LOC_Os01g08660	0.646948	0.000204834	0.0484932	0.916462	-0.73064	3.9e-05	-0.758026	4.35e-05	-0.242421	0.339416	0.0796444	0.979341	0.356034	0.0597261	0.107031	0.88584
LOC_Os01g08670	0.420011	0.476634	-0.371412	0.447678	-1.18596	0.00199362	-0.534681	0.285294	-1.43126	0.000954624	0.0174724	1	-0.639832	0.163528	-0.633807	0.300526
LOC_Os01g08680	-0.289434	0.495867	-0.186214	0.738488	-0.183657	0.77226	-0.291456	0.624508	-0.194336	0.775124	0.293949	0.755943	-0.297557	0.48318	0.401748	0.569347
LOC_Os01g08690	-0.11082	0.807796	-0.037623	1	0.0919957	0.919856	0.331763	0.482559	0.467867	0.20606	0.268091	0.755943	0.39467	0.229985	0.0283244	1
LOC_Os01g08700	-0.63378	2.25e-05	-0.306064	0.0793146	-0.280183	0.12995	0.648189	5.49e-05	-0.707463	2.92e-06	0.213656	0.504646	-1.03518	8.51e-13	-0.714716	4.72e-06
LOC_Os01g08710	1.03019	0.0451898	0.143991	0.896346	0.574632	0.43281	-0.063347	1	-0.872921	0.152817	-0.316135	0.907425	0.0132747	1	0.321844	0.864993
LOC_Os01g08730	0	1	-2.55022	0.407605	0	1	0	1	-2.55022	0.495961	0	1	0	1	0	1
LOC_Os01g08740	-0.221288	0.97655	-4.79292	0.00460313	1.87001	0.51337	-2.65234	0.384341	-2.42067	0.164038	-2.65234	0.537893	2.15096	0.281082	1.87001	0.689612
LOC_Os01g08750	-0.488191	0.0594304	0.57272	0.0278076	0.782521	0.00176346	0.679236	0.0146797	0.0752918	0.928891	-0.031345	1	-0.985619	2.75e-05	0.0719393	1
LOC_Os01g08760	0.0686393	0.877661	0.234167	0.462752	0.400643	0.175551	-0.129081	0.834338	0.147012	0.737808	-0.0778131	1	-0.018515	1	0.451912	0.183983
LOC_Os01g08770	0.447458	0.0162156	0.77518	7.58e-06	0.131186	0.636063	0.442766	0.0355062	-0.0879202	0.827867	0.0410777	1	-0.415643	0.0243473	-0.270502	0.355927
LOC_Os01g08780	-2.83455	6.2e-48	-0.637556	0.00266354	1.34091	4.53e-12	0.196893	0.598437	2.07594	1.22e-27	-0.937453	9.2e-06	-0.121051	0.685101	0.20656	0.669003
LOC_Os01g08790	0.701746	0.332838	-0.223224	0.910377	-3.71572	0.00153183	-1.50959	0.273965	1.20595	0.176547	0.54388	0.840289	2.13092	0.00176862	-1.66225	0.581709
LOC_Os01g08800	-0.842033	0.460207	-1.0978	0.386418	-4.95753	0.0043332	-1.58005	0.274472	0.42308	0.830438	-0.69338	0.823666	0.678851	0.609304	-4.07087	0.0640025
LOC_Os01g08810	-0.726232	0.0257902	-1.4668	1.13e-06	-1.16885	0.000333459	-1.12484	0.00104836	-0.708149	0.0445527	-0.208362	0.869095	0.0324228	1	-0.252371	0.770976
LOC_Os01g08814	0.578609	0.00189657	-0.0371739	0.96511	0.0572364	0.926975	-0.0483578	0.986723	-0.373753	0.0980103	-0.00616962	1	0.24203	0.263384	0.0994245	0.913198
LOC_Os01g08820	0.756873	0.0297469	-0.372661	0.466019	-1.92676	0.0020341	-0.311743	0.756911	0.0400008	1	0.082051	1	1.16954	0.000541962	-1.53296	0.0483752
LOC_Os01g08830	0.352344	0.199944	0.713348	0.00407481	0.402354	0.172535	0.485676	0.117226	-0.0399506	1	0.0565403	1	-0.400955	0.133243	-0.0267815	1
LOC_Os01g08840	2.348	0.0402399	0.78714	0.70191	-0.0515178	1	0.827825	0.641081	0.947862	0.679375	-1.46739	0.582618	2.50872	0.0259654	-2.34673	0.116305
LOC_Os01g08850	-0.273645	0.183901	0.0841118	0.786639	0.227554	0.335595	0.311057	0.194105	-0.214137	0.423941	-0.185335	0.699802	-0.571894	0.00140555	-0.268838	0.357318
LOC_Os01g08860	1.15103	9.42e-10	0.990288	3.53e-08	0.420865	0.0313249	0.28522	0.258653	-0.685225	0.00113312	0.036127	1	-0.524478	0.00538752	0.171772	0.699541
LOC_Os01g08870	0	1	-3.69611	0.220865	-0.865562	0.897023	1.86556	0.615422	-3.69611	0.292656	2.74622	0.618591	0	1	0.0150938	1
LOC_Os01g08880	-0.549956	0.00215533	0.802367	2.26e-06	0.825602	4.04e-06	1.30122	6.95e-14	-0.121867	0.700493	0.0603764	1	-1.47419	3.43e-19	-0.415242	0.0611235
LOC_Os01g08890	-0.171379	0.445396	0.178993	0.45731	0.586528	0.00142297	0.32236	0.178675	-0.202797	0.453783	-0.236047	0.542399	-0.553169	0.00187609	0.0281209	1
LOC_Os01g08930	0.146897	0.524237	0.408625	0.0417523	0.540529	0.00516208	0.436942	0.0489916	-0.132671	0.680289	-0.176491	0.753585	-0.394398	0.0419963	-0.0729039	0.982293
LOC_Os01g08940	1.86012	0.489178	1.88634	0.515538	0	1	0	1	0	1	0	1	-0.0262216	1	0	1
LOC_Os01g08950	0.476674	0.252535	-0.407641	0.389169	0.206598	0.800104	0.501152	0.438191	-0.268361	0.663352	0.122006	1	0.615954	0.116046	-0.172548	0.961296
LOC_Os01g08960	0.394749	0.0939545	0.193487	0.515538	-0.297453	0.286597	-0.265064	0.446198	-0.0118046	1	0.238042	0.657471	0.189457	0.475645	0.205654	0.708878
LOC_Os01g08970	0.698617	0.0010218	1.231	1.62e-09	0.374637	0.148672	0.40897	0.14871	-0.0262485	1	-0.0888323	0.995996	-0.558632	0.0108594	-0.123165	0.895751
LOC_Os01g08990	-0.429502	0.44858	0.0820741	0.960083	-0.169243	0.865386	0.113698	0.96709	-0.560719	0.345322	-0.428603	0.674746	-1.07229	0.0147422	-0.711544	0.218826
LOC_Os01g09000	-0.389298	0.147431	0.349777	0.235067	0.430066	0.13523	0.387474	0.257265	0.0849977	0.903926	-0.144617	0.906944	-0.654077	0.00749915	-0.102026	0.971772
LOC_Os01g09010	0.363336	0.179958	-0.634603	0.0121822	-0.97001	5.49e-05	-0.344435	0.342957	0.563664	0.0391352	0.612674	0.044301	1.5616	6.19e-12	-0.0129007	1
LOC_Os01g09020	0.458552	0.0341759	0.832291	3.24e-05	0.163188	0.595397	0.506828	0.0385454	-0.41764	0.0911293	0.221809	0.675695	-0.791379	6.99e-05	-0.121831	0.883319
LOC_Os01g09030	-2.02844	2.62e-23	-0.269152	0.309416	-3.46242	6.83e-72	-1.00107	7.24e-07	0.283504	0.331134	2.53398	2.65e-41	-1.47578	1.53e-12	0.0726242	1
LOC_Os01g09080	-1.38765	4.58e-10	-0.48289	0.0632319	-0.109563	0.822467	-0.190216	0.647972	-0.336905	0.295004	-0.247934	0.686004	-1.24166	3.33e-08	-0.167281	0.806548
LOC_Os01g09090	-0.836909	0.737407	4.4795	0.0473726	-2.2465	0.307001	-0.69023	0.908562	3.98154	0.112466	1.59566	0.731557	-1.33488	0.52608	0.0393978	1
LOC_Os01g09100	-0.391065	0.117987	0.847705	0.000207757	-1.4636	2.68e-10	-0.39247	0.278578	1.23402	2.17e-08	1.11898	5.75e-06	-0.00474972	1	0.0478543	1
LOC_Os01g09120	0.471797	0.0109014	0.140326	0.570551	-0.51274	0.00609963	-0.00182977	1	-0.480744	0.0154443	0.0712166	0.999415	-0.149273	0.499714	-0.439694	0.0401188
LOC_Os01g09130	1.86186	0.48593	-3.4143	0.257226	2.63513	0.411754	2.64013	0.483169	-3.4143	0.335178	0	1	1.86186	0.475645	-0.0050004	1
LOC_Os01g09140	-3.99094	0.0312096	-1.03521	0.338617	0.291118	0.904607	0.0552591	1	-1.9484	0.082812	-0.112784	1	-4.90413	0.00249059	0.123076	1
LOC_Os01g09150	-3.35053	8.05e-21	-2.91483	4.33e-16	-0.989077	0.181446	0.76248	0.249855	0.281629	0.537332	0.0143469	1	-0.154066	0.900134	-1.73721	0.00312951
LOC_Os01g09190	-5.18824	0.00152819	1.27855	0.55888	3.53462	0.144829	0	1	4.50443	0.00617606	0	1	-1.96236	0.340873	3.53462	0.22247
LOC_Os01g09200	-2.02139	3.65e-19	-0.367953	0.204047	-0.145441	0.729571	-0.307401	0.419497	1.54175	1.48e-11	0.0502603	1	-0.111685	0.766534	0.212221	0.708878
LOC_Os01g09230	0.361441	0.609327	0.811283	0.201692	0.421363	0.583878	0.395836	0.683411	-0.334437	0.742031	0.0304652	1	-0.78428	0.192053	0.0559918	1
LOC_Os01g09246	-0.934603	4.45e-05	0.283823	0.351454	-0.124623	0.782217	0.0087532	1	0.342036	0.290998	0.201147	0.757041	-0.876389	0.000148368	0.0677711	1
LOC_Os01g09252	-0.226406	0.317641	0.285686	0.209046	0.130289	0.670399	0.375682	0.124974	-0.258005	0.33463	0.217845	0.639881	-0.770097	2.58e-05	-0.0275478	1
LOC_Os01g09260	0.0144029	1	-0.213732	0.778698	-0.278371	0.697301	-0.104058	0.992317	-0.250918	0.778339	-0.36575	0.755943	-0.0227831	1	-0.540062	0.503982
LOC_Os01g09270	-1.83462	0.528277	1.85655	0.506781	-0.570952	0.965098	0.0223325	1	3.66946	0.248498	1.34543	0.915127	-0.0217129	1	0.752144	1
LOC_Os01g09280	-0.769533	0.000978755	-1.00519	1.38e-05	0.664108	0.00543281	0.179833	0.666312	0.0956914	0.868926	0.38766	0.311836	0.331348	0.231238	0.871935	0.000251603
LOC_Os01g09300	0.0260514	1	0.259137	0.420513	0.164412	0.677765	0.301917	0.438115	0.0398717	1	0.166404	0.857356	-0.193214	0.525653	0.0289	1
LOC_Os01g09305	0.245695	0.725613	0.301984	0.679032	0.227019	0.823148	0.446948	0.615422	-0.267257	0.784343	0.142643	1	-0.323545	0.613168	-0.0772859	1
LOC_Os01g09310	-0.46435	0.333383	0.307073	0.578681	0.717913	0.129053	0.684012	0.210502	-0.0445684	1	0.0585552	1	-0.815992	0.0559141	0.0924562	1
LOC_Os01g09320	-0.0638098	0.848948	0.829868	8.36e-06	0.448066	0.0350243	0.596393	0.00526172	1.07222	4.6e-09	0.482211	0.0481317	0.178541	0.462486	0.333884	0.242999
LOC_Os01g09330	0.320932	0.988025	5.13e-15	1	0	1	0.511738	1	2.84038	0.398148	-2.66279	0.637148	3.16132	0.254829	-3.17453	0.468104
LOC_Os01g09340	-0.292811	0.801524	-0.249933	0.807237	-0.45525	0.417946	-0.234923	0.837825	-0.703663	0.458288	0.575629	0.486818	-0.746541	0.351042	0.355301	0.750135
LOC_Os01g09350	0	1	0.103137	1	0	1	0	1	-1.78445	0.608806	0	1	-1.88759	0.475645	0	1
LOC_Os01g09360	0	1	0	1	-0.812805	0.915914	0.0223114	1	0	1	0.863439	1	0	1	0.0283226	1
LOC_Os01g09370	1.03501	0.0195554	0.625613	0.206734	0.272234	0.697096	-0.146422	0.937931	-1.41562	0.00143758	-0.708021	0.313682	-1.00622	0.0186119	-0.289364	0.818306
LOC_Os01g09384	0.88494	0.152145	1.56517	0.00401162	-0.841359	0.202306	-1.4368	0.0205187	-0.854189	0.246808	-0.396659	0.808994	-1.53442	0.00396594	0.198782	0.995681
LOC_Os01g09410	1.51792	0.0100309	0.697839	0.263445	-0.457123	0.538261	-1.0832	0.0731916	-1.70341	0.00519436	-0.786139	0.356883	-0.883323	0.113335	-0.160066	1
LOC_Os01g09420	0.327099	0.166982	0.40933	0.0650285	-0.753063	0.000111846	-0.529741	0.0181979	-0.725253	0.000628244	0.0328376	1	-0.807484	3.69e-05	-0.190484	0.700912
LOC_Os01g09430	-0.167688	0.463026	-0.467187	0.0155471	-0.30328	0.166098	0.354735	0.132211	-0.257278	0.310382	0.623625	0.00187802	0.0422211	0.93414	-0.0343899	1
LOC_Os01g09440	0	1	0	1	1.88034	0.550421	0	1	0	1	0	1	0	1	1.88034	0.708878
LOC_Os01g09450	0.996216	1.95e-06	0.595249	0.0114201	-0.589052	0.0151213	0.310951	0.360171	0.607766	0.0130604	0.269511	0.608713	1.00873	1.44e-06	-0.630493	0.0142485
LOC_Os01g09460	0.966418	1.44e-06	0.951177	2.59e-06	-0.407442	0.0759485	-0.246451	0.454321	0.0969972	0.847611	0.557578	0.0212692	0.112239	0.704699	0.396587	0.150419
LOC_Os01g09470	0.823444	0.109412	-0.800023	0.216313	-0.0677648	1	-0.740449	0.53847	-0.0568773	1	-1.61476	0.168668	1.56659	0.0016246	-0.942074	0.636979
LOC_Os01g09500	-0.341307	0.589655	0.331177	0.63779	0.493693	0.474355	0.40177	0.633772	-0.190305	0.879866	-0.0757648	1	-0.86279	0.105736	0.0161578	1
LOC_Os01g09510	0.945763	5.79e-05	0.21108	0.526785	-0.249893	0.474006	-0.169615	0.723789	0.378984	0.240711	0.0439588	1	1.11367	1.72e-06	-0.0363184	1
LOC_Os01g09540	2.20187	1.19e-08	4.16552	2.49e-31	1.29389	2.46e-05	1.58991	3.31e-07	0.15607	0.92414	0.162712	0.945665	-1.80758	6.92e-09	-0.133314	0.964143
LOC_Os01g09550	0.467936	0.0234548	-0.0285515	1	0.312357	0.212375	0.152468	0.684606	-0.643931	0.00185355	-0.0858951	0.989649	-0.147444	0.5621	0.0739939	0.99466
LOC_Os01g09560	-0.116477	0.741473	-0.191181	0.566366	-0.52815	0.0518779	-0.741953	0.00595936	0.291078	0.415356	0.0545224	1	0.365782	0.180157	0.268326	0.60209
LOC_Os01g09570	-1.13885	1.17e-09	-0.754812	0.000122325	-0.3298	0.17607	-1.43585	6.46e-14	0.000440748	1	-0.639962	0.00473587	-0.383595	0.0731473	0.466088	0.0584523
LOC_Os01g09580	1.49199	0.00136153	-0.648141	0.267419	-1.60353	0.00235891	-0.4926	0.554702	-0.185638	0.876364	-0.64674	0.514934	1.9545	2.16e-05	-1.75767	0.00125698
LOC_Os01g09590	-0.408691	0.100012	0.352198	0.196886	-0.169975	0.623964	-0.0733793	0.952307	0.413456	0.145357	0.0629683	1	-0.347432	0.176042	-0.0336269	1
LOC_Os01g09610	0	1	0	1	0	1	3.78511	0.317474	0	1	0	1	0	1	-3.78511	0.385647
LOC_Os01g09620	0.749888	0.00150109	0.0558653	0.941714	-0.195536	0.575237	0.359523	0.299238	-0.750483	0.00261647	0.3885	0.34791	-0.0564598	0.928067	-0.16656	0.816318
LOC_Os01g09640	0.874483	2.45e-06	1.6257	4.62e-20	0.0111104	1	0.167194	0.615422	-0.255751	0.363179	0.189899	0.724557	-1.00697	1.88e-08	0.0338162	1
LOC_Os01g09660	1.82983	0.000306685	1.95453	0.000122608	-0.671448	0.299895	0.0921976	1	0.0294026	1	0.569147	0.637467	-0.0952955	0.958014	-0.194499	0.984674
LOC_Os01g09665	-2.52824	1.1e-05	0.123136	0.957145	-0.962702	0.0190188	-0.883663	0.0601182	1.42813	0.0122692	1.07883	0.0175926	-1.22325	0.0910843	0.999787	0.0273985
LOC_Os01g09670	-1.81854	2.69e-29	-0.683199	0.000116897	-0.209463	0.438163	-0.392724	0.0964211	1.8534	3.28e-30	-0.467818	0.0510488	0.718067	3.78e-05	-0.284557	0.378778
LOC_Os01g09690	-0.179142	1	0	1	0	1	0	1	2.03474	0.559702	0	1	1.8556	0.47566	0	1
LOC_Os01g09700	-0.169625	0.867021	-0.214622	0.827616	-5.06442	3.13e-20	-1.30213	0.0379191	-0.746824	0.317832	2.71991	1.94e-07	-0.701827	0.266539	-1.04238	0.195822
LOC_Os01g09720	3.16586	0.276779	0.883792	0.854339	-2.67748	0.399378	0	1	-1.78833	0.608806	2.67748	0.630605	0.493744	0.94922	0	1
LOC_Os01g09730	0	1	0	1	-1.89258	0.546759	0	1	0	1	1.89258	0.755943	0	1	0	1
LOC_Os01g09740	-0.364515	0.329748	0.0397725	1	-0.160422	0.787405	0.0693034	1	-0.0801918	0.960053	0.29567	0.751254	-0.484479	0.168399	0.065945	1
LOC_Os01g09750	-0.120077	0.775786	0.212396	0.573845	-0.172585	0.710275	-0.0364486	1	-0.0577795	0.982846	0.237821	0.755943	-0.390252	0.212394	0.101685	0.994225
LOC_Os01g09760	-0.680499	0.000323984	0.0864779	0.799203	0.114962	0.728856	-0.135038	0.716011	-0.044006	0.972838	-0.0350711	1	-0.810983	1.26e-05	0.214929	0.592712
LOC_Os01g09770	1.32036	1.4e-09	-0.698345	0.00381959	0.18832	0.591787	-0.176381	0.689217	1.53315	3.54e-12	-0.542307	0.0826429	3.55186	1.26e-54	-0.177606	0.78057
LOC_Os01g09790	0.328421	0.60998	-0.522165	0.428442	-0.0484335	1	-0.312279	0.772679	-0.179405	0.896827	-0.394431	0.793549	0.671181	0.242882	-0.130586	1
LOC_Os01g09800	-0.658872	0.00215636	0.535251	0.0195202	1.00671	2.24e-06	0.737763	0.001648	0.635872	0.00553137	-0.728802	0.00295073	-0.558251	0.0111902	-0.459853	0.101283
LOC_Os01g09810	-0.72728	0.782067	-0.384327	0.963599	0	1	-1.85883	0.606783	2.57012	0.315698	-1.85883	0.755943	2.22717	0.319673	0	1
LOC_Os01g09830	-0.308874	0.223512	-0.310158	0.239345	0.18969	0.546381	-0.00631839	1	-0.449765	0.0795761	0.559643	0.0348921	-0.448481	0.0539524	0.755651	0.000833307
LOC_Os01g09850	-0.049644	0.900532	0.028032	1	-0.601575	0.00227037	-0.354581	0.164827	-0.163725	0.603311	0.514882	0.0272762	-0.241401	0.284923	0.267888	0.430651
LOC_Os01g09860	0.684652	0.000288875	-0.434703	0.0387376	-0.782922	0.000251468	-0.263398	0.396347	-0.380444	0.104241	-0.64727	0.00490932	0.73891	8.06e-05	-1.16679	1.16e-08
LOC_Os01g09870	3.6187	7.01e-12	1.55323	0.0175512	0.062808	1	0.041246	1	1.90006	0.00324396	-0.156195	1	3.96553	1.39e-13	-0.134633	1
LOC_Os01g09880	1.04624	8.9e-09	-0.6718	0.000509995	-1.57924	2.7e-11	-0.899125	5.5e-05	-0.660244	0.00093048	-0.87936	0.000114379	1.0578	6.23e-09	-1.55948	1.07e-10
LOC_Os01g09890	0.580871	0.0133135	-0.248605	0.409799	-0.197077	0.553306	-0.12575	0.823405	-0.203011	0.584018	0.0811658	1	0.626464	0.00695827	0.00983876	1
LOC_Os01g09900	1.24168	0.0017106	2.00683	0.0240263	-3.59316	0.0693142	0.00264699	1	3.6047	3.25e-08	0.0773913	1	2.83954	8.14e-11	-3.51842	0.127772
LOC_Os01g09930	-2.83402	0.317218	1.85793	0.515538	2.67585	0.413897	1.83666	0.615422	2.83402	0.411195	0	1	-1.85793	0.475645	0.839184	1
LOC_Os01g09980	-6.72347	0.000578367	-5.40456	0.00899911	0	1	0	1	1.31891	0.541694	0	1	0	1	0	1
LOC_Os01g09990	-0.491014	0.351073	1.24984	0.00671798	-0.521168	0.416506	-1.26962	0.0127589	1.09671	0.0274696	-1.6143	0.00115148	-0.644141	0.197481	-0.865843	0.178114
LOC_Os01g10000	-0.957529	0.455122	0.642169	0.644531	-2.26472	0.0466195	1.02535	0.567366	0.420315	0.857064	1.78105	0.245325	-1.17938	0.323346	-1.50902	0.407956
LOC_Os01g10010	0.284731	0.626264	-0.495766	0.396287	-0.614336	0.28708	-0.188325	0.898538	-0.0538603	1	0.336986	0.810828	0.726637	0.142316	-0.0890245	1
LOC_Os01g10020	-0.2133	0.464031	-0.239761	0.453755	-0.169668	0.654852	-0.0801411	0.948921	0.0303507	1	0.369583	0.403296	0.0568116	0.927006	0.280056	0.57746
LOC_Os01g10030	-0.798872	0.0840541	-0.0666516	0.991605	0.652592	0.21824	0.797117	0.158141	-0.252119	0.752177	0.335647	0.795828	-0.984339	0.0264446	0.191122	0.956583
LOC_Os01g10040	0.289012	0.665279	0.52191	0.416721	0.248023	0.805392	0.882847	0.196653	-0.294332	0.752593	0.28986	0.918098	-0.527231	0.370951	-0.344964	0.819414
LOC_Os01g10050	0.0430579	0.926022	0.233307	0.346746	0.128045	0.689706	-0.0105697	1	-0.134537	0.693132	-0.115458	0.90873	-0.324786	0.126921	0.0231572	1
LOC_Os01g10070	0.412198	0.46244	0.206825	0.791304	0.114601	0.959993	0.53314	0.454504	-0.0836519	0.998345	0.154	1	0.121721	0.900035	-0.264539	0.873615
LOC_Os01g10080	0.72814	0.16414	0.197343	0.81803	-0.201816	0.850861	0.22351	0.866854	-0.103941	0.976007	0.233195	0.956003	0.426856	0.468219	-0.192131	0.97683
LOC_Os01g10090	-0.984308	0.0685713	-0.412843	0.508732	-0.294037	0.557661	0.259847	0.679236	-0.00658378	1	0.236666	0.853778	-0.578049	0.35757	-0.317217	0.708878
LOC_Os01g10100	0.0729449	0.937925	0.163344	0.788514	0.244981	0.664944	0.553695	0.273054	-0.316616	0.574658	0.126239	1	-0.407015	0.332598	-0.182474	0.922646
LOC_Os01g10110	-0.526623	0.770499	7.30854	4.84e-41	0.783675	0.516642	3.81361	0.0672019	-0.0391446	1	4.34237	0.0277796	-7.87431	6.67e-42	1.31244	0.362563
LOC_Os01g10130	-2.71771	1.54e-16	-0.59228	0.129008	1.14492	0.0674888	0.981971	0.223925	1.00317	0.00119185	0.186794	1	-1.12226	0.00632513	0.349745	0.804496
LOC_Os01g10140	-0.0643143	0.945198	0.382913	0.358957	1.2839	9.95e-05	0.489551	0.305251	-0.100893	0.929165	-0.486612	0.447382	-0.54812	0.124655	0.307733	0.708878
LOC_Os01g10150	-0.36568	0.181248	0.12374	0.759608	0.151721	0.713574	0.129498	0.831126	-0.0755636	0.928095	-0.0811513	1	-0.564983	0.0246573	-0.0589282	1
LOC_Os01g10180	-0.481983	0.465766	-0.789304	0.219624	-0.344495	0.696571	0.364395	0.7213	-0.486454	0.559702	-0.268522	0.949167	-0.179133	0.861058	-0.977412	0.190055
LOC_Os01g10195	-0.921193	0.0488579	-0.691945	0.132465	0.168541	0.863406	0.344328	0.637414	-0.611705	0.250945	0.253376	0.902508	-0.840954	0.0747642	0.0775885	1
LOC_Os01g10210	-1.73586	4.78e-07	0.668616	0.0895363	0.28607	0.669713	1.13495	0.0214553	1.15604	0.000839938	0.550855	0.614259	-1.24844	0.000765409	-0.298021	0.768524
LOC_Os01g10230	0.161831	0.882335	0.508844	0.674605	-1.10888	0.220488	-1.27097	0.202839	1.97319	0.00820842	-0.00736239	1	1.62617	0.0141951	0.154728	1
LOC_Os01g10250	-1.08225	1.77e-06	-1.13844	6.2e-07	0.124433	0.784806	0.0791643	0.948768	0.257206	0.478697	0.310592	0.545054	0.313394	0.257578	0.355861	0.373422
LOC_Os01g10280	-0.122789	0.645267	0.248861	0.320626	0.0430564	0.987292	0.203057	0.563009	-0.305804	0.248317	0.0449066	1	-0.677455	0.00050553	-0.115094	0.890155
LOC_Os01g10290	-0.135272	0.613806	-0.3329	0.169044	-0.338131	0.178683	-0.213955	0.55332	-0.148699	0.67055	0.155284	0.813006	0.048929	0.92735	0.031109	1
LOC_Os01g10300	-0.510689	0.169348	-0.0930062	0.905749	0.350688	0.448609	0.330617	0.567222	-0.624075	0.115067	-0.226113	0.85414	-1.04176	0.0014055	-0.206041	0.858861
LOC_Os01g10310	0	1	0.868772	0.723528	-4.31961	1.01e-42	-0.930351	0.301074	-1.78796	0.556042	4.10395	5.62e-40	-2.65674	0.205608	0.714689	0.595158
LOC_Os01g10320	-0.391459	0.0507941	-0.524033	0.0067256	0.653972	0.000553044	-0.163422	0.615422	-0.496162	0.0151298	-0.293857	0.386268	-0.363588	0.0724856	0.523537	0.0138359
LOC_Os01g10340	0.231962	0.311742	-0.619905	0.00177782	0.0513626	0.958107	-0.228987	0.474299	-0.0174443	1	-0.216307	0.655968	0.834423	8.66e-06	0.064042	1
LOC_Os01g10350	0.0408954	0.965645	0.0742647	0.893571	-0.1881	0.599642	-0.236215	0.588712	0.00682131	1	0.175871	0.82521	-0.026548	1	0.223985	0.708878
LOC_Os01g10370	0.975766	0.717283	-1.54566	0.584452	-0.9989	0.793747	-0.30323	1	-0.106424	1	-0.231251	1	2.415	0.317387	-0.926922	0.945462
LOC_Os01g10400	2.36338	7.67e-25	0.0547312	0.947521	-0.0134687	1	-0.136421	0.814368	-1.31685	1.87e-08	-0.195979	0.781786	0.991805	2.36e-05	-0.0730264	1
LOC_Os01g10420	-0.595497	0.133103	-0.169801	0.766255	-1.03463	0.0318525	0.247154	0.780237	0.0512391	1	0.332713	0.770332	-0.374457	0.3963	-0.949075	0.0923924
LOC_Os01g10430	-0.268207	0.22948	0.0598774	0.894446	0.516836	0.0129665	0.518634	0.0217407	0.248079	0.376288	0.146115	0.81914	-0.0800048	0.80519	0.144317	0.788336
LOC_Os01g10440	-3.44267	4.33e-21	0.144913	0.852149	-0.450579	0.436936	0.530854	0.391467	3.67946	2.93e-23	0.0763945	1	0.0918832	0.92809	-0.905039	0.0788086
LOC_Os01g10450	-0.130497	0.689279	-0.107485	0.791718	-0.426564	0.11758	-0.939526	9.85e-05	-0.973334	2.59e-05	0.0551693	1	-0.996346	9.65e-06	0.568132	0.0423688
LOC_Os01g10460	-0.132219	1	0	1	0	1	2.61738	0.494747	2.78132	0.418057	0	1	2.6491	0.343555	-2.61738	0.591593
LOC_Os01g10490	-0.676925	0.880754	3.83882	0.189842	5.13e-15	1	-5.13e-15	1	3.34195	0.311948	-5.13e-15	1	-1.1738	0.738402	5.13e-15	1
LOC_Os01g10504	1.80804	0.000598683	0.657512	0.292087	-1.40104	0.00436896	-1.06789	0.0596856	-1.15864	0.0685816	-0.224545	0.959722	-0.0081169	1	-0.557694	0.559917
LOC_Os01g10520	-0.29366	0.702352	0.183784	0.862543	0.921859	0.139467	0.576805	0.500516	-1.15784	0.0624577	-0.496177	0.754704	-1.63528	0.00234171	-0.151123	1
LOC_Os01g10530	-0.907865	9.61e-05	0.253063	0.423281	0.845777	0.00050752	1.09485	7.74e-06	-0.248706	0.50242	0.0495459	1	-1.40963	4.63e-10	-0.19953	0.72802
LOC_Os01g10580	0.0394611	1	-0.00348864	1	-2.01396	1.67e-06	-0.128814	0.959369	0.142398	0.912259	0.383419	0.755943	0.185348	0.783101	-1.50172	0.00103157
LOC_Os01g10590	-1.41849	0.00141203	-1.06254	0.00728729	-0.0476295	1	0.395176	0.485996	-0.388368	0.484862	-0.106029	1	-0.74431	0.166764	-0.548835	0.325253
LOC_Os01g10600	-0.541867	0.00297795	-0.432946	0.0239789	0.330819	0.137985	0.695744	0.000393055	-0.424392	0.0370528	0.0967019	0.949135	-0.533313	0.003511	-0.268223	0.392591
LOC_Os01g10610	0.509659	0.0278773	0.103841	0.791853	0.0403922	1	0.0778838	0.940843	0.833123	0.000226639	0.028635	1	1.23894	4.54e-09	-0.00885658	1
LOC_Os01g10630	-0.562412	0.308367	0.25965	0.72449	0.31997	0.667171	0.615785	0.391485	0.185678	0.873548	0.143585	1	-0.636385	0.237625	-0.15223	1
LOC_Os01g10640	-0.449637	0.189381	0.306135	0.593179	-4.84273	0.00155492	-2.19539	0.0377357	2.45404	4.15e-14	-0.497542	0.840434	1.69827	2.77e-07	-3.14488	0.229931
LOC_Os01g10680	-1.01099	2.27e-09	-0.0415454	0.944445	-0.0952045	0.783656	0.227711	0.431383	0.471351	0.0158354	0.244988	0.520804	-0.498089	0.006729	-0.077928	0.968031
LOC_Os01g10690	0.247744	0.628537	0.0544942	1	-0.142296	0.896294	0.0525787	1	-0.138232	0.90171	0.182293	0.972557	0.0550185	0.99475	-0.0125817	1
LOC_Os01g10700	-1.9735	0.463026	0	1	2.67618	0.422872	0	1	1.9735	0.559702	0	1	0	1	2.67618	0.592152
LOC_Os01g10740	-8.62965	8.47e-27	-7.20662	1.61e-13	0	1	0	1	1.42303	0.000193859	0	1	0	1	0	1
LOC_Os01g10770	5.67477	0.00413655	1.52084	0.403427	2.86896	0.152348	4.62196	0.048019	-3.7183	0.143953	1.92295	0.722268	0.435629	0.856556	0.169957	1
LOC_Os01g10790	-0.016955	1	0.402842	0.0452957	-0.0870494	0.82089	0.029571	1	-0.132716	0.679613	0.0575155	1	-0.552512	0.00275342	-0.0591049	1
LOC_Os01g10800	-0.672544	0.285329	-0.297438	0.725671	-0.668146	0.337134	-0.26058	0.854448	0.0779502	1	0.311411	0.906944	-0.297156	0.70161	-0.0961545	1
LOC_Os01g10810	2.65251	0.329389	0	1	4.91722	0.090939	3.81046	0.252486	0	1	0	1	2.65251	0.312838	1.10677	0.919455
LOC_Os01g10820	0.355145	0.196365	0.222129	0.51326	-0.143935	0.736328	-0.224179	0.615422	0.396745	0.208551	-0.0569936	1	0.529761	0.0369322	0.0232499	1
LOC_Os01g10830	0.285573	0.458192	-0.593001	0.23229	0.653105	0.248712	0.225801	0.860125	0.864151	0.0240703	-0.0327471	1	1.74272	3.07e-07	0.394557	0.708878
LOC_Os01g10840	-0.0858203	0.814477	0.0262254	1	-0.0167271	1	0.0417875	1	-0.195684	0.593135	-0.0165705	1	-0.307729	0.23627	-0.075085	1
LOC_Os01g10850	1.26812	1.76e-05	-1.31597	0.00278453	-2.02757	0.228535	0.192122	0.965466	0.86682	0.0264351	-1.34308	0.339328	3.4509	4.46e-24	-3.56277	0.00183967
LOC_Os01g10860	-0.224744	0.76654	0.615154	0.338037	0.14588	0.937341	-0.0417835	1	0.485657	0.54983	0.257623	0.946449	-0.354242	0.586126	0.445286	0.708878
LOC_Os01g10870	0.299043	0.858819	-0.0222333	1	-0.986229	0.00270779	-2.04406	9.56e-09	-1.78757	0.0335697	0.221552	0.825536	-1.4663	0.0475992	1.27938	0.00216485
LOC_Os01g10880	0.583264	0.169747	0.107009	0.914975	-0.314106	0.596084	-0.12224	0.939514	0.0377468	1	-0.521891	0.466704	0.514001	0.226014	-0.713756	0.177318
LOC_Os01g10890	-0.464054	0.473131	0.241579	0.751021	0.953997	0.00429026	0.63893	0.174096	0.0170855	1	0.387573	0.68295	-0.688548	0.229935	0.702641	0.0706852
LOC_Os01g10900	0.640368	0.121345	-0.107322	0.883138	0.289163	0.630845	-0.0375045	1	-0.93126	0.0206727	0.523313	0.588553	-0.18357	0.708453	0.84998	0.121394
LOC_Os01g10920	0.525013	0.84423	-1.21522	0.527374	-0.0728088	1	-1.29961	0.616588	-1.73308	0.42975	0.385982	1	0.00715414	1	1.61278	0.619895
LOC_Os01g10930	-0.430011	0.485905	-0.728714	0.24108	-0.865101	0.188848	-0.881921	0.220536	0.733385	0.282177	-0.530987	0.708162	1.03209	0.0557339	-0.514167	0.707948
LOC_Os01g10940	0	1	1.86483	0.515538	0	1	0	1	0	1	0	1	-1.86483	0.475817	0	1
LOC_Os01g10950	0.640064	0.251798	-0.197233	0.829965	-1.20589	0.0330162	-0.535981	0.524042	0.0833419	1	-0.27052	0.930872	0.920639	0.0769444	-0.940427	0.199213
LOC_Os01g10960	-0.622106	0.692177	-0.838999	0.653352	-2.48289	0.198631	-0.282764	1	1.09194	0.558411	-0.387993	1	1.30883	0.388509	-2.58811	0.273192
LOC_Os01g10970	1.13717	0.767344	0	1	0	1	0	1	2.02154	0.559702	0	1	3.15872	0.27516	0	1
LOC_Os01g10980	1.86733	0.489178	-3.04822	0.32276	0	1	1.85476	0.615422	-3.04822	0.409384	0	1	1.86733	0.475645	-1.85476	0.708878
LOC_Os01g10990	1.12136	0.141293	1.75112	0.316991	-2.24227	4.56e-07	-1.13484	0.0256537	2.84553	0.0368874	0.402648	0.669138	2.21578	0.00517661	-0.704785	0.500485
LOC_Os01g11010	0.192524	0.745857	-0.648617	0.180542	-1.90608	0.000101746	-0.594934	0.35641	0.0664815	1	-0.976336	0.0928133	0.907623	0.033204	-2.28748	2.69e-06
LOC_Os01g11020	-1.98333	0.438118	-1.85096	0.527711	-2.19995	0.482566	-1.41683	0.735601	-1.72407	0.625305	0.0142649	1	-1.85644	0.465643	-0.768857	1
LOC_Os01g11040	0.00962944	1	0.133994	0.73134	0.299589	0.361125	0.367308	0.300698	-0.121585	0.815398	-0.0178202	1	-0.245949	0.410911	-0.0855396	1
LOC_Os01g11054	-1.10878	7.64e-07	0.082786	0.864604	-1.05949	3.91e-06	-1.4022	1.14e-09	-0.298831	0.378759	0.203274	0.755943	-1.4904	1.73e-11	0.545986	0.0595554
LOC_Os01g11070	-0.042758	0.930804	0.200921	0.450572	-0.119575	0.726129	-0.0724781	0.930007	0.0128275	1	0.191676	0.740917	-0.230852	0.328456	0.144579	0.794066
LOC_Os01g11080	0	1	0	1	0	1	2.65086	0.500671	0	1	0	1	0	1	-2.65086	0.597277
LOC_Os01g11110	0.397628	0.0375713	0.343278	0.0960208	0.105288	0.749852	0.0707202	0.917051	0.0225039	1	-0.200815	0.660102	0.0768545	0.795144	-0.166247	0.708878
LOC_Os01g11120	0.0307781	0.980413	-0.334913	0.176591	-0.290299	0.280535	-0.615361	0.00875014	-0.000946422	1	-0.221697	0.683254	0.364745	0.110508	0.103365	0.93601
LOC_Os01g11130	-1.08623	0.09345	0.453312	0.511448	-0.239639	0.819538	-0.10975	1	-0.950666	0.149638	-1.50182	0.00793188	-2.49021	3.66e-06	-1.63171	0.00226318
LOC_Os01g11150	0.922116	0.26348	2.40523	0.00571355	-1.40148	0.249856	-0.881904	0.745691	1.88169	0.0694886	1.69308	0.30847	0.398575	0.672775	1.1735	0.708878
LOC_Os01g11160	-3.02465	3.59e-09	-0.773544	0.224963	0.0129847	1	0.375313	0.764498	2.11542	4.96e-05	-0.233802	1	-0.135681	0.914781	-0.596131	0.681256
LOC_Os01g11190	-2.79867	0.31283	-0.679558	0.906946	-2.70214	0.393288	-0.0280221	1	0.228031	1	0.831782	1	-1.89108	0.475645	-1.84234	0.708878
LOC_Os01g11210	1.46019	4.97e-05	-1.29472	0.00691046	-2.05347	0.0398098	0.143255	0.988662	-0.390924	0.559702	-0.45585	0.819497	2.36399	7.68e-10	-2.65257	0.00263059
LOC_Os01g11220	0.256159	0.742862	-0.622686	0.444844	-1.3554	0.542521	-1.59742	0.0698175	0.360126	0.724338	-2.83792	0.00335685	1.23897	0.0414899	-2.59589	0.11834
LOC_Os01g11230	0.605726	0.0184608	-0.416049	0.171278	-0.507671	0.0672024	-0.0259852	1	0.252602	0.531152	0.988466	0.000143784	1.27438	1.17e-07	0.50678	0.121032
LOC_Os01g11240	0.672427	0.000704608	0.170682	0.527703	-1.10143	1.52e-09	-0.877703	6.07e-06	-0.618852	0.00353488	-0.061292	1	-0.117108	0.671587	-0.285018	0.380915
LOC_Os01g11250	0	1	0.940131	0.820438	-0.0900143	1	0.0216142	1	-2.60371	0.457267	0.124398	1	-3.54384	0.192336	0.0127694	1
LOC_Os01g11260	-0.681622	0.00849161	-0.604476	0.0263076	-0.106348	0.863396	-0.160142	0.772788	-0.0482129	0.994138	-0.117984	0.973842	-0.125359	0.747859	-0.0641905	1
LOC_Os01g11270	0.950058	0.727053	0.0816442	1	0	1	-0.693047	0.931354	-0.646817	0.909721	-3.83052	0.307539	0.221597	1	-3.13747	0.396043
LOC_Os01g11280	1.86864	0.489178	0.078993	1	0	1	-2.65108	0.494241	-1.78003	0.608806	-2.65108	0.651057	0.0096214	1	0	1
LOC_Os01g11300	0.9153	0.630477	-1.13724	0.528867	-3.56774	0.134174	1.8469	0.591268	-1.91837	0.338183	3.56774	0.26344	0.134177	1	-1.8469	0.695401
LOC_Os01g11340	0.755451	0.00335479	0.379646	0.231209	-0.942779	0.00119355	-0.273132	0.588426	0.469016	0.149456	0.0869986	1	0.844821	0.000886302	-0.582648	0.127583
LOC_Os01g11350	1.88515	6.05e-08	-1.30952	0.000187584	-3.34534	2.1e-08	-1.11934	0.0251513	-1.61903	1.06e-05	-0.263087	0.865381	1.57564	2.53e-06	-2.48909	0.000718829
LOC_Os01g11370	-0.243943	0.402506	0.540029	0.0367587	0.455698	0.104758	0.548498	0.0615758	-0.344248	0.293536	-0.149416	0.893542	-1.12822	7.83e-07	-0.242216	0.671862
LOC_Os01g11414	-0.511535	0.0407104	0.338324	0.246583	-0.913637	0.000129755	0.00922549	1	0.788902	0.00133131	0.349687	0.444471	-0.0609566	0.913989	-0.573175	0.0484293
LOC_Os01g11430	-1.99331	0.463026	0	1	1.81139	0.557587	0	1	1.99331	0.559702	0	1	0	1	1.81139	0.709356
LOC_Os01g11460	0.141156	0.894319	0.78812	0.265116	-1.75883	0.0011572	-0.581178	0.522189	1.73052	0.00355366	1.73002	0.00374012	1.08356	0.0611731	0.552375	0.660637
LOC_Os01g11470	1.48368	0.58711	-3.05474	0.261224	-0.839223	0.851875	-1.97956	0.61431	-1.03338	0.824997	0.528472	1	3.50504	0.164471	1.66881	0.757942
LOC_Os01g11480	-0.178126	0.970187	-0.293039	0.919137	-4.38496	7.69e-05	1.16895	0.495853	0.0848021	1	2.96946	0.00763694	0.199715	0.968397	-2.58445	0.0976761
LOC_Os01g11490	0	1	-2.54573	0.365398	-3.3237	0.252833	-3.14514	0.36129	-2.54573	0.4536	2.05387	0.74686	0	1	1.87531	0.708878
LOC_Os01g11500	0.0059336	1	-0.200237	0.823501	-2.71951	1.71e-15	-2.11049	1.66e-07	-0.2199	0.850267	0.753383	0.0354754	-0.0137293	1	0.144367	1
LOC_Os01g11510	0	1	1.85871	0.515538	0	1	0	1	0	1	0	1	-1.85871	0.47592	0	1
LOC_Os01g11520	0.408093	0.0819773	0.274867	0.345933	-1.9733	1.29e-21	-0.174937	0.663896	1.07498	6.65e-07	1.15653	9.3e-08	1.2082	6.14e-09	-0.64183	0.0122565
LOC_Os01g11550	0.893092	0.0194375	-0.851148	0.0317548	-1.747	0.000326871	0.231851	0.791639	-0.783069	0.0726556	0.00545015	1	0.961171	0.0100964	-1.9734	3.86e-05
LOC_Os01g11570	1.15816	2.37e-08	0.702374	0.00153497	0.139259	0.708977	0.385625	0.198844	-0.37028	0.191431	0.336389	0.410374	0.0855047	0.820593	0.0900222	0.977392
LOC_Os01g11580	0.231592	0.297589	0.240325	0.31095	-0.186805	0.504228	0.00963011	1	-0.268205	0.302969	0.0474259	1	-0.276938	0.194536	-0.149009	0.763571
LOC_Os01g11590	-0.855269	0.000254741	0.151461	0.676234	0.174271	0.653918	0.457232	0.158465	0.70588	0.00530874	0.134263	0.933362	-0.300851	0.288515	-0.148699	0.872665
LOC_Os01g11600	0.979494	2.34e-05	1.14251	9.71e-06	0.679819	0.0167931	0.711975	0.0174014	2.76489	3.39e-30	-0.163204	0.901871	2.60187	3.66e-29	-0.19536	0.775785
LOC_Os01g11620	-0.0746116	0.796182	-1.84322	1.14e-26	0.535424	0.00536457	0.115441	0.775775	-0.384801	0.0730611	0.324466	0.284683	1.3838	1.61e-15	0.744449	8.38e-05
LOC_Os01g11640	0	1	0	1	-1.26761	0.795265	-1.84029	0.615422	0	1	1.30914	0.942099	0	1	1.88182	0.708878
LOC_Os01g11650	-0.811221	0.000241041	-0.833111	0.0002003	-0.179335	0.596121	-0.1933	0.623264	-0.157771	0.690576	0.142656	0.888749	-0.135881	0.665886	0.156621	0.821226
LOC_Os01g11660	-1.0425	1.54e-07	-0.179179	0.515538	-0.102024	0.769932	-0.513013	0.0182	-0.253361	0.381601	0.0784778	0.992841	-1.11668	1.39e-08	0.489467	0.0273174
LOC_Os01g11670	-1.20046	0.246929	2.2023	0.0711645	1.46431	0.211685	1.53418	0.245009	2.91726	0.0102024	0.0654803	1	-0.485503	0.723287	-0.00438672	1
LOC_Os01g11690	-2.08371	0.22228	-0.247228	0.980092	1.79123	0.411929	1.37222	0.61024	0.688725	0.812287	-0.835702	0.950343	-1.14776	0.551494	-0.416684	1
LOC_Os01g11700	-0.0493116	0.990156	-0.0950123	0.932613	-2.1604	6.77e-05	-0.407273	0.595155	0.499197	0.345832	-0.328531	0.795976	0.544897	0.205688	-2.08166	0.000254719
LOC_Os01g11710	0.589456	0.129807	0.0300021	1	-3.17114	0.000366721	-0.441994	0.63237	0.800012	0.108352	-0.293407	0.922488	1.35947	0.000246382	-3.02255	0.00169419
LOC_Os01g11730	-0.643098	0.00641702	1.78863	4.74e-17	-3.3364	1.91e-33	-1.87552	3.42e-16	0.340581	0.280793	-1.14885	1.64e-06	-2.09115	1.65e-22	-2.60973	2.66e-19
LOC_Os01g11750	-2.99512	2.88e-13	0.841425	0.0247812	-0.289505	0.543508	-0.229962	0.714	0.303205	0.606958	0.755538	0.0724094	-3.53334	9.03e-19	0.695995	0.09274
LOC_Os01g11760	1.45343	0.000398717	-0.14587	0.857773	-2.34235	3.02e-07	-0.645465	0.296444	-0.933098	0.0601341	0.325819	0.780104	0.6662	0.122837	-1.37107	0.0181957
LOC_Os01g11770	-0.680215	0.85926	-1.77957	0.515538	0.611863	0.938702	-0.0052847	1	1.53628	0.688379	0.108605	1	2.63563	0.310579	0.725752	1
LOC_Os01g11780	0	1	0	1	0	1	3.11826	0.424015	0	1	0	1	0	1	-3.11826	0.513787
LOC_Os01g11790	0.278978	0.82762	-0.778826	0.0790958	-3.72954	5.49e-10	-0.650165	0.466735	-2.81948	4.31e-08	1.09601	0.0481419	-1.76168	0.00144492	-1.98336	0.0425015
LOC_Os01g11810	1.31961	4.14e-15	0.793986	5.95e-06	-1.2982	2.35e-12	-0.659469	0.00162012	-0.110536	0.75287	0.142746	0.81411	0.415091	0.0252628	-0.495986	0.0422406
LOC_Os01g11820	1.93598	1.52e-08	0.1925	0.712408	-0.00377645	1	-0.2856	0.779516	-1.05401	0.0159205	-0.560704	0.639133	0.68947	0.0300605	-0.27888	0.90724
LOC_Os01g11830	-3.09429	3.22e-08	-2.16751	2.72e-05	0.0435389	1	0.591875	0.489471	-0.918803	0.144135	0.0513887	1	-1.84558	0.00213947	-0.496948	0.702381
LOC_Os01g11840	-3.1112	0.00462123	-2.8772	0.00133506	1.12798	0.415535	1.60171	0.179925	-0.946071	0.387983	-0.380307	1	-1.18008	0.475303	-0.854029	0.659679
LOC_Os01g11850	-3.69616	0.124442	-0.292608	0.985438	-0.43182	0.975891	0.287472	1	-0.686199	0.882244	0.090891	1	-4.08975	0.0833456	-0.628401	1
LOC_Os01g11860	1.82865	2.95e-07	0.272938	0.547187	-0.457008	0.544961	-1.37748	0.0354237	-1.3396	0.000724229	-0.0867031	1	0.216117	0.618358	0.833767	0.42274
LOC_Os01g11870	0.142194	0.88627	0.46817	0.48816	0.669882	0.319757	0.512463	0.572839	-0.612904	0.409532	-0.0718037	1	-0.93888	0.0790829	0.085615	1
LOC_Os01g11880	-0.125265	0.585196	-0.0186113	1	0.34776	0.0945036	0.0480219	0.984009	0.0901929	0.813093	-0.119059	0.871643	-0.0164612	1	0.18068	0.670472
LOC_Os01g11900	-0.67874	0.00481618	0.0648627	0.91678	0.017426	1	-0.0250307	1	0.379036	0.229554	-0.0729866	1	-0.364567	0.17687	-0.0305299	1
LOC_Os01g11910	-0.975423	4.12e-05	0.135014	0.729666	-0.343235	0.271218	-0.642278	0.0231036	-0.630198	0.0190622	-0.00244784	1	-1.74063	4.5e-14	0.296595	0.541334
LOC_Os01g11940	-0.116533	0.847372	0.9574	0.0113188	-1.24882	0.00174089	-1.57009	0.00174024	0.844948	0.0468936	0.585854	0.351636	-0.228985	0.609537	0.90713	0.212573
LOC_Os01g11946	-0.126832	0.592858	0.444465	0.022546	0.461729	0.0211322	0.224539	0.455453	0.204129	0.466737	0.0430198	1	-0.367169	0.0589021	0.280209	0.356091
LOC_Os01g11952	-0.182122	0.411444	0.0838842	0.789767	0.429056	0.0327266	0.194782	0.528983	0.00795491	1	-0.316539	0.293072	-0.258051	0.211477	-0.0822648	0.95669
LOC_Os01g11960	0.117581	0.624443	-0.100006	0.72998	0.380575	0.0605355	0.183503	0.56235	-0.274559	0.260994	-0.137197	0.808687	-0.0569712	0.872443	0.0598748	1
LOC_Os01g11970	-0.0137662	1	-0.353727	0.540385	-0.453746	0.476303	-0.531622	0.428798	-0.0566311	1	-0.1602	1	0.283329	0.628984	-0.0823237	1
LOC_Os01g11980	0.0705881	0.920698	-0.124348	0.832216	0.228732	0.62334	0.164258	0.82492	0.0278292	1	-0.241173	0.789296	0.222765	0.575595	-0.176699	0.888003
LOC_Os01g11990	-0.556462	0.262459	-0.614517	0.186176	-0.417761	0.370531	-0.230796	0.760726	-0.28643	0.655319	0.344873	0.71982	-0.228376	0.72254	0.157909	0.965209
LOC_Os01g12000	-2.84716	7.28e-42	0.0507314	0.930072	0.418659	0.0652694	0.166002	0.64006	-0.767895	0.000186305	0.246714	0.591577	-3.66578	1.97e-67	0.499372	0.0367148
LOC_Os01g12020	-1.99513	0.463026	0	1	0	1	0	1	1.99513	0.559702	0	1	0	1	0	1
LOC_Os01g12060	2.24154	8.26e-13	0.515672	0.403502	-0.19057	0.855557	-0.925553	0.0941576	0.645464	0.33201	-0.399149	0.746992	2.37133	1.93e-14	0.335833	0.815299
LOC_Os01g12070	-0.471182	0.466013	0.494571	0.479856	0.777883	0.319289	-0.26401	0.860826	-0.596912	0.440606	-1.59177	0.0234587	-1.56266	0.00293177	-0.549878	0.688373
LOC_Os01g12080	0.715729	0.00078422	1.31343	9.56e-11	0.710734	0.00129064	0.460507	0.088703	-0.198319	0.564065	0.153336	0.843271	-0.796017	0.000141449	0.403563	0.180552
LOC_Os01g12090	0.360205	0.060941	0.339477	0.0997637	-0.245684	0.29113	-0.0944003	0.836495	0.324336	0.154485	0.16835	0.755943	0.345064	0.0733128	0.0170665	1
LOC_Os01g12100	-1.50265	4.23e-12	-1.53139	1.71e-12	0.452593	0.087879	0.58711	0.0301633	-0.535712	0.0397014	0.606659	0.0330147	-0.506969	0.037643	0.472142	0.119753
LOC_Os01g12110	-0.100075	0.946403	-1.08051	0.0772497	-0.934585	0.161732	0.0954192	1	1.44048	0.0116412	0.300955	0.925701	2.42092	4.65e-06	-0.729049	0.474743
LOC_Os01g12130	1.86229	1.86e-06	1.4661	0.000266733	-0.875616	0.102736	-1.67452	0.000484815	-0.123792	0.932508	-0.713288	0.338141	0.272398	0.600496	0.0856176	1
LOC_Os01g12140	1.70307	0.400558	0.565325	0.866686	-4.74485	0.0420614	-0.382233	1	-0.429936	0.962395	1.204	0.825257	0.707808	0.774228	-3.15861	0.354058
LOC_Os01g12150	2.66416	0.366808	0	1	0	1	0	1	0	1	0	1	2.66416	0.350861	0	1
LOC_Os01g12160	-0.231444	0.344125	0.131687	0.652071	-1.36412	1.08e-12	0.106037	0.834979	-0.605144	0.00432426	0.516219	0.0382926	-0.968275	4.27e-07	-0.953935	3.34e-06
LOC_Os01g12180	0.0866444	0.778161	0.297791	0.206942	0.526082	0.0112811	0.440521	0.0630142	-0.208822	0.498315	-0.191182	0.740084	-0.419969	0.042584	-0.105621	0.910152
LOC_Os01g12190	-0.156566	0.617107	-1.53783	7.15e-12	-0.36748	0.178348	0.58277	0.028874	-0.7188	0.00337453	1.10502	1.42e-06	0.662463	0.00765503	0.154773	0.822373
LOC_Os01g12200	0.379572	0.0627773	0.552185	0.00433937	0.0657477	0.902201	0.13406	0.707081	-0.0440006	0.972838	-0.178799	0.74868	-0.216614	0.335369	-0.247111	0.46727
LOC_Os01g12210	-3.33238	3.37e-11	-5.42678	6.65e-47	-0.0565838	1	0.791693	0.847949	-2.28114	4.29e-17	0.0643152	1	-0.18674	0.938815	-0.783962	0.931361
LOC_Os01g12220	1.24366	0.100282	3.15912	7.07e-07	-1.7645	0.00127917	0.481479	0.624177	0.909148	0.535805	1.42413	0.021497	-1.00632	0.0632039	-0.821846	0.431093
LOC_Os01g12230	0.298403	0.677113	0.169278	0.88125	0.249014	0.816543	0.288315	0.818735	-0.497419	0.555723	-0.00508742	1	-0.368295	0.582948	-0.0443887	1
LOC_Os01g12240	-0.075998	0.983876	0.133635	0.923418	1.58358	0.00549289	0.836671	0.295098	-1.0387	0.100573	0.152572	1	-1.24834	0.021425	0.899482	0.258762
LOC_Os01g12250	-0.169448	0.853891	-0.705851	0.339042	-1.01508	0.416696	0.313458	0.88799	0.363555	0.693722	-0.176542	1	0.899958	0.159324	-1.50508	0.215385
LOC_Os01g12260	1.55357	9.99e-18	-0.603213	0.0032044	-0.90159	3.99e-06	-0.785216	0.000154936	-0.290948	0.286073	-0.0771329	1	1.86583	1.19e-24	-0.193507	0.708878
LOC_Os01g12270	2.3204	5.57e-15	1.29697	1.04e-05	-0.695554	0.0364098	-0.0622809	1	-1.1026	0.000917878	-0.14106	0.966213	-0.0791766	0.905535	-0.774333	0.0286366
LOC_Os01g12280	-0.0063118	1	0.258673	0.298764	0.0709949	0.898703	0.259758	0.397724	0.0436311	0.978223	0.048574	1	-0.221353	0.351042	-0.140189	0.810414
LOC_Os01g12290	-2.10492	6.38e-13	-0.961713	0.00185745	-0.106772	0.907289	0.963979	0.00426104	0.247072	0.608806	-0.107859	1	-0.89614	0.00477771	-1.17861	0.000234416
LOC_Os01g12304	0.215661	0.583355	0.209408	0.629178	0.417692	0.281381	0.327768	0.516435	-0.565406	0.133181	-0.0606682	1	-0.559154	0.0867643	0.0292561	1
LOC_Os01g12320	1.11874	2.36e-11	0.65963	0.000194194	0.410668	0.0402688	-0.230909	0.409888	-0.186162	0.513894	-0.611322	0.00220128	0.272949	0.171881	0.0302552	1
LOC_Os01g12330	1.00313	0.766379	3.86072	0.169097	-1.92545	0.53287	-2.65584	0.4658	2.83131	0.383414	-0.730389	1	-0.0262863	1	0	1
LOC_Os01g12340	-0.341333	0.0793202	0.0942497	0.742391	0.465394	0.0161926	0.675979	0.000354843	-0.544371	0.00357051	0.0373371	1	-0.979953	5.12e-09	-0.173249	0.697157
LOC_Os01g12374	1.07732	0.0229794	0.607822	0.273397	0.736558	0.269418	1.27604	0.0330722	-0.428321	0.559702	0.0407427	1	0.0411811	1	-0.49874	0.658476
LOC_Os01g12381	0.992274	0.00304469	0.127124	0.841923	-0.299043	0.546381	0.0642842	1	-1.1403	0.00091719	0.191967	0.918503	-0.27515	0.494957	-0.17136	0.929251
LOC_Os01g12390	0.934626	4.08e-08	-0.222733	0.323865	-0.409616	0.0401982	-0.559805	0.00483141	-1.0249	2.2e-09	-0.117524	0.873384	0.132461	0.561755	0.0326648	1
LOC_Os01g12400	-1.58943	2.32e-17	-0.452314	0.0330126	-0.186091	0.543917	0.340924	0.231105	-0.126098	0.725871	0.277671	0.518344	-1.26321	3.26e-11	-0.249344	0.541886
LOC_Os01g12410	0.173265	0.836255	1.02038	0.0636728	0.297713	0.753038	0.527099	0.554415	0.419788	0.608806	-0.276693	0.939077	-0.42733	0.475645	-0.506079	0.681817
LOC_Os01g12420	-0.0141825	1	-0.784441	0.102386	-1.72449	7.83e-05	-0.290425	0.747456	-0.928013	0.0587213	1.34011	0.00703204	-0.157754	0.83409	-0.0939578	1
LOC_Os01g12430	0.806799	0.184632	0.833772	0.18421	-2.01323	0.000216506	-0.161064	0.964106	-0.421134	0.634712	1.33388	0.0451509	-0.448107	0.484213	-0.518288	0.706835
LOC_Os01g12440	-1.18844	0.013574	0.039611	1	-1.79458	0.000407258	-0.0310472	1	2.67379	1.58e-08	0.649453	0.520284	1.44574	0.00285336	-1.11407	0.0808112
LOC_Os01g12460	1.22508	0.0125052	-1.47878	0.0218089	-0.803742	0.487417	-0.245328	0.914599	-0.213315	0.870938	-0.582862	0.755943	2.49055	2e-06	-1.14128	0.364025
LOC_Os01g12464	-0.273098	0.705913	-0.5451	0.428339	-1.624	0.00223079	-0.775748	0.305242	0.149736	0.939688	1.27598	0.047999	0.421738	0.513299	0.427735	0.734115
LOC_Os01g12470	-0.877528	0.00765619	0.0511457	0.992715	0.762968	0.0366471	0.415246	0.427317	0.679585	0.074295	-0.0878093	1	-0.249089	0.547269	0.259912	0.753611
LOC_Os01g12480	0.527252	0.00345595	0.103927	0.712508	-0.0450433	0.965242	0.00973463	1	-0.245428	0.335463	-0.0177605	1	0.177896	0.423551	-0.0725385	0.980044
LOC_Os01g12490	0.68831	0.268545	0.804959	0.184959	-0.505772	0.490283	-0.51341	0.57111	-1.02982	0.109883	0.312864	0.893276	-1.14647	0.0333642	0.320502	0.861445
LOC_Os01g12500	-0.132835	1	-1.84099	0.578331	0	1	0.775409	0.948781	-1.73677	0.672586	-1.87027	0.755943	-0.0286198	1	-2.64568	0.573511
LOC_Os01g12520	-1.25808	0.0292923	-2.71539	2.18e-06	0.597218	0.138682	0.307478	0.730214	-0.398519	0.559702	0.968903	0.0729939	1.05879	0.237727	1.25864	0.00114774
LOC_Os01g12530	0.0160004	1	0.238586	0.429385	0.00922011	1	-0.0330104	1	-0.130052	0.769922	-0.00624533	1	-0.352638	0.166349	0.0359852	1
LOC_Os01g12540	-0.198892	0.432059	0.375428	0.10454	0.331044	0.182365	0.548127	0.0190885	-0.173694	0.602901	0.133593	0.873793	-0.748014	0.000163011	-0.0834901	0.976154
LOC_Os01g12550	-0.00339859	1	0.0397166	0.952627	0.370614	0.0822972	0.203303	0.511144	-0.409938	0.0533608	-0.126294	0.861207	-0.453053	0.0161565	0.0410174	1
LOC_Os01g12560	1.23684	8.43e-09	1.46476	2.03e-12	-0.184179	0.57525	0.0677065	0.963109	-0.396545	0.18095	0.0187669	1	-0.624466	0.00455175	-0.233118	0.650856
LOC_Os01g12570	1.03715	0.00757722	-0.251414	0.800832	0.224977	0.825046	-0.236379	0.661939	0.89803	0.133107	-2.23485	1.64e-09	2.18659	1.27e-07	-1.77349	1.69e-06
LOC_Os01g12580	0.928046	0.0529057	-0.805432	0.122523	-0.418269	0.554708	-0.331793	0.741157	-0.665302	0.280092	0.177166	1	1.06818	0.0220282	0.0906899	1
LOC_Os01g12610	2.66721	0.364623	-1.82603	0.527592	0	1	0	1	-1.82603	0.608806	0	1	2.66721	0.348923	0	1
LOC_Os01g12640	2.6084	6.34e-17	-0.120817	0.909339	1.06218	0.471122	-2.37496	0.0452013	-0.246509	0.782855	-1.7987	0.187589	2.48271	1.2e-16	1.63843	0.380918
LOC_Os01g12650	1.36875	1.39e-14	-0.549431	0.00598656	-0.558026	0.00590842	-0.606532	0.00440566	-0.215685	0.462664	-0.108147	0.922434	1.7025	1.17e-21	-0.0596418	1
LOC_Os01g12660	1.31719	0.00344321	0.378265	0.527711	0.629006	0.242494	0.901992	0.100859	-0.540343	0.420709	1.14035	0.0345141	0.398584	0.471259	0.867361	0.127063
LOC_Os01g12670	0.236862	0.262288	0.44939	0.0177018	0.181709	0.482985	0.45869	0.0283179	-0.183264	0.524248	0.0319991	1	-0.395792	0.0344191	-0.244981	0.439649
LOC_Os01g12680	1.54892	1.91e-07	0.408442	0.42095	-1.93907	0.460564	-0.631189	0.654318	0.970822	0.016464	-3.03205	0.0320705	2.1113	2.94e-12	-4.33993	0.0182073
LOC_Os01g12690	1.89281	1.01e-08	-0.236137	0.90596	-1.67671	0.0556598	-1.20656	0.189272	2.18747	0.000163319	-0.162251	1	4.31641	2.29e-23	-0.632403	0.816263
LOC_Os01g12710	-0.0371819	0.953704	0.0575532	0.907871	1.54366	4.6e-15	0.552063	0.0206691	0.706166	0.000578286	-0.977212	6.63e-06	0.611431	0.00229546	0.0143888	1
LOC_Os01g12720	-0.269899	0.326828	0.534304	0.0325951	-0.0109638	1	0.590884	0.0303587	0.431148	0.131084	-0.16523	0.841412	-0.373055	0.147434	-0.767078	0.00224888
LOC_Os01g12730	-0.252169	0.379518	-0.429449	0.117159	-0.272458	0.409395	-0.493893	0.102267	0.284293	0.420529	-0.275556	0.633678	0.461573	0.0707024	-0.0541207	1
LOC_Os01g12740	0.841354	0.169256	0.305101	0.713078	1.31352	0.0232654	0.663864	0.423727	-0.750222	0.325683	-0.394202	0.82336	-0.21397	0.809943	0.255449	0.936507
LOC_Os01g12750	1.36976	0.00333849	0.665466	0.232107	1.47638	0.00419462	1.09366	0.0588033	-0.340674	0.68027	-0.49966	0.742219	0.363623	0.508937	-0.116939	1
LOC_Os01g12760	1.88009	0.489178	0	1	0	1	0	1	0	1	0	1	1.88009	0.475645	0	1
LOC_Os01g12770	-6.08928	6.17e-19	-1.79242	0.466506	-2.70831	0.248933	-0.781735	0.856365	6.95939	9.25e-21	0.0741067	1	2.66253	0.208369	-1.85247	0.667666
LOC_Os01g12780	0	1	0	1	0	1	-2.65682	0.500757	0	1	-2.65682	0.658002	0	1	0	1
LOC_Os01g12790	-0.175634	0.833177	1.38701	0.00871003	-0.0709238	1	-0.0462518	1	1.2984	0.0206298	-0.888568	0.286138	-0.264253	0.7148	-0.91324	0.216047
LOC_Os01g12800	0.508348	0.00509872	0.260226	0.239365	-0.00728931	1	-0.135391	0.689124	0.0462546	0.961661	-0.155139	0.755943	0.294377	0.138246	-0.0270372	1
LOC_Os01g12810	2.23898	1.68e-05	2.10576	6.23e-05	0.168313	0.926006	0.178965	0.948225	0.0219874	1	-0.0477485	1	0.155208	0.876728	-0.0584003	1
LOC_Os01g12820	-2.31199	3.47e-07	-0.803747	0.171028	0.354222	0.614795	-0.218276	0.870109	1.6329	0.000458188	-0.209954	0.977889	0.124663	0.925025	0.362544	0.761942
LOC_Os01g12830	-0.300171	0.129375	-0.618261	0.00055126	-1.08068	1.67e-10	-0.824744	5.36e-06	-0.0387041	0.978827	0.188387	0.681859	0.279386	0.168546	-0.0675488	0.994147
LOC_Os01g12840	0.332349	0.0926669	0.332736	0.103626	0.509776	0.0077927	0.305986	0.208013	-0.259163	0.301785	-0.728118	0.000136967	-0.25955	0.204511	-0.524328	0.00857665
LOC_Os01g12860	0.770711	0.0924425	-0.0104523	1	-0.398206	0.542663	-0.129363	0.964287	0.149679	0.903286	-0.455913	0.688858	0.930843	0.035207	-0.724756	0.277447
LOC_Os01g12870	0.312212	0.222245	0.539064	0.0233303	0.317733	0.261395	0.301829	0.373354	0.0116094	1	-0.0204711	1	-0.215243	0.438947	-0.00456788	1
LOC_Os01g12880	0.310015	0.245876	0.603916	0.0129003	0.149705	0.698696	0.259104	0.500671	-0.00672577	1	0.179164	0.800614	-0.300627	0.265095	0.0697645	1
LOC_Os01g12890	-0.0490572	0.92839	0.206922	0.500511	0.196421	0.546381	0.0542358	0.998039	-0.124984	0.777196	0.250195	0.646922	-0.380964	0.117321	0.39238	0.225714
LOC_Os01g12900	1.60136	0.00219233	-0.268246	0.755838	0.890566	0.170036	0.228348	0.88932	-0.435907	0.608806	-0.733284	0.503038	1.4337	0.00648356	-0.071066	1
LOC_Os01g12910	0.726658	0.00622618	0.323764	0.33133	0.218742	0.561701	-0.146427	0.811081	-0.187657	0.684231	-0.309447	0.614414	0.215237	0.50201	0.055722	1
LOC_Os01g12920	0.423027	0.0458476	0.184063	0.511425	0.414842	0.0624127	-0.369787	0.14734	-0.0265035	1	-0.653871	0.00284909	0.212461	0.37852	0.130758	0.835616
LOC_Os01g12930	-6.70373	1.21e-226	-0.467249	0.0789657	-0.893922	2.55e-05	-0.806664	0.00022178	6.02721	5.17e-203	-0.2062	0.71513	-0.209273	0.505444	-0.293459	0.477224
LOC_Os01g12940	1.00413	6.87e-08	0.651957	0.00240951	0.458806	0.0178854	-0.250815	0.344598	0.715995	0.00104214	-1.36684	1.08e-15	1.06817	7.67e-09	-0.657222	0.000426774
LOC_Os01g12950	-0.0677267	0.946122	0.455125	0.286003	0.625079	0.126847	0.850625	0.0364795	-0.224439	0.72091	-0.234305	0.862235	-0.747291	0.0379136	-0.459852	0.454634
LOC_Os01g13000	0.586718	0.0892823	0.16335	0.754938	0.265111	0.578788	0.379704	0.468303	-0.350956	0.471497	-0.298127	0.755943	0.0724124	0.93321	-0.41272	0.496824
LOC_Os01g13024	0.731661	0.817742	1.71143	0.515538	0.336066	1	0.911416	0.860457	0.233133	1	0.0416123	1	-0.746636	0.808428	-0.533738	1
LOC_Os01g13030	0.667391	0.00296313	0.0127517	1	0.0480057	0.991559	0.0568532	0.993855	-0.187849	0.608806	-0.0680018	1	0.46679	0.0492543	-0.0768492	1
LOC_Os01g13040	1.55791	7.62e-08	-0.806841	0.0870371	0.0109454	1	-0.0507451	1	0.401815	0.474307	-0.647672	0.586113	2.76657	3.39e-18	-0.585982	0.593774
LOC_Os01g13050	2.64868	0.356321	0.879729	0.857734	0	1	2.64303	0.488481	-1.81585	0.607562	0	1	-0.0469006	1	-2.64303	0.585051
LOC_Os01g13060	-0.283556	0.210351	0.0680667	0.870349	0.0989573	0.802396	0.157735	0.662332	0.0693061	0.905315	0.140788	0.843591	-0.282317	0.213178	0.0820107	0.976154
LOC_Os01g13070	0.905975	0.0643532	-1.07941	0.0305073	-0.96248	0.0789085	-0.0714944	1	-0.735865	0.220506	0.4473	0.74686	1.24952	0.00774278	-0.443686	0.708878
LOC_Os01g13080	0.0446949	0.910758	-0.053571	0.90596	-0.469485	0.0192427	-0.282122	0.297947	0.234422	0.383414	0.218887	0.619169	0.332688	0.0977104	0.0315237	1
LOC_Os01g13090	-0.318504	0.245803	-0.74223	0.00210292	0.344844	0.253347	-0.047784	1	-0.307448	0.366208	0.00364377	1	0.116278	0.746626	0.396272	0.274822
LOC_Os01g13100	-0.0757207	0.835503	0.539198	0.017714	0.231671	0.443586	0.23518	0.515827	-0.112793	0.801026	0.103706	0.962843	-0.727712	0.000577586	0.100197	0.95001
LOC_Os01g13120	0.565879	0.608879	0.125055	0.996059	-0.306882	0.900987	0.867837	0.514333	-0.280319	0.920498	0.0738485	1	0.160505	0.954451	-1.10087	0.449348
LOC_Os01g13130	-0.0970552	0.915306	-0.139358	0.853287	-0.0712154	1	0.379726	0.609835	-0.582152	0.271095	-0.20868	0.957414	-0.53985	0.234605	-0.659621	0.308628
LOC_Os01g13140	-2.77099	0.332526	0	1	1.81072	0.555953	0	1	2.77099	0.427097	0	1	0	1	1.81072	0.708878
LOC_Os01g13150	-0.050004	0.920793	0.582457	0.0104162	0.300463	0.288611	0.332085	0.295098	-0.0681019	0.927846	-0.130343	0.908144	-0.700563	0.001143	-0.161965	0.78925
LOC_Os01g13160	0.157813	0.619963	0.452188	0.102213	0.04186	1	-0.105876	0.890122	0.172459	0.682222	0.0569535	1	-0.121916	0.736308	0.204689	0.72148
LOC_Os01g13170	0.0604985	0.900612	0.302313	0.30807	0.175594	0.62861	0.211783	0.615422	0.137115	0.762569	-0.0539125	1	-0.1047	0.780151	-0.0901013	0.988352
LOC_Os01g13180	0	1	-1.8169	0.523825	1.81371	0.550421	-0.48848	1	-1.8169	0.607484	-3.1363	0.558318	0	1	-0.834109	1
LOC_Os01g13190	0.202264	0.463409	0.412265	0.10681	0.197313	0.546965	0.107497	0.864854	-0.0431013	0.993629	0.0547138	1	-0.253102	0.3457	0.14453	0.852095
LOC_Os01g13200	0.387302	0.133748	0.00885319	1	-0.142131	0.725488	-0.0829421	0.937395	-0.17759	0.646606	0.209494	0.755943	0.20086	0.48118	0.150305	0.853725
LOC_Os01g13210	0.925436	2.62e-05	-0.00931918	1	-0.333266	0.25274	0.119892	0.837277	-0.535032	0.0388891	-0.213779	0.755943	0.399723	0.10861	-0.666937	0.00973638
LOC_Os01g13229	1.44396	0.238677	-1.43128	0.280607	-2.99661	0.069613	-2.20895	0.326968	-1.27192	0.419725	0.778694	0.864488	1.60333	0.180983	-0.00896737	1
LOC_Os01g13260	0.784182	0.153338	-0.168704	0.870845	-0.159063	0.93079	-0.742569	0.316691	-0.225461	0.842294	-1.15093	0.0934994	0.727426	0.191451	-0.567426	0.607431
LOC_Os01g13270	-4.97475	5.48e-34	-1.43763	0.0580603	0.187131	0.934896	-0.0654722	1	4.66972	1.45e-32	-0.275458	0.980514	1.13259	0.163562	-0.0228557	1
LOC_Os01g13280	-0.0115392	1	-0.590875	0.00502592	0.393216	0.100701	0.214214	0.548412	-0.544421	0.0150403	-0.144313	0.848297	0.0349151	0.976354	0.0346895	1
LOC_Os01g13285	0.113748	0.901954	-0.928969	0.0603242	0.922376	0.0884141	0.557546	0.458094	-0.73846	0.199964	-0.321801	0.858982	0.304256	0.606252	0.0430296	1
LOC_Os01g13300	-0.268107	0.394623	0.430033	0.145772	0.775101	0.00329553	0.255375	0.571146	-0.149085	0.763727	-0.338247	0.533446	-0.847225	0.000795414	0.181478	0.802327
LOC_Os01g13310	-0.552471	0.740287	-1.17443	0.405883	0.332184	0.904781	0.833566	0.687411	-0.627808	0.751226	1.43667	0.526059	-0.00585395	1	0.935288	0.708878
LOC_Os01g13320	0.354273	0.548545	-1.82167	9.9e-05	0.259938	0.702785	0.0761179	1	-1.01568	0.0486452	-0.270769	0.867052	1.16026	0.0249077	-0.0869496	1
LOC_Os01g13340	0.735865	0.847156	-1.83383	0.549738	3.50858	0.242712	-1.82951	0.615422	-0.918088	0.862806	-1.82951	0.755943	1.65161	0.568375	3.50858	0.370388
LOC_Os01g13350	0.255198	0.225956	0.059649	0.880821	0.220616	0.367694	0.00455607	1	-0.346256	0.121738	-0.0600538	1	-0.150707	0.501304	0.156006	0.709356
LOC_Os01g13360	0.702062	0.877317	-3.11429	0.294462	0	1	0.812937	0.939527	-1.08994	0.84301	-2.37319	0.677187	2.72642	0.320445	-3.18613	0.46193
LOC_Os01g13370	0.790236	0.000166109	0.432269	0.0739714	0.0860345	0.873918	0.0764285	0.938962	0.446134	0.0821418	-0.064583	1	0.804101	0.000127249	-0.0549769	1
LOC_Os01g13390	3.15819	2.83e-09	3.36565	1.9e-10	-0.646397	0.400757	-0.148325	0.991448	-0.0825186	1	0.781796	0.494181	-0.289975	0.680932	0.283724	0.938201
LOC_Os01g13404	-0.0659621	0.913692	-0.10347	0.849122	-0.0764109	0.946351	-0.207337	0.684761	-0.149476	0.787777	0.0041172	1	-0.111969	0.80938	0.135043	0.936688
LOC_Os01g13420	0.447248	0.0203537	-0.184402	0.465752	0.0215695	1	-0.0883356	0.869328	-0.515075	0.010631	-0.0440013	1	0.116575	0.645792	0.0659039	1
LOC_Os01g13430	-0.323194	0.149311	0.0760649	0.848491	0.140104	0.662165	0.064358	0.954453	0.202986	0.523127	0.062086	1	-0.196273	0.434949	0.137832	0.823757
LOC_Os01g13440	-2.01826	0.46244	0	1	0	1	0	1	2.01826	0.559702	0	1	0	1	0	1
LOC_Os01g13450	-1.99073	0.462404	-2.54807	0.402145	1.88377	0.550285	0	1	-0.557344	0.97551	0	1	0	1	1.88377	0.708878
LOC_Os01g13460	0.571035	0.0193922	0.485797	0.0650731	0.217592	0.540709	0.282102	0.467998	0.198677	0.608806	-0.0026387	1	0.283915	0.312865	-0.067149	1
LOC_Os01g13470	0.176207	0.533741	0.617103	0.0090355	0.280755	0.357814	0.286019	0.426512	-0.101466	0.848264	-0.0896909	1	-0.542362	0.0204301	-0.0949554	0.973928
LOC_Os01g13480	0.919498	0.108505	1.55574	0.00294368	1.03873	0.0873143	1.40254	0.02352	-0.817669	0.23896	0.37405	0.851627	-1.45391	0.00472589	0.010233	1
LOC_Os01g13490	0.588991	0.343015	-0.386037	0.602239	-0.593429	0.423413	0.110226	1	-0.118249	0.973964	0.116757	1	0.856779	0.139114	-0.586898	0.607762
LOC_Os01g13500	2.03101	0.50286	-2.58949	0.383254	0	1	0	1	-0.552958	0.972325	0	1	4.06754	0.152781	0	1
LOC_Os01g13520	-0.974473	2.82e-05	-0.635748	0.0119686	-0.10159	0.859508	-0.0856516	0.938253	0.192458	0.620886	-0.346378	0.469903	-0.146267	0.660851	-0.362316	0.373615
LOC_Os01g13530	0.499306	0.165774	-0.58384	0.108438	0.307475	0.513904	-0.0667174	1	-0.796777	0.0254256	-0.0485285	1	0.286369	0.475645	0.325664	0.665373
LOC_Os01g13540	-0.419105	0.111247	-0.409773	0.143809	-0.418783	0.148016	-0.0149472	1	-0.00054371	1	0.176249	0.827616	-0.00987612	1	-0.227587	0.708878
LOC_Os01g13550	0.158407	0.565045	0.0276055	1	0.243931	0.394645	0.12794	0.781371	-0.418258	0.109277	0.0361935	1	-0.287456	0.246543	0.152184	0.795635
LOC_Os01g13560	-1.06188	0.0139404	-0.38611	0.464891	-1.71137	1.79e-05	-0.885492	0.0592954	-1.35506	0.000977917	-1.03284	0.0295762	-2.03083	3.07e-07	-1.85872	5.04e-06
LOC_Os01g13570	-0.244602	0.762774	-0.0127667	1	0.20067	0.883025	-0.50691	0.58552	-0.864811	0.205789	-0.890572	0.302812	-1.09665	0.0504484	-0.182992	1
LOC_Os01g13610	-3.34072	1.63e-72	2.37118	5.01e-42	1.54436	2.4e-16	-0.525875	0.03264	2.18531	5.64e-36	-0.530483	0.0445163	-3.52658	4.45e-80	1.53975	5.6e-16
LOC_Os01g13660	1.97434	4.31e-31	0.282319	0.191898	-0.0814101	0.848114	0.338949	0.16597	-1.03457	6.13e-09	-0.155617	0.766049	0.657454	0.000163266	-0.575976	0.00461023
LOC_Os01g13670	0	1	1.87486	0.515538	0	1	0	1	0	1	0	1	-1.87486	0.475645	0	1
LOC_Os01g13680	1.85986	0.489178	-1.79834	0.527711	0	1	0	1	-1.79834	0.608806	0	1	1.85986	0.475645	0	1
LOC_Os01g13690	-1.85649	3.26e-16	-1.6595	5.82e-13	-0.974265	5.94e-05	-0.935137	0.000292085	1.48233	1.31e-10	0.54445	0.0984808	1.28534	3.02e-08	0.505321	0.117983
LOC_Os01g13700	0.370965	0.0518558	-0.231775	0.306524	-0.349525	0.0901219	-0.414805	0.0563105	-0.194057	0.484565	0.124607	0.846885	0.408684	0.0285375	0.189887	0.641043
LOC_Os01g13710	-4.26673	0.102449	2.66352	0.329032	-4.70968	0.0943287	-3.15355	0.356406	4.26673	0.144678	1.55614	0.819989	-2.66352	0.306828	0	1
LOC_Os01g13720	0.115295	0.927343	-0.247419	0.785908	-0.174254	0.914952	-0.321586	0.780243	0.0273207	1	-0.2211	0.991662	0.390035	0.561795	-0.0737688	1
LOC_Os01g13730	0.585042	0.0178994	0.747768	0.00217097	0.356561	0.240373	0.422209	0.195994	-0.0877861	0.895352	0.121003	0.953184	-0.250511	0.391715	0.055355	1
LOC_Os01g13740	1.94188	0.106675	2.16798	0.011679	-0.883907	0.778608	-0.803839	0.798862	-1.66942	0.26869	-0.735638	0.937521	-1.89552	0.0235795	-0.815706	0.936693
LOC_Os01g13760	0.368391	0.0659074	0.692875	0.000140948	0.366253	0.0821384	0.315813	0.207673	-0.160734	0.60111	0.0434121	1	-0.485219	0.00964999	0.0938522	0.925773
LOC_Os01g13770	0.187134	0.529405	-0.181846	0.587997	-0.210828	0.548445	-0.0055891	1	-0.21918	0.563637	-0.0956791	1	0.1498	0.646902	-0.300918	0.519865
LOC_Os01g13780	-1.86332	2.08e-05	0.32395	0.618949	-1.46134	0.0308147	-0.869605	0.236613	1.62041	0.000367659	-0.612051	0.62454	-0.566856	0.296964	-1.20379	0.160611
LOC_Os01g13800	-0.48618	0.0220641	-0.579171	0.00601417	-0.234161	0.414174	0.20098	0.595843	-0.622968	0.00377884	0.184847	0.755943	-0.529976	0.0113358	-0.250295	0.548554
LOC_Os01g13810	0	1	0	1	-1.9267	0.546381	0	1	0	1	1.9267	0.755943	0	1	0	1
LOC_Os01g13920	-2.80351	0.32928	0	1	1.8783	0.550421	0	1	2.80351	0.424174	0	1	0	1	1.8783	0.708878
LOC_Os01g13930	-0.03174	1	-1.39393	0.0133558	-0.575404	0.460545	-0.536182	0.572501	0.311601	0.750269	-0.593099	0.654085	1.67379	0.00172408	-0.632321	0.578834
LOC_Os01g13940	-0.317081	0.224963	-0.0100985	1	-0.00858879	1	-0.261261	0.483424	0.326321	0.29619	-0.108201	0.964211	0.0193387	1	0.144472	0.856433
LOC_Os01g13950	-1.11945	0.667317	3.15613	0.231961	-2.73004	0.344705	-2.65801	0.439232	5.19607	0.0548783	0.0720297	1	0.920493	0.764479	0	1
LOC_Os01g14010	0.765277	0.198063	-0.0748162	0.998685	-0.0789434	1	-0.0220741	1	-1.10865	0.069283	-0.079616	1	-0.268556	0.717151	-0.136485	1
LOC_Os01g14020	0.583581	0.0844193	-0.0212988	1	-0.435941	0.29438	-0.552352	0.199478	0.149768	0.831799	-0.385182	0.597315	0.754648	0.0193489	-0.268771	0.724766
LOC_Os01g14030	-0.130509	1	-1.85119	0.527711	-1.37768	0.706519	-1.97112	0.615422	-0.43635	0.981277	-0.623482	1	1.28433	0.669331	-0.0300381	1
LOC_Os01g14040	0.367851	0.110077	0.0229812	1	0.0807852	0.878392	0.0755756	0.932304	0.120704	0.771935	0.0640914	1	0.465573	0.0338047	0.0693009	1
LOC_Os01g14050	0.247755	0.392224	0.275451	0.375085	0.449411	0.108879	0.622487	0.026129	-0.0893237	0.889762	0.0234529	1	-0.11702	0.74591	-0.149623	0.863814
LOC_Os01g14060	0.365747	0.972149	0	1	-0.8455	0.894633	1.66552	0.712608	2.79071	0.395532	0.859413	1	3.15646	0.24621	-1.65161	0.811826
LOC_Os01g14070	0.551789	0.00664056	-0.440356	0.0489103	-0.302342	0.239014	-0.435805	0.0870655	-0.0173171	1	0.02312	1	0.974828	4.13e-07	0.156583	0.77574
LOC_Os01g14080	0.955305	0.000243529	-0.699823	0.0162004	-0.463672	0.196507	-0.362117	0.427973	0.595749	0.0566667	-0.060254	1	2.25088	1.28e-18	-0.161809	0.907289
LOC_Os01g14090	0.556305	0.242088	-0.538003	0.303172	0.530896	0.33191	-0.396288	0.606783	-0.112829	0.95086	-0.0289598	1	0.981479	0.0221624	0.898225	0.0931365
LOC_Os01g14100	-0.0112799	1	0.268801	0.238546	1.09768	1.13e-09	0.32976	0.195786	0.270742	0.289506	-0.686336	0.000963171	-0.00933841	1	0.0815815	0.965078
LOC_Os01g14110	-0.294473	0.651825	-0.69951	0.235065	-0.794832	0.201816	-0.463677	0.613475	-0.286238	0.75287	-0.0314265	1	0.118799	0.924086	-0.362582	0.807498
LOC_Os01g14120	-0.157558	1	0.586405	0.907925	-2.04689	0.52241	-0.00820718	1	0.219842	1	0.399181	1	-0.52412	0.916094	-1.6395	0.773385
LOC_Os01g14130	1.78461	2.03e-08	0.686339	0.363907	-0.941901	0.0594527	-0.644385	0.188729	1.657	0.00201975	-0.562087	0.397099	2.75527	1.73e-15	-0.859604	0.155527
LOC_Os01g14140	1.82323	7.17e-24	-1.04577	2.46e-08	-2.01726	1.12e-22	-1.11027	2.9e-08	-0.916774	1.86e-06	-0.595474	0.0110113	1.95223	4.91e-27	-1.50247	3.41e-12
LOC_Os01g14170	1.87057	0.489178	-3.09598	0.320447	0	1	0	1	-3.09598	0.407028	0	1	1.87057	0.475645	0	1
LOC_Os01g14200	3.1772	0.268728	4.31337	0.142993	0	1	0	1	0	1	0	1	-1.13617	0.747548	0	1
LOC_Os01g14250	1.88037	0.489178	0	1	0	1	0	1	0	1	0	1	1.88037	0.475645	0	1
LOC_Os01g14270	-7.88986	5.43e-14	-4.68345	1.72e-11	1.70425	0.000806863	0.919145	0.150222	-0.337584	0.718657	-0.655853	0.543919	-3.544	0.0602415	0.129257	1
LOC_Os01g14280	0	1	0	1	0	1	-2.58672	0.510391	0	1	-2.58672	0.669138	0	1	0	1
LOC_Os01g14340	0	1	0	1	-1.89258	0.546759	0	1	0	1	1.89258	0.755943	0	1	0	1
LOC_Os01g14370	-0.381295	0.14337	0.438251	0.0999015	0.15111	0.701326	0.174911	0.693532	0.0627003	0.954248	-0.0459063	1	-0.756845	0.00109797	-0.0697077	1
LOC_Os01g14380	0	1	0	1	0	1	-0.0234171	1	0	1	-1.86709	0.755943	0	1	-1.84367	0.708878
LOC_Os01g14410	0.166568	0.827249	-0.502775	0.387181	0.970671	0.0345929	0.943543	0.205248	-0.508157	0.455709	2.51098	7.38e-07	0.161185	0.846582	2.53811	1.01e-08
LOC_Os01g14420	0.673965	0.119252	0.172601	0.807317	0.137449	0.904607	-0.019683	1	-0.0354425	1	-0.173378	0.982604	0.465922	0.316893	-0.0162457	1
LOC_Os01g14430	0.0559578	1	-0.434327	0.823554	-0.0641019	1	-0.155212	1	3.18267	2.02e-06	0.322942	0.995441	3.67295	1.16e-07	0.414053	0.922679
LOC_Os01g14440	0.0259534	1	-0.628126	0.00731369	-0.499086	0.047038	0.0335277	1	1.36072	1.44e-10	0.178091	0.789537	2.0148	9.46e-22	-0.354522	0.324276
LOC_Os01g14510	1.89563	5.74e-06	1.30916	0.00624666	1.56875	0.00020834	1.99184	6.47e-06	0.39522	0.632651	0.445955	0.755943	0.981685	0.0176374	0.022864	1
LOC_Os01g14514	0.437507	0.502558	0.599204	0.3699	0.0876281	1	0.900187	0.206064	-0.8835	0.195514	0.325273	0.892439	-1.0452	0.0596177	-0.487286	0.708878
LOC_Os01g14520	-0.163083	0.490222	0.208296	0.369493	-1.82049	2.4e-28	-0.121351	0.732082	-1.18497	1.14e-11	0.864289	1.03e-06	-1.55635	8.87e-20	-0.834851	3.52e-06
LOC_Os01g14530	0.400908	0.52296	-2.26315	3.29e-05	0.416193	0.61258	-0.673298	0.423073	0.240761	0.833691	-0.885411	0.338741	2.90482	4.67e-08	0.204081	0.989542
LOC_Os01g14540	2.06301	1.48e-06	-2.35475	4.12e-06	-1.70003	0.223178	-2.01786	0.000404293	-1.45525	0.00393119	-2.57005	3.01e-05	2.96251	1.83e-10	-2.25221	0.0806856
LOC_Os01g14550	-1.17412	7.79e-10	-0.524751	0.025005	-0.0143379	1	1.04094	2.41e-06	2.40519	2.79e-35	-0.174933	0.807096	1.75582	8.4e-19	-1.23021	1.08e-08
LOC_Os01g14580	-0.739166	0.00137648	0.0313975	1	0.0767126	0.917427	-0.335584	0.340205	1.04108	5.36e-06	-0.151872	0.879233	0.27052	0.333469	0.260425	0.60209
LOC_Os01g14590	-3.05031	2.17e-54	-0.56104	0.00875766	-0.33328	0.19613	-1.15889	2.33e-08	1.68475	8.62e-19	-0.158288	0.809145	-0.804518	6.76e-05	0.66732	0.00396027
LOC_Os01g14610	0.414863	0.0472237	0.846665	8.93e-06	0.625011	0.00203163	0.663374	0.00174024	-0.0105303	1	-0.318901	0.357002	-0.442333	0.0303358	-0.357265	0.199412
LOC_Os01g14630	-1.19921	0.0106857	-0.603291	0.400937	0.749909	0.287382	-0.493025	0.578721	2.99154	2.8e-10	-1.55789	0.0118617	2.39562	1.56e-06	-0.314953	0.86949
LOC_Os01g14640	1.26649	0.46244	-1.75988	0.359287	-1.14611	0.623214	-0.00446224	1	-0.67861	0.826248	0.809142	0.932176	2.34776	0.154698	-0.332504	1
LOC_Os01g14650	0.215492	0.735061	-1.08197	0.0185835	-3.72081	1.07e-10	-0.361772	0.649236	-0.769133	0.153243	-0.109269	1	0.528325	0.314033	-3.46831	7.84e-09
LOC_Os01g14660	-0.209175	0.807082	-0.78003	0.213503	-3.23084	3.27e-08	-2.57332	7.98e-06	-1.29965	0.0276474	-0.505544	0.743393	-0.728799	0.232663	-1.16306	0.193788
LOC_Os01g14670	0.814085	0.00038556	-0.908913	8.23e-05	-1.41247	7.63e-10	-1.23692	1.74e-07	-0.346056	0.276033	-0.845179	0.00110658	1.37694	4.98e-10	-1.02072	3.47e-05
LOC_Os01g14690	-0.0441559	0.955467	-0.017894	1	-0.400629	0.174672	-0.565626	0.0538561	0.123453	0.808572	-0.0338312	1	0.0971914	0.811855	0.131166	0.9131
LOC_Os01g14700	-0.304776	0.619521	-2.23705	6.11e-07	-1.17328	0.0421177	-0.587446	0.440904	-1.41519	0.00270531	-0.447943	0.755943	0.517074	0.375762	-1.03378	0.140385
LOC_Os01g14720	1.87372	0.0551345	0.0199009	1	-0.755587	0.737942	-0.823001	0.693481	-0.44075	0.844668	-0.732893	0.871201	1.41307	0.146161	-0.665479	0.921831
LOC_Os01g14770	-0.812897	4.62e-05	0.237293	0.371091	0.699143	0.000854868	0.808284	0.000173817	-0.245905	0.417601	0.0171825	1	-1.29609	1.86e-11	-0.0919581	0.959638
LOC_Os01g14780	0.16263	0.851193	0.371368	0.577699	0.347273	0.639213	0.442276	0.615422	-0.193882	0.87762	0.224169	0.971777	-0.402621	0.49785	0.129167	1
LOC_Os01g14790	0.323783	0.0978929	0.0135576	1	-0.455894	0.0172223	-0.223507	0.42721	0.018112	1	0.0745682	0.991943	0.328337	0.0904155	-0.157819	0.708878
LOC_Os01g14800	0	1	5.13e-15	1	-0.0453577	1	0.777381	0.956861	5.13e-15	1	0.0530323	1	0	1	-0.769706	1
LOC_Os01g14810	-0.0820218	0.808935	0.396387	0.0974996	0.686497	0.00164973	0.262747	0.438315	0.065345	0.929249	-0.329893	0.39521	-0.413064	0.0663485	0.093857	0.961814
LOC_Os01g14820	-0.0152092	1	0.127643	0.640595	0.437166	0.0330135	0.236459	0.420671	-0.0361829	0.993386	-0.11345	0.901513	-0.179035	0.446643	0.0872564	0.947587
LOC_Os01g14830	0.276465	0.170869	0.27717	0.200453	-0.285682	0.190102	-0.295845	0.230453	0.233646	0.369858	0.123431	0.848797	0.23294	0.265488	0.133594	0.784279
LOC_Os01g14840	-0.036561	0.942611	0.0467707	0.924342	0.335264	0.116247	0.14128	0.670676	-0.362749	0.0953583	-0.107132	0.911177	-0.44608	0.0164534	0.086852	0.942893
LOC_Os01g14850	-1.16243	0.622346	4.33083	0.0799449	0	1	-2.6522	0.428474	5.45225	0.0330182	-2.6522	0.58851	-0.041002	1	0	1
LOC_Os01g14860	-0.371613	0.144862	-0.377781	0.161895	-0.153508	0.684053	-0.241766	0.544631	-0.0376436	1	-0.0733426	1	-0.0314757	0.998404	0.0149161	1
LOC_Os01g14870	0.402591	0.375536	-0.128823	0.873291	-0.154494	0.865393	-0.0676003	1	0.054749	1	0.118394	1	0.586164	0.166797	0.0314999	1
LOC_Os01g14880	0.61751	0.28515	-1.65955	0.00127053	-2.00234	0.000164078	-1.79583	0.00103689	-0.421111	0.60222	-0.817071	0.337456	1.85595	0.000203736	-1.02358	0.162774
LOC_Os01g14900	-1.97549	0.46244	-2.54872	0.402055	-1.89086	0.546381	0	1	-0.573231	0.972838	1.89086	0.755943	0	1	0	1
LOC_Os01g14910	-0.483663	0.835548	-1.05048	0.594738	-0.624832	0.862782	1.69554	0.597999	-0.0625861	1	2.31157	0.521863	0.504227	0.847134	-0.0087988	1
LOC_Os01g14920	0.076241	0.846981	0.263864	0.362499	0.259792	0.405349	0.143693	0.763527	-0.189453	0.608806	-0.116624	0.948099	-0.377076	0.127944	-0.000524274	1
LOC_Os01g14926	-0.125421	1	0	1	0.186316	1	0.800935	0.928062	2.78957	0.368771	2.48973	0.639445	2.66415	0.302269	1.87511	0.708878
LOC_Os01g14932	0.14934	0.631396	0.100167	0.816543	0.0428519	1	0.0274126	1	-0.128939	0.785843	-0.0992078	0.992214	-0.0797659	0.856654	-0.0837685	1
LOC_Os01g14940	-3.29986	0.25353	-2.54682	0.399903	0	1	0	1	0.753044	0.931659	0	1	0	1	0	1
LOC_Os01g14950	0.96507	1.23e-08	1.49472	4.36e-19	0.419053	0.0356586	0.516477	0.0117697	-0.196479	0.478117	-0.0675066	1	-0.726125	2.97e-05	-0.16493	0.708878
LOC_Os01g14960	1.76132	0.07394	-1.15317	0.32139	0.657318	0.578356	-0.607649	0.650053	-1.24643	0.35714	-1.00764	0.554116	1.66807	0.0802857	0.257323	1
LOC_Os01g14970	0.607202	0.380429	-0.792875	0.188431	-3.08458	0.000159884	-0.708512	0.601378	-1.15038	0.0679345	0.908211	0.424174	0.249694	0.766153	-1.46786	0.391743
LOC_Os01g14980	0.163628	0.46244	0.0184944	1	-0.102486	0.752276	-0.240887	0.383822	-0.16515	0.559702	0.022458	1	-0.0200166	1	0.16086	0.708878
LOC_Os01g14990	-0.589701	0.31303	-2.05484	3.6e-05	-1.72664	0.0010294	-0.0436121	1	-0.626892	0.359159	0.344898	0.840825	0.838246	0.145879	-1.33813	0.0280975
LOC_Os01g15000	-0.116402	0.790428	0.0370525	1	1.29786	6.79e-06	0.587098	0.107333	0.677594	0.0332286	-0.760661	0.0406118	0.52414	0.0860719	-0.049899	1
LOC_Os01g15010	0.499019	0.0520335	0.354051	0.229468	-0.0663646	0.950012	-0.163217	0.739642	-0.263434	0.478327	0.207678	0.755943	-0.118466	0.746162	0.30453	0.517007
LOC_Os01g15020	-0.466688	0.0571233	0.441005	0.0902774	-0.00405105	1	0.266393	0.485484	0.00573858	1	-0.236527	0.710907	-0.901954	5.51e-05	-0.506971	0.0852724
LOC_Os01g15029	0.146209	0.619051	-0.216777	0.485208	-0.552284	0.0244425	-0.570921	0.0318008	0.517069	0.0438838	0.18634	0.769692	0.880054	5.5e-05	0.204977	0.708878
LOC_Os01g15039	-0.340872	0.367368	-2.1431	4.7e-07	-0.527294	0.75232	-1.05942	0.0793807	0.508426	0.221424	-2.30058	0.0003173	2.31066	2.48e-08	-1.76845	0.055156
LOC_Os01g15060	-7.45546	5.86e-31	-1.71011	0.00419715	-0.938812	0.199688	-0.98513	0.227004	3.49317	9.85e-13	-0.028104	1	-2.25218	0.00702963	0.0182135	1
LOC_Os01g15100	2.71245	8.21e-12	-0.0561543	1	-0.584993	0.450995	0.0854088	1	1.0627	0.0566521	0.689591	0.583031	3.8313	1.38e-19	0.0191891	1
LOC_Os01g15110	-0.332531	0.234295	0.0301611	1	-0.156034	0.702705	-0.0859667	0.938331	0.469108	0.111664	0.151077	0.893539	0.106415	0.785464	0.0810098	1
LOC_Os01g15120	0.580863	0.00301286	0.222091	0.38634	0.500518	0.0186695	0.535419	0.0182	0.0872357	0.850201	-0.0109533	1	0.446008	0.0284217	-0.0458545	1
LOC_Os01g15130	-8.99864	1.38e-219	-1.42642	0.0413582	0.460329	0.382977	0.578739	0.512098	8.70082	7.93e-219	1.21463	0.0480706	1.12861	0.134045	1.09622	0.0242563
LOC_Os01g15150	-4.43827	0.129687	0	1	0	1	0	1	4.43827	0.182956	0	1	0	1	0	1
LOC_Os01g15170	-1.80898	0.565476	0	1	-1.93118	0.542521	1.85786	0.615422	3.67442	0.274794	1.93118	0.755943	1.86544	0.475645	-1.85786	0.708878
LOC_Os01g15200	1.8569	0.486563	-3.70866	0.219445	-2.70559	0.39288	-1.86057	0.615422	-3.70866	0.29107	0.845021	1	1.8569	0.475645	0	1
LOC_Os01g15210	-2.23422	0.00602781	-1.27233	0.0462647	-2.02877	1.99e-05	-1.11	0.0979367	-0.540529	0.529958	0.928103	0.108599	-1.50242	0.120137	0.00933317	1
LOC_Os01g15220	0.932443	0.0621769	-0.539346	0.369312	-1.20363	0.0100978	0.103245	0.999116	-0.626331	0.365241	0.608589	0.424924	0.845459	0.080387	-0.698288	0.373422
LOC_Os01g15229	-2.97461	0.300028	-2.55256	0.380413	0	1	0	1	2.29512	0.541456	0	1	1.87307	0.475645	0	1
LOC_Os01g15240	-2.04713	0.0367699	0.416313	0.555191	-0.66991	0.399362	0.704444	0.315732	-0.805189	0.364253	-0.076568	1	-3.26863	1.16e-05	-1.45092	0.0152661
LOC_Os01g15250	0.232386	0.660118	-0.630507	0.210814	-0.209305	0.769097	-0.266747	0.732231	0.107736	0.951947	0.117808	1	0.970629	0.0220729	0.17525	0.960572
LOC_Os01g15260	0.284692	0.155198	0.0836606	0.792097	-0.0860872	0.816744	-0.154233	0.622477	0.27402	0.259068	0.0281254	1	0.475051	0.00915963	0.0962714	0.917275
LOC_Os01g15270	1.86768	2.94e-16	1.04669	1.07e-05	-0.470315	0.0958985	0.330572	0.375147	0.332531	0.335166	0.729731	0.0100759	1.15352	6.96e-07	-0.0711563	1
LOC_Os01g15290	0.81777	1.73e-06	0.55211	0.00228343	-0.0902511	0.79909	0.120172	0.742299	-0.236872	0.360934	0.13358	0.819944	0.0287884	0.980735	-0.0768435	0.968637
LOC_Os01g15300	-0.152935	0.48744	0.0756656	0.818101	0.7312	8.3e-05	0.092625	0.851349	0.360967	0.0891931	-0.542737	0.0143992	0.132367	0.56247	0.0958382	0.921725
LOC_Os01g15310	0.227284	0.359105	0.184386	0.515538	-0.476182	0.037312	-0.465709	0.0660691	0.197594	0.555902	-0.0169023	1	0.240492	0.330164	-0.0273756	1
LOC_Os01g15320	0.823931	9.7e-07	-0.434919	0.0219649	-0.709687	0.000212005	-0.765286	6.96e-05	-0.277586	0.240969	-0.450839	0.0571295	0.981264	3.9e-09	-0.39524	0.1214
LOC_Os01g15340	-0.139267	0.537456	-0.0416698	0.944445	0.362274	0.0765263	-0.186416	0.546776	0.0596533	0.917219	-0.40406	0.0911328	-0.0379436	0.94761	0.144629	0.741968
LOC_Os01g15350	-0.495177	0.0103271	0.237963	0.328312	0.0108203	1	-0.158572	0.639385	0.913103	7.17e-07	-0.0483798	1	0.179963	0.454476	0.121013	0.860608
LOC_Os01g15390	-0.564936	0.163512	-0.118242	0.87856	0.0909865	0.961879	0.047073	1	-0.224545	0.734737	0.10769	1	-0.671239	0.0849133	0.151603	0.969865
LOC_Os01g15399	-0.573098	0.01741	-0.142115	0.688774	1.03212	9.66e-06	0.709133	0.00755502	-0.035525	1	-0.167088	0.853209	-0.466508	0.0614366	0.155899	0.835611
LOC_Os01g15448	1.58055	8.02e-08	0.166629	0.740379	0.173521	0.75141	-0.000667034	1	-0.394654	0.390186	-0.00668818	1	1.01926	0.000701111	0.167499	0.906556
LOC_Os01g15460	-0.35032	0.193282	-0.28911	0.342564	-0.220195	0.53437	-0.284009	0.46254	0.0335259	1	0.202744	0.756443	-0.0276842	1	0.266558	0.594523
LOC_Os01g15470	-0.813811	0.000728972	-0.0554068	0.946006	-0.447444	0.118261	-0.398594	0.24152	-0.667413	0.0113747	0.0514532	1	-1.42582	6.59e-10	0.00260378	1
LOC_Os01g15480	0.640419	0.117578	-0.322758	0.527711	-0.860069	0.0488874	-0.281325	0.693082	0.222421	0.755763	-0.500367	0.535722	1.1856	0.00150608	-1.07911	0.0153865
LOC_Os01g15490	-0.0560925	0.896057	0.383318	0.116165	0.199576	0.529086	-0.000981891	1	0.290524	0.330647	-0.0569415	1	-0.148887	0.591309	0.143616	0.832013
LOC_Os01g15510	-0.383185	0.848022	2.1127	0.0646476	-1.2092	0.399227	-1.23088	0.468215	0.493895	0.857064	-0.0184435	1	-2.00199	0.0697735	0.00323943	1
LOC_Os01g15520	2.01646	1.29e-05	1.40532	0.0019082	1.89306	0.000386252	1.08001	0.0869931	-1.03353	0.0737984	-0.591553	0.699679	-0.422394	0.433941	0.221498	0.946871
LOC_Os01g15530	-0.723182	0.170796	-0.110476	0.938603	-0.868964	0.1205	0.398066	0.615422	0.240681	0.799807	0.00508898	1	-0.372024	0.531553	-1.26194	0.0199888
LOC_Os01g15540	0.184881	0.420464	-0.750541	4e-05	-0.994442	1.11e-06	-0.791599	4.03e-05	-0.28668	0.247733	-1.78161	9.83e-23	0.648742	0.000418154	-1.98445	1.89e-25
LOC_Os01g15550	2.65763	0.323009	1.87369	0.491842	-0.36521	1	-2.91659	0.396191	0	1	-1.205	0.910443	0.783941	0.842893	1.34637	0.86874
LOC_Os01g15560	0	1	0	1	0	1	1.3008	0.842126	0	1	-1.83969	0.755943	0	1	-3.14049	0.504293
LOC_Os01g15580	-0.374266	0.147562	0.288876	0.307672	0.227784	0.506333	0.428153	0.158512	-0.531226	0.0402377	-0.221917	0.753369	-1.19437	3.39e-08	-0.422286	0.195658
LOC_Os01g15600	0.252291	0.390712	0.27333	0.387932	-0.18813	0.608157	-0.22861	0.612444	0.0461594	0.994543	0.025073	1	0.0251209	1	0.0655534	1
LOC_Os01g15610	1.35548	3.56e-09	-0.0603471	0.932167	-0.025956	1	-0.0935118	0.920145	-0.398271	0.208217	-0.214514	0.755943	1.01756	1.43e-05	-0.146958	0.876741
LOC_Os01g15630	0.388184	0.15033	0.159009	0.659189	0.0193551	1	-0.147333	0.785121	0.0971499	0.873582	-0.0305182	1	0.326325	0.24485	0.13617	0.901973
LOC_Os01g15640	0.100387	0.785983	-0.322992	0.279261	0.372362	0.211992	0.56285	0.0521658	1.14001	9.15e-07	0.0420604	1	1.56339	3.71e-12	-0.148427	0.867101
LOC_Os01g15660	0.363933	0.0581021	0.34388	0.0855113	-0.0159759	1	0.132128	0.70413	-0.266529	0.275488	0.0284839	1	-0.246475	0.228357	-0.11962	0.841967
LOC_Os01g15680	-0.113043	1	-3.07155	0.316687	5.13e-15	1	-1.87249	0.615422	-1.09079	0.85256	-1.87249	0.755943	1.86771	0.475645	0	1
LOC_Os01g15709	-0.967194	0.808562	-3.0485	0.319274	0	1	0	1	-0.212826	1	0	1	1.86848	0.475645	0	1
LOC_Os01g15740	5.04403	0.0482122	4.6294	0.0684918	2.59779	0.37657	3.1319	0.339824	0	1	0	1	0.414625	0.938463	-0.534104	1
LOC_Os01g15770	0.12452	0.913062	-1.45707	0.00854934	-3.62664	1.35e-10	0.515757	0.596378	-0.497376	0.552015	1.62189	0.00819345	1.08422	0.0552598	-2.5205	3e-05
LOC_Os01g15780	-0.545461	0.00788945	0.308061	0.203721	0.219063	0.438097	0.440807	0.0774002	0.143681	0.682079	0.113565	0.92282	-0.70984	0.000343828	-0.108179	0.914647
LOC_Os01g15790	-0.0682965	0.821334	0.391035	0.0504048	0.792351	9.26e-06	0.716642	0.000164351	0.037834	0.985356	-0.0741662	0.99868	-0.421498	0.0260266	0.00154265	1
LOC_Os01g15800	1.86747	0.484053	-3.04473	0.30604	3.45379	0.275253	-2.63339	0.482396	-3.04473	0.391854	-2.63339	0.641312	1.86747	0.475645	3.45379	0.412377
LOC_Os01g15810	1.55333	6.88e-11	-1.68403	8.33e-12	-2.27675	1.99e-17	-0.705732	0.0156513	-0.686871	0.0136041	-0.970497	0.000440868	2.55049	1.19e-25	-2.54152	3.49e-21
LOC_Os01g15830	0.173536	0.542311	-1.05482	1.59e-06	-3.01521	1.92e-42	-1.00789	1.69e-05	-0.668241	0.0058041	0.465104	0.158809	0.560116	0.0167029	-1.54221	3.35e-12
LOC_Os01g15840	-1.0644	0.0419116	0.0817586	0.985294	0.287139	0.740863	0.290958	0.791642	0.0752081	1	-0.125489	1	-1.07095	0.0397618	-0.129308	1
LOC_Os01g15850	0.458865	0.0553217	0.112808	0.765013	0.0346669	1	-0.22092	0.591179	-0.110304	0.824525	-0.129621	0.917184	0.235754	0.386902	0.125966	0.90453
LOC_Os01g15860	-0.207912	0.403856	0.117847	0.703876	0.693913	0.000670442	0.459085	0.0599213	-0.334062	0.199154	-0.178863	0.755943	-0.659821	0.00090959	0.0559658	1
LOC_Os01g15900	1.08983	1.18e-08	0.467453	0.0316487	1.59746	6.89e-17	0.0118023	1	-0.674917	0.00132254	0.00959013	1	-0.0525437	0.910786	1.59525	1.9e-16
LOC_Os01g15910	1.32218	0.00442362	1.6258	3.47e-05	0.0576141	1	0.176506	0.841635	-0.194756	0.896068	-0.497944	0.532187	-0.498374	0.217674	-0.616836	0.255548
LOC_Os01g15920	1.29968	0.00114402	1.39239	0.000503797	-0.0844588	0.983862	-0.423647	0.545549	0.153527	0.926828	0.0955398	1	0.0608239	0.967202	0.434728	0.625654
LOC_Os01g15934	-0.658323	0.351073	0.683412	0.311205	0.365589	0.704568	-0.000539996	1	0.398866	0.684158	-0.186039	1	-0.942869	0.125801	0.18009	1
LOC_Os01g15950	-0.202559	0.997656	-0.416233	0.930159	-0.758167	0.819668	-3.53045	0.219234	0.277582	1	1.29902	0.792311	0.491255	0.885368	4.0713	0.155076
LOC_Os01g15970	1.00497	5.85e-06	0.380397	0.162074	-0.34409	0.247756	-0.791728	0.00174024	-0.457017	0.10121	-0.799402	0.00204133	0.167552	0.573662	-0.351764	0.370625
LOC_Os01g15979	0.366456	0.0955968	0.0743711	0.854626	-0.0096539	1	0.154691	0.676323	-0.253869	0.389405	0.223302	0.653683	0.0382158	0.960923	0.0589577	1
LOC_Os01g15990	2.56784	0.0896561	-2.14576	0.234769	-2.05381	0.361891	-1.40743	0.542366	-1.47998	0.502614	-1.32978	0.728193	3.23362	0.0332866	-1.97615	0.562644
LOC_Os01g16000	-0.218281	0.46244	-0.209027	0.525141	0.166763	0.662715	-0.519003	0.081173	0.133987	0.778152	-0.310702	0.547559	0.124734	0.724312	0.375065	0.330142
LOC_Os01g16010	0.756158	2.3e-05	0.316145	0.143903	-0.141394	0.608484	-0.0900695	0.856923	-0.102522	0.78708	0.0304804	1	0.33749	0.088865	-0.0208438	1
LOC_Os01g16020	-0.362733	0.405354	-1.94429	1.09e-06	-0.746774	0.0957461	-0.270502	0.70991	-0.0364688	1	0.164456	0.976811	1.54508	0.000303784	-0.311816	0.767118
LOC_Os01g16030	1.25163	7.83e-13	-1.35895	2.01e-14	-0.996493	2.68e-07	-1.11386	3.22e-09	-0.400006	0.0709783	-1.1899	2.55e-10	2.21057	5.7e-36	-1.07253	4.64e-08
LOC_Os01g16040	0.071788	0.79966	-0.178758	0.462084	0.256727	0.265669	-0.245551	0.373889	0.0819935	0.841669	-0.17185	0.752429	0.33254	0.0847028	0.330428	0.19725
LOC_Os01g16060	-0.46571	0.261275	0.508963	0.237126	-0.207594	0.764092	0.593796	0.248095	-0.115989	0.919025	-0.192791	0.945665	-1.09066	0.00212476	-0.99418	0.0203872
LOC_Os01g16070	-0.136827	1	0	1	0	1	-1.84984	0.615422	1.97358	0.559702	-1.84984	0.755943	1.83675	0.47592	0	1
LOC_Os01g16080	0.152129	0.600802	0.044591	0.964603	-0.299496	0.300335	-0.102363	0.876117	-0.190249	0.60433	0.185144	0.764434	-0.0827111	0.834836	-0.0119889	1
LOC_Os01g16090	0.0198376	1	-0.181345	0.556427	-0.0827321	0.892227	-0.247126	0.512641	0.0788497	0.905101	0.133276	0.909444	0.280032	0.290814	0.297669	0.473428
LOC_Os01g16100	-0.0694253	0.946489	-0.10109	0.907919	0.223225	0.713985	0.30923	0.615721	-0.0814242	0.972838	-0.0125623	1	-0.0497591	0.996319	-0.0985679	1
LOC_Os01g16110	-0.424843	0.105076	0.308681	0.307217	-0.0016739	1	0.145242	0.786767	0.21927	0.563843	0.202418	0.760219	-0.514254	0.041388	0.0555021	1
LOC_Os01g16120	-0.682601	0.303079	0.507554	0.45443	0.0120482	1	0.175464	0.898857	0.339718	0.725055	0.0406838	1	-0.850437	0.155415	-0.122732	1
LOC_Os01g16130	0.0197136	1	0.613008	0.000515314	0.0871783	0.825458	0.262639	0.356274	-0.138915	0.635541	0.178492	0.755943	-0.73221	1.79e-05	0.00303084	1
LOC_Os01g16140	0.173191	0.858101	0.434555	0.562459	-2.40011	1.76e-06	-0.206856	0.912207	0.328497	0.754945	2.34027	9.7e-06	0.0671338	1	0.147011	1
LOC_Os01g16146	-1.40399	5.7e-11	-1.48241	5.83e-12	-0.424662	0.116711	-0.297126	0.409294	-0.0882079	0.881478	0.0910414	1	-0.00978856	1	-0.0364946	1
LOC_Os01g16152	0.186481	0.385027	-0.585176	0.00113321	0.842731	1.36e-06	0.310201	0.203598	-0.0769617	0.855921	-0.353521	0.191891	0.694695	5.85e-05	0.179009	0.673777
LOC_Os01g16170	-1.54829	6.82e-14	-2.46999	5.14e-32	0.39136	0.208732	0.276838	0.501852	-0.208998	0.558417	-0.141223	0.92562	0.712704	0.00126308	-0.0267012	1
LOC_Os01g16180	-0.605083	0.0127385	-0.429088	0.115079	0.17237	0.644379	0.219911	0.615422	-0.350586	0.275842	0.125405	0.941926	-0.526581	0.0340435	0.0778638	1
LOC_Os01g16190	0.254115	0.387637	-0.00377452	1	-0.588662	0.0270593	-0.477336	0.129914	0.238941	0.539865	0.149574	0.897178	0.496831	0.0539865	0.038247	1
LOC_Os01g16200	1.97924	0.000117701	0.807571	0.18069	2.01458	9.58e-05	2.36767	1.17e-05	-0.662215	0.406425	0.430338	0.797184	0.50945	0.396989	0.0772527	1
LOC_Os01g16210	0.190592	0.690594	-0.0592731	0.982754	-0.0559348	1	0.0428323	1	-0.210634	0.745369	-0.00473792	1	0.0392309	1	-0.103505	1
LOC_Os01g16220	-0.281219	0.58901	-0.716579	0.128079	-0.0674803	1	0.0544462	1	-0.0219867	1	0.201406	0.957448	0.413373	0.410991	0.0794798	1
LOC_Os01g16230	-0.828256	0.0313065	-0.0999919	0.910499	-1.04185	0.0155771	-0.187977	0.884683	0.345384	0.526073	0.648323	0.308436	-0.382879	0.419115	-0.205547	0.95231
LOC_Os01g16240	0.450839	0.0864244	0.215459	0.517653	-0.249776	0.475925	-0.380245	0.277174	-0.147422	0.748106	-0.0588007	1	0.0879577	0.841065	0.0716684	1
LOC_Os01g16250	-0.57355	0.697604	1.91	0.263333	-1.43947	0.40203	-0.967968	0.663259	3.43787	0.015934	0.197502	1	0.954321	0.491741	-0.274004	1
LOC_Os01g16260	-0.060084	0.887541	0.331305	0.201189	-0.00822241	1	-0.28724	0.390855	-0.0820728	0.886632	0.299361	0.494284	-0.473462	0.0363747	0.578378	0.0210697
LOC_Os01g16290	-0.607025	0.000675098	0.422814	0.0294521	0.241706	0.310035	0.187672	0.554984	0.381061	0.0732873	-0.104151	0.917648	-0.648778	0.000249286	-0.0501177	1
LOC_Os01g16310	0.563322	0.485688	2.43911	0.00189787	-1.01395	0.462542	2.21525	0.247749	1.9959	0.0269121	2.991	0.0669065	0.120103	0.959107	-0.2382	1
LOC_Os01g16320	0	1	-5.13e-15	1	-1.92851	0.546381	-1.87178	0.615422	-5.13e-15	1	0.0567347	1	0	1	0	1
LOC_Os01g16330	-0.219445	0.336197	-0.049227	0.926562	-0.538672	0.00785323	-0.349672	0.173901	0.163178	0.603478	0.232422	0.600625	-0.00704078	1	0.043422	1
LOC_Os01g16340	-0.0330403	1	0.0157217	1	0.0204995	1	0.148013	0.96015	0.141787	0.936535	-0.0386757	1	0.0930247	0.957435	-0.166189	1
LOC_Os01g16350	0.171449	0.466199	0.50233	0.0115324	0.360062	0.10381	0.148247	0.671142	-0.133226	0.692149	0.162088	0.757041	-0.464106	0.0173938	0.373902	0.144675
LOC_Os01g16354	-0.260539	0.286428	-0.0182369	1	0.102312	0.804892	0.113366	0.823215	0.0509878	0.96609	0.108842	0.941926	-0.191314	0.469792	0.0977883	0.946695
LOC_Os01g16360	0	1	0	1	0	1	-1.87403	0.615422	0	1	-1.87403	0.755943	0	1	0	1
LOC_Os01g16370	-0.800174	3.63e-05	-0.103972	0.73908	0.780348	3.36e-05	0.577387	0.00704782	-0.421351	0.0624212	0.142946	0.822885	-1.11755	2.16e-09	0.345907	0.19831
LOC_Os01g16380	-0.00824875	1	0.0775897	0.979402	-1.03476	0.291449	-1.46954	0.097323	0.208354	0.830889	-0.426154	0.849255	0.122516	0.892918	0.00862128	1
LOC_Os01g16390	-1.22276	0.00223292	-2.30303	2.06e-08	-0.367364	0.666343	0.462049	0.534494	0.0292644	1	-0.794596	0.334578	1.10953	0.0182427	-1.62401	0.00155655
LOC_Os01g16400	-1.08322	0.000174929	-0.965932	0.00102363	-0.0676669	0.974108	-0.0827737	0.969462	-0.142086	0.819795	-0.391441	0.501062	-0.259374	0.48	-0.376334	0.473231
LOC_Os01g16414	-0.439055	0.0368005	0.0849063	0.814901	0.105388	0.78222	0.152195	0.68465	0.0877941	0.850966	0.143999	0.838377	-0.436168	0.0374795	0.0971924	0.940445
LOC_Os01g16430	0.147178	0.646557	-0.367989	0.201821	0.102484	0.852827	-0.0360518	1	0.00558671	1	0.219077	0.755943	0.520754	0.0386136	0.357613	0.374713
LOC_Os01g16450	1.08715	8.64e-10	-0.382382	0.0750309	-1.13803	7.95e-10	-0.110389	0.807316	0.330136	0.17364	0.197936	0.707112	1.79967	2.02e-24	-0.829705	3.14e-05
LOC_Os01g16460	1.13042	0.765769	0	1	0	1	-1.86589	0.615422	2.01928	0.559266	-1.86589	0.755943	3.14969	0.27303	0	1
LOC_Os01g16510	0.445637	0.0174901	0.314808	0.135767	-0.169536	0.520948	-0.339038	0.147583	-0.0117433	1	0.0731951	0.995996	0.119085	0.621579	0.242697	0.451519
LOC_Os01g16520	0.0530294	0.930434	0.0893452	0.857075	0.425596	0.159373	0.244913	0.584038	0.0128079	1	-0.275767	0.659246	-0.0235079	1	-0.0950838	0.987596
LOC_Os01g16530	0.240521	0.355432	0.343425	0.179586	0.213916	0.501256	0.120428	0.818735	-0.0292759	1	0.0109426	1	-0.132181	0.654981	0.10443	0.942133
LOC_Os01g16540	-0.0615818	0.888196	-0.000259802	1	0.0148199	1	-0.128517	0.804913	0.274651	0.403562	0.0767098	1	0.213329	0.447538	0.220047	0.68859
LOC_Os01g16550	0.692315	0.000284125	0.237795	0.346534	-0.147599	0.612751	-0.118251	0.780295	0.130699	0.714473	0.154218	0.784159	0.585219	0.00260676	0.124869	0.850297
LOC_Os01g16600	-0.865247	3.32e-07	-0.692275	8.93e-05	0.0966355	0.777405	-0.313602	0.199168	0.336636	0.121738	-0.445587	0.0520514	0.163664	0.475645	-0.0353492	1
LOC_Os01g16610	-0.445565	0.934947	0.0635855	1	-3.20166	0.280858	-1.84119	0.615422	2.46249	0.480782	1.36047	0.902509	1.95333	0.478357	0	1
LOC_Os01g16620	-0.23106	0.556754	0.0552525	0.976624	-0.369598	0.349202	-0.200634	0.736399	-0.342221	0.463614	0.179292	0.900608	-0.628534	0.0542135	0.0103277	1
LOC_Os01g16640	0.605759	0.00636157	-0.221356	0.459465	-0.449023	0.074219	-0.606536	0.0162804	-0.027784	1	-0.0369956	1	0.79933	0.000200956	0.120518	0.910386
LOC_Os01g16650	1.85444	0.000178526	-0.724753	0.242599	-2.1116	0.000257793	-0.504486	0.588002	-0.279517	0.780399	-0.601961	0.627839	2.29968	3.25e-06	-2.20907	0.000216643
LOC_Os01g16660	-0.0559728	0.919884	0.852858	0.000427558	0.561795	0.037124	0.748779	0.00572388	-0.16532	0.702091	-0.0421234	1	-1.07415	4.16e-06	-0.229107	0.708878
LOC_Os01g16670	-0.405002	0.0347892	-0.114292	0.680552	-0.0745658	0.867432	0.000337843	1	0.122537	0.708721	0.0602359	1	-0.168174	0.471077	-0.0146677	1
LOC_Os01g16714	0.0844645	0.969352	-1.35558	0.0162061	-0.642116	0.402414	-0.308546	0.813909	0.269893	0.801413	0.0131118	1	1.70994	0.00126619	-0.320458	0.895044
LOC_Os01g16730	-2.8165	0.319405	0	1	0	1	-0.0312278	1	2.8165	0.413541	-2.64713	0.647929	0	1	-2.6159	0.591623
LOC_Os01g16750	-0.123452	1	0.11031	1	0	1	-1.97566	0.616571	0.712528	0.921789	-3.82989	0.380296	0.478766	0.942262	-1.85423	0.708878
LOC_Os01g16770	2.60278	1.48e-07	-1.76763	0.000511665	-2.47047	0.000253404	-0.755009	0.384078	-2.05075	7.65e-05	-0.200143	1	2.31966	2.3e-06	-1.91561	0.0155758
LOC_Os01g16810	-1.37893	0.00614633	-0.261175	0.741139	0.625898	0.330094	0.170226	0.941103	0.178915	0.892215	0.374639	0.806908	-0.938839	0.0799519	0.830311	0.257672
LOC_Os01g16840	0	1	1.89406	0.515538	0	1	0	1	0	1	0	1	-1.89406	0.475645	0	1
LOC_Os01g16860	1.84631	0.241206	0.105169	1	-0.0157805	1	0.671172	0.334246	-2.19674	0.180077	1.28134	0.0128732	-0.455608	0.747667	0.59439	0.382826
LOC_Os01g16870	0.152922	0.633928	0.767935	0.00178159	1.27627	5.26e-08	0.660987	0.0182206	-0.051263	0.982602	-0.638762	0.0340906	-0.666276	0.00654993	-0.0234764	1
LOC_Os01g16890	0.594307	0.00889282	0.585489	0.0128404	0.119858	0.776773	0.294902	0.396746	0.205989	0.560509	0.112635	0.953281	0.214807	0.443982	-0.0624079	1
LOC_Os01g16900	0.0964514	0.802513	-0.0369844	0.996462	-1.39309	2.03e-09	-1.04917	2.75e-05	0.154641	0.729578	0.637856	0.0332973	0.288077	0.318786	0.293941	0.547249
LOC_Os01g16910	0.0585353	0.866489	0.136857	0.616206	-0.57158	0.00375855	-0.562902	0.00829046	0.351143	0.136671	0.0115117	1	0.272821	0.208968	0.00283371	1
LOC_Os01g16920	-2.82499	6.23e-06	-2.27978	0.00520957	-2.05523	0.0214202	0.962378	0.47934	1.33715	0.0322513	1.61433	0.143599	0.791941	0.496602	-1.40328	0.312771
LOC_Os01g16930	0.192543	0.529348	0.135732	0.739732	-0.100884	0.871434	0.021859	1	0.715648	0.00736955	0.095109	1	0.772459	0.00175549	-0.0276345	1
LOC_Os01g16940	0.837971	8.43e-07	0.622241	0.000429745	0.0399809	0.983567	0.079962	0.884683	-0.259569	0.296424	0.0574092	1	-0.0438387	0.920132	0.0174281	1
LOC_Os01g16950	0.696707	0.159605	-0.266556	0.689881	-0.375057	0.5522	0.161353	0.927498	-0.840035	0.120282	0.149147	1	0.123228	0.894994	-0.387262	0.708878
LOC_Os01g16960	-0.212964	0.463239	0.0701183	0.901373	0.192464	0.581733	-0.130045	0.821096	0.638425	0.0128776	-0.572669	0.0603749	0.355343	0.183116	-0.250159	0.640094
LOC_Os01g16970	0.0697598	0.879944	0.258312	0.419334	0.200396	0.57189	0.0663365	0.980254	0.0580882	0.968692	0.0105653	1	-0.130464	0.71066	0.144625	0.881004
LOC_Os01g16980	-0.172401	0.968926	0.124826	1	1.85093	0.252302	-0.811662	0.745112	1.33515	0.416557	-1.43198	0.658002	1.03792	0.459157	1.23061	0.659823
LOC_Os01g16990	0.211287	1	0.735981	0.854339	-1.29252	0.725697	1.6551	0.671056	0.227885	1	1.32305	0.893276	-0.296809	0.989078	-1.62457	0.773776
LOC_Os01g17000	0.786426	0.0238018	0.319106	0.485742	-0.219252	0.694139	0.507953	0.287678	-0.359772	0.488653	-0.18037	0.934259	0.107549	0.864998	-0.907575	0.0183118
LOC_Os01g17010	-0.651919	0.00358618	-0.6187	0.00743023	0.312778	0.278886	0.106075	0.868711	-0.430237	0.111394	-0.122652	0.931532	-0.463456	0.0499902	0.0840515	0.992208
LOC_Os01g17020	0.745424	4.72e-05	0.0831308	0.805485	-0.039135	0.993617	0.0324561	1	-0.594209	0.00281748	0.00529713	1	0.068085	0.84123	-0.066294	1
LOC_Os01g17040	-0.312698	0.596298	0.161242	0.85625	0.139645	0.926975	0.384655	0.619822	-0.103923	0.971401	0.136843	1	-0.577863	0.271733	-0.108168	1
LOC_Os01g17050	2.08231	1.54e-08	2.23072	1.19e-07	-2.16886	2.43e-07	-0.738278	0.164311	3.30227	1.09e-15	-0.235031	0.90873	3.15386	7.8e-17	-1.66562	0.000264818
LOC_Os01g17060	-0.189889	0.446261	0.0886434	0.795638	0.477787	0.0284192	0.505112	0.0303763	-0.568588	0.00684926	-0.0112814	1	-0.84712	7.27e-06	-0.0386056	1
LOC_Os01g17065	-0.129462	0.740416	0.180798	0.641888	0.0903008	0.914003	0.351857	0.399884	0.0231199	1	-0.150565	0.927322	-0.28714	0.372693	-0.412121	0.351491
LOC_Os01g17070	-0.610732	0.128629	0.0951389	0.922079	0.598773	0.175852	0.174836	0.862054	0.279411	0.638408	-0.230581	0.885847	-0.426461	0.326993	0.193356	0.914647
LOC_Os01g17130	-2.01777	0.461585	0	1	-1.88919	0.546381	-1.81924	0.615422	2.01777	0.559702	0.0699479	1	0	1	0	1
LOC_Os01g17150	0.732567	0.218685	0.32958	0.674605	-0.771497	0.233235	-0.0891126	1	0.0463606	1	0.307221	0.903918	0.449347	0.475645	-0.375164	0.797128
LOC_Os01g17160	-1.7769	1.76e-18	-1.01093	2.68e-06	-0.359451	0.165744	-1.12261	2e-07	0.982893	2.36e-06	0.0383418	1	0.216914	0.452728	0.801505	0.000475977
LOC_Os01g17170	2.62846	4.21e-50	3.36046	2.9e-80	-0.573303	0.00214938	-0.196437	0.564991	0.0577584	0.946961	1.38293	5.33e-15	-0.674241	8.13e-05	1.00606	4.44e-08
LOC_Os01g17180	-0.0990489	0.784775	0.112232	0.780545	0.106711	0.831683	-0.122621	0.836816	-0.0106465	1	0.0189195	1	-0.221928	0.451274	0.248251	0.637043
LOC_Os01g17190	0.448243	0.0680927	-0.166404	0.610502	-0.623538	0.0107768	-0.447236	0.133525	-0.0466818	0.987121	0.26828	0.627839	0.567965	0.015807	0.0919787	0.981029
LOC_Os01g17214	1.41891	2.05e-05	-0.954125	0.0300034	-0.152533	0.897378	-0.602518	0.301022	-0.364339	0.559702	-0.408939	0.700775	2.0087	4.65e-09	0.0410454	1
LOC_Os01g17240	0.735957	0.153847	1.12844	0.0202779	-0.436182	0.51531	0.0699248	1	-0.262854	0.773328	0.418508	0.755943	-0.655341	0.204006	-0.0875985	1
LOC_Os01g17250	0.686654	0.000384325	0.00780368	1	-0.02637	1	-0.096649	0.859134	-0.404337	0.085782	0.145409	0.823417	0.274514	0.224289	0.215688	0.611823
LOC_Os01g17260	-0.138685	0.549542	0.151361	0.541285	0.184209	0.490073	0.154291	0.63211	-0.160718	0.589668	0.00378163	1	-0.450765	0.0166804	0.0337	1
LOC_Os01g17279	0.165792	0.591799	0.347963	0.234579	0.192038	0.589998	-0.103097	0.893974	-0.141178	0.75921	-0.219953	0.755943	-0.323349	0.244398	0.0751818	1
LOC_Os01g17300	1.84624	0.392066	-0.73062	0.800723	-2.70127	0.320752	1.80868	0.564982	-2.03035	0.445405	0.0541394	1	0.546507	0.85988	-4.45581	0.109257
LOC_Os01g17310	0	1	-1.81936	0.524934	-1.35915	0.768339	1.87143	0.615422	-1.81936	0.608476	3.24151	0.534496	0	1	0.0109223	1
LOC_Os01g17320	0.000936418	1	0.240629	0.640929	-0.533766	0.244291	-0.504871	0.354766	0.43058	0.407953	-0.0809142	1	0.190887	0.707821	-0.109808	1
LOC_Os01g17330	-2.35903	1.15e-05	-2.41447	6.32e-05	1.09765	0.0633556	2.26326	8.14e-05	1.3926	0.0176294	1.76675	0.00479647	1.44804	0.0274582	0.60114	0.573511
LOC_Os01g17390	0.020843	1	0.46362	0.0661782	0.408609	0.131963	0.865669	0.000314844	-0.553875	0.0303387	-0.114946	0.953184	-0.996652	5.14e-06	-0.572005	0.0348372
LOC_Os01g17396	1.09126	3.9e-11	1.50789	1.99e-20	2.04367	7.59e-32	0.468392	0.0450393	0.00623802	1	-0.0708034	1	-0.410392	0.0224128	1.50447	3.56e-18
LOC_Os01g17402	0.206483	0.714841	-0.681584	0.124427	1.37108	0.00774529	0.605157	0.377334	-0.665818	0.177398	-0.787412	0.401479	0.222249	0.692036	-0.0214851	1
LOC_Os01g17420	0.166258	0.973832	-1.24399	0.338702	-1.58356	0.205903	-0.827269	0.615422	-0.887332	0.58143	-0.277566	1	0.522913	0.748686	-1.03386	0.681241
LOC_Os01g17430	0.0276373	1	0.241612	0.431735	0.0374713	1	0.143244	0.776443	-0.0566769	0.96598	0.350836	0.413935	-0.270652	0.32619	0.245063	0.63828
LOC_Os01g17470	1.21696	0.0258679	-0.822064	0.190035	0.145577	0.95052	-0.467858	0.615422	-0.783277	0.273029	-1.32001	0.0465173	1.25574	0.0202277	-0.706576	0.453173
LOC_Os01g17990	-0.128526	1	3.84055	0.0598223	2.07144	0.124371	0.767482	0.751709	2.00287	0.489083	0.0640412	1	-1.96621	0.296612	1.368	0.514922
LOC_Os01g18050	0.481974	0.0523763	-0.869037	0.000179725	-0.545487	0.0368995	-0.555253	0.0511236	-0.137097	0.760679	-0.577498	0.0557131	1.21391	5.06e-08	-0.567732	0.0482222
LOC_Os01g18060	0.56821	0.138213	0.264903	0.580051	0.108908	0.924469	0.168785	0.860516	-0.180354	0.803104	0.154737	0.979548	0.122952	0.84345	0.0948601	1
LOC_Os01g18070	0.728782	0.00238244	0.30151	0.323964	-0.193746	0.587845	-0.365714	0.297112	-0.0478579	0.989841	-0.0965063	1	0.379415	0.157882	0.075462	1
LOC_Os01g18090	-0.30305	0.664007	-1.11783	0.12023	0.154192	0.915156	0.0190555	1	0.396425	0.639775	-0.305178	0.868452	1.21121	0.0695332	-0.170042	0.988065
LOC_Os01g18100	-0.185332	0.625691	-0.313947	0.40738	0.374653	0.33191	0.0590083	1	0.0244129	1	-0.286328	0.735879	0.153028	0.718454	0.0293169	1
LOC_Os01g18110	-0.905418	0.108187	-2.06432	8.11e-05	-1.77089	0.02872	-2.15578	0.00111123	-0.14326	0.946056	-1.58783	0.0290122	1.01565	0.0721511	-1.20295	0.328528
LOC_Os01g18120	-0.742131	0.58509	-0.458892	0.853737	3.15192	0.190806	0	1	2.08361	0.137836	0	1	1.80037	0.177584	3.15192	0.289866
LOC_Os01g18130	2.28059	0.463026	0	1	0	1	0	1	2.00376	0.556233	0	1	4.28435	0.137212	0	1
LOC_Os01g18140	-2.91156	6.86e-11	-1.80558	8.56e-06	-1.41328	0.000595859	-1.68277	0.000190119	-0.0778931	0.984005	0.292355	0.799867	-1.18387	0.0383293	0.561836	0.550007
LOC_Os01g18150	3.16376	0.267397	0.0577119	1	-0.818063	0.904316	-3.14197	0.389632	-1.81604	0.602335	-0.444218	1	1.29	0.705331	1.87969	0.708878
LOC_Os01g18160	0.940582	0.101947	-0.0760859	1	-0.0891479	1	0.518627	0.575632	-0.426816	0.615077	-0.196734	1	0.589852	0.344886	-0.804509	0.342308
LOC_Os01g18170	-0.0327237	0.989393	-1.24757	8.31e-08	-1.95025	5.14e-17	-0.259909	0.532837	-0.227538	0.559702	-0.655178	0.0277988	0.987308	2.73e-05	-2.34552	2.4e-23
LOC_Os01g18200	0	1	1.85871	0.515538	0	1	0	1	0	1	0	1	-1.85871	0.47592	0	1
LOC_Os01g18210	-0.304989	0.129754	-0.437565	0.0270839	-0.36842	0.0740179	-0.720267	0.000154996	0.356349	0.105175	0.182702	0.716645	0.488925	0.00917719	0.534549	0.0092341
LOC_Os01g18220	-1.71355	1.9e-22	-1.9963	1.9e-28	0.153297	0.617291	0.0600217	0.968356	0.477286	0.0207373	0.187766	0.755943	0.760033	8.68e-05	0.281041	0.429585
LOC_Os01g18230	0.230948	0.621034	-0.611738	0.138892	1.33315	0.00226092	1.14875	0.0142866	-0.30214	0.598208	-0.171096	1	0.540545	0.185059	0.0133068	1
LOC_Os01g18240	0.944826	0.00012113	-0.813819	0.0011987	0.439068	0.146721	0.0470881	1	-1.11151	6.91e-06	-0.827481	0.00329775	0.64714	0.0111383	-0.435501	0.231883
LOC_Os01g18250	-2.02331	0.460207	1.89433	0.515538	-2.67201	0.411753	0	1	2.02331	0.559702	2.67201	0.641845	-1.89433	0.475645	0	1
LOC_Os01g18280	-0.916378	4.98e-08	-0.891926	1.03e-07	0.766463	2.34e-05	0.485911	0.023118	-0.399769	0.0462844	-0.0563442	1	-0.42422	0.0222519	0.224207	0.530548
LOC_Os01g18310	0.302226	0.754289	-0.903921	0.209778	0.395785	0.689587	1.21442	0.100595	-0.831765	0.329309	0.324096	0.957183	0.374383	0.677395	-0.494541	0.708878
LOC_Os01g18320	0.702289	0.219512	1.23816	0.0182519	-0.422037	0.553757	0.3084	0.775774	-0.24193	0.827214	0.771255	0.392488	-0.777796	0.154434	0.0408177	1
LOC_Os01g18360	0.0560541	0.986453	-1.27389	0.00140592	0.693169	0.128336	0.00105378	1	-1.34111	0.00103936	0.245116	0.88596	-0.0111655	1	0.937232	0.0448825
LOC_Os01g18370	-2.85697	0.0387903	-2.47533	0.0722822	-2.08449	0.149755	-0.0224744	1	-0.13012	1	0.974211	0.755943	-0.511756	0.858167	-1.0878	0.708878
LOC_Os01g18375	-2.81235	0.271603	0.098426	1	-2.32245	0.410847	-1.43026	0.717285	1.03065	0.826531	0.911723	0.966213	-1.88012	0.457926	0.0195258	1
LOC_Os01g18390	-1.78353	0.256929	-0.315615	0.923462	1.61303	0.450997	-0.478301	0.965828	-0.257564	0.982124	-0.43625	1	-1.72548	0.275126	1.65508	0.609326
LOC_Os01g18400	-2.37999	3.27e-48	-1.6484	3.13e-22	0.144889	0.721386	-0.751953	0.00154785	2.04099	1.44e-36	-0.872105	0.000243917	1.3094	2.73e-14	0.0247369	1
LOC_Os01g18410	-1.922	2.11e-06	-0.00823327	1	1.22211	0.00406829	0.431664	0.570826	-0.10268	0.928985	-0.158208	1	-2.01645	3.04e-07	0.632236	0.26462
LOC_Os01g18440	0	1	-1.77825	0.527711	0	1	0	1	-1.77825	0.608806	0	1	0	1	0	1
LOC_Os01g18450	1.65455	0.000146249	-1.1921	0.00107391	-2.4742	0.0868537	-0.111846	1	-2.13234	1.44e-07	-0.910021	0.597617	0.714312	0.0849531	-3.27237	0.0077197
LOC_Os01g18490	4.77274	0.0866658	4.08641	0.142065	0	1	0	1	0	1	0	1	0.686323	0.86633	0	1
LOC_Os01g18530	-2.36468	8.91e-07	-1.21025	0.0672782	-2.57677	0.0277321	-0.974567	0.564357	3.94232	1.3e-14	0.431233	0.940073	2.78789	3.63e-07	-1.17097	0.708878
LOC_Os01g18584	-0.801318	8.57e-06	-0.644138	0.000364829	0.556588	0.00253779	0.310011	0.209034	-0.51145	0.00895	0.235603	0.544283	-0.66863	0.000276885	0.482181	0.019153
LOC_Os01g18620	0.880483	0.0333129	-0.780516	0.0364898	0.454364	0.451301	1.06094	0.0148725	-1.38496	0.000252186	-0.174644	1	0.276039	0.550019	-0.781225	0.104587
LOC_Os01g18630	-0.540704	0.00147075	0.222936	0.302333	0.454334	0.013465	0.427253	0.0360521	0.195598	0.449369	-0.305793	0.268014	-0.568042	0.000789694	-0.278712	0.2996
LOC_Os01g18640	0.221946	0.445396	0.0395376	0.98472	-0.0465752	0.99891	-0.412269	0.191375	-0.22165	0.558363	0.104603	0.97896	-0.0392419	0.976599	0.470297	0.131164
LOC_Os01g18660	0.260648	0.219954	-0.399803	0.0453088	-0.302692	0.163829	-0.431855	0.0454776	-0.584859	0.0023232	0.132759	0.821541	0.0755916	0.806337	0.261923	0.395091
LOC_Os01g18670	0.113041	0.742897	0.44043	0.100872	-0.168737	0.651837	-0.358578	0.298303	0.680623	0.00687406	-0.213127	0.755943	0.353233	0.184863	-0.0232852	1
LOC_Os01g18710	3.52617	0.112733	0.76446	0.698035	0.975561	0.610328	-1.26263	0.615422	-4.37806	0.0550445	-0.240748	1	-1.61634	0.316054	1.99744	0.379215
LOC_Os01g18730	0	1	0	1	-1.96554	0.604017	0	1	0	1	3.84959	0.423831	0	1	1.88405	0.708878
LOC_Os01g18744	0.892255	0.000167719	0.204176	0.533369	-0.995377	3.84e-05	-0.989547	9.38e-05	-0.100864	0.865912	-0.544501	0.0973911	0.587216	0.0189577	-0.550331	0.0718055
LOC_Os01g18800	0.228007	0.45057	-0.24912	0.445874	-0.928478	0.000136387	-1.54337	8.64e-11	0.302311	0.394769	0.0600065	1	0.779439	0.00120174	0.674893	0.0157289
LOC_Os01g18830	1.88009	0.489178	0	1	0	1	0	1	0	1	0	1	1.88009	0.475645	0	1
LOC_Os01g18840	6.91146	1.15e-07	3.60778	2.81e-05	-0.619362	0.765877	-1.12838	0.588821	-3.43712	0.137492	-0.137087	1	-0.133442	0.954126	0.371931	1
LOC_Os01g18850	-0.703479	0.00373287	0.301897	0.325858	0.214534	0.546759	0.409589	0.221121	0.312874	0.367232	0.167778	0.852788	-0.692501	0.00444351	-0.027278	1
LOC_Os01g18860	1.12414	0.0518321	-0.128846	0.913007	-4.83392	0.00179433	-4.21972	3.1e-05	-1.15657	0.0636478	-1.24732	0.204232	0.0964139	0.951772	-1.86152	0.665662
LOC_Os01g18870	0	1	0	1	-2.71445	0.394306	-4.08326	0.263427	0	1	-1.36881	0.92035	0	1	0	1
LOC_Os01g18880	-0.144523	0.515128	0.333316	0.098279	0.566484	0.0020632	0.610618	0.00158089	-0.0694692	0.881254	0.0847195	0.969725	-0.547308	0.00207327	0.0405852	1
LOC_Os01g18890	2.09238	0.223144	-1.48231	0.434215	-1.64254	0.472405	-0.0064897	1	-1.98636	0.348699	1.1557	0.814052	1.58833	0.351046	-0.480347	1
LOC_Os01g18900	-0.177551	1	0.867826	0.836434	2.68724	0.378712	-0.888672	0.902432	1.91032	0.596834	-3.55332	0.4201	0.864942	0.810638	0.0225922	1
LOC_Os01g18910	1.82297	0.429683	-3.91168	0.0504604	-4.11034	0.0875508	-2.5846	0.346801	-3.76702	0.0836954	-0.337562	1	1.96763	0.380062	-1.8633	0.700722
LOC_Os01g18920	10.4598	1.9e-26	11.7153	8.93e-36	0	1	0	1	0	1	0	1	-1.25551	0.0174956	0	1
LOC_Os01g18950	-1.60511	0.00481149	-2.55637	6.76e-09	-1.12978	0.264435	-1.83411	0.00267289	-1.1769	0.00566265	-1.53	0.0183849	-0.225643	0.859558	-0.825678	0.674208
LOC_Os01g18970	0.183029	0.81046	-2.8194	1.34e-09	-1.75284	0.000839929	-0.400022	0.622927	-2.12496	5.86e-06	-1.05445	0.104119	0.877472	0.0922203	-2.40727	3.11e-06
LOC_Os01g19020	0.729735	0.00259881	-1.88911	1.82e-16	-2.45305	1.27e-25	-0.695069	0.0121751	-0.926261	0.000149319	-0.670256	0.0230983	1.69259	1.5e-13	-2.42824	1.13e-24
LOC_Os01g19050	0	1	-4.24153	0.0986804	2.65011	0.304845	3.51636	0.259645	-4.24153	0.14243	2.68437	0.567527	0	1	1.81811	0.699949
LOC_Os01g19110	-1.99465	0.461231	3.14524	0.29782	0	1	1.83818	0.615422	1.99465	0.559702	0	1	-3.14524	0.273766	-1.83818	0.708878
LOC_Os01g19120	-3.32471	0.247269	0	1	-1.91875	0.544906	-0.024072	1	3.32471	0.330945	0.0589419	1	0	1	-1.83574	0.708878
LOC_Os01g19130	0.898972	0.000123666	0.0989192	0.829339	-0.537652	0.0466787	0.0631368	0.987495	1.19868	3.06e-07	0.35437	0.445014	1.99874	1.31e-18	-0.246419	0.666933
LOC_Os01g19140	-1.02653	0.0715382	-0.273321	0.748416	0.495195	0.521382	-0.0116997	1	-0.0577215	1	-0.473738	0.755943	-0.810934	0.173236	0.0331572	1
LOC_Os01g19150	0.366427	0.181296	0.609098	0.0180822	0.215362	0.546759	0.3801	0.276512	-0.109958	0.845028	0.0822594	1	-0.352629	0.202487	-0.0824792	1
LOC_Os01g19160	-0.146502	0.869038	0.407223	0.527711	-0.0271226	1	0.308799	0.755705	0.0565461	1	-0.242026	0.952104	-0.49718	0.396148	-0.577948	0.547215
LOC_Os01g19170	1.2182	4.57e-12	1.05128	6.5e-09	-0.0169039	1	-1.43227	1.41e-11	0.511407	0.0156528	0.0585226	1	0.678327	0.000208735	1.47389	2.14e-12
LOC_Os01g19220	0.11626	0.921305	-1.71616	0.00121707	-2.25248	8.95e-05	-0.433306	0.629839	-0.447371	0.586636	-0.824513	0.374038	1.38505	0.00941876	-2.64369	5.2e-06
LOC_Os01g19240	-0.356708	0.564653	-0.628798	0.346924	-0.2143	0.870693	-0.77718	0.305242	1.36902	0.011939	-0.733949	0.478413	1.64111	0.00133475	-0.171069	1
LOC_Os01g19250	-2.03345	0.287328	1.08146	0.600199	2.72589	0.208283	2.25788	0.355218	0.70663	0.831844	-0.723399	1	-2.40828	0.185778	-0.255394	1
LOC_Os01g19260	-0.766722	0.00116767	-0.605709	0.0164585	-0.858888	0.00034722	-0.898898	0.000361098	0.153988	0.723953	0.26762	0.645245	-0.00702531	1	0.30763	0.495233
LOC_Os01g19270	0.283518	0.639153	-0.217682	0.834659	-0.0638761	1	0.481329	0.575574	0.550022	0.471541	0.387745	0.79186	1.05122	0.0424106	-0.15746	1
LOC_Os01g19280	0.686536	0.818453	-0.415	0.957681	-2.70305	0.34044	-3.79388	0.213092	1.16515	0.745369	-1.09083	0.925917	2.26668	0.332951	0	1
LOC_Os01g19290	0.6207	0.0653305	0.136911	0.841923	-0.73764	0.681104	-2.05583	0.000139308	0.369255	0.493231	-3.06358	7.02e-07	0.853044	0.00784581	-1.74539	0.179987
LOC_Os01g19320	-0.188182	1	0.0480337	1	0	1	1.87162	0.615422	1.01643	0.864027	0	1	0.780217	0.867168	-1.87162	0.708878
LOC_Os01g19330	4.43149	7.56e-90	1.25125	7.76e-05	-1.6229	5.07e-07	-1.50514	7.36e-08	2.615	4.42e-22	-0.822443	0.00812335	5.79525	3.07e-128	-0.940204	0.0234268
LOC_Os01g19340	-0.76316	0.751485	0.106079	1	0.693761	0.852262	1.05555	0.741157	0.835805	0.806855	-0.233943	1	-0.0334342	1	-0.595735	0.986613
LOC_Os01g19370	-0.442146	0.424383	-1.9086	4.75e-05	1.98794	7.65e-06	-0.352195	0.759716	-0.400646	0.525667	-0.437124	0.797921	1.06581	0.0670969	1.90301	2.19e-05
LOC_Os01g19380	-1.30563	0.0212331	-0.211652	0.831334	0.337313	0.685633	0.37028	0.697753	0.091169	1	-0.280878	0.92798	-1.00281	0.092486	-0.313846	0.863364
LOC_Os01g19390	-1.11881	1.07e-10	-0.197013	0.429313	-0.269517	0.25537	-0.361506	0.140898	0.820482	5.23e-06	0.269177	0.458071	-0.101314	0.713039	0.361166	0.163575
LOC_Os01g19400	0.381978	0.0852401	0.126751	0.687988	0.300791	0.242502	0.278831	0.371706	0.111744	0.7902	0.121718	0.909074	0.366971	0.0985173	0.143678	0.811279
LOC_Os01g19410	0.791386	0.00071477	1.3004	8.8e-09	0.206345	0.550421	0.366961	0.286114	-0.223277	0.559702	-0.188627	0.791347	-0.732292	0.0019313	-0.349243	0.388635
LOC_Os01g19440	-1.99254	0.462404	-1.77826	0.527711	0	1	0.00588725	1	0.21428	1	-1.86471	0.755943	0	1	-1.8706	0.708878
LOC_Os01g19450	0.171775	0.549652	0.060303	0.92191	-0.52731	0.0375281	-0.310125	0.377675	-0.0237573	1	0.548094	0.0652654	0.0877147	0.826132	0.330909	0.40054
LOC_Os01g19470	-0.323269	0.24589	0.170783	0.622101	-0.0904802	0.887757	-0.118219	0.85925	0.321902	0.345249	0.207216	0.755943	-0.17215	0.582232	0.234955	0.697094
LOC_Os01g19480	1.19155	0.0141365	-0.312583	0.646326	1.15115	0.0376747	0.374375	0.672013	-1.28904	0.0122842	-0.955063	0.209754	0.215095	0.766191	-0.178289	0.994025
LOC_Os01g19490	0.70554	9.17e-05	1.05596	7.25e-10	0.240144	0.31105	0.180641	0.572702	-0.175755	0.559702	-0.239463	0.532476	-0.526174	0.00362024	-0.17996	0.676578
LOC_Os01g19500	0	1	-1.78007	0.527711	0	1	0	1	-1.78007	0.608806	0	1	0	1	0	1
LOC_Os01g19529	0.681983	0.882847	3.16143	0.278582	-0.039577	1	-2.62282	0.48371	1.97592	0.556675	-0.703863	1	-0.503521	0.943437	1.87938	0.708878
LOC_Os01g19548	0.631544	0.116071	0.0596431	0.988174	0.0378606	1	-0.135483	0.927498	-0.371502	0.520613	-0.137294	1	0.200398	0.700866	0.0360497	1
LOC_Os01g19590	0	1	1.89321	0.515538	0	1	1.85215	0.615422	0	1	0	1	-1.89321	0.475645	-1.85215	0.708878
LOC_Os01g19630	0.0383715	0.952039	-0.213274	0.393124	0.596644	0.00182539	0.399392	0.0877929	-1.13242	1.36e-09	0.13109	0.84986	-0.880772	2.95e-06	0.328342	0.225882
LOC_Os01g19660	3.16717	0.273293	4.07551	0.169056	0	1	0	1	0	1	0	1	-0.908341	0.823557	0	1
LOC_Os01g19670	0.325404	0.967012	-1.16814	0.709294	-0.544808	0.934896	-0.23307	1	-0.237608	1	-0.19675	1	1.25593	0.647116	-0.508487	1
LOC_Os01g19694	1.06979	2.52e-08	0.794991	5.7e-05	0.687584	0.000993937	0.231438	0.514912	-0.276284	0.344227	0.471408	0.0968476	-0.00148637	1	0.927554	7.61e-06
LOC_Os01g19730	0	1	0	1	0	1	1.83692	0.615422	0	1	0	1	0	1	-1.83692	0.708878
LOC_Os01g19740	5.02091	1.72e-16	5.17806	3.13e-18	-2.41993	1.68e-06	-1.99698	0.000275188	-0.0959713	1	0.842797	0.306461	-0.25313	0.729548	0.419848	0.748648
LOC_Os01g19750	-8.51242	1.92e-140	0.0812507	1	-5.13e-15	1	-1.85128	0.564929	12.4054	1.11e-162	-1.85128	0.725002	3.81176	0.000124823	-5.13e-15	1
LOC_Os01g19760	-0.211219	0.322936	0.22775	0.313189	0.102029	0.754715	0.127047	0.716707	0.0522806	0.940199	0.0219481	1	-0.386689	0.0395318	-0.00307043	1
LOC_Os01g19770	0.682907	0.878241	-2.29491	0.478423	0	1	0.0411932	1	-2.20729	0.559702	-1.82893	0.755943	0.770528	0.859997	-1.87012	0.708878
LOC_Os01g19780	0.528228	0.90902	0.970733	0.80197	0	1	0.793908	0.937931	0.732475	0.91435	-1.86797	0.755943	0.289971	0.999105	-2.66187	0.552173
LOC_Os01g19800	0.959291	0.00015405	-0.517978	0.0967844	-0.963449	0.000936637	-0.562366	0.105067	1.18909	5.3e-06	-0.456624	0.32775	2.66636	5.31e-26	-0.857707	0.00699301
LOC_Os01g19820	1.86693	1.93e-16	1.31591	3.47e-09	-3.83802	7.38e-67	-1.57998	2.08e-11	-0.53464	0.0768519	2.72142	1.29e-37	0.016382	1	0.463381	0.204631
LOC_Os01g19840	0.484135	0.0520371	0.17534	0.597581	-0.342353	0.251541	-0.406178	0.206237	0.32057	0.332959	0.0694292	1	0.629366	0.0082923	0.133254	0.898496
LOC_Os01g19850	-0.988084	0.008731	-1.22052	0.00116806	2.21405	3.49e-09	1.12755	0.00750361	-0.011475	1	-1.04667	0.0310518	0.220959	0.673911	0.0398311	1
LOC_Os01g19860	-1.43594	0.0121283	-1.66622	0.00759878	2.33537	0.00217306	2.04757	0.00426106	0.258249	0.797426	-0.583466	0.890938	0.48853	0.592105	-0.295667	0.897294
LOC_Os01g19870	-0.0972641	0.692375	-0.300084	0.149099	-0.340087	0.105205	-0.0597604	0.948911	0.255862	0.290998	0.322203	0.260215	0.458682	0.0113358	0.0418763	1
LOC_Os01g19880	1.13942	0.0161172	2.34834	8.09e-06	0.0243391	1	0.237145	0.854627	4.27156	6.69e-17	-0.700025	0.467572	3.06264	3.61e-11	-0.912831	0.178787
LOC_Os01g19940	-0.0670441	0.866482	-0.336656	0.199271	-1.23746	5.69e-09	-0.893481	0.000117085	0.672442	0.00333709	0.33639	0.40878	0.942054	7.13e-06	-0.00759136	1
LOC_Os01g19960	3.91325	2.78e-07	3.55259	2.69e-16	0.732856	0.825525	-0.791247	0.615422	-2.1316	0.0779204	-2.69512	0.101233	-1.77094	1.57e-06	-1.17101	0.695036
LOC_Os01g19970	0.144858	0.884685	-1.3972	0.0332038	2.15946	1.11e-05	1.10202	0.056633	0.62676	0.426548	-1.01397	0.168668	2.16882	0.000156469	0.0434675	1
LOC_Os01g19980	0	1	0	1	1.88176	0.550421	0	1	0	1	0	1	0	1	1.88176	0.708878
LOC_Os01g19990	1.66141	0.0570579	0.438243	0.744755	-2.03093	0.166547	-0.463185	0.896514	-0.24857	0.945791	0.394766	1	0.9746	0.277772	-1.17298	0.708878
LOC_Os01g20000	0	1	-1.82456	0.527711	0	1	0	1	-1.82456	0.608806	0	1	0	1	0	1
LOC_Os01g20010	0.88563	0.366494	-1.2561	0.311925	2.30631	0.0603563	2.42619	0.204444	0.357996	0.866646	1.37492	0.755943	2.49972	0.00764016	1.25504	0.481918
LOC_Os01g20030	0.162897	0.967091	-0.145451	1	-6.28648	6.54e-05	-2.78275	0.0676075	1.45362	0.340554	0.865595	0.755943	1.76197	0.144572	-2.63813	0.431139
LOC_Os01g20080	-2.01826	0.46244	0	1	0	1	0	1	2.01826	0.559702	0	1	0	1	0	1
LOC_Os01g20100	0.13865	0.880212	-3.12777	2.82e-10	1.69045	0.014649	0.844904	0.235146	-0.611915	0.380917	-2.74094	1.96e-05	2.65451	7.46e-08	-1.89539	0.000902312
LOC_Os01g20110	0.875492	0.000303016	1.10877	2.79e-06	-0.137303	0.764056	0.204341	0.639172	-0.086067	0.909548	0.0300642	1	-0.319347	0.257237	-0.31158	0.514478
LOC_Os01g20120	0.316217	0.115256	-0.141086	0.577964	-0.13949	0.629758	-0.342862	0.178795	-0.241551	0.35335	0.216299	0.635963	0.215752	0.320788	0.419671	0.0812407
LOC_Os01g20150	-1.99513	0.463026	0	1	0	1	0	1	1.99513	0.559702	0	1	0	1	0	1
LOC_Os01g20160	1.51089	1.36e-13	1.14196	3.06e-08	3.29723	1.33e-53	0.822492	0.000346566	-0.955912	9.27e-06	-1.92788	2.17e-19	-0.586988	0.00728216	0.546857	0.0336256
LOC_Os01g20204	-1.85608	0.0621705	0.0954724	1	3.4172	0.00107016	6.21012	4.89e-05	3.06335	0.00582276	3.21293	0.290458	1.1118	0.461566	0.42001	0.915976
LOC_Os01g20206	-2.10813	5.36e-08	-1.48073	0.000514564	0.239805	0.757709	0.311671	0.701265	2.4322	6.48e-10	0.0442224	1	1.8048	1.15e-05	-0.0276438	1
LOC_Os01g20208	1.88037	0.489178	0	1	0	1	0	1	0	1	0	1	1.88037	0.475645	0	1
LOC_Os01g20710	4.28559	0.101035	-1.1784	0.72782	-1.32178	0.716923	0.278368	1	-3.06782	0.342205	-0.33107	1	2.39616	0.349502	-1.93121	0.708878
LOC_Os01g20720	-0.79325	0.000180251	-0.18539	0.515538	0.14043	0.676846	0.125996	0.778942	-0.688888	0.00142454	-0.372043	0.2568	-1.29675	1.03e-10	-0.357609	0.239413
LOC_Os01g20730	0.810633	0.781098	1.23253	0.66071	0	1	-3.10789	0.338976	0.246826	1	-3.10789	0.482185	-0.175068	1	0	1
LOC_Os01g20770	-0.197797	1	-3.73571	0.147938	-2.81447	0.285566	0.885682	0.870634	-0.383767	0.987462	1.52475	0.780678	3.15415	0.202268	-2.17539	0.62897
LOC_Os01g20780	1.60575	0.00201741	-1.10082	0.0683261	-2.18869	0.000749041	-0.989846	0.196511	0.531535	0.520448	-0.438988	0.788791	3.23811	7.71e-10	-1.63783	0.0341402
LOC_Os01g20800	0	1	1.87486	0.515538	0	1	0	1	0	1	0	1	-1.87486	0.475645	0	1
LOC_Os01g20820	1.22548	0.582028	-0.773767	0.760475	-3.24815	0.207703	-0.39095	1	-2.58381	0.262054	-0.281474	1	-0.58456	0.834901	-3.13867	0.3562
LOC_Os01g20830	1.29802	0.0298281	1.39308	0.00598508	-0.881116	0.0995755	-0.687994	0.302592	-1.11692	0.110193	0.0729258	1	-1.21198	0.0154977	-0.120197	1
LOC_Os01g20840	-0.221327	0.444267	-0.630902	0.00923568	0.00525955	1	0.1842	0.665643	-0.421615	0.145064	0.0863729	1	-0.0120405	1	-0.0925681	0.982606
LOC_Os01g20850	0	1	-1.80999	0.527711	0	1	-1.87239	0.615422	-1.80999	0.608806	-1.87239	0.755943	0	1	0	1
LOC_Os01g20860	-1.18526	1.16e-08	-1.43024	4.95e-12	0.762542	0.000871066	0.338455	0.30097	-0.455233	0.0788328	-0.231404	0.709699	-0.210249	0.449528	0.192683	0.709356
LOC_Os01g20880	-0.987593	7.15e-08	-0.0329915	0.983641	0.574043	0.0057773	0.769039	0.000220076	-0.0455601	0.969934	0.136587	0.858982	-1.00016	5.27e-08	-0.058409	1
LOC_Os01g20890	-0.493452	0.0509719	0.157004	0.656515	0.428829	0.133448	0.732848	0.00613742	-0.160244	0.707044	-0.0814163	1	-0.8107	0.000548081	-0.385436	0.305747
LOC_Os01g20894	0.89274	0.115596	1.06317	0.0386354	-0.234825	0.814346	1.01527	0.0947607	-1.05352	0.0838548	0.3864	0.793563	-1.22395	0.0121055	-0.863699	0.213317
LOC_Os01g20900	-0.36995	0.0544597	0.224535	0.324174	-0.00554992	1	0.289239	0.260995	0.0406279	0.97444	0.258506	0.472462	-0.553858	0.00202147	-0.036283	1
LOC_Os01g20910	2.11234	3.88e-05	0.223245	0.821777	-0.323358	0.714699	0.339156	0.746683	-0.0591474	1	0.0384065	1	1.82995	0.000348264	-0.624107	0.546527
LOC_Os01g20920	0	1	0	1	2.66576	0.424399	-1.86608	0.615422	0	1	-1.86608	0.755943	0	1	2.66576	0.593646
LOC_Os01g20930	1.68658	0.0106246	0.0647279	1	1.14944	0.0435535	0.425249	0.704709	-1.53656	0.0384173	0.237401	1	0.0852911	0.976911	0.96159	0.152782
LOC_Os01g20940	1.10241	1.46e-10	1.10774	7.43e-11	1.0525	1.92e-09	0.596522	0.00267739	-0.472944	0.0211277	-0.628754	0.00231484	-0.478282	0.00893581	-0.172778	0.708878
LOC_Os01g20950	1.23661	0.0761164	0.0285112	1	-0.37702	0.624752	-0.761752	0.302869	-2.11027	0.000973786	0.0187507	1	-0.902164	0.148764	0.403482	0.755071
LOC_Os01g20970	1.00522	0.745958	-3.41655	0.215272	0.756518	0.905881	-4.29699	0.175495	-0.600229	0.943728	-2.41141	0.663361	3.82154	0.138691	2.64209	0.543805
LOC_Os01g20980	-0.0860736	0.9615	0.053763	1	-0.33044	0.706356	-1.02512	0.126843	1.08857	0.0606439	-0.418471	0.775165	0.948729	0.076459	0.276211	0.920922
LOC_Os01g21010	2.65709	0.324997	-3.72081	0.178356	-0.9071	0.853274	0.383081	1	-3.72081	0.244121	0.433625	1	2.65709	0.307655	-0.856556	0.980054
LOC_Os01g21034	1.88825	1.21e-09	-0.120123	0.914231	-1.15981	0.217965	0.466126	0.707074	1.08389	0.0112174	0.259976	1	3.09227	2.09e-20	-1.36596	0.179124
LOC_Os01g21050	1.92234	0.124424	-0.107983	1	-0.640114	0.682831	0.0868653	1	-1.83615	0.215991	0.0730797	1	0.194172	0.949593	-0.6539	0.823169
LOC_Os01g21070	1.60393	9.06e-05	-0.741574	0.106062	-0.51294	0.504186	0.240884	0.818751	-1.41346	0.00121973	-0.762658	0.354206	0.932043	0.0249159	-1.51648	0.00414322
LOC_Os01g21100	1.88009	0.489178	0	1	0	1	0	1	0	1	0	1	1.88009	0.475645	0	1
LOC_Os01g21120	2.1841	3.64e-19	0.842436	0.0250475	-4.426	1.56e-60	-1.56632	2.59e-08	2.91069	2.12e-23	2.6947	2.53e-27	4.25235	9.26e-55	-0.164994	0.91578
LOC_Os01g21144	-0.76713	0.0770751	-1.15142	0.0113307	0.249442	0.635703	0.0217358	1	0.231539	0.741988	0.319222	0.755943	0.615828	0.258937	0.546929	0.322214
LOC_Os01g21160	0.0565444	0.858632	0.473379	0.0111319	0.884572	3.29e-07	0.303541	0.221874	0.532101	0.00481478	-0.169589	0.755943	0.115266	0.627625	0.411441	0.0616276
LOC_Os01g21170	0	1	1.87445	0.515538	-1.88902	0.546381	0.00826549	1	0	1	0.0256099	1	-1.87445	0.475645	-1.87168	0.708878
LOC_Os01g21180	0.362548	0.159008	-0.0555118	0.937617	-0.151154	0.691383	-0.294991	0.415513	0.0465843	0.987829	-0.0116728	1	0.464644	0.0575063	0.132164	0.894393
LOC_Os01g21240	-0.164017	0.879376	0.535462	0.356437	0.650658	0.0746581	0.857979	0.0545339	-0.391738	0.65151	0.994884	0.0253771	-1.09122	0.0332083	0.787564	0.041175
LOC_Os01g21250	0.559901	0.0155904	0.552935	0.0290574	-1.73254	1.1e-15	-2.15038	4.3e-22	3.62162	3.35e-58	0.806955	0.0012645	3.62858	5.05e-59	1.22479	1.4e-07
LOC_Os01g21260	-5.13e-15	1	0.0728109	1	-5.13e-15	1	2.63057	0.497756	-1.80984	0.608806	0	1	-1.88265	0.475645	-2.63057	0.594147
LOC_Os01g21300	-1.08862	0.0112822	-0.695337	0.167706	-1.77491	7.72e-05	-0.0187375	1	0.451797	0.462614	0.457058	0.654363	0.0585154	1	-1.29912	0.0130307
LOC_Os01g21310	-0.502944	0.289845	-1.91043	7.17e-06	-3.18802	2.44e-11	-0.228489	0.835115	-0.0556035	1	0.812373	0.182956	1.35188	0.00274958	-2.14716	0.000102963
LOC_Os01g21320	-0.333759	0.22271	-0.0570543	0.938603	-0.0449873	1	0.0944307	0.913292	-0.292089	0.405956	0.147928	0.89438	-0.568793	0.0209811	0.00851023	1
LOC_Os01g21350	0	1	0	1	0	1	1.87342	0.615422	0	1	0	1	0	1	-1.87342	0.708878
LOC_Os01g21380	-0.862939	0.0939545	-2.22474	3.61e-06	0.339037	0.664032	-0.617093	0.435819	-0.323349	0.685479	-0.234054	0.964844	1.03845	0.0532792	0.722077	0.391245
LOC_Os01g21410	-0.0551733	0.889636	-0.169521	0.53012	-0.270328	0.3017	-0.150216	0.691857	-0.0528638	0.956815	0.171852	0.755943	0.0614842	0.878658	0.0517402	1
LOC_Os01g21420	-0.248052	0.288187	0.407137	0.0620859	1.81975	1.65e-22	0.886121	1.3e-05	-0.301207	0.2566	-0.437289	0.117188	-0.956396	3.76e-07	0.496343	0.0345552
LOC_Os01g21440	0.543024	0.0318098	-0.176607	0.608583	-0.402351	0.173043	-0.533049	0.0755691	-0.156023	0.725693	0.139067	0.917184	0.563608	0.0248711	0.269765	0.600156
LOC_Os01g21450	0.0708751	0.876977	0.220967	0.51326	-0.0613907	0.962912	-0.0720851	0.965828	-0.229431	0.558217	0.0738385	1	-0.379523	0.160419	0.084533	1
LOC_Os01g21520	-1.67022	0.446438	0	1	-2.73701	0.328385	-3.17405	0.315918	5.9236	0.0169529	-0.437043	1	4.25338	0.0734553	0	1
LOC_Os01g21560	-0.773904	0.178877	-0.674311	0.301942	-1.2241	0.0328107	-0.616141	0.4658	0.754735	0.275806	0.421743	0.770332	0.655142	0.283004	-0.186217	1
LOC_Os01g21580	1.8746	0.489178	0	1	0	1	1.84277	0.615422	0	1	0	1	1.8746	0.475645	-1.84277	0.708878
LOC_Os01g21585	-2.79024	0.279047	0.0906792	1	-0.0769012	1	0.787893	0.929939	1.00927	0.835326	2.69921	0.581291	-1.87165	0.461908	1.83442	0.708878
LOC_Os01g21590	0.504136	0.529452	1.80355	0.00660468	-6.23951	1.35e-26	-4.25208	1.77e-09	0.668479	0.559702	3.20803	1.37e-10	-0.630936	0.37181	1.2206	0.469525
LOC_Os01g21610	-0.0894985	0.880629	-0.0960881	0.893883	-0.289594	0.53437	-0.0971803	0.96015	0.0148812	1	0.360871	0.633629	0.0214708	1	0.168458	0.914996
LOC_Os01g21620	0	1	-1.77825	0.527711	0	1	0	1	-1.77825	0.608806	0	1	0	1	0	1
LOC_Os01g21630	-3.72931	3.37e-21	-1.13817	0.0331357	-1.41175	0.0416008	-0.117158	0.987944	3.00148	1.07e-15	-0.938146	0.202168	0.410339	0.542122	-2.23274	0.000167046
LOC_Os01g21640	2.94287	9.02e-10	-1.11075	0.153134	-2.7029	0.247773	-1.11098	0.476779	-0.571688	0.571906	-1.92885	0.271732	3.48193	2.62e-12	-3.52078	0.129016
LOC_Os01g21650	-0.906437	0.00500426	0.713621	0.229468	-1.05489	0.0854914	-0.714936	0.14266	2.51538	4.41e-12	-1.04646	0.0316715	0.895325	0.0297429	-1.38641	0.0158975
LOC_Os01g21660	3.50616	0.170869	1.78186	0.522654	-0.0222491	1	-1.83533	0.613032	-1.77277	0.58729	-0.601782	1	-0.0484679	1	1.2113	0.868059
LOC_Os01g21670	-2.80356	0.32665	-2.54866	0.402055	0	1	5.13e-15	1	0.254902	1	5.13e-15	1	0	1	0	1
LOC_Os01g21710	1.87145	0.489178	0	1	0	1	0	1	0	1	0	1	1.87145	0.475645	0	1
LOC_Os01g21740	-1.8983	0.000270836	-3.5668	9.43e-12	-0.395643	0.714318	1.33934	0.0617498	-1.46261	0.00763133	0.101441	1	0.205891	0.828883	-1.63354	0.0179706
LOC_Os01g21780	0	1	0	1	1.88176	0.550421	0	1	0	1	0	1	0	1	1.88176	0.708878
LOC_Os01g21800	-2.82771	0.309133	0.0709477	1	3.15306	0.325382	2.64009	0.48311	1.02141	0.859243	0	1	-1.87725	0.475645	0.512968	1
LOC_Os01g21810	-2.86943	3.18e-05	-1.6119	0.000748595	1.18458	0.00530037	0.551957	0.1583	-0.655514	0.252235	-1.72026	1.2e-05	-1.91305	0.022972	-1.08764	0.00104198
LOC_Os01g21820	-5.94e-07	1	0.521908	0.00541638	0.246271	0.300346	0.354544	0.134739	-0.126781	0.696667	0.170217	0.755943	-0.648689	0.000279702	0.0619442	1
LOC_Os01g21850	-0.0705395	0.809605	0.0650745	0.861648	-0.181644	0.49425	-0.139597	0.680635	0.124545	0.699118	0.0570923	1	-0.0110692	1	0.0150451	1
LOC_Os01g21860	0.373894	0.0471945	0.0235811	1	-0.252888	0.27365	-0.0363917	1	-0.169847	0.557677	-0.0717295	0.999752	0.180466	0.408431	-0.288226	0.307652
LOC_Os01g21870	-0.155193	0.865776	-0.326527	0.655433	-4.03726	2.07e-18	-1.19296	0.0275119	-0.0939765	0.994138	1.71804	0.000126259	0.0773579	0.986792	-1.12626	0.106922
LOC_Os01g21880	-0.529266	0.398938	-0.544408	0.456926	-2.37119	4.05e-06	-0.289896	0.808691	1.10812	0.0715283	1.42195	0.0200481	1.12327	0.0475099	-0.659344	0.505513
LOC_Os01g21900	-4.4777	0.0816554	-1.19888	0.726871	-1.93644	0.521944	0.5313	0.986292	1.40897	0.69596	-1.58273	0.829572	-1.86984	0.46344	-4.05047	0.241694
LOC_Os01g21940	-0.263814	0.199801	0.0106067	1	-0.160326	0.546381	-0.158418	0.615422	0.0102159	1	0.0971764	0.934511	-0.264205	0.19889	0.0952685	0.91988
LOC_Os01g21960	0.155586	0.485725	-1.08392	2.42e-10	-0.31784	0.174528	-0.501228	0.0201617	-0.00248938	1	-0.686758	0.000740812	1.23702	2.8e-13	-0.50337	0.023653
LOC_Os01g21970	-3.53434	7.47e-23	-0.540453	0.251843	-0.18861	0.846547	0.11962	0.978983	3.50802	1.99e-22	0.197394	0.975534	0.514127	0.248857	-0.110836	1
LOC_Os01g21990	1.51963	0.00246707	1.45235	0.00206423	-0.456433	0.427576	-0.100769	0.997861	-0.410562	0.64827	0.232133	0.920017	-0.343282	0.527809	-0.123531	1
LOC_Os01g22000	-1.87006	5.65e-08	-0.310132	0.680709	-0.848343	0.771203	0.291193	0.879465	2.15359	9.99e-10	-2.42429	0.0542372	0.593666	0.300711	-3.56382	0.00162636
LOC_Os01g22010	0.0221496	0.98398	-0.441647	0.00587051	0.640355	3.07e-05	0.0576197	0.928702	0.066893	0.857083	0.378888	0.0582189	0.53069	0.00049704	0.961623	1.33e-10
LOC_Os01g22039	0	1	1.87313	0.515538	1.81258	0.554146	-0.0192038	1	0	1	-1.87121	0.755943	-1.87313	0.475645	-0.0394275	1
LOC_Os01g22080	0	1	0	1	-1.89258	0.546759	0	1	0	1	1.89258	0.755943	0	1	0	1
LOC_Os01g22090	-0.262342	0.211009	0.19562	0.414306	0.377438	0.0677419	0.562469	0.00486155	0.103835	0.772662	-0.0646155	1	-0.354126	0.0703823	-0.249647	0.431535
LOC_Os01g22140	0	1	-1.77887	0.527711	0	1	1.87274	0.615422	-1.77887	0.608806	0	1	0	1	-1.87274	0.708878
LOC_Os01g22200	0	1	4.07963	0.180952	0	1	0	1	0	1	0	1	-4.07963	0.16325	0	1
LOC_Os01g22209	0	1	1.87313	0.515538	1.81258	0.554146	-0.0192038	1	0	1	-1.87121	0.755943	-1.87313	0.475645	-0.0394275	1
LOC_Os01g22220	-1.97894	0.463026	-1.7729	0.527711	0	1	0	1	0.206044	1	0	1	0	1	0	1
LOC_Os01g22230	0.578668	0.333203	-1.79652	0.000721746	0.924174	0.15367	-0.347334	0.766389	-0.225873	0.846956	-0.205915	1	2.14931	2.92e-05	1.06559	0.144031
LOC_Os01g22249	3.83729	0.163523	2.66537	0.337151	-4.34394	0.135643	-3.15918	0.365733	0	1	1.18476	0.929951	1.17193	0.712306	0	1
LOC_Os01g22336	0.67416	0.0508679	-0.940926	0.00638263	0.334526	0.478855	0.26736	0.64796	0.0168608	1	0.0237992	1	1.63195	2.68e-07	0.0909655	1
LOC_Os01g22352	-1.2019	8.1e-13	-0.792844	5.37e-06	0.638072	0.000519432	0.042396	1	0.173698	0.546481	0.855044	7.1e-06	-0.235362	0.271047	1.45072	7.16e-17
LOC_Os01g22370	-0.40432	0.128129	0.364367	0.209827	-1.13789	1.3e-06	-0.579717	0.0454923	0.662662	0.0110543	0.525347	0.112487	-0.106025	0.783905	-0.032822	1
LOC_Os01g22380	2.41715	0.252468	2.28458	0.353202	0.814938	0.843509	-2.40711	0.430858	1.04474	0.8	-1.56141	0.756376	1.17731	0.590578	1.66064	0.71187
LOC_Os01g22390	-0.569635	0.00406404	0.342057	0.132242	0.626409	0.00196008	0.677106	0.00140149	0.0399596	0.987306	0.0561409	1	-0.871733	3.85e-06	0.00544353	1
LOC_Os01g22430	-1.33167	1.93e-06	-0.395757	0.255645	0.809851	0.00741302	0.929318	0.00350429	-0.410548	0.288942	0.39018	0.528672	-1.34646	1.51e-06	0.270712	0.708502
LOC_Os01g22440	-2.01423	0.447246	-2.52964	0.381453	3.83647	0.214121	1.66745	0.712602	-0.515407	0.97525	-1.84662	0.755943	0	1	0.322398	1
LOC_Os01g22450	-0.508624	0.388122	-1.02756	0.0721386	0.867454	0.221877	0.238103	0.883172	0.983485	0.0955393	-1.00091	0.271674	1.50242	0.00334276	-0.371563	0.817461
LOC_Os01g22480	-0.0980924	0.711302	0.464057	0.014513	0.475815	0.0152685	0.585693	0.00340547	-0.488717	0.014954	0.0431146	1	-1.05087	8.73e-10	-0.0667637	0.99465
LOC_Os01g22490	0.567008	0.0115501	0.0406573	0.975307	-0.371773	0.164652	-0.298711	0.376814	0.256519	0.433941	0.0690524	1	0.78287	0.000281992	-0.0040093	1
LOC_Os01g22500	0.501715	0.0058785	0.414753	0.0328089	-0.0523518	0.938322	-0.0358399	1	-0.0301666	1	-0.0787039	0.981551	0.0567955	0.87039	-0.0952158	0.916695
LOC_Os01g22510	0.10513	0.698358	0.108309	0.726534	0.016114	1	-0.218236	0.498573	0.0555676	0.94351	-0.195607	0.721183	0.0523887	0.903572	0.0387433	1
LOC_Os01g22520	0.10434	0.776411	-0.33989	0.249636	-0.474152	0.0870904	-0.705729	0.0092108	0.0541395	0.974435	0.262408	0.663255	0.498369	0.0495515	0.493985	0.119971
LOC_Os01g22540	-1.15264	0.555565	-0.976129	0.681529	0.715418	0.888881	1.41404	0.641853	0.423417	0.946056	-0.727859	1	0.246909	0.986451	-1.42648	0.730205
LOC_Os01g22550	0.163231	0.610026	-0.191511	0.570999	0.103664	0.855371	-0.00469698	1	-0.192854	0.629445	-0.023868	1	0.161887	0.620369	0.0844931	1
LOC_Os01g22590	0.691892	0.743905	-0.0680174	1	-2.83573	0.182177	1.30453	0.710159	-0.0799298	1	2.86884	0.336486	0.679979	0.757506	-1.27143	0.816017
LOC_Os01g22600	-0.579694	0.0125749	-0.531211	0.0300995	0.56415	0.0236003	0.479001	0.0962956	0.172228	0.648066	-0.102438	0.979546	0.123745	0.707667	-0.0172887	1
LOC_Os01g22630	-0.25345	0.220019	0.184531	0.443361	-0.043901	0.969544	0.143576	0.661407	0.17085	0.557734	0.280553	0.393075	-0.267131	0.19029	0.0930756	0.924617
LOC_Os01g22640	0.180613	0.696762	-0.987435	0.00412601	0.104131	0.962362	-0.532197	0.296444	-0.191325	0.766353	-2.13383	1.34e-08	0.976723	0.00369625	-1.49751	0.000134554
LOC_Os01g22660	1.58921	0.000617493	-0.200958	0.817813	0.101079	0.999711	-0.589769	0.472684	-0.369047	0.637795	-0.511503	0.718953	1.42112	0.00238271	0.179345	1
LOC_Os01g22670	-1.90007	1.4e-17	-0.926262	7.12e-05	0.0367574	1	-0.0535033	1	-0.0607187	0.960372	-0.257214	0.670091	-1.03452	6.17e-06	-0.166954	0.814397
LOC_Os01g22680	-2.44943	1.92e-29	-1.53248	1.42e-12	1.08658	1.59e-06	0.868436	0.000382251	0.0805441	0.903911	-0.612334	0.033528	-0.836404	0.000225179	-0.394186	0.254555
LOC_Os01g22710	-2.14533	9.84e-12	0.581389	0.140441	-2.05828	0.0180056	1.37156	0.00734457	1.55662	2.91e-07	-0.219302	1	-1.17011	0.0012168	-3.64915	3.13e-09
LOC_Os01g22780	1.52952	0.416639	-0.815852	0.754744	-0.0989014	1	-0.78626	0.901822	-0.366046	0.970244	1.24786	0.828372	1.97932	0.279116	1.93522	0.630935
LOC_Os01g22870	0.359426	0.0817769	0.036118	0.971812	-0.13466	0.654126	-0.138919	0.70153	-0.192508	0.526387	-0.00232711	1	0.1308	0.602372	0.00193121	1
LOC_Os01g22880	0	1	0	1	-0.773153	0.926975	-1.87096	0.615422	0	1	0.795109	1	0	1	1.89291	0.708878
LOC_Os01g22900	1.02498	6.88e-08	-0.470813	0.0376072	-1.2488	1.14e-10	-0.515943	0.0321438	1.52223	1.7e-15	0.39077	0.201465	3.01802	4.56e-54	-0.342088	0.27794
LOC_Os01g22920	-7.41368	8.45e-42	-0.685312	0.46425	-3.22989	0.127146	1.85694	0.562909	3.95756	2.43e-29	3.22989	0.251636	-2.7708	0.0245233	-1.85694	0.665636
LOC_Os01g22930	0	1	-3.02382	0.3223	2.62158	0.421433	-1.83985	0.615422	-3.02382	0.409331	-1.83985	0.755943	0	1	2.62158	0.590931
LOC_Os01g22954	1.01425	0.0372889	-0.452029	0.485229	-1.84595	0.00148928	-0.591305	0.456429	-0.223635	0.831002	-0.53393	0.666292	1.24265	0.00866709	-1.78857	0.00393679
LOC_Os01g22980	-0.357912	0.593583	-1.25366	0.0270761	0.459697	0.564129	-0.178956	0.947255	-0.179894	0.906399	-0.87738	0.361707	0.715854	0.242473	-0.238727	0.961433
LOC_Os01g22990	0.329996	0.233635	0.256079	0.421508	0.0829023	0.907151	0.291534	0.456335	0.216451	0.574324	-0.0904759	1	0.290369	0.309221	-0.299108	0.528849
LOC_Os01g23000	-3.68013	0.179951	-2.54402	0.380032	0	1	1.1309	0.854413	1.13611	0.816041	-2.65749	0.630605	0	1	-3.78839	0.336677
LOC_Os01g23070	2.79226	0.279993	-3.75645	0.168412	3.76999	0.189411	-1.85899	0.615422	-1.76157	0.614796	-1.85899	0.755943	4.78714	0.061411	3.76999	0.291343
LOC_Os01g23260	0	1	0	1	0	1	0.0557666	1	0	1	-2.62119	0.656963	0	1	-2.67696	0.589482
LOC_Os01g23290	-2.78817	0.288187	-3.95463	0.15472	1.25948	0.755929	2.23399	0.575548	-1.16646	0.787777	0.0983539	1	0	1	-0.876155	0.974692
LOC_Os01g23370	3.54429	0.210803	3.53161	0.215272	-3.23414	0.290091	-2.59553	0.479278	0	1	0.638604	1	0.012685	1	0	1
LOC_Os01g23380	-0.10986	0.651825	0.118174	0.656631	-0.333582	0.11336	-0.187314	0.546269	-0.134957	0.654627	-0.0651436	1	-0.362992	0.0576112	-0.211412	0.567133
LOC_Os01g23400	0	1	0	1	0	1	1.83692	0.615422	0	1	0	1	0	1	-1.83692	0.708878
LOC_Os01g23440	1.03614	0.0750589	-0.296667	0.703695	-3.16051	1.2e-14	-1.61534	0.000903985	-0.916189	0.187278	1.67399	5.96e-05	0.416614	0.500161	0.128815	1
LOC_Os01g23530	-6.44745	0.00463944	0.972814	0.750261	0	1	0	1	3.89238	0.0823433	0	1	-3.52789	0.138536	0	1
LOC_Os01g23570	-2.84272	0.278824	0.132832	1	-0.847131	0.882656	3.82026	0.242968	-0.859854	0.871164	2.68998	0.59291	-3.83541	0.140525	-1.97741	0.708878
LOC_Os01g23580	-1.81835	6.45e-09	0.886955	0.00837512	-1.02576	0.00179963	-0.0632544	1	1.01775	0.00266321	1.8007	2.73e-08	-1.68756	8.88e-08	0.838193	0.0298428
LOC_Os01g23590	-0.371834	0.169311	0.35344	0.227799	0.273367	0.413045	0.26981	0.501783	0.0718666	0.935983	0.0245764	1	-0.653407	0.00745439	0.0281339	1
LOC_Os01g23600	-0.557661	0.292977	-0.0623028	1	0.513239	0.399479	0.56515	0.41705	-0.451009	0.519746	-0.0131721	1	-0.946367	0.0459545	-0.0650824	1
LOC_Os01g23610	-1.23735	2.9e-09	-0.109248	0.772074	0.209636	0.521944	-0.0124343	1	0.829173	0.000193132	0.0993451	0.978474	-0.298928	0.246463	0.321415	0.392273
LOC_Os01g23620	0.504122	0.0501144	-0.0103676	1	-0.624083	0.0173878	-0.543362	0.0699869	0.11573	0.831551	0.22243	0.755943	0.63022	0.0109584	0.141708	0.889879
LOC_Os01g23630	0.612777	0.00116066	0.0802957	0.819051	-0.112214	0.733387	-0.291269	0.283731	-0.232452	0.413113	0.0704909	1	0.300029	0.154692	0.249547	0.473654
LOC_Os01g23640	-0.141309	0.664832	0.277455	0.373934	-0.0563031	0.975419	-0.0439357	1	0.0203923	1	0.140715	0.911592	-0.398371	0.133126	0.128347	0.915976
LOC_Os01g23660	2.65656	0.365686	1.90468	0.515538	0	1	0	1	0	1	0	1	0.751879	0.882797	0	1
LOC_Os01g23680	-0.893055	2.21e-07	0.164049	0.515538	-0.521988	0.00764051	-0.262147	0.350591	0.961549	3.43e-08	0.254525	0.501854	-0.0955551	0.72409	-0.00531621	1
LOC_Os01g23705	-2.78479	0.183458	-2.4667	0.285014	-2.24199	0.375381	-0.852756	0.8314	0.30169	0.994714	-0.791923	0.957219	-0.016397	1	-2.18116	0.56934
LOC_Os01g23710	-2.15849	2.5e-11	-2.00305	2.94e-10	-0.00763024	1	0.196682	0.798179	-0.698535	0.0674911	-0.26127	0.802747	-0.853981	0.0167914	-0.465582	0.439054
LOC_Os01g23740	-0.227426	0.452728	-0.422347	0.134567	-0.859386	0.000500547	-0.587505	0.0445427	0.0592823	0.966446	0.356809	0.445014	0.254203	0.391965	0.0849277	1
LOC_Os01g23750	1.87262	0.489178	0	1	0	1	0.0296877	1	0	1	-1.82246	0.756443	1.87262	0.475645	-1.85215	0.708878
LOC_Os01g23760	0	1	-3.07153	0.326926	0	1	0	1	-3.07153	0.413075	0	1	0	1	0	1
LOC_Os01g23770	0	1	0	1	0	1	-1.85807	0.615422	0	1	-1.85807	0.755943	0	1	0	1
LOC_Os01g23790	-0.139293	1	-4.38625	0.0741824	-0.75847	0.846568	-1.43518	0.678937	-2.4067	0.409532	0.768326	0.981048	1.84026	0.454639	1.44504	0.76977
LOC_Os01g23810	1.84071	0.451412	0.564347	0.896249	1.87749	0.533141	-3.79225	0.213541	-0.934128	0.831351	-3.79225	0.319852	0.342236	0.962209	1.87749	0.708878
LOC_Os01g23840	2.17273	0.00788981	1.54664	0.0199256	2.03247	0.0662029	0.379692	0.818735	-1.34088	0.24948	-2.21583	0.0778985	-0.714798	0.300849	-0.56305	0.747303
LOC_Os01g23850	-0.0947814	0.946637	-0.629993	0.299203	0.359023	0.640275	0.304864	0.772053	-0.661653	0.330224	-0.366945	0.819361	-0.126442	0.911049	-0.312786	0.85464
LOC_Os01g23870	-0.335631	0.622153	-0.618756	0.343345	-0.445694	0.554708	0.235479	0.880841	-0.888366	0.172766	0.283864	0.931532	-0.605242	0.32683	-0.397308	0.775785
LOC_Os01g23880	1.68077	0.0129939	-0.236267	0.874998	-0.853439	0.778913	-1.50459	0.230113	-0.331169	0.84078	-2.60976	0.0548221	1.58587	0.0166509	-1.95861	0.424726
LOC_Os01g23890	2.23808	0.362211	4.78124	0.0617596	0	1	-1.86477	0.614746	2.80206	0.358703	-1.86477	0.755943	0.25891	0.997896	0	1
LOC_Os01g23910	-0.699152	0.835522	-0.337215	0.97651	0.885605	0.837156	0.839719	0.894595	-0.839612	0.850914	0.00447398	1	-1.20155	0.654511	0.0503604	1
LOC_Os01g23940	-3.69519	0.18162	-0.701917	0.897576	-1.30164	0.762261	-1.82578	0.615422	1.11909	0.824744	1.35569	0.915127	-1.87418	0.475645	1.87983	0.708878
LOC_Os01g23970	-1.41071	0.00739654	0.337654	0.624258	0.917021	0.0996666	-0.334344	0.707608	0.159981	0.917181	-1.08463	0.0892202	-1.58838	0.00195411	0.166731	0.999248
LOC_Os01g23990	-4.0069	0.0537881	0.791951	0.699987	1.93365	0.236868	-0.256764	1	0.0212215	1	0.0915041	1	-4.77763	0.0140669	2.28192	0.245092
LOC_Os01g24010	-4.41058	5.72e-63	1.76022	4.03e-14	1.68021	3.82e-12	-0.53267	0.157354	2.06156	7.34e-19	0.561584	0.14914	-4.10924	1.89e-55	2.77446	6.05e-28
LOC_Os01g24020	0.409187	0.519222	-0.691462	0.287917	-0.332513	0.695785	0.143019	0.975875	-0.165509	0.923057	0.0145106	1	0.93514	0.0974562	-0.461022	0.708878
LOC_Os01g24030	0.0282042	1	-2.71802	0.0628673	-5.01249	0.0105469	1.20494	0.670055	-0.70151	0.747644	2.4383	0.302647	2.04471	0.177084	-3.77913	0.154781
LOC_Os01g24050	-1.37165	6.26e-16	-2.87827	2.46e-61	-1.25421	0.00261062	0.055747	1	-0.771181	1.19e-05	-0.679477	0.118015	0.735442	6.77e-05	-1.98944	2.14e-08
LOC_Os01g24060	0.0622805	0.841315	0.16304	0.515538	0.635492	0.000833537	0.13004	0.715831	-0.210624	0.433278	-0.63353	0.00231484	-0.311384	0.113796	-0.128077	0.817288
LOC_Os01g24070	0.282512	0.163809	-0.426316	0.031583	-1.37367	3.79e-15	-0.641776	0.00122116	0.487097	0.0141476	0.0436466	1	1.19593	2.24e-12	-0.688246	0.000533663
LOC_Os01g24080	0	1	-2.54915	0.3974	-1.89172	0.546381	-0.720693	0.966341	-2.54915	0.486042	-0.700622	1	0	1	-1.87165	0.708878
LOC_Os01g24090	1.00725	0.0671919	0.144534	0.909692	0.19284	0.889909	0.204354	0.913191	-0.153305	0.937242	-0.0760824	1	0.709408	0.2227	-0.0875957	1
LOC_Os01g24110	-0.680017	0.824591	0.774837	0.804026	1.50673	0.546381	0.528965	0.960223	0.271688	1	0.00973624	1	-1.18317	0.623641	0.987506	0.879398
LOC_Os01g24120	-0.499393	0.331406	0.0551883	1	0.129451	0.929098	0.824879	0.149574	-0.398841	0.544677	0.663662	0.424087	-0.953423	0.0285866	-0.031767	1
LOC_Os01g24130	1.87443	0.463706	0	1	-0.327918	1	0.807055	0.902705	0	1	0.0685581	1	1.87443	0.459938	-1.06641	0.9131
LOC_Os01g24160	-0.136465	1	-3.42624	0.255779	-1.92825	0.540709	-2.66813	0.480307	-1.43364	0.758425	-0.739873	1	1.85614	0.475645	0	1
LOC_Os01g24210	-0.606862	0.294634	-0.545698	0.361642	0.586019	0.293648	0.0719299	1	-0.0634188	1	-0.44228	0.719272	-0.124583	0.925174	0.0718092	1
LOC_Os01g24330	-1.99513	0.463026	0	1	0	1	0	1	1.99513	0.559702	0	1	0	1	0	1
LOC_Os01g24340	-0.650195	0.0850564	-0.167347	0.773667	0.07387	0.98905	-0.101577	0.965828	-0.300635	0.588732	-0.467766	0.509617	-0.783483	0.0307586	-0.292319	0.714482
LOC_Os01g24350	-3.69449	0.0728742	-1.36897	0.407519	2.50625	0.0898874	-0.00323021	1	-1.22196	0.548301	-2.20413	0.304068	-3.54748	0.0853996	0.305345	1
LOC_Os01g24420	0.467676	0.0164266	1.41503	7.76e-16	-0.714223	0.000206411	0.134952	0.721014	0.116905	0.744727	0.560391	0.0128438	-0.83045	3.87e-06	-0.288784	0.37133
LOC_Os01g24430	-1.27247	9.7e-08	-0.236025	0.465752	0.167553	0.649082	0.166448	0.717853	-0.450646	0.1254	0.331575	0.482319	-1.48709	2.61e-10	0.33268	0.414542
LOC_Os01g24440	-0.0886799	0.937787	-0.530012	0.335102	-0.491101	0.412632	-0.462045	0.536573	-0.14694	0.909548	0.156234	1	0.294392	0.604974	0.127178	1
LOC_Os01g24460	-2.94908	0.235804	-2.63317	0.33425	3.18289	0.272891	1.85331	0.615422	0.310736	1	0	1	-0.00517764	1	1.32958	0.864993
LOC_Os01g24470	0.397885	0.337808	0.136184	0.845743	-0.146485	0.966927	0.0742208	1	0.0862425	0.969986	-0.522245	0.73812	0.347943	0.40357	-0.742951	0.433905
LOC_Os01g24480	0.437099	0.0395956	0.076726	0.84676	0.424494	0.0652728	0.403485	0.120438	-0.439666	0.0611959	-0.076538	1	-0.0792932	0.818147	-0.0555293	1
LOC_Os01g24490	-0.468456	0.0186448	-0.695364	0.000263623	0.438686	0.0446912	-0.259573	0.393769	-0.482839	0.0234677	-0.229906	0.627361	-0.25593	0.255652	0.468353	0.0496712
LOC_Os01g24500	-0.368387	0.508346	0.715397	0.18932	0.129966	0.95334	-0.177836	0.923234	0.953499	0.0772167	-0.759169	0.371733	-0.130285	0.891173	-0.451368	0.708878
LOC_Os01g24530	0	1	2.662	0.378146	1.88214	0.550421	0	1	0	1	0	1	-2.662	0.349493	1.88214	0.708878
LOC_Os01g24550	-2.30364	3.66e-31	-1.70171	4.1e-18	-4.41513	2.95e-91	-0.964216	7.25e-06	-0.249019	0.41985	1.10234	1.37e-07	-0.850948	4.19e-05	-2.34858	8.41e-29
LOC_Os01g24560	-2.18122	1.81e-25	-1.69104	5.35e-16	-3.9937	7.83e-71	-1.20566	4.86e-08	0.00281206	1	0.890937	0.000139914	-0.487371	0.0397261	-1.89711	4.39e-18
LOC_Os01g24570	-2.4894	1.07e-09	-2.45053	1.8e-09	-3.73336	7.57e-13	-0.638178	0.33845	-0.388676	0.557359	0.0855207	1	-0.427549	0.425166	-3.00967	5.41e-08
LOC_Os01g24600	-2.32209	2.93e-07	-3.17943	3.15e-12	-5.43362	2.89e-16	-0.433366	0.6174	-0.97048	0.0651978	0.754183	0.39215	-0.113141	0.928811	-4.24607	5.1e-09
LOC_Os01g24680	-1.20024	7.53e-08	-0.00669995	1	0.163804	0.664805	-0.402577	0.214722	0.803459	0.000895221	-0.287602	0.597624	-0.390081	0.134307	0.278779	0.564943
LOC_Os01g24690	0.660658	0.00647547	0.835954	0.000501158	0.0785071	0.917437	0.273543	0.493202	0.221627	0.559702	0.0330041	1	0.0463302	0.958495	-0.162032	0.832731
LOC_Os01g24700	-2.01967	0.449592	-3.9508	0.183526	-2.66397	0.392995	-0.0144185	1	-1.93113	0.619745	0.793992	1	0	1	-1.85556	0.708878
LOC_Os01g24710	2.67824	7.99e-40	0.077538	0.859963	0.277992	0.333339	-0.390081	0.189579	-0.527768	0.0290404	0.478507	0.108714	2.07293	3.1e-25	1.14658	9.97e-08
LOC_Os01g24720	-0.959829	0.104702	-1.20313	0.0322548	-0.676959	0.498952	0.0483769	1	-0.202531	0.858954	-0.0217754	1	0.0407735	1	-0.747111	0.600109
LOC_Os01g24750	-0.567087	0.00325198	0.272471	0.253873	-0.277978	0.26352	-0.081098	0.901461	0.836573	1.02e-05	0.197833	0.714804	-0.00298503	1	0.000952891	1
LOC_Os01g24764	1.74958	9.1e-06	1.27087	0.00108504	-1.34295	0.000727854	-0.536475	0.333262	-0.303922	0.73974	0.242792	0.842278	0.174788	0.718155	-0.563683	0.477472
LOC_Os01g24780	0.227751	0.944869	-1.64808	0.011023	-0.772617	0.0510348	-0.524123	0.29184	-2.81342	0.000308345	0.0504004	1	-0.937588	0.420165	-0.198093	0.92014
LOC_Os01g24790	-1.97455	0.46244	-1.77887	0.527711	2.67525	0.419888	0	1	0.195674	1	0	1	0	1	2.67525	0.5894
LOC_Os01g24810	2.67044	0.366231	0	1	0	1	0	1	0	1	0	1	2.67044	0.350371	0	1
LOC_Os01g24820	-4.72282	2.67e-05	-3.70331	0.00765005	4.28962	0.0304186	1.29067	0.653456	1.80223	0.0987779	-1.85336	0.734793	0.782718	0.764204	1.14558	0.708878
LOC_Os01g24870	-0.12445	1	3.14593	0.239126	2.36531	0.434505	-0.00889053	1	1.99293	0.533997	-1.88714	0.755943	-1.27746	0.668109	0.487066	1
LOC_Os01g24880	-0.108683	0.70192	0.307348	0.203437	0.122077	0.725191	-0.0112985	1	-0.0398732	0.990665	0.155395	0.800614	-0.455905	0.0298106	0.288771	0.402777
LOC_Os01g24900	-3.29102	0.173842	-0.753238	0.83148	1.66835	0.534202	0.412728	1	-0.12047	1	-0.585289	1	-2.65826	0.277775	0.670337	0.983752
LOC_Os01g24920	-0.224094	0.783132	0.00241265	1	0.124703	0.974296	-0.140646	0.982303	-0.436976	0.608806	-0.551664	0.692911	-0.663482	0.279353	-0.286315	0.910386
LOC_Os01g24930	2.66434	0.366808	0	1	0	1	0	1	0	1	0	1	2.66434	0.350861	0	1
LOC_Os01g24940	-0.502134	0.382041	-0.744565	0.191898	-0.213477	0.852198	-0.287685	0.794927	0.00342909	1	-0.683753	0.490789	0.24586	0.728416	-0.609546	0.533012
LOC_Os01g24950	-0.0828256	0.797849	-0.0524136	0.926836	-0.109089	0.779296	0.126902	0.77819	0.0720085	0.904203	0.261444	0.564511	0.0415965	0.951732	0.0254524	1
LOC_Os01g24960	-4.27239	0.0969881	3.4947	0.183624	0	1	1.86473	0.615422	2.49521	0.442174	0	1	-5.27189	0.0397858	-1.86473	0.708878
LOC_Os01g24980	0.191895	0.46289	0.204949	0.476007	-0.599737	0.00994425	-0.386517	0.184187	-0.0653243	0.92954	-0.127339	0.910171	-0.078378	0.83376	-0.340559	0.342259
LOC_Os01g25010	-2.36657	0.100263	-1.95087	0.182411	0.177955	1	-1.09716	0.63528	-0.261765	0.970764	-0.49082	1	-0.677466	0.756245	0.784298	0.888022
LOC_Os01g25030	3.63284	3.03e-96	-1.35185	1.61e-13	-2.99783	1.03e-18	-0.790054	0.000409743	-0.294327	0.244121	-1.61785	8.05e-14	4.69036	3.21e-141	-3.82563	3.61e-35
LOC_Os01g25050	0	1	-1.77227	0.527711	1.87718	0.550421	-1.82454	0.615422	-1.77227	0.608806	-1.82454	0.756311	0	1	1.87718	0.708878
LOC_Os01g25060	-1.31425	0.00539863	-0.599677	0.237293	0.0966615	0.976604	0.525615	0.423073	-0.459127	0.469301	0.249142	0.910622	-1.1737	0.0146626	-0.179812	0.962844
LOC_Os01g25065	-1.43948	0.660638	-3.04721	0.309126	-2.72188	0.390122	0	1	0.259858	1	2.72188	0.622472	1.86759	0.475645	0	1
LOC_Os01g25070	0	1	0	1	0	1	-1.87403	0.615422	0	1	-1.87403	0.755943	0	1	0	1
LOC_Os01g25100	-6.87522	5.12e-06	0.0737528	1	-0.277173	0.970047	-0.368141	0.930984	5.0807	8.87e-05	-0.951007	0.755943	-1.86826	0.41868	-0.860039	0.758856
LOC_Os01g25110	-2.37937	0.164991	-4.93915	0.00651578	1.23707	0.422722	0.711184	0.728688	-0.69177	0.753424	-0.879266	0.797048	1.86801	0.420311	-0.35338	1
LOC_Os01g25160	0	1	0	1	-3.24155	0.311867	-0.0103116	1	0	1	0.596488	1	0	1	-2.63476	0.586423
LOC_Os01g25189	-0.0988453	0.840401	-0.348011	0.344509	-0.142032	0.804699	-0.00647781	1	-0.0255924	1	-0.0203504	1	0.223573	0.537616	-0.155905	0.911869
LOC_Os01g25230	5.13e-15	1	3.14991	0.304563	5.13e-15	1	-5.13e-15	1	-5.13e-15	1	-5.13e-15	1	-3.14991	0.279824	5.13e-15	1
LOC_Os01g25240	-0.600008	0.221388	-1.4469	0.00095413	0.927591	0.0647455	0.309041	0.715863	-0.116283	0.95049	-0.546224	0.591084	0.730604	0.127153	0.072325	1
LOC_Os01g25270	-0.970569	0.0866104	-0.392412	0.594852	-0.329156	0.705331	0.103612	1	0.555692	0.483603	0.415095	0.783817	-0.0224642	1	-0.0176721	1
LOC_Os01g25280	-2.97958	2.3e-12	-1.1715	0.00513341	-3.67637	7.5e-09	1.91454	1.53e-05	-1.52518	0.000231034	-0.727729	0.37782	-3.33326	5.18e-15	-6.31864	1.76e-28
LOC_Os01g25300	0.799514	0.179388	0.838301	0.19628	-0.854622	0.176956	-0.492874	0.599425	0.714228	0.357967	-0.240842	0.967903	0.675442	0.271312	-0.60259	0.575391
LOC_Os01g25320	-1.16708	1.08e-08	0.10665	0.771839	0.166671	0.611606	0.321163	0.3139	0.639233	0.00527382	0.102734	0.967234	-0.634498	0.00354105	-0.0517572	1
LOC_Os01g25330	-0.251878	0.389769	0.29376	0.343088	0.242546	0.489833	0.228504	0.610468	0.104196	0.85678	0.110556	0.975534	-0.441441	0.0918096	0.124598	0.925299
LOC_Os01g25360	-0.99022	0.536754	1.01324	0.609096	0.577657	0.82213	0.188006	1	1.74256	0.371414	-0.891792	0.82563	-0.260896	0.956261	-0.502141	0.966926
LOC_Os01g25370	-0.142621	0.562151	0.259851	0.279363	0.342723	0.137605	0.551203	0.011987	-0.278245	0.29547	0.028656	1	-0.680717	0.000319106	-0.179824	0.708878
LOC_Os01g25386	-2.14325	4.41e-21	-0.302273	0.325462	0.925814	0.00013584	0.693173	0.0119477	1.19763	3.1e-07	0.115047	0.966811	-0.643355	0.00905984	0.347688	0.404934
LOC_Os01g25440	0.542942	0.0101364	0.271938	0.287361	-0.276627	0.284954	-0.197185	0.591059	-0.349042	0.192646	0.265971	0.531344	-0.0780376	0.82648	0.18653	0.708878
LOC_Os01g25460	0.989459	0.719433	0.864477	0.794656	-2.68366	0.345628	0.515772	0.988832	-0.111728	1	0.02955	1	0.0132545	1	-3.16988	0.396714
LOC_Os01g25470	1.85318	0.489178	3.16647	0.288588	-0.875266	0.898193	0	1	0	1	2.70187	0.630273	-1.31329	0.712571	1.8266	0.708878
LOC_Os01g25484	0.0677139	0.762703	0.0794511	0.744803	-3.55205	1.1e-131	-3.40304	3.15e-122	-0.191478	0.374145	0.394052	0.0322476	-0.203215	0.239252	0.245037	0.29347
LOC_Os01g25500	-0.198014	0.748745	1.83825	5e-07	-1.77264	1.29e-06	-0.544265	0.330126	0.704672	0.222135	0.677083	0.168085	-1.33159	0.000184682	-0.551291	0.491462
LOC_Os01g25510	0	1	3.17919	0.290506	-1.88997	0.546381	-2.65137	0.49159	0	1	-0.761401	1	-3.17919	0.266739	0	1
LOC_Os01g25520	0	1	0	1	-0.0571313	1	0	1	0	1	1.87964	0.755943	0	1	1.82251	0.708878
LOC_Os01g25530	-0.277552	0.334719	0.612089	0.0165629	0.458787	0.105886	0.501881	0.101936	-0.163208	0.705698	-0.125224	0.947145	-1.05285	5.98e-06	-0.168318	0.819046
LOC_Os01g25540	1.20419	1.34e-13	-0.0921607	0.765725	-1.64008	2.8e-21	-0.480569	0.023335	1.1115	5.45e-11	0.210113	0.629221	2.40785	1.25e-47	-0.949398	3.85e-07
LOC_Os01g25560	-0.17307	0.460345	-0.748426	5.47e-05	-2.82602	4.38e-55	-1.24912	1.13e-11	0.0974186	0.804174	1.03041	2.58e-08	0.672775	0.000287385	-0.546495	0.0150932
LOC_Os01g25600	0.409845	0.488227	0.423651	0.515538	0.245845	0.795032	0.256412	0.83113	-0.370647	0.636684	-0.110177	1	-0.384453	0.512596	-0.120745	1
LOC_Os01g25610	0.482387	0.0635003	0.464327	0.092124	-0.174223	0.64922	0.128912	0.833968	0.261863	0.485374	0.138678	0.918503	0.279923	0.336692	-0.164457	0.832013
LOC_Os01g25630	0.0277824	1	-0.0859907	0.957036	0.316818	0.614011	-0.231715	0.811727	-0.472013	0.440635	-0.545356	0.534842	-0.35824	0.475645	0.00317752	1
LOC_Os01g25670	1.32122	0.101869	0.435833	0.711861	0.107575	1	1.24913	0.302869	-0.117927	1	-0.114095	1	0.76746	0.354996	-1.25565	0.362838
LOC_Os01g25720	-0.192434	0.404199	0.198799	0.414306	0.55948	0.00413252	0.554177	0.00810938	-0.710707	0.000149616	-0.193024	0.70879	-1.10194	3.17e-10	-0.187721	0.671644
LOC_Os01g25740	-1.13499	3.79e-11	0.134767	0.585732	0.764811	1.52e-05	0.773079	2.03e-05	-0.38527	0.0638874	-0.424325	0.0739672	-1.65502	7.4e-23	-0.432593	0.0420318
LOC_Os01g25760	-0.907832	3.89e-05	0.589564	0.0133236	0.75594	0.00196233	0.693021	0.00764908	0.59286	0.0172074	-0.470046	0.184778	-0.904536	4.27e-05	-0.407127	0.227318
LOC_Os01g25770	-2.00973	0.0115039	-0.218157	0.905839	-0.909058	0.267084	1.60025	0.0322791	0.929961	0.325835	1.19637	0.25256	-0.86161	0.429726	-1.31294	0.0979401
LOC_Os01g25800	-0.313598	0.815204	-0.579393	0.598504	0.0635972	1	-0.772918	0.53782	-0.287823	0.89028	-0.185514	1	-0.0220275	1	0.651001	0.708878
LOC_Os01g25810	-1.16366	0.000432325	-0.66897	0.0765894	0.10611	0.926975	0.745081	0.080793	0.54724	0.205101	0.462017	0.525113	0.0525507	0.986141	-0.176954	0.922143
LOC_Os01g25820	0.239053	0.380471	-0.310197	0.270194	0.239705	0.466017	0.319957	0.354438	0.12667	0.777637	-0.618772	0.0276135	0.67592	0.00280787	-0.699024	0.00580411
LOC_Os01g25880	0.482819	0.00867257	0.366255	0.0685225	0.00565503	1	0.0712111	0.91344	-0.0673656	0.892557	0.0542822	1	0.0491987	0.901527	-0.0112739	1
LOC_Os01g25920	-0.350073	0.150054	0.106017	0.77523	-0.0551238	0.963606	0.0769852	0.938331	-0.146193	0.708217	0.192978	0.755943	-0.602283	0.00622486	0.0608689	1
LOC_Os01g25940	0	1	0	1	3.1133	0.353644	0	1	0	1	0	1	0	1	3.1133	0.514072
LOC_Os01g25990	0.156541	0.489178	-0.363146	0.068822	2.55569	4.83e-51	1.39175	1.53e-16	-0.757454	2.27e-05	-0.91858	1.12e-06	-0.237766	0.261212	0.245363	0.423946
LOC_Os01g26000	-0.206678	0.770065	-1.14068	0.0265284	1.08516	0.0757952	0.716167	0.306683	-0.241954	0.779848	-0.523551	0.755943	0.692045	0.247518	-0.154561	1
LOC_Os01g26020	0.949933	3.19e-08	0.45689	0.0163708	0.356733	0.0825268	0.179071	0.576837	-0.397313	0.0647173	0.01663	1	0.0957301	0.713365	0.194293	0.613873
LOC_Os01g26039	0.040228	1	-0.0220142	1	1.18395	0.00178137	1.36829	0.00030222	-0.0841717	0.96618	-0.468188	0.576841	-0.0219295	1	-0.652527	0.188053
LOC_Os01g26070	1.1909	0.0132502	-0.138831	0.902009	0.321962	0.669568	-0.0451078	1	-0.126076	0.954248	-0.322401	0.854509	1.20365	0.0119602	0.0446696	1
LOC_Os01g26080	0.24262	0.946403	0.660889	0.738035	0.197059	1	0.793295	0.786767	0.122768	1	0.268672	1	-0.295501	0.921876	-0.327564	1
LOC_Os01g26120	1.92287	0.000132338	-0.553068	0.390303	0.22231	0.828985	0.0568478	1	-1.71626	0.00129724	0.419387	0.755943	0.759678	0.169815	0.584849	0.550007
LOC_Os01g26130	0.502433	0.0236966	0.342777	0.17433	0.241896	0.414112	0.450826	0.0939167	-0.574956	0.0136916	0.134494	0.890506	-0.415301	0.0686189	-0.0744352	1
LOC_Os01g26150	0	1	1.87486	0.515538	0	1	0	1	0	1	0	1	-1.87486	0.475645	0	1
LOC_Os01g26160	-0.635716	0.00576632	-0.0783608	0.87046	0.407358	0.132875	0.0655682	0.972372	0.00357709	1	-0.052692	1	-0.553778	0.0185357	0.289098	0.508446
LOC_Os01g26174	-0.444065	0.361867	-0.519481	0.229439	-0.320409	0.715671	-0.83116	0.20763	-0.416131	0.436206	-0.436748	0.755943	-0.340716	0.49088	0.0740028	1
LOC_Os01g26250	-0.172523	0.988532	-1.24802	0.515538	-0.453015	0.913557	-0.916431	0.774698	0.401508	0.926138	0.468298	1	1.477	0.376508	0.931715	0.860505
LOC_Os01g26270	-2.6932	3.8e-07	-0.818363	0.17402	1.22231	0.0202625	1.14815	0.0493278	0.243128	0.822265	-0.130424	1	-1.63171	0.00407956	-0.0562635	1
LOC_Os01g26280	-1.46286	2.1e-07	-1.25123	7.66e-06	0.920101	0.000819528	0.492832	0.168644	-0.228952	0.608806	-0.284002	0.696473	-0.440582	0.209052	0.143268	0.915194
LOC_Os01g26290	0	1	2.65652	0.355214	-0.894089	0.881847	0.779843	0.948684	0	1	1.70015	0.839541	-2.65652	0.329797	0.0262231	1
LOC_Os01g26300	-3.3169	0.255045	-1.77829	0.527711	0	1	0	1	1.53861	0.746594	0	1	5.13e-15	1	0	1
LOC_Os01g26310	-2.79789	0.318791	0	1	3.11923	0.337097	-0.0321113	1	2.79789	0.412893	-1.86864	0.755943	0	1	1.28271	0.920762
LOC_Os01g26320	0	1	0	1	-2.01536	0.558554	-1.9678	0.637402	0	1	0.0739831	1	0	1	0.0264317	1
LOC_Os01g26340	-0.129004	0.842445	0.18633	0.800523	0.175219	0.894302	0.74654	0.228834	1.22846	0.0032029	-0.112179	1	0.913126	0.0256652	-0.6835	0.34916
LOC_Os01g26370	-1.33198	1.63e-14	-0.283119	0.18475	0.694671	0.000136419	0.743521	8.44e-05	-0.330232	0.138849	0.0426592	1	-1.3791	1.68e-15	-0.00619117	1
LOC_Os01g26390	-1.10176	2.42e-07	-0.586191	0.012146	0.732545	0.00146052	0.344309	0.287423	-0.770157	0.000748642	-0.289035	0.554403	-1.28573	1.33e-09	0.0992008	0.961814
LOC_Os01g26920	-0.381701	0.0916941	-0.0404607	0.967429	0.181677	0.550421	0.117391	0.813643	-0.0861718	0.864172	0.00291403	1	-0.427412	0.0520625	0.0671998	1
LOC_Os01g26940	-0.199183	0.481714	0.256217	0.390716	-0.146944	0.702855	0.00145762	1	-0.0380166	1	0.163924	0.838945	-0.493417	0.0397261	0.0155228	1
LOC_Os01g26950	0.635661	0.891982	-1.85129	0.569184	0	1	-3.14902	0.38468	-1.71825	0.673241	-3.14902	0.53572	0.768701	0.862128	0	1
LOC_Os01g26970	-0.22742	0.29509	0.483828	0.0106236	-1.05185	5.74e-10	-0.81985	6.45e-06	0.0147652	1	0.181199	0.712497	-0.696483	8.16e-05	-0.0508022	1
LOC_Os01g27020	0.112167	0.738206	0.135304	0.705909	0.0586686	0.962427	0.0485163	1	-0.267198	0.435543	-0.141652	0.897178	-0.290335	0.281147	-0.1315	0.895604
LOC_Os01g27040	-0.413941	0.121567	-0.106271	0.808404	0.0115862	1	-0.118947	0.859456	0.267867	0.470417	0.0151111	1	-0.0398023	0.979885	0.145644	0.879936
LOC_Os01g27050	-0.270718	0.719285	0.0857681	0.989793	-1.07697	0.0854898	-0.79311	0.296355	0.485366	0.560944	-0.838369	0.366852	0.12888	0.923461	-1.12223	0.116551
LOC_Os01g27080	2.67006	0.366231	0	1	0	1	0	1	0	1	0	1	2.67006	0.350371	0	1
LOC_Os01g27140	0	1	1.87034	0.483876	-4.12005	0.125781	-5.74116	0.0440495	0	1	-1.62111	0.755943	-1.87034	0.457246	0	1
LOC_Os01g27150	-0.000196563	1	0.298968	0.224985	0.289051	0.2662	0.0727386	0.935982	-0.0397646	0.991323	0.000505228	1	-0.338929	0.129559	0.216818	0.63329
LOC_Os01g27160	-0.649017	0.116678	2.28167	5.37e-10	1.19162	0.000782998	1.08456	0.00540199	1.65476	2.15e-05	0.42696	0.600625	-1.27593	0.000462947	0.534022	0.339949
LOC_Os01g27170	0.812975	0.702132	-0.305688	0.963082	-0.0309945	1	1.31024	0.719029	-0.372425	0.96618	0.0458591	1	0.746238	0.740754	-1.29538	0.818358
LOC_Os01g27190	2.66281	0.230343	1.37583	0.504077	-1.68846	0.000242145	-4.52482	8.2e-21	-1.79221	0.557315	-1.23977	0.0129368	-0.505222	0.831291	1.59659	0.00831167
LOC_Os01g27210	-0.608882	0.0120556	-0.931292	6.79e-05	1.01425	1.54e-05	0.00230352	1	0.0863807	0.896257	0.138824	0.913308	0.408791	0.117249	1.15077	1.33e-06
LOC_Os01g27230	2.03853	4.55e-33	1.46253	5.45e-19	-0.91183	8.8e-07	-0.447802	0.0422403	-1.51737	1.15e-18	-0.478209	0.0379447	-0.941372	1.57e-08	-0.942237	6.53e-07
LOC_Os01g27240	-0.289088	0.621216	-0.964974	0.0470985	-0.488612	0.455324	-0.354497	0.652033	-0.620752	0.311224	-1.6112	0.00116473	0.055135	1	-1.74532	0.000274223
LOC_Os01g27260	1.44955	0.000135563	0.839473	0.0209293	0.592869	0.454059	-0.832138	0.124646	-0.653158	0.255296	-1.63469	0.00216916	-0.043079	0.99864	-0.209684	0.968408
LOC_Os01g27340	-0.555559	0.356686	1.39166	0.0711645	0.539812	0.392051	-0.294216	0.884849	2.31023	0.000234236	1.06637	0.204515	0.363014	0.623641	1.9004	0.000889445
LOC_Os01g27360	0.0544302	0.969352	-0.88292	0.0163246	0.626501	0.42133	-0.801498	0.138022	-0.0898975	0.95049	-1.83623	0.000368508	0.847453	0.0192715	-0.408228	0.719259
LOC_Os01g27380	-0.932996	0.474381	1.29084	0.229709	0.809354	0.40681	0.0421793	1	0.485346	0.821492	-0.847932	0.606742	-1.73849	0.0902092	-0.0807575	1
LOC_Os01g27390	0.698561	6.77e-05	-0.293411	0.174653	-0.13971	0.614888	-0.361155	0.104308	-0.206866	0.454186	-1.38207	4.1e-16	0.785106	5.95e-06	-1.16063	1.33e-11
LOC_Os01g27449	-1.54536	0.00033865	0.0830634	0.969462	0.529031	0.476923	5.07e-05	1	0.776261	0.142118	-0.189693	1	-0.852164	0.073995	0.339287	0.835547
LOC_Os01g27480	-4.23058	0.0882236	1.28832	0.639501	0	1	3.52632	0.264412	0.480011	0.962123	0	1	-5.03889	0.0399453	-3.52632	0.319573
LOC_Os01g27520	-0.412831	0.120232	0.0969619	0.833786	-0.0575815	0.973288	-0.169262	0.721867	0.342567	0.304362	0.0584891	1	-0.167225	0.598343	0.170169	0.814031
LOC_Os01g27530	1.6376	0.000520226	1.62962	0.000280628	1.35705	0.0247887	-0.0106617	1	-0.0509951	1	-1.52221	0.0191105	-0.0430133	1	-0.154501	1
LOC_Os01g27560	0	1	0	1	1.88037	0.550421	1.85122	0.615422	0	1	0	1	0	1	0.0291492	1
LOC_Os01g27590	-1.56903	0.00336461	-0.775926	0.228959	-0.0348306	1	0.462114	0.615422	0.616872	0.423697	0.321253	0.903217	-0.176237	0.86345	-0.175692	1
LOC_Os01g27600	1.87145	0.489178	0	1	0	1	0	1	0	1	0	1	1.87145	0.475645	0	1
LOC_Os01g27630	1.53272	0.0175511	-3.43909	0.0760329	2.88591	1.84e-16	1.27729	0.00681734	1.20348	0.371091	-0.25585	0.96365	6.17528	3.77e-08	1.35278	1.2e-05
LOC_Os01g27650	-0.625867	0.212314	-0.0719714	0.98975	0.106145	0.966844	0.138054	0.946184	0.515455	0.422852	-0.452816	0.67591	-0.0384402	1	-0.484724	0.573457
LOC_Os01g27680	-1.99132	0.463026	0	1	-1.91969	0.546381	0	1	1.99132	0.559702	1.91969	0.755943	0	1	0	1
LOC_Os01g27690	0	1	0	1	-2.67991	0.416305	0	1	0	1	2.67991	0.644813	0	1	0	1
LOC_Os01g27700	1.21949	4.92e-05	-2.31512	0.106282	-1.91026	0.465391	-0.779432	0.853067	3.41676	1.04e-11	-0.72294	0.973842	6.95137	8.49e-34	-1.85376	0.665662
LOC_Os01g27720	0.298351	0.151057	0.270983	0.230804	0.165285	0.546381	0.0507472	0.978983	-0.0636811	0.911056	-0.0924503	0.953807	-0.0363124	0.95672	0.0220879	1
LOC_Os01g27730	0.136257	0.668787	0.550368	0.0286294	-0.0318406	1	0.247668	0.537344	0.31764	0.33588	0.0937466	0.999415	-0.0964703	0.804279	-0.185762	0.753611
LOC_Os01g27740	0.0814952	0.801534	0.804816	4.86e-05	0.570748	0.00803032	0.453187	0.0702286	-0.172063	0.607303	-0.203456	0.728147	-0.895385	3.99e-06	-0.0858954	0.97165
LOC_Os01g27750	-0.214689	0.454593	-0.374076	0.169885	-1.0286	5.59e-06	-0.922707	0.000137691	0.148477	0.725019	0.404213	0.281632	0.307863	0.250279	0.29832	0.498417
LOC_Os01g27760	1.86338	0.489178	0.0589339	1	0	1	-1.87202	0.615422	-1.8168	0.608806	-1.87202	0.755943	-0.0123527	1	0	1
LOC_Os01g27770	1.23896	0.000473497	0.19054	0.754789	-0.962208	0.155416	-0.494549	0.562909	-0.134089	0.903872	-0.376868	0.794687	0.914331	0.010311	-0.844528	0.372305
LOC_Os01g27834	-2.02545	0.455236	-0.667274	0.912357	1.88314	0.546759	2.6308	0.490746	-0.521116	0.980162	-5.13e-15	1	-1.87929	0.475645	-0.747657	1
LOC_Os01g27860	-2.02127	3.34e-07	1.57968	0.0066508	-0.751457	0.138484	0.021503	1	2.95461	2.11e-11	0.37281	0.755943	-0.64634	0.266051	-0.40015	0.708878
LOC_Os01g27880	-1.98514	3.24e-18	-3.11387	5.32e-40	0.858655	0.000611465	0.0580387	1	-0.495367	0.0854368	-0.242679	0.736395	0.633366	0.0110098	0.557937	0.0700049
LOC_Os01g27890	1.10946	0.0420581	1.0784	0.0440723	1.59631	0.00324423	1.62308	0.00228672	-0.626257	0.419788	-1.03182	0.192309	-0.5952	0.29795	-1.05859	0.080847
LOC_Os01g27940	0.0850412	0.802513	0.560737	0.0121329	0.232565	0.437495	0.216094	0.570826	0.0165094	1	-0.0334286	1	-0.459186	0.0400509	-0.0169574	1
LOC_Os01g27990	-0.127696	0.576927	-0.366354	0.0653099	-0.313639	0.13954	-0.23138	0.409054	-0.0645285	0.89811	0.317267	0.263789	0.174129	0.439409	0.235008	0.479856
LOC_Os01g28030	1.78726	1.96e-09	0.707273	0.0806026	-1.27762	0.106415	-1.21523	0.0643016	0.248421	0.729113	-0.707915	0.484964	1.32841	2.74e-06	-0.770305	0.635506
LOC_Os01g28050	1.1377	0.739225	0	1	0.708461	0.93079	-0.868187	0.921246	2.01709	0.546356	-1.60117	0.857694	3.15479	0.246463	-0.024523	1
LOC_Os01g28089	-1.23658	0.15119	-1.19502	0.317575	-1.91475	0.472957	-1.29093	0.639342	1.76942	0.0533408	-1.22697	0.796096	1.72786	0.081753	-1.85078	0.673572
LOC_Os01g28134	0.744205	0.233238	0.861932	0.172773	-1.78252	0.00109639	0.126994	0.999182	-0.161497	0.937645	1.462	0.0219223	-0.279224	0.717552	-0.447514	0.723681
LOC_Os01g28150	-0.301408	0.258764	-0.260283	0.381056	0.187536	0.559605	-0.104263	0.871936	-0.0264775	1	0.0820505	1	-0.0676026	0.887259	0.37385	0.26909
LOC_Os01g28184	0	1	-3.49393	0.267916	0	1	0	1	-3.49393	0.344691	0	1	0	1	0	1
LOC_Os01g28290	-3.33523	0.236311	-3.40146	0.25886	2.64026	0.410847	0	1	-0.0662263	1	0	1	0	1	2.64026	0.57967
LOC_Os01g28450	-10.3629	1.68e-29	-3.85444	1.04e-11	-1.82718	0.000197147	-0.688622	0.344922	1.06627	0.0579696	1.23715	0.0396681	-5.44215	0.000122147	0.0985881	1
LOC_Os01g28474	-1.89695	0.0982808	1.7868	0.14666	0.286451	0.947411	0.642777	0.820413	2.00723	0.117868	1.02714	0.755943	-1.67653	0.154825	0.670812	0.857684
LOC_Os01g28500	1.63061	0.210272	-2.07876	0.135825	0.43415	0.946351	-3.14138	0.242822	-1.26744	0.467784	-0.421156	1	2.44193	0.0542925	3.15437	0.288657
LOC_Os01g28510	-2.80176	0.331916	0	1	0	1	0	1	2.80176	0.426663	0	1	0	1	0	1
LOC_Os01g28520	-5.77368	0.031351	5.13e-15	1	0	1	5.13e-15	1	5.77368	0.0466324	5.13e-15	1	-5.13e-15	1	0	1
LOC_Os01g28540	1.60723	0.00222726	2.81509	5.4e-08	-0.603965	0.391968	0.4641	0.615422	0.645072	0.438114	1.00166	0.204373	-0.562791	0.344517	-0.066403	1
LOC_Os01g28580	-1.35499	0.00217161	-0.609691	0.292586	0.346923	0.667503	1.01262	0.129867	1.30183	0.00554244	0.54028	0.717181	0.556533	0.313047	-0.125413	1
LOC_Os01g28590	-2.78759	0.308792	2.27955	0.489834	2.68045	0.400369	0	1	1.00777	0.85797	0	1	-4.05937	0.1466	2.68045	0.567741
LOC_Os01g28600	-0.755493	6.27e-05	-0.494587	0.0127363	-0.762525	1.13e-05	-0.826432	4.05e-06	-0.195028	0.506473	0.0812108	0.972874	-0.455935	0.0252981	0.145118	0.743023
LOC_Os01g28660	0	1	0	1	-0.836096	0.914607	0	1	0	1	2.71489	0.640288	0	1	1.8788	0.708878
LOC_Os01g28680	-1.233	3.11e-08	-0.392235	0.15583	0.341282	0.25922	0.315385	0.389628	0.619528	0.0161726	-0.125628	0.939727	-0.221236	0.456655	-0.0997314	0.972745
LOC_Os01g28690	0.226856	0.533752	0.644469	0.0423138	0.431605	0.231633	0.57375	0.124023	0.154651	0.799807	0.453762	0.387567	-0.262961	0.475282	0.311617	0.616502
LOC_Os01g28710	-0.210967	1	-0.677576	0.895184	2.11083	0.530074	-0.0117418	1	0.283626	1	-0.737968	1	0.750236	0.856933	1.3846	0.855623
LOC_Os01g28730	0.350921	0.463706	-0.227142	0.712891	-0.382472	0.528993	0.0387305	1	0.343146	0.588193	0.0741358	1	0.921208	0.0233515	-0.347067	0.715223
LOC_Os01g28790	1.96286	2.65e-18	1.59448	3.37e-12	-2.05354	2.75e-19	-0.624802	0.0267779	2.47094	4.87e-27	0.27802	0.633383	2.83932	4.76e-35	-1.15072	2.16e-06
LOC_Os01g28810	-0.0524389	1	1.33509	0.519828	-0.715494	0.838719	-4.06498	0.114122	1.64366	0.479231	-0.195858	1	0.256131	0.967445	3.15363	0.332362
LOC_Os01g28840	-0.665253	0.266352	-0.998094	0.103244	-1.18075	0.0641232	-0.832549	0.278722	1.39103	0.0148267	-0.67001	0.574443	1.72387	0.00123812	-1.01821	0.207972
LOC_Os01g28850	0	1	0	1	0	1	1.8515	0.615422	0	1	0	1	0	1	-1.8515	0.708878
LOC_Os01g28930	-0.15493	1	0.89094	0.844767	-1.93114	0.536363	-0.0393064	1	1.51671	0.722975	0.0553998	1	0.470844	0.949698	-1.83644	0.708878
LOC_Os01g28980	0.217795	0.791747	-0.0160339	1	0.627657	0.38402	0.549777	0.546297	-0.236788	0.846721	-0.226453	0.989112	-0.00295899	1	-0.148574	1
LOC_Os01g28989	0.13297	0.694998	0.335521	0.264535	0.459914	0.106899	0.62063	0.030609	-0.613531	0.0228093	0.0225752	1	-0.816082	0.00065598	-0.138142	0.897888
LOC_Os01g29104	-0.330508	0.69272	-0.0220001	1	1.6083	0.425276	1.2097	0.398865	0.974327	0.242949	-1.90941	0.510385	0.665819	0.397127	-1.51081	0.325574
LOC_Os01g29110	0	1	0	1	0	1	2.63584	0.501898	0	1	0	1	0	1	-2.63584	0.599429
LOC_Os01g29150	1.43826	0.0068361	-0.104256	0.963474	-0.0134614	1	-0.0327711	1	-0.780142	0.27317	-0.109751	1	0.762371	0.190753	-0.0904415	1
LOC_Os01g29180	-0.0871313	0.769575	-0.254229	0.292092	0.170806	0.546671	0.120685	0.77414	-0.403031	0.0777089	0.154536	0.787729	-0.235932	0.307238	0.204657	0.636992
LOC_Os01g29210	-4.00782	0.0872482	-1.05185	0.713805	-1.00843	0.744511	0.17879	1	0.290251	1	0.446967	1	-2.66572	0.27385	-0.740255	0.969865
LOC_Os01g29220	-1.04136	5.44e-08	1.04098	2.06e-08	0.819087	5.48e-05	0.820226	7.03e-05	0.181114	0.566085	-0.522258	0.0445163	-1.90123	9.51e-25	-0.523397	0.02351
LOC_Os01g29230	-0.370582	0.158286	0.876497	0.000160425	0.834526	0.000481117	0.811054	0.00146257	-0.0522545	0.975759	-0.318205	0.520288	-1.29933	5.31e-09	-0.294732	0.521257
LOC_Os01g29240	2.64993	0.331459	-3.77791	0.181982	-2.49221	0.436305	-2.6021	0.468438	-3.77791	0.247581	1.76736	0.783827	2.64993	0.31523	1.87724	0.708878
LOC_Os01g29280	0.135391	0.838953	0.919959	0.0468902	-1.23654	0.00489183	-0.622119	0.295098	3.15032	3.74e-15	-0.118656	1	2.36575	1.1e-09	-0.733076	0.242428
LOC_Os01g29330	0.192952	0.355846	1.11735	5.93e-10	-1.04643	6.39e-09	0.506169	0.0134342	2.95616	4.57e-65	-0.240501	0.536801	2.03176	1.03e-34	-1.7931	6.24e-25
LOC_Os01g29390	-1.33036	6.2e-16	-1.14182	9.59e-12	0.14585	0.581733	-0.301781	0.225551	0.409017	0.040314	-0.0932613	0.94544	0.220478	0.30794	0.354369	0.145058
LOC_Os01g29409	-0.938386	3.43e-08	-0.211251	0.359571	-0.0614526	0.907659	-0.104367	0.802514	0.0170589	1	0.131848	0.826515	-0.710077	5.04e-05	0.174763	0.698332
LOC_Os01g29430	-0.917891	1.84e-05	0.177389	0.550278	0.502856	0.0475468	0.78554	0.00110563	-0.0360749	1	-0.0767305	1	-1.13135	7.48e-08	-0.359415	0.30134
LOC_Os01g29469	0.40988	0.0308559	-0.0436675	0.939263	0.0252506	1	-0.432508	0.0437321	0.0264928	1	0.0342088	1	0.48004	0.0093019	0.491967	0.0165834
LOC_Os01g29507	-0.455958	0.579547	0.71425	0.427521	-0.0611183	1	0.16145	0.978942	0.940466	0.314403	-0.381928	0.898317	-0.229742	0.84709	-0.604496	0.688373
LOC_Os01g29600	0	1	0	1	2.68068	0.42231	1.86817	0.615422	0	1	0	1	0	1	0.812506	1
LOC_Os01g29610	-0.555452	0.382011	0.232363	0.797505	0.887495	0.155062	0.727704	0.348542	-0.371136	0.677212	-0.0984434	1	-1.15895	0.0342107	0.0613477	1
LOC_Os01g29640	0	1	2.65019	0.358642	-0.898802	0.886906	-1.67055	0.724292	0	1	-0.800162	1	-2.65019	0.333037	-0.0284147	1
LOC_Os01g29690	-1.96727	0.463026	1.83376	0.515538	0	1	-2.63909	0.497322	1.96727	0.559702	-2.63909	0.654907	-1.83376	0.475645	0	1
LOC_Os01g29710	0	1	0	1	0	1	1.83692	0.615422	0	1	0	1	0	1	-1.83692	0.708878
LOC_Os01g29740	-0.571755	0.0596366	-0.125571	0.8053	0.0168368	1	-0.0321692	1	0.292135	0.507443	-0.0045301	1	-0.154049	0.710921	0.0444759	1
LOC_Os01g29780	-6.275	1.01e-55	-1.85788	0.259728	0.476988	0.817279	0.784188	0.85071	6.07435	8.68e-57	1.7426	0.575512	1.65723	0.316117	1.4354	0.517535
LOC_Os01g29804	1.85963	0.000356436	1.21499	0.0322003	-0.166789	0.931369	0.907423	0.23222	-0.0584503	1	0.439961	0.787161	0.586186	0.340311	-0.634251	0.569771
LOC_Os01g29820	-0.259968	0.20683	0.0100004	1	0.208008	0.410262	0.401399	0.0737053	-0.271654	0.259724	-0.00642181	1	-0.541623	0.00252688	-0.199813	0.607013
LOC_Os01g29830	1.04304	1.62e-09	1.179	2.19e-12	0.115437	0.701869	0.68556	0.000299989	-0.437217	0.0393368	0.400946	0.104058	-0.573173	0.00113394	-0.169177	0.708878
LOC_Os01g29840	0	1	0	1	1.88014	0.550421	1.85145	0.615422	0	1	0	1	0	1	0.0286976	1
LOC_Os01g29860	0	1	-1.82456	0.527711	0	1	0	1	-1.82456	0.608806	0	1	0	1	0	1
LOC_Os01g29870	1.0639	0.01494	0.113739	0.914347	1.24051	0.0245533	0.222325	0.871264	-0.612374	0.302752	-0.847288	0.34938	0.337784	0.504922	0.170899	0.994635
LOC_Os01g30950	-2.78661	0.33361	0	1	0	1	0	1	2.78661	0.428688	0	1	0	1	0	1
LOC_Os01g31010	1.7001	0.0851349	6.38072	6.58e-07	-1.43558	0.114057	-2.11228	0.049044	3.98626	0.0391352	0.423845	0.90622	-0.694357	0.437879	1.10055	0.593646
LOC_Os01g31040	-0.45949	0.331825	1.67173	8.62e-06	1.58618	0.0303512	1.15661	0.0344645	1.09815	0.0193861	-1.38384	0.167762	-1.03307	0.00461996	-0.954262	0.10182
LOC_Os01g31050	-2.77837	0.331916	0	1	0	1	1.83225	0.615422	2.77837	0.426663	0	1	0	1	-1.83225	0.708878
LOC_Os01g31110	-0.353708	0.0745867	0.0352988	0.970214	0.16948	0.534638	0.0237798	1	0.208019	0.454281	0.138307	0.813494	-0.180988	0.431735	0.284007	0.337394
LOC_Os01g31120	-4.18759	0.00080115	-1.97573	0.134656	1.24685	0.318022	1.58573	0.271597	0.916706	0.521681	0.621338	0.917184	-1.29515	0.509296	0.282461	1
LOC_Os01g31140	-3.28808	0.225951	1.8742	0.502699	2.6405	0.397788	0.662147	0.965828	3.28808	0.303236	-3.14594	0.529356	-1.8742	0.473917	-1.16759	0.923713
LOC_Os01g31170	1.88009	0.489178	0	1	0	1	0	1	0	1	0	1	1.88009	0.475645	0	1
LOC_Os01g31210	0	1	-1.82456	0.527711	0	1	0	1	-1.82456	0.608806	0	1	0	1	0	1
LOC_Os01g31220	-0.246595	0.238863	-0.0266335	1	-0.183118	0.488102	-0.0698166	0.921596	0.385948	0.0699228	0.239999	0.536801	0.165987	0.473622	0.126697	0.819788
LOC_Os01g31270	1.87024	0.456124	2.50214	0.26601	3.46877	0.175516	3.06596	0.165403	-1.80395	0.568738	-3.14543	0.424046	-2.43585	0.251518	-2.74262	0.265653
LOC_Os01g31280	0	1	2.66322	0.380413	0	1	0	1	0	1	0	1	-2.66322	0.350861	0	1
LOC_Os01g31360	1.11023	1.03e-06	0.764021	0.00150708	0.584279	0.0245678	-0.157981	0.747225	-0.554366	0.0408253	-0.146402	0.897718	-0.208154	0.475645	0.595858	0.0366162
LOC_Os01g31370	2.15392	2.75e-22	0.49936	0.170908	-1.28261	3.16e-06	-0.660636	0.0523684	3.4408	4.03e-41	0.363166	0.515218	5.09536	5.98e-87	-0.258809	0.708878
LOC_Os01g31460	0	1	0	1	0	1	-1.81481	0.6174	0	1	-1.81481	0.757041	0	1	0	1
LOC_Os01g31470	-0.298119	0.205711	0.348569	0.147083	0.107495	0.78569	0.196884	0.604937	0.0511057	0.964943	0.147137	0.840326	-0.595582	0.00401149	0.0577477	1
LOC_Os01g31480	4.28169	0.120414	0.088529	1	0	1	1.24426	0.817959	-3.07103	0.362814	-1.88097	0.755943	1.12213	0.723106	-3.12523	0.445861
LOC_Os01g31494	-1.98245	3.49e-06	0.0189567	1	1.38161	0.00739433	0.588634	0.437294	0.016165	1	-0.482082	0.755943	-1.98524	3.23e-06	0.310889	0.818192
LOC_Os01g31560	0	1	0.113228	1	0	1	2.6544	0.495393	-1.76873	0.608806	0	1	-1.88196	0.475645	-2.6544	0.592335
LOC_Os01g31570	-0.933305	0.75798	0	1	0	1	0.000600199	1	4.97733	0.0823386	-2.64841	0.614259	4.04402	0.119278	-2.64901	0.545537
LOC_Os01g31580	-0.0476441	0.915201	0.274226	0.27031	0.325823	0.184543	0.371861	0.160143	-0.0537173	0.954285	0.00453983	1	-0.375587	0.0821295	-0.0414987	1
LOC_Os01g31610	0.44432	0.0884483	0.0580289	0.937959	-0.340588	0.272513	-0.164429	0.733617	0.0562115	0.971437	0.0268814	1	0.442503	0.0881014	-0.149278	0.869344
LOC_Os01g31629	-0.190977	0.405213	-0.0394862	0.958913	-0.236291	0.346603	-0.151916	0.652993	0.299237	0.226275	0.117078	0.891448	0.147746	0.533791	0.0327029	1
LOC_Os01g31680	0.419826	0.0285625	0.574946	0.00170346	0.321621	0.131072	0.363934	0.107898	-0.173135	0.559702	-0.146488	0.777332	-0.328255	0.0937997	-0.188801	0.637043
LOC_Os01g31690	3.81564	1.16e-58	4.89484	2.29e-87	-1.40464	6.06e-10	-0.22918	0.601099	0.321815	0.366922	0.960177	0.00013093	-0.757386	0.00112716	-0.215282	0.708878
LOC_Os01g31714	0	1	0	1	0	1	1.87342	0.615422	0	1	0	1	0	1	-1.87342	0.708878
LOC_Os01g31760	-10.7494	6.15e-70	-3.44118	0.080626	0	1	-1.84931	0.566692	9.97098	1.04e-68	-1.84931	0.726287	2.66281	0.207793	0	1
LOC_Os01g31770	0.321399	0.198393	0.238927	0.407968	-0.0420938	1	-0.237715	0.524632	-0.0153633	1	-0.112177	0.949961	0.0671078	0.878395	0.0834445	0.990099
LOC_Os01g31780	4.7375	0.0581424	2.52999	0.327651	1.60705	0.604651	-1.97844	0.597481	-1.77206	0.587355	-1.89958	0.755943	0.435447	0.926019	1.6859	0.734961
LOC_Os01g31800	1.34818	6.59e-05	-1.43548	3.73e-05	-1.32314	0.000656419	-0.392749	0.511729	-0.440068	0.384785	-0.623702	0.292291	2.34358	3.28e-12	-1.55409	7.13e-05
LOC_Os01g31810	-0.0578133	0.908994	0.385191	0.16494	0.378135	0.196586	0.448879	0.149055	-0.40726	0.174173	-0.112547	0.966859	-0.850264	0.000224247	-0.183291	0.767982
LOC_Os01g31850	-9.58766	3.4e-39	-2.83514	0.00628825	-2.03727	0.244583	1.70037	0.1652	5.96382	9.14e-29	0.371244	1	-0.788709	0.741359	-3.3664	0.0102412
LOC_Os01g31870	-0.489712	0.0587673	0.023503	1	-0.111119	0.831496	-0.00888989	1	-0.0256861	1	0.0589421	1	-0.538901	0.0339374	-0.043287	1
LOC_Os01g31910	4.78355	0.0705657	5.04849	0.0545978	0	1	0	1	0	1	0	1	-0.264936	0.999301	0	1
LOC_Os01g31920	-1.08962	0.505242	-4.18069	0.0334259	0.64839	0.710807	-1.0447	0.596317	0.0648862	1	-0.359783	1	3.15595	0.134612	1.33331	0.524018
LOC_Os01g31930	-1.9762	0.461555	0	1	-1.86548	0.546381	-0.0120798	1	1.9762	0.559702	-0.7906	1	0	1	-2.644	0.588139
LOC_Os01g31940	-2.84108	9.15e-48	-1.40459	2.77e-14	0.45319	0.0491391	0.227797	0.495393	-0.188688	0.546822	-0.507162	0.0526711	-1.62518	3.63e-16	-0.281769	0.427317
LOC_Os01g31980	-0.417292	0.107759	-0.237169	0.461991	-0.142043	0.732442	-0.580307	0.0406532	0.235348	0.533314	0.0798654	1	0.055225	0.931487	0.518129	0.0881382
LOC_Os01g32080	-0.256973	0.370958	-0.301487	0.320419	0.445912	0.113418	0.141703	0.795671	0.0262948	1	-0.00928714	1	0.0708083	0.885176	0.294922	0.534409
LOC_Os01g32090	-0.340262	0.527361	-0.207277	0.780656	-0.0282287	1	0.259809	0.787794	0.0402015	1	0.16126	1	-0.0927835	0.944928	-0.126778	1
LOC_Os01g32100	3.17665	0.288633	1.86086	0.515538	0	1	0	1	0	1	0	1	1.31579	0.723545	0	1
LOC_Os01g32120	-0.338613	0.39341	-1.81509	8.5e-09	1.03924	0.00167095	0.642998	0.120667	-0.713556	0.0552537	0.108222	1	0.762918	0.0285194	0.504461	0.319743
LOC_Os01g32130	0.518351	0.00471547	0.24172	0.293515	0.279157	0.216159	-0.0734202	0.905606	0.0949344	0.806914	-0.366161	0.162351	0.371565	0.0532889	-0.0135838	1
LOC_Os01g32140	0	1	1.89564	0.515538	0	1	-2.64325	0.499594	0	1	-2.64325	0.656963	-1.89564	0.475645	0	1
LOC_Os01g32150	-2.01826	0.46244	0	1	0	1	0	1	2.01826	0.559702	0	1	0	1	0	1
LOC_Os01g32160	3.74583	6.87e-07	-1.06783	0.315501	3.00073	0.0265907	0.92588	0.44514	-1.66744	0.153455	-2.97459	0.0639493	3.14622	5.73e-06	-0.899732	0.55784
LOC_Os01g32170	-0.202958	0.639743	-0.00518291	1	-0.209212	0.701995	0.276123	0.627832	0.0599988	0.997288	0.348671	0.68127	-0.137776	0.796838	-0.136664	0.973601
LOC_Os01g32184	0.306924	0.141471	0.828794	2.53e-06	0.28696	0.21436	0.395013	0.0854878	-0.293119	0.239309	-0.0831127	0.979546	-0.81499	3.32e-06	-0.191166	0.65204
LOC_Os01g32200	-1.84288	0.435754	-1.61933	0.521137	-0.879275	0.852827	-0.899675	0.871242	-0.309946	1	-0.810042	0.992031	-0.533489	0.899939	-0.789642	0.986792
LOC_Os01g32259	-0.251531	0.253004	0.721557	8.2e-05	0.36892	0.0884349	0.632716	0.00175781	0.172394	0.566459	0.0939616	0.956086	-0.800694	8.31e-06	-0.169834	0.708878
LOC_Os01g32270	0	1	2.66322	0.380413	0	1	0	1	0	1	0	1	-2.66322	0.350861	0	1
LOC_Os01g32280	0.634797	0.000755986	0.252104	0.293748	0.224214	0.391866	-0.151904	0.65802	-0.101716	0.797656	-0.37789	0.178986	0.280977	0.193867	-0.0017729	1
LOC_Os01g32300	0.565308	0.0197222	0.559451	0.0261032	0.0892554	0.884612	0.190774	0.649477	-0.16706	0.682434	0.0269175	1	-0.161203	0.601385	-0.0746014	1
LOC_Os01g32330	0.216548	0.463706	-1.25832	4.42e-08	0.626846	0.0150295	0.193075	0.65437	-0.96652	5.43e-05	-0.161453	0.864371	0.508343	0.0451261	0.272318	0.59021
LOC_Os01g32350	0.731721	2.52e-05	0.861451	5.46e-07	0.0259358	1	0.140295	0.668881	0.0294937	1	0.0940815	0.942506	-0.100236	0.693155	-0.0202778	1
LOC_Os01g32364	-1.80702	1.41e-25	-1.13297	1.56e-10	0.668436	0.00051901	-0.0754598	0.912554	0.838789	3.42e-06	-0.332818	0.288754	0.164738	0.478735	0.411078	0.0906548
LOC_Os01g32380	0.755166	0.0167987	-0.148125	0.80814	-1.64221	1.08e-07	0.335405	0.528338	2.0594	1.91e-11	0.568294	0.246249	2.96269	4.1e-22	-1.40932	1.47e-05
LOC_Os01g32439	-0.928294	0.0776024	-1.01671	0.0606948	0.138922	0.94362	0.282553	0.800038	0.0859793	1	-0.1569	1	0.174394	0.846908	-0.300531	0.86737
LOC_Os01g32450	-3.31602	0.25871	0	1	0	1	0	1	3.31602	0.344384	0	1	0	1	0	1
LOC_Os01g32460	-1.16075	0.00802519	-2.75706	8.77e-10	-1.52106	0.0035052	-0.145956	0.956516	1.51571	0.000669981	-0.175067	1	3.11202	3.81e-12	-1.55017	0.00488729
LOC_Os01g32490	1.85723	0.489178	3.17576	0.297921	0	1	0	1	-5.13e-15	1	0	1	-1.31853	0.722599	0	1
LOC_Os01g32510	-2.76558	0.0590932	-0.0758117	1	0.460277	0.921047	0.389431	0.964551	-2.14626	0.0304435	-0.428421	1	-4.83603	2.01e-05	-0.357575	1
LOC_Os01g32560	1.97153	1.02e-07	-2.49381	0.0688546	-4.53362	0.0053749	-1.36978	0.181792	2.18611	0.000607794	-0.896287	0.583543	6.65146	9.28e-26	-4.06014	0.0386646
LOC_Os01g32610	-2.04867	0.00157039	-0.648333	0.472295	1.14631	0.166002	2.73994	0.0015657	0.928325	0.211608	1.45722	0.393901	-0.472015	0.650493	-0.136408	1
LOC_Os01g32640	0.903309	0.0539616	-0.457745	0.470259	-1.18827	0.0659383	-0.369485	0.704078	0.482841	0.488653	-0.320591	0.888462	1.8439	3e-05	-1.13938	0.134399
LOC_Os01g32660	-0.365573	0.177154	0.30174	0.32463	0.036938	1	0.0401516	1	1.06734	6.55e-06	0.075909	1	0.400024	0.133003	0.0726953	1
LOC_Os01g32670	0.61793	0.0834641	-2.01848	1.56e-09	0.944031	0.00646756	1.23982	0.000503315	-0.0463863	1	0.711857	0.133522	2.59002	4.12e-15	0.416068	0.505311
LOC_Os01g32710	-0.752281	0.0747817	0.54077	0.258411	0.614818	0.195245	0.464078	0.457799	0.392915	0.522756	0.0684418	1	-0.900136	0.0268157	0.219182	0.894393
LOC_Os01g32720	-0.282496	0.238677	0.284701	0.26784	0.51968	0.0209263	0.313781	0.299056	0.0588571	0.945028	-0.0758322	1	-0.508339	0.017062	0.130067	0.862413
LOC_Os01g32730	1.15349	0.00141288	1.51611	1.48e-05	0.310043	0.546868	-0.00767873	1	-0.206805	0.777503	-0.075133	1	-0.569421	0.144968	0.242589	0.821269
LOC_Os01g32750	-0.348391	0.185719	0.137426	0.705197	-0.122859	0.7818	0.145252	0.773672	0.193684	0.608806	0.158726	0.858982	-0.292133	0.286362	-0.109386	0.948214
LOC_Os01g32770	2.02962	6.93e-25	1.28347	1.56e-10	-1.76368	2.78e-19	-0.993746	3.03e-06	0.195903	0.568273	0.952528	8.91e-06	0.942058	2.58e-06	0.182589	0.709356
LOC_Os01g32780	-0.446886	0.0176724	-1.08576	3.05e-10	0.0413222	0.975962	-0.0303795	1	-0.227607	0.385921	0.373513	0.135443	0.411266	0.0352455	0.445215	0.035098
LOC_Os01g32790	0.244553	0.255207	0.553268	0.0035236	0.0538234	0.936634	-0.046241	0.991683	0.274055	0.28104	0.0223097	1	-0.03466	0.96212	0.122374	0.833414
LOC_Os01g32800	0.240158	0.379052	0.0479692	0.956841	-0.135395	0.731381	-0.0590391	0.987352	-0.106407	0.835173	0.309814	0.503223	0.0857823	0.828966	0.233458	0.657893
LOC_Os01g32830	1.04684	0.0100642	0.384579	0.44877	0.675714	0.144334	0.591744	0.343415	-0.55667	0.343404	0.602914	0.464777	0.105591	0.888813	0.686885	0.21418
LOC_Os01g32840	-0.940655	0.00920121	0.118785	0.872428	0.0147797	1	0.269661	0.679774	0.00669941	1	0.2101	0.908144	-1.05274	0.00303721	-0.0447812	1
LOC_Os01g32849	0.707945	0.0689784	-0.27739	0.574341	-0.910239	0.287382	0.762503	0.256091	-0.503287	0.324265	-0.488356	0.755943	0.482048	0.239472	-2.1611	0.000244521
LOC_Os01g32870	-0.0849469	0.812311	-0.0896808	0.831374	-0.406935	0.11909	-0.282481	0.418774	-0.0477249	0.979788	0.169092	0.806908	-0.042991	0.957901	0.044638	1
LOC_Os01g32880	-0.253369	0.223828	-0.04708	0.92265	0.476781	0.0122638	0.444917	0.0359601	-0.17759	0.537435	0.149642	0.767582	-0.383879	0.0434776	0.181505	0.665662
LOC_Os01g32890	-0.870589	0.0999165	-1.00434	0.00560647	-1.35637	0.000411347	-1.2481	0.00165145	-1.28232	0.000752979	-0.0725083	1	-1.14857	0.0146195	-0.180773	0.9743
LOC_Os01g32910	-1.97279	0.463706	0	1	0	1	0	1	1.97279	0.559702	0	1	0	1	0	1
LOC_Os01g32920	0.158955	0.798966	-1.15714	0.0117796	-2.19182	0.00318293	-1.49639	0.0104472	-0.132762	0.911954	-0.713198	0.40909	1.18334	0.00824397	-1.40863	0.23031
LOC_Os01g32964	-0.772229	0.000263418	-0.196958	0.515538	0.348111	0.198592	0.351616	0.254786	0.843632	9.99e-05	-0.22448	0.710536	0.26836	0.296506	-0.227985	0.650089
LOC_Os01g32980	-0.109984	0.657191	0.235171	0.30994	0.298081	0.192921	0.351425	0.146426	0.23563	0.374181	-0.0900054	0.962843	-0.109526	0.667901	-0.14335	0.765398
LOC_Os01g33000	0.199922	0.460207	-0.273457	0.326048	0.383294	0.142914	0.244488	0.501061	0.683395	0.00278205	0.0459103	1	1.15677	2.23e-08	0.184716	0.719259
LOC_Os01g33020	0.141577	0.555817	-0.347781	0.114853	-0.396216	0.068405	-0.25267	0.394842	0.0678637	0.902348	0.165136	0.755943	0.557222	0.00370866	0.02159	1
LOC_Os01g33030	0.508433	0.0250702	0.713589	0.00121632	0.0503651	0.977808	0.274245	0.426599	0.181018	0.608806	-0.00860989	1	-0.0241389	1	-0.23249	0.632573
LOC_Os01g33040	1.1693	0.00385958	-0.77485	0.0955576	-1.34879	0.0036774	-0.607649	0.319847	0.161743	0.873918	-0.922273	0.10549	2.10589	8.68e-08	-1.66341	0.000353982
LOC_Os01g33050	1.30118	1.17e-08	1.11694	1.57e-06	0.232041	0.515715	0.476453	0.125313	-0.261094	0.482875	0.0835515	1	-0.0768555	0.868451	-0.16086	0.836887
LOC_Os01g33060	-0.334393	0.172639	0.127285	0.709119	0.102842	0.82111	-0.0117915	1	0.0663231	0.932285	0.011949	1	-0.395355	0.0947359	0.126582	0.890785
LOC_Os01g33070	-0.473637	0.773908	0.528532	0.763493	0.0955161	1	-0.0737429	1	0.417552	0.879494	-1.23874	0.621703	-0.584617	0.702547	-1.06948	0.659415
LOC_Os01g33080	0.744984	0.155434	-0.668981	0.247583	-0.470343	0.536918	-0.00111368	1	-0.399576	0.603438	-0.901944	0.243583	1.01439	0.0406432	-1.37117	0.0177144
LOC_Os01g33090	-0.0569644	0.981536	-0.781608	0.0739753	-0.993931	0.0292754	0.0662966	1	-0.420389	0.482875	-0.403585	0.722158	0.304255	0.538635	-1.46381	0.000859996
LOC_Os01g33110	-2.5076	1.46e-10	0.220273	0.811568	0.991389	0.0917134	0.00923822	1	3.70032	1.17e-18	-0.350502	0.873018	0.972442	0.0519243	0.631649	0.493296
LOC_Os01g33160	0.494556	0.00606316	-0.0230009	1	-0.307325	0.158965	-0.541753	0.0066832	0.0188567	1	-0.394632	0.104623	0.536414	0.00260031	-0.160204	0.708878
LOC_Os01g33230	0.132114	0.788352	0.16169	0.756138	0.507981	0.192662	0.451359	0.337887	-0.143818	0.843477	-0.155946	0.959151	-0.173393	0.701291	-0.099324	1
LOC_Os01g33270	2.67044	0.366231	0	1	0	1	0	1	0	1	0	1	2.67044	0.350371	0	1
LOC_Os01g33360	1.7981	0.0749965	-1.19092	0.600459	0	1	0.779026	0.874126	2.56314	0.0621092	-1.85287	0.735403	5.55215	6.81e-06	-2.63189	0.433659
LOC_Os01g33400	-2.01764	0.459352	-1.76817	0.527711	1.87915	0.549703	-0.0119125	1	0.249471	1	-1.83986	0.755943	0	1	0.0511996	1
LOC_Os01g33420	0.222628	0.461204	0.535164	0.0426202	0.732644	0.00375573	0.648757	0.0211878	-0.267996	0.469301	-0.0182075	1	-0.580532	0.020149	0.0656791	1
LOC_Os01g33450	-0.519967	0.125206	-0.822615	0.0105132	-0.87859	0.00700098	-0.331284	0.525609	-0.158389	0.803104	0.159518	0.94348	0.144259	0.765107	-0.387789	0.523095
LOC_Os01g33490	-0.87084	0.115187	0.105619	0.954834	0.259279	0.78539	0.68498	0.369261	-0.133286	0.95282	0.372091	0.821032	-1.10975	0.0349068	-0.0536095	1
LOC_Os01g33500	-0.0248969	1	0.676108	0.680423	-1.41834	0.310776	0.140056	1	0.0759532	1	0.698494	0.852972	-0.625051	0.681823	-0.859901	0.761071
LOC_Os01g33514	0.00662587	1	-0.200134	0.402906	-0.100068	0.772334	0.0222155	1	-0.554225	0.00439324	0.133173	0.837065	-0.347466	0.0817398	0.0108892	1
LOC_Os01g33520	0	1	3.1609	0.299464	-1.92742	0.546262	0	1	0	1	1.92742	0.755943	-3.1609	0.27516	0	1
LOC_Os01g33530	-2.66494	8.66e-05	-0.164234	0.89389	-0.795167	0.233374	-0.713369	0.348392	0.374572	0.661117	-0.12065	1	-2.12613	0.00431791	-0.202448	1
LOC_Os01g33540	-0.168637	0.495169	0.194632	0.479708	0.754859	0.000190676	0.77477	0.000257377	-0.351946	0.167241	-0.0130955	1	-0.715215	0.000282313	-0.0330066	1
LOC_Os01g33630	-1.99506	0.463026	1.85898	0.515538	0	1	0	1	1.99506	0.559702	0	1	-1.85898	0.475645	0	1
LOC_Os01g33670	0.509596	0.919123	-4.01425	0.162408	-1.89088	0.537224	0	1	-0.695072	0.925741	1.89088	0.755943	3.82877	0.156041	0	1
LOC_Os01g33684	-0.21753	0.319181	0.411819	0.0364586	0.336219	0.120276	0.365225	0.121578	0.0982163	0.793235	0.107297	0.914661	-0.531133	0.0036628	0.0782913	0.968191
LOC_Os01g33710	-1.57132	0.0133142	-1.44991	0.00651818	1.22569	0.037285	-0.239673	0.885965	-0.547082	0.432952	-0.604592	0.691053	-0.668492	0.438069	0.86077	0.250135
LOC_Os01g33720	-0.344158	0.92899	-0.429081	0.921069	-0.46613	0.935745	1.41727	0.640312	0.469386	0.93601	1.91314	0.647972	0.554309	0.85495	0.0297394	1
LOC_Os01g33762	-0.938307	0.0807717	0.345237	0.622035	0.532713	0.455042	0.738369	0.310508	0.0253557	1	-0.370688	0.82523	-1.25819	0.0135034	-0.576344	0.573511
LOC_Os01g33764	-0.165389	1	0	1	-0.0599545	1	1.8632	0.615422	2.02226	0.559173	1.94239	0.755943	1.85687	0.475645	0.0192405	1
LOC_Os01g33770	0	1	2.65351	0.366924	1.82061	0.550421	-0.0182689	1	0	1	-2.65481	0.644813	-2.65351	0.340553	-0.815931	1
LOC_Os01g33784	-0.323568	0.101665	0.202987	0.388923	0.796578	7.15e-06	0.411233	0.0638988	0.179636	0.53277	-0.126794	0.852307	-0.346919	0.0737648	0.258551	0.404632
LOC_Os01g33800	0.0998024	0.760854	0.311523	0.245301	-0.0165058	1	0.0851844	0.916843	0.0092013	1	0.00424887	1	-0.20252	0.464094	-0.0974413	0.961226
LOC_Os01g33810	1.04433	6.53e-09	1.15068	1.82e-11	-1.07412	6.93e-10	-0.532209	0.00931875	-1.15135	1.75e-10	-0.201293	0.654363	-1.2577	1.67e-13	-0.743202	8.75e-05
LOC_Os01g33820	-1.97499	0.448166	0.0753864	1	-1.78486	0.603108	0.6323	0.97032	0.176281	1	0.460058	1	-1.87409	0.471281	-1.9571	0.710752
LOC_Os01g33840	-2.80287	0.225093	0.0874321	1	0.348739	0.958964	-0.632503	0.858841	1.01802	0.777637	-1.05991	0.78364	-1.87228	0.430615	-0.078667	1
LOC_Os01g33869	-0.983701	4.58e-06	1.2358	4.81e-09	-0.268764	0.370001	-0.641049	0.0104572	0.573048	0.0199155	-0.291762	0.534984	-1.64646	3.25e-15	0.0805232	0.997282
LOC_Os01g33900	0	1	0	1	1.88034	0.550421	0	1	0	1	0	1	0	1	1.88034	0.708878
LOC_Os01g33910	-2.91578	2.06e-10	3.22441	1.82e-09	-1.66243	0.00424067	-0.280284	0.738482	3.69189	2.8e-13	-0.307444	0.830389	-2.44831	5.88e-07	-1.68959	0.00534609
LOC_Os01g33930	0	1	0	1	0	1	1.83692	0.615422	0	1	0	1	0	1	-1.83692	0.708878
LOC_Os01g33940	-1.37941	0.0659423	-0.634843	0.478428	-0.693878	0.375081	-0.0236295	1	0.213435	0.902348	0.261511	0.966213	-0.531135	0.596474	-0.408737	0.818743
LOC_Os01g33950	-2.01826	0.46244	0	1	0	1	0	1	2.01826	0.559702	0	1	0	1	0	1
LOC_Os01g34010	-0.273999	0.815091	0.506963	0.515538	-0.330687	0.760882	0.637957	0.49172	-0.471112	0.670879	0.261966	0.979664	-1.25207	0.0605293	-0.706678	0.519687
LOC_Os01g34060	1.94784	0.000411404	1.63841	0.00249991	-0.118597	0.982243	0.119437	1	-1.14847	0.0875256	0.358951	0.861099	-0.839034	0.146736	0.120917	1
LOC_Os01g34080	0.287043	0.204392	0.714179	0.000217689	0.646245	0.0014187	0.443031	0.0701943	-0.110635	0.780603	0.0877774	0.983059	-0.537771	0.00632151	0.290992	0.378413
LOC_Os01g34100	-0.989823	0.0310408	-2.08104	2.11e-06	-0.503217	0.343757	-0.29982	0.695805	-0.354764	0.58446	0.28182	0.838377	0.736454	0.197153	0.0784227	1
LOC_Os01g34190	0.0329895	0.9615	0.0244195	1	-0.317136	0.156176	-0.135958	0.702397	-0.10122	0.790677	0.25595	0.497336	-0.0926502	0.742248	0.0747715	0.980809
LOC_Os01g34200	0.197499	0.355889	0.170385	0.489163	-0.105717	0.73846	-0.0432054	0.998497	0.0766467	0.858596	0.0318914	1	0.10376	0.678012	-0.0306198	1
LOC_Os01g34330	-0.183991	0.509563	0.0765876	0.873846	0.251225	0.42133	0.180315	0.656561	-0.192653	0.603438	0.0114923	1	-0.453231	0.059849	0.0824024	0.996136
LOC_Os01g34350	0.875149	5.57e-07	0.689587	0.000117683	0.91463	1.8e-07	0.500941	0.0159769	-0.257212	0.324934	-0.252781	0.504516	-0.0716497	0.816376	0.160908	0.708878
LOC_Os01g34390	-0.0709583	0.812337	0.0639617	0.868552	-0.382034	0.0678568	-0.487583	0.0223655	0.0229077	1	0.011131	1	-0.112012	0.660636	0.11668	0.86101
LOC_Os01g34410	0	1	1.85864	0.515538	0	1	1.83737	0.615422	0	1	0	1	-1.85864	0.475645	-1.83737	0.708878
LOC_Os01g34420	-1.45832	0.00278368	-0.446788	0.451493	0.246758	0.79909	0.196864	0.884167	0.243818	0.754754	-0.377644	0.794764	-0.767719	0.202122	-0.32775	0.795158
LOC_Os01g34430	-0.385123	0.0911054	0.124768	0.69658	0.450811	0.0589625	0.336205	0.25901	-0.0474239	0.973373	-0.149926	0.844358	-0.557315	0.00854331	-0.0353201	1
LOC_Os01g34440	-0.717948	0.076334	-0.624686	0.119809	-0.241381	0.732502	-0.0246183	1	-0.270245	0.629508	0.134025	1	-0.363508	0.451567	-0.0827378	1
LOC_Os01g34450	1.88009	0.489178	0	1	0	1	0	1	0	1	0	1	1.88009	0.475645	0	1
LOC_Os01g34470	0	1	0	1	0	1	1.8515	0.615422	0	1	0	1	0	1	-1.8515	0.708878
LOC_Os01g34480	-0.175827	0.565225	-0.344051	0.247251	0.0210331	1	-0.0251797	1	0.441986	0.1407	0.2516	0.699794	0.61021	0.0137505	0.297812	0.534067
LOC_Os01g34560	1.67577	0.290856	0.662049	0.774825	0	1	-3.51059	0.190107	0.0712963	1	-3.51059	0.289048	1.08502	0.498682	0	1
LOC_Os01g34590	-0.288315	0.830186	-1.05065	0.370478	-0.0729753	1	-0.31712	0.8981	0.290934	0.895352	0.203146	1	1.05327	0.335157	0.447291	0.876741
LOC_Os01g34610	0.228725	0.291918	0.499384	0.00853559	0.132399	0.639423	0.0153273	1	-0.157454	0.603433	-0.0948263	0.943312	-0.428114	0.0233821	0.0222454	1
LOC_Os01g34614	0.251968	0.267962	-0.15184	0.572658	-0.355023	0.131168	-0.268769	0.372546	-0.226044	0.437561	-0.0210011	1	0.177764	0.471937	-0.107254	0.9138
LOC_Os01g34620	0.196415	0.404935	0.321073	0.155441	-0.0734333	0.883303	-0.0893068	0.873729	0.0190157	1	0.128066	0.868279	-0.105643	0.703558	0.14394	0.785125
LOC_Os01g34630	-0.857136	0.00479639	0.444262	0.223015	0.137382	0.828726	0.341503	0.487946	0.632543	0.0732236	0.0286597	1	-0.668855	0.0343059	-0.175461	0.884376
LOC_Os01g34660	0.483939	0.14862	0.502423	0.147971	0.300176	0.484776	0.507633	0.213646	-0.223337	0.660282	0.136743	0.975168	-0.24182	0.510667	-0.0707138	1
LOC_Os01g34680	-2.20432	0.000161477	1.57259	0.170724	0.780244	0.104378	0.247102	0.783642	3.60968	2.14e-07	-0.262078	0.906944	-0.167226	0.947559	0.271063	0.810822
LOC_Os01g34690	2.17617	1.21e-05	-0.206215	0.838493	-0.217676	0.863005	-0.137968	0.981799	0.481872	0.559702	-0.816711	0.380386	2.86426	1.29e-08	-0.89642	0.250146
LOC_Os01g34700	-0.0694692	0.876852	-0.613846	0.013936	0.499774	0.0635641	0.0562726	1	-0.30015	0.383182	-0.0916592	1	0.244226	0.401314	0.351843	0.379771
LOC_Os01g34770	-1.4158	0.00729566	0.621493	0.296392	0.642173	0.31632	0.740688	0.283272	-0.0682897	1	-0.201798	0.99632	-2.10558	2.12e-05	-0.300312	0.858015
LOC_Os01g34780	-0.176623	0.553869	0.263192	0.395956	0.0341949	1	0.0720307	0.963596	-0.0622607	0.956865	0.0105322	1	-0.502076	0.0441165	-0.0273036	1
LOC_Os01g34790	-2.72583	2.14e-07	-2.98451	1.1e-08	-0.690832	0.548422	-0.187776	0.970526	-0.702644	0.322262	-0.858916	0.578303	-0.443964	0.524291	-1.36197	0.193482
LOC_Os01g34830	-3.71293	0.138178	-2.10397	0.451226	-0.0740657	1	1.38214	0.724331	-0.252381	1	0.955521	0.965294	-1.86135	0.458415	-0.500686	1
LOC_Os01g34850	0	1	-1.77825	0.527711	0	1	0	1	-1.77825	0.608806	0	1	0	1	0	1
LOC_Os01g34860	-1.54827	2.24e-06	-0.0268171	1	0.602361	0.114057	0.743561	0.0586851	0.149159	0.84399	-0.127119	1	-1.3723	3.52e-05	-0.268319	0.726026
LOC_Os01g34870	-0.203786	0.755013	-0.984811	0.0434903	0.363706	0.594882	-0.223831	0.856193	0.225508	0.807516	-0.579195	0.566511	1.00653	0.0310353	0.00834213	1
LOC_Os01g34880	-0.959185	1.47e-05	-0.983875	1.05e-05	1.00028	9.97e-06	0.774483	0.00199621	-0.349292	0.254802	0.21567	0.755943	-0.324602	0.219904	0.441463	0.162765
LOC_Os01g34890	-1.49985	2.02e-11	-0.619198	0.0130915	1.05054	6.8e-06	0.86601	0.000639929	0.00476871	1	0.0916407	1	-0.875882	0.000171743	0.276173	0.574986
LOC_Os01g34900	-1.78734	8.7e-06	-0.738349	0.109399	0.890434	0.0466521	0.92883	0.0581532	-0.0691331	1	0.313125	0.800614	-1.11813	0.00857999	0.274729	0.819339
LOC_Os01g34920	0.520999	0.879508	0.100651	1	-1.18006	0.677722	0.199557	1	0.770267	0.868717	0.868642	0.952685	1.19062	0.631781	-0.510971	1
LOC_Os01g34930	-0.816745	5.91e-05	-0.827963	3.58e-05	1.07312	3.02e-07	0.421696	0.127659	-0.707259	0.000756161	-0.453103	0.153231	-0.696042	0.00078996	0.198317	0.708878
LOC_Os01g34940	0	1	0	1	0	1	-1.81481	0.6174	0	1	-1.81481	0.757041	0	1	0	1
LOC_Os01g34970	-0.930811	6.82e-07	0.211609	0.414968	1.43963	1.61e-14	1.42231	7.28e-14	0.558545	0.00808038	-0.20379	0.721661	-0.583875	0.00317031	-0.18647	0.708878
LOC_Os01g34980	-2.00847	0.406967	-1.78327	0.497693	1.54309	0.472815	1.49392	0.605207	0.225202	1	0.807213	0.951192	0	1	0.856382	0.88447
LOC_Os01g35000	0	1	1.88849	0.515538	0	1	0.779424	0.95793	0	1	-1.86762	0.755943	-1.88849	0.475645	-2.64705	0.593439
LOC_Os01g35030	-1.73784	4.63e-14	-0.135214	0.733711	0.356962	0.247641	0.410159	0.226922	0.985343	4.23e-05	0.253559	0.705435	-0.617283	0.0168125	0.200361	0.733189
LOC_Os01g35040	1.1277	1.13e-07	0.0838798	0.853247	0.0297438	1	-0.144915	0.761299	0.481917	0.0678042	0.0462998	1	1.52573	4.58e-13	0.220959	0.694368
LOC_Os01g35050	0.315829	0.15726	0.432574	0.0481785	0.383386	0.100315	-0.031472	1	0.0470309	0.970367	-0.0272857	1	-0.0697142	0.850452	0.387572	0.157499
LOC_Os01g35080	-3.30577	0.242667	0.882655	0.854269	-1.91844	0.542521	1.85166	0.615422	1.52739	0.734931	1.91844	0.755943	-2.66103	0.337102	-1.85166	0.708878
LOC_Os01g35100	0.0690725	1	0.523298	0.787212	0.306226	0.945454	-0.114663	1	-0.515726	0.86053	-0.0590774	1	-0.969952	0.498306	0.361811	1
LOC_Os01g35110	-2.02945	0.460569	-2.54146	0.405856	0	1	0	1	-0.512003	0.98685	0	1	0	1	0	1
LOC_Os01g35149	-3.96253	0.144031	-3.39917	0.237366	0.755766	0.915842	0.783238	0.942355	0.563362	0.959134	0.0575261	1	0	1	0.0300548	1
LOC_Os01g35160	0.0459956	0.928861	0.338285	0.175384	0.633232	0.00420646	0.247233	0.47657	0.229127	0.479182	-0.473138	0.100469	-0.0631621	0.882239	-0.087139	0.976311
LOC_Os01g35170	0.48527	0.128265	1.05628	0.000156452	0.0615022	0.989912	0.0805617	0.972402	-0.274596	0.558375	-0.87202	0.00809686	-0.845601	0.00270258	-0.891079	0.00427944
LOC_Os01g35184	-0.0725548	0.871206	-0.128638	0.743057	0.501705	0.0662757	-0.020811	1	-0.210414	0.590062	-0.235986	0.735544	-0.15433	0.634879	0.28653	0.557462
LOC_Os01g35230	-0.40183	0.0733269	-0.545651	0.0103127	-0.338782	0.162232	-0.259776	0.402551	-0.455295	0.0528096	-0.0759203	1	-0.311475	0.186851	-0.154925	0.769404
LOC_Os01g35300	-1.38104	0.288546	0.313411	0.886791	0.97939	0.531269	0.206282	1	0.166767	1	-0.552201	0.948678	-1.52769	0.221451	0.220906	1
LOC_Os01g35310	-2.02139	0.462404	0	1	0	1	1.8339	0.615422	2.02139	0.559702	0	1	5.13e-15	1	-1.8339	0.708878
LOC_Os01g35330	4.77354	1.16e-89	4.52237	1.67e-85	5.01927	4.91e-97	4.39634	8.81e-82	-0.620182	0.0308547	-1.03742	9.29e-05	-0.369017	0.129376	-0.414488	0.179813
LOC_Os01g35470	0	1	-3.04868	0.284765	-0.143685	1	-0.00575075	1	-3.04868	0.366261	2.29045	0.722044	0	1	2.15252	0.708878
LOC_Os01g35580	-0.409131	0.111237	0.191195	0.549253	-0.186446	0.594048	0.0911601	0.917818	0.0884524	0.887373	0.293153	0.5785	-0.511873	0.0371136	0.0155476	1
LOC_Os01g35590	3.81355	0.151776	0.0903909	1	1.22617	0.757075	3.15666	0.348818	-3.74389	0.233572	1.93814	0.751667	-0.0207294	1	0.0076426	1
[truncated: 32,201 more rows]

## Sheet: Sheet-2
MSU Locus ID	Gene description	phr2 LP AM vs Mock lfc	phr2 LP AM vs Mock FDR
ChrSy.fgenesh.gene.12	ChrSy.fgenesh.gene.12	-3.53286	4.59e-08
ChrSy.fgenesh.gene.19	ChrSy.fgenesh.gene.19	-3.03347	2.02e-09
ChrSy.fgenesh.gene.22	ChrSy.fgenesh.gene.22	-2.40985	1.76e-08
ChrSy.fgenesh.gene.28	ChrSy.fgenesh.gene.28	-1.52365	1.5e-05
ChrSy.fgenesh.gene.36	ChrSy.fgenesh.gene.36	-1.39171	2.26e-12
ChrSy.fgenesh.gene.38	ChrSy.fgenesh.gene.38	-3.48115	0.0312407
ChrSy.fgenesh.gene.48	ChrSy.fgenesh.gene.48	-1.38352	0.01094
ChrSy.fgenesh.gene.50	ChrSy.fgenesh.gene.50	-1.22289	2.07e-12
ChrSy.fgenesh.gene.55	ChrSy.fgenesh.gene.55	-2.86197	5.8e-06
ChrSy.fgenesh.gene.62	ChrSy.fgenesh.gene.62	-2.71481	0.000247772
ChrSy.fgenesh.gene.63	ChrSy.fgenesh.gene.63	-1.9058	0.0242286
ChrSy.fgenesh.gene.64	ChrSy.fgenesh.gene.64	-2.4441	3.09e-05
ChrSy.fgenesh.gene.65	ChrSy.fgenesh.gene.65	-4.92231	0.0525772
ChrSy.fgenesh.gene.7	ChrSy.fgenesh.gene.7	-1.39766	8.81e-16
ChrSy.fgenesh.gene.71	ChrSy.fgenesh.gene.71	-8.98877	6.41e-19
ChrSy.fgenesh.gene.72	ChrSy.fgenesh.gene.72	-3.15255	2.75e-08
ChrSy.fgenesh.gene.73	ChrSy.fgenesh.gene.73	-1.24976	0.00431791
ChrSy.fgenesh.gene.77	ChrSy.fgenesh.gene.77	-2.55997	6.26e-06
ChrSy.fgenesh.gene.79	ChrSy.fgenesh.gene.79	-2.57097	8.37e-07
ChrSy.fgenesh.gene.82	ChrSy.fgenesh.gene.82	-8.36666	4.19e-28
ChrSy.fgenesh.gene.87	ChrSy.fgenesh.gene.87	-3.22365	3.72e-12
ChrUn.fgenesh.gene.11	ChrUn.fgenesh.gene.11	-1.71637	0.00152606
ChrUn.fgenesh.gene.13	ChrUn.fgenesh.gene.13	-2.59714	2.49e-06
ChrUn.fgenesh.gene.19	ChrUn.fgenesh.gene.19	-1.25764	0.00303721
ChrUn.fgenesh.gene.21	ChrUn.fgenesh.gene.21	-1.64088	0.00158567
ChrUn.fgenesh.gene.27	ChrUn.fgenesh.gene.27	-4.64524	0.0478827
ChrUn.fgenesh.gene.31	ChrUn.fgenesh.gene.31	-1.61832	0.000845297
ChrUn.fgenesh.gene.45	ChrUn.fgenesh.gene.45	-1.91556	7.45e-09
ChrUn.fgenesh.gene.46	ChrUn.fgenesh.gene.46	-2.28019	2.99e-07
ChrUn.fgenesh.gene.47	ChrUn.fgenesh.gene.47	-2.24452	1.19e-06
ChrUn.fgenesh.gene.51	ChrUn.fgenesh.gene.51	-1.27271	0.000752539
ChrUn.fgenesh.gene.75	ChrUn.fgenesh.gene.75	-0.915942	0.0176669
ChrUn.fgenesh.gene.76	ChrUn.fgenesh.gene.76	-2.36783	0.0108339
ChrUn.fgenesh.gene.8	ChrUn.fgenesh.gene.8	-1.15712	0.0137375
ChrUn.fgenesh.gene.80	ChrUn.fgenesh.gene.80	-3.69718	2.08e-14
ChrUn.fgenesh.gene.88	ChrUn.fgenesh.gene.88	-2.78161	1.7e-10
ChrUn.fgenesh.gene.89	ChrUn.fgenesh.gene.89	-2.27002	3.72e-05
LOC_Os01g01019	expressed protein	1.27724	0.000175081
LOC_Os01g01115	pentatricopeptide, putative, expressed	-1.30982	0.0222338
LOC_Os01g01150	RNA recognition motif, putative, expressed	-0.89246	7.04e-05
LOC_Os01g01160	heat shock protein DnaJ, putative, expressed	-0.816364	0.0295675
LOC_Os01g01180	expressed protein	-0.736382	0.0549731
LOC_Os01g01295	expressed protein	1.25967	3.96e-14
LOC_Os01g01340	light-induced protein 1-like, putative, expressed	-2.40265	9.24e-47
LOC_Os01g01350	SNF7 domain containing protein, putative, expressed	1.35155	0.00650038
LOC_Os01g01360	peptide transporter PTR2, putative, expressed	-1.1746	0.0333775
LOC_Os01g01650	isoflavone reductase homolog IRL, putative, expressed	2.24143	5.31e-06
LOC_Os01g01660	isoflavone reductase, putative, expressed	1.98184	7.04e-31
LOC_Os01g01689	phosphatidylinositol 3- and 4-kinase family protein, expressed	-1.21293	1.7e-07
LOC_Os01g01710	1-deoxy-D-xylulose 5-phosphate reductoisomerase, chloroplast precursor, putative, expressed	-1.20135	2.29e-07
LOC_Os01g01830	OsPOP1 - Putative Prolyl Oligopeptidase homologue, expressed	-0.683153	0.00373996
LOC_Os01g01870	helix-loop-helix DNA-binding domain containing protein, expressed	2.54312	3.33e-40
LOC_Os01g01880	expressed protein	5.43257	0.0397858
LOC_Os01g01890	expressed protein	1.07078	0.0475863
LOC_Os01g01960	transcriptional repressor, putative, expressed	-0.695819	0.00241716
LOC_Os01g02000	phosphate transporter 1, putative, expressed	-1.34737	3.01e-15
LOC_Os01g02010	expressed protein	1.54216	0.000317105
LOC_Os01g02040	retrotransposon protein, putative, unclassified, expressed	1.02271	2.83e-07
LOC_Os01g02100	transposon protein, putative, unclassified, expressed	-0.835722	3.24e-06
LOC_Os01g02110	helix-loop-helix DNA-binding domain containing protein, expressed	1.42538	0.000732461
LOC_Os01g02130	expressed protein	1.21343	0.000611614
LOC_Os01g02139	expressed protein	1.55535	3.17e-09
LOC_Os01g02150	sulfated surface glycoprotein 185 precursor, putative, expressed	1.05223	5.8e-09
LOC_Os01g02160	hydroxyproline-rich glycoprotein family protein, putative, expressed	3.55446	9.79e-23
LOC_Os01g02200	armadillo/beta-catenin repeat family protein, putative, expressed	-2.31754	3.47e-28
LOC_Os01g02290	Ser/Thr receptor-like kinase, putative, expressed	3.49523	1.13e-79
LOC_Os01g02300	receptor kinase ORK10, putative, expressed	3.08787	2.19e-24
LOC_Os01g02350	receptor-like kinase ARK1AS, putative, expressed	-0.911931	9.01e-08
LOC_Os01g02420	protein kinase domain containing protein, expressed	-1.33533	0.0167931
LOC_Os01g02430	TAK14, putative, expressed	-1.14415	0.000100116
LOC_Os01g02500	glutamyl-tRNA amidotransferase, putative, expressed	-1.33497	0.00300262
LOC_Os01g02550	protein kinase domain containing protein, expressed	-0.676504	0.0182664
LOC_Os01g02590	receptor-like kinase, putative, expressed	-1.10566	8.14e-11
LOC_Os01g02600	Ser/Thr receptor-like kinase, putative, expressed	-0.859133	0.00207327
LOC_Os01g02610	protein kinase domain containing protein, expressed	-1.8699	3.91e-06
LOC_Os01g02700	protein kinase domain containing protein, expressed	-0.999104	1.7e-08
LOC_Os01g02710	LRk-type protein, putative, expressed	-1.14138	0.0377581
LOC_Os01g02720	elongation factor Tu, putative, expressed	-0.658665	0.00450863
LOC_Os01g02730	TAK14, putative, expressed	-1.74048	0.000324553
LOC_Os01g02750	protein kinase domain containing protein, expressed	4.14074	3.17e-05
LOC_Os01g02760	receptor-like kinase, putative, expressed	-0.793381	0.0066295
LOC_Os01g02810	resistance-related receptor-like kinase, putative, expressed	3.68036	2.87e-08
LOC_Os01g02850	expressed protein	2.10739	0.000206648
LOC_Os01g02860	expressed protein	-1.1361	0.0222592
LOC_Os01g02870	auxin-induced protein 5NG4, putative, expressed	-1.17353	0.00492375
LOC_Os01g02890	phosphatidylserine synthase, putative, expressed	1.05635	3.47e-05
LOC_Os01g02900	glycosyltransferase, putative, expressed	1.28673	2.22e-14
LOC_Os01g02930	glycosyltransferase protein, putative, expressed	1.38465	0.00727545
LOC_Os01g02940	glycosyltransferase protein, putative, expressed	0.995617	1.37e-07
LOC_Os01g03030	alanyl-tRNA synthetase, putative, expressed	0.66336	0.00242812
LOC_Os01g03080	expressed protein	3.33977	1.01e-16
LOC_Os01g03110	expressed protein	-0.754924	0.00128012
LOC_Os01g03130	expressed protein	3.41924	6.74e-80
LOC_Os01g03144	white-brown complex homolog protein 7, putative, expressed	-0.662141	0.000510861
LOC_Os01g03240	conserved hypothetical protein	-2.67943	0.000131679
LOC_Os01g03330	BBTI3 - Bowman-Birk type bran trypsin inhibitor precursor, expressed	2.14205	7.22e-06
LOC_Os01g03340	BBTI4 - Bowman-Birk type bran trypsin inhibitor precursor, expressed	2.00638	3.18e-20
LOC_Os01g03360	BBTI5 - Bowman-Birk type bran trypsin inhibitor precursor, expressed	2.34517	3.74e-33
LOC_Os01g03370	senescence-induced receptor-like serine/threonine-protein kinase precursor, putative, expressed	2.46781	6.33e-19
LOC_Os01g03390	BBTI7 - Bowman-Birk type bran trypsin inhibitor precursor, expressed	-1.21556	3.69e-08
LOC_Os01g03480	expressed protein	-1.2079	0.00238384
LOC_Os01g03490	heavy-metal-associated domain-containing protein, putative, expressed	0.646706	0.00191295
LOC_Os01g03530	multicopper oxidase domain containing protein, expressed	2.01987	0.000107472
LOC_Os01g03620	multicopper oxidase domain containing protein, expressed	1.09585	1.89e-07
LOC_Os01g03630	multicopper oxidase domain containing protein, expressed	1.03076	0.0486588
LOC_Os01g03640	multicopper oxidase domain containing protein, expressed	0.726005	0.000210313
LOC_Os01g03680	BBTI8 - Bowman-Birk type bran trypsin inhibitor precursor, expressed	3.20023	3.47e-46
LOC_Os01g03690	TKL_IRAK_DUF26-lg.1 - DUF26 kinases have homology to DUF26 containing loci, expressed	2.01477	2.06e-32
LOC_Os01g03720	MYB family transcription factor, putative, expressed	-1.52815	0.00400001
LOC_Os01g03820	C2 domain containing protein, putative, expressed	-0.706586	0.00375054
LOC_Os01g03914	cation efflux family protein, putative, expressed	-0.809723	0.000696009
LOC_Os01g03950	glycosyl hydrolase, family 31, putative, expressed	1.07451	0.0175315
LOC_Os01g04010	expressed protein	-0.812677	2.26e-05
LOC_Os01g04050	BBTI12 - Bowman-Birk type bran trypsin inhibitor precursor, expressed	3.31206	3.96e-74
LOC_Os01g04120	ZOS1-03 - C2H2 zinc finger protein, expressed	-2.31075	8.3e-42
LOC_Os01g04160	expressed protein	2.02301	8.53e-07
LOC_Os01g04170	expressed protein	3.25341	3.54e-14
LOC_Os01g04230	inactive receptor kinase At2g26730 precursor, putative, expressed	1.48689	3.88e-06
LOC_Os01g04260	fatty acid hydroxylase, putative, expressed	1.40445	1.07e-17
LOC_Os01g04280	calmodulin binding protein, putative, expressed	2.27571	6.52e-23
LOC_Os01g04290	glycosyl hydrolase family 10 protein, putative, expressed	1.06305	0.0436796
LOC_Os01g04300	glycosyl hydrolase family 10 protein, putative, expressed	1.39694	3.2e-14
LOC_Os01g04330	OsCML16 - Calmodulin-related calcium sensor protein, expressed	4.41365	1.14e-87
LOC_Os01g04370	hsp20/alpha crystallin family protein, putative, expressed	-1.48992	3.46e-08
LOC_Os01g04380	hsp20/alpha crystallin family protein, putative, expressed	2.6119	1.32e-05
LOC_Os01g04430	expressed protein	-1.44962	0.00122527
LOC_Os01g04440	expressed protein	-1.62363	2.62e-07
LOC_Os01g04450	OsWAK2 - OsWAK receptor-like cytoplasmic kinase OsWAK-RLCK, expressed	-0.931629	1.32e-06
LOC_Os01g04460	Ser/Thr protein kinase, putative, expressed	-2.27905	1.02e-05
LOC_Os01g04480	expressed protein	-1.24449	0.0019389
LOC_Os01g04530	expressed protein	-1.10038	5.28e-06
LOC_Os01g04550	expressed protein	-1.64636	5.58e-10
LOC_Os01g04620	transposon protein, putative, unclassified, expressed	2.96281	5.12e-57
LOC_Os01g04640	reticulon domain containing protein, putative, expressed	1.74137	0.000464778
LOC_Os01g04670	expressed protein	2.73532	3.41e-09
LOC_Os01g04699	expressed protein	-1.11146	0.0199498
LOC_Os01g04710	aspartic proteinase, putative, expressed	1.57122	0.000414131
LOC_Os01g04720	leucine-rich repeat protein-related, putative, expressed	0.98039	0.0268819
LOC_Os01g04730	ribosomal protein L24, putative, expressed	0.742188	0.00203031
LOC_Os01g04750	B3 DNA binding domain containing protein, expressed	-1.6799	0.0124681
LOC_Os01g04800	B3 DNA binding domain containing protein, expressed	-0.69924	0.0349072
LOC_Os01g04840	vacuolar protein sorting-associating protein 4B, putative, expressed	-1.96985	4.79e-05
LOC_Os01g04900	peptidase M50 family protein, putative, expressed	-0.915867	0.0312363
LOC_Os01g05050	mitochondrial glycoprotein, putative, expressed	-1.76085	0.0135759
LOC_Os01g05100	expressed protein	5.35486	0.0236053
LOC_Os01g05120	ubiquitin fusion degradation protein, putative, expressed	-2.44531	0.00339968
LOC_Os01g05220	expressed protein	1.06284	0.00643673
LOC_Os01g05310	expressed protein	-1.38424	0.0381997
LOC_Os01g05500	zinc finger protein, putative, expressed	-1.16648	8.05e-08
LOC_Os01g05620	NBS-LRR disease resistance protein, putative, expressed	-1.40947	4.42e-09
LOC_Os01g05640	receptor-like protein kinase 5 precursor, putative, expressed	-1.10681	0.0227596
LOC_Os01g05710	expressed protein	4.67645	1.14e-16
LOC_Os01g05720	expressed protein	1.88438	3.7e-12
LOC_Os01g05744	expressed protein	-1.25714	0.0217468
LOC_Os01g05820	gamma-glutamyltranspeptidase 1 precursor, putative, expressed	0.877285	0.00804607
LOC_Os01g05840	oxidoreductase, short chain dehydrogenase/reductase family domain containing family, expressed	1.32152	0.00667912
LOC_Os01g05940	receptor kinase, putative, expressed	1.04364	0.0342325
LOC_Os01g06000	PPR repeat containing protein, expressed	-0.74586	0.0206731
LOC_Os01g06050	expressed protein	-0.60761	0.0539727
LOC_Os01g06250	dirigent, putative, expressed	1.6803	2.13e-06
LOC_Os01g06280	TKL_IRAK_CrRLK1L-1.4 - The CrRLK1L-1 subfamily has homology to the CrRLK1L homolog, expressed	0.634393	0.000974238
LOC_Os01g06290	splicing factor, arginine/serine-rich, putative, expressed	-0.638968	0.00973599
LOC_Os01g06320	MYB family transcription factor, putative, expressed	6.34046	0.00306474
LOC_Os01g06360	transposon protein, putative, unclassified, expressed	-0.871324	0.0259654
LOC_Os01g06460	uncharacterized Cys-rich domain containing protein, putative, expressed	1.0736	1.7e-06
LOC_Os01g06490	OsSCP1 - Putative Serine Carboxypeptidase homologue, expressed	0.703209	5.74e-05
LOC_Os01g06520	verticillium wilt disease resistance protein, putative, expressed	1.42605	0.000202432
LOC_Os01g06550	NF-X1-type zinc finger protein, putative, expressed	-0.754225	0.000101749
LOC_Os01g06560	transcription factor HBP-1b, putative, expressed	2.77151	1.46e-05
LOC_Os01g06580	fasciclin domain containing protein, expressed	2.01074	1.5e-15
LOC_Os01g06590	zinc finger, C3HC4 type domain containing protein, expressed	1.12414	2.39e-07
LOC_Os01g06630	small hydrophilic plant seed protein, putative, expressed	5.06734	3.49e-12
LOC_Os01g06730	verticillium wilt disease resistance protein, putative, expressed	-1.54958	0.0181546
LOC_Os01g06820	hcr2-0B, putative, expressed	-1.09908	7.9e-06
LOC_Os01g06836	disease resistance protein SlVe2 precursor, putative, expressed	-0.647154	0.0405938
LOC_Os01g06870	resistance protein SlVe1 precursor, putative, expressed	-2.12289	0.00292669
LOC_Os01g06920	resistance protein SlVe1 precursor, putative, expressed	-1.293	0.00945177
LOC_Os01g07120	AP2 domain containing protein, expressed	0.623847	0.0005187
LOC_Os01g07150	expressed protein	2.10957	5.6e-06
LOC_Os01g07250	saposin-like type B, region 1 family protein, putative, expressed	1.36786	1.03e-16
LOC_Os01g07260	expressed protein	1.5629	0.000828776
LOC_Os01g07320	expressed protein	1.89213	0.031101
LOC_Os01g07360	KIP1, putative, expressed	1.26526	2.1e-07
LOC_Os01g07370	KIP1, putative, expressed	3.84714	1.61e-62
LOC_Os01g07376	thioredoxin, putative, expressed	0.79417	5.78e-06
LOC_Os01g07390	zinc finger, C3HC4 type family protein, expressed	-0.770383	6.73e-05
LOC_Os01g07420	hydrolase, alpha/beta fold family protein, putative, expressed	1.33423	1.24e-15
LOC_Os01g07430	myb-like DNA-binding domain containing protein, putative, expressed	1.2072	0.0128094
LOC_Os01g07450	MYB family transcription factor, putative, expressed	1.36547	0.00241031
LOC_Os01g07490	RST1, putative, expressed	-0.870034	0.000259871
LOC_Os01g07500	alliin lyase precursor, putative, expressed	0.687403	0.000142397
LOC_Os01g07530	uncharacterized glycosyltransferase, putative, expressed	1.38334	1.45e-16
LOC_Os01g07560	receptor-like protein kinase 2 precursor, putative, expressed	0.82513	0.0223484
LOC_Os01g07570	carboxyl-terminal proteinase, putative, expressed	1.09862	4.14e-05
LOC_Os01g07610	PPR repeat domain containing protein, putative, expressed	-0.987128	0.00350291
LOC_Os01g07640	ankyrin, putative, expressed	-1.21475	8.33e-12
LOC_Os01g07750	expressed protein	0.634971	0.000261013
LOC_Os01g07770	peroxidase precursor, putative, expressed	1.56126	8.91e-17
LOC_Os01g07780	embryo-specific 3, putative, expressed	0.876708	0.00240889
LOC_Os01g07850	glyoxalase family protein, putative, expressed	3.21872	2.61e-19
LOC_Os01g07870	ABC transporter family protein, putative, expressed	-0.587227	0.00580284
LOC_Os01g07890	expressed protein	-1.35225	4.58e-06
LOC_Os01g07910	NADH-cytochrome b5 reductase, putative, expressed	0.850547	5.06e-06
LOC_Os01g07940	AGC_PVPK_like_kin82y.3 - ACG kinases include homologs to PKA, PKG and PKC, expressed	-1.19432	0.000406615
LOC_Os01g07970	expressed protein	1.75721	1.69e-16
LOC_Os01g07980	ankyrin, putative, expressed	-0.707921	0.0133792
LOC_Os01g08110	flavonol-3-O-glycoside-7-O-glucosyltransferase 1, putative, expressed	0.618205	0.0135322
LOC_Os01g08140	phototropic-responsive NPH3 family protein, putative, expressed	2.61819	1.78e-11
LOC_Os01g08150	expressed protein	2.16107	2.49e-06
LOC_Os01g08170	expressed protein	1.52265	0.0042179
LOC_Os01g08310	serine/threonine protein phosphatase 2A 59 kDa regulatory subunit Bgamma isoform, putative, expressed	0.912902	0.0199911
LOC_Os01g08380	transferase family protein, putative, expressed	2.35094	1.13e-36
LOC_Os01g08410	early fruit mRNA, putative, expressed	0.898742	0.000135106
LOC_Os01g08420	EMB2410, putative, expressed	-0.602124	0.000998907
LOC_Os01g08430	expressed protein	-0.689141	0.00245363
LOC_Os01g08450	ras-related protein, putative, expressed	0.594945	0.00803156
LOC_Os01g08470	retrotransposon protein, putative, unclassified, expressed	2.16697	7.54e-07
LOC_Os01g08650	expressed protein	-0.752246	0.000185481
LOC_Os01g08700	GIGANTEA, putative, expressed	-1.03518	8.51e-13
LOC_Os01g08750	expressed protein	-0.985619	2.75e-05
LOC_Os01g08790	histone-like transcription factor and archaeal histone, putative, expressed	2.13092	0.00176862
LOC_Os01g08820	PHD-finger domain containing protein, putative, expressed	1.16954	0.000541962
LOC_Os01g08840	expressed protein	2.50872	0.0259654
LOC_Os01g08880	expressed protein	-1.47419	3.43e-19
LOC_Os01g08990	expressed protein	-1.07229	0.0147422
LOC_Os01g09000	glutaminyl-tRNA synthetase, putative, expressed	-0.654077	0.00749915
LOC_Os01g09010	transferase family protein, putative, expressed	1.5616	6.19e-12
LOC_Os01g09020	WD domain, G-beta repeat domain containing protein, expressed	-0.791379	6.99e-05
LOC_Os01g09030	2-aminoethanethiol dioxygenase, putative, expressed	-1.47578	1.53e-12
LOC_Os01g09080	WRKY107, expressed	-1.24166	3.33e-08
LOC_Os01g09140	expressed protein	-4.90413	0.00249059
LOC_Os01g09246	glycine-rich protein, putative, expressed	-0.876389	0.000148368
LOC_Os01g09252	WD domain, G-beta repeat domain containing protein, expressed	-0.770097	2.58e-05
LOC_Os01g09370	ankyrin repeat domain-containing protein 28, putative, expressed	-1.00622	0.0186119
LOC_Os01g09384	ankyrin repeat domain containing protein, putative, expressed	-1.53442	0.00396594
LOC_Os01g09420	expressed protein	-0.807484	3.69e-05
LOC_Os01g09450	OsIAA2 - Auxin-responsive Aux/IAA gene family member, expressed	1.00873	1.44e-06
LOC_Os01g09470	IQ calmodulin-binding motif family protein, expressed	1.56659	0.0016246
LOC_Os01g09510	60S acidic ribosomal protein, putative, expressed	1.11367	1.72e-06
LOC_Os01g09540	HAD superfamily phosphatase, putative, expressed	-1.80758	6.92e-09
LOC_Os01g09580	CAMK_CAMK_like_Aur_like.1 - CAMK includes calcium/calmodulin depedent protein kinases, expressed	1.9545	2.16e-05
LOC_Os01g09640	Myb transcription factor, putative, expressed	-1.00697	1.88e-08
LOC_Os01g09670	pollen-specific protein SF21, putative, expressed	0.718067	3.78e-05
LOC_Os01g09760	DIRP family protein, putative, expressed	-0.810983	1.26e-05
LOC_Os01g09770	expressed protein	3.55186	1.26e-54
LOC_Os01g09860	retrotransposon protein, putative, unclassified, expressed	0.73891	8.06e-05
LOC_Os01g09870	expressed protein	3.96553	1.39e-13
LOC_Os01g09880	harpin-induced protein 1 domain containing protein, expressed	1.0578	6.23e-09
LOC_Os01g09890	translation initiation factor SUI1, putative, expressed	0.626464	0.00695827
LOC_Os01g09900	helix-loop-helix DNA-binding domain containing protein, expressed	2.83954	8.14e-11
LOC_Os01g10030	expressed protein	-0.984339	0.0264446
LOC_Os01g10110	cytokinin dehydrogenase precursor, putative, expressed	-7.87431	6.67e-42
LOC_Os01g10130	RNA-dependent RNA polymerase, putative, expressed	-1.12226	0.00632513
LOC_Os01g10210	lachrymatory factor synthase, putative, expressed	-1.24844	0.000765409
LOC_Os01g10230	lachrymatory factor synthase, putative, expressed	1.62617	0.0141951
LOC_Os01g10280	phosphoribosylaminoimidazole carboxylase, chloroplast precursor, putative, expressed	-0.677455	0.00050553
LOC_Os01g10300	expressed protein	-1.04176	0.0014055
LOC_Os01g10340	expressed protein	0.834423	8.66e-06
LOC_Os01g10400	expressed protein	0.991805	2.36e-05
LOC_Os01g10450	protein kinase domain containing protein, expressed	-0.996346	9.65e-06
LOC_Os01g10520	expressed protein	-1.63528	0.00234171
LOC_Os01g10530	expressed protein	-1.40963	4.63e-10
LOC_Os01g10610	BES1/BZR1 homolog protein, putative, expressed	1.23894	4.54e-09
LOC_Os01g10640	expressed protein	1.69827	2.77e-07
LOC_Os01g10830	carnitine racemase like protein, putative, expressed	1.74272	3.07e-07
LOC_Os01g10850	peroxidase precursor, putative, expressed	3.4509	4.46e-24
LOC_Os01g10870	CAMK_KIN1/SNF1/Nim1_like.7 - CAMK includes calcium/calmodulin depedent protein kinases, expressed	-1.4663	0.0475992
LOC_Os01g10990	integral membrane protein DUF6 containing protein, expressed	2.21578	0.00517661
LOC_Os01g11010	peptide-N4-asparagine amidase A, putative, expressed	0.907623	0.033204
LOC_Os01g11054	phosphoenolpyruvate carboxylase, putative, expressed	-1.4904	1.73e-11
LOC_Os01g11130	RNA recognition motif containing protein, putative, expressed	-2.49021	3.66e-06
LOC_Os01g11210	expressed protein	2.36399	7.68e-10
LOC_Os01g11220	hydrolase, acting on carbon-nitrogen, putative, expressed	1.23897	0.0414899
LOC_Os01g11230	SOUL heme-binding protein, putative, expressed	1.27438	1.17e-07
LOC_Os01g11340	cytochrome P450, putative, expressed	0.844821	0.000886302
LOC_Os01g11350	bZIP transcription factor domain containing protein, expressed	1.57564	2.53e-06
LOC_Os01g11370	ATP-dependent RNA helicase, putative, expressed	-1.12822	7.83e-07
LOC_Os01g11520	RING-H2 finger protein, putative, expressed	1.2082	6.14e-09
LOC_Os01g11550	TCP family transcription factor, putative, expressed	0.961171	0.0100964
LOC_Os01g11600	expressed protein	2.60187	3.66e-29
LOC_Os01g11620	GDSL-like lipase/acylhydrolase, putative, expressed	1.3838	1.61e-15
LOC_Os01g11660	GDSL-like lipase/acylhydrolase, putative, expressed	-1.11668	1.39e-08
LOC_Os01g11710	GDSL-like lipase/acylhydrolase, putative, expressed	1.35947	0.000246382
LOC_Os01g11730	GDSL-like lipase/acylhydrolase, putative, expressed	-2.09115	1.65e-22
LOC_Os01g11750	GDSL-like lipase/acylhydrolase, putative, expressed	-3.53334	9.03e-19
LOC_Os01g11790	GDSL-like lipase/acylhydrolase, putative, expressed	-1.76168	0.00144492
LOC_Os01g11820	expressed protein	0.68947	0.0300605
LOC_Os01g11830	oryzain alpha chain precursor, putative, expressed	-1.84558	0.00213947
LOC_Os01g11910	basic helix-loop-helix, putative, expressed	-1.74063	4.5e-14
LOC_Os01g12000	expressed protein	-3.66578	1.97e-67
LOC_Os01g12060	expressed protein	2.37133	1.93e-14
LOC_Os01g12070	endoglucanase precursor, putative, expressed	-1.56266	0.00293177
LOC_Os01g12080	plant-specific domain TIGR01589 family protein, putative, expressed	-0.796017	0.000141449
LOC_Os01g12110	expressed protein	2.42092	4.65e-06
LOC_Os01g12160	OsGH3.3 - Probable indole-3-acetic acid-amido synthetase, expressed	-0.968275	4.27e-07
LOC_Os01g12190	expressed protein	0.662463	0.00765503
LOC_Os01g12240	hypothetical protein	-1.24834	0.021425
LOC_Os01g12260	vacuolar ATP synthase subunit E, putative, expressed	1.86583	1.19e-24
LOC_Os01g12290	S-locus lectin protein kinase family protein, putative, expressed	-0.89614	0.00477771
LOC_Os01g12340	retrotransposon protein, putative, unclassified, expressed	-0.979953	5.12e-09
LOC_Os01g12400	S-locus lectin protein kinase family protein, putative, expressed	-1.26321	3.26e-11
LOC_Os01g12440	AP2 domain containing protein, expressed	1.44574	0.00285336
LOC_Os01g12460	expressed protein	2.49055	2e-06
LOC_Os01g12490	flavin monooxygenase, putative, expressed	-1.14647	0.0333642
LOC_Os01g12540	GTPase of unknown function domain containing protein, putative, expressed	-0.748014	0.000163011
LOC_Os01g12560	3-methyl-2-oxobutanoate hydroxymethyltransferase, putative, expressed	-0.624466	0.00455175
LOC_Os01g12570	3-methyl-2-oxobutanoate hydroxymethyltransferase, putative, expressed	2.18659	1.27e-07
LOC_Os01g12580	late embryogenesis abundant protein, putative, expressed	1.06818	0.0220282
LOC_Os01g12640	expressed protein	2.48271	1.2e-16
LOC_Os01g12650	reticulon domain containing protein, putative, expressed	1.7025	1.17e-21
LOC_Os01g12680	C4-dicarboxylate transporter/malic acid transport protein, expressed	2.1113	2.94e-12
LOC_Os01g12690	plant-specific domain TIGR01568 family protein, expressed	4.31641	2.29e-23
LOC_Os01g12710	oxidoreductase, short chain dehydrogenase/reductase family domain containing protein, expressed	0.611431	0.00229546
LOC_Os01g12860	MYB family transcription factor, putative, expressed	0.930843	0.035207
LOC_Os01g12900	ras-related protein, putative, expressed	1.4337	0.00648356
LOC_Os01g12940	phosphorylase domain containing protein, putative, expressed	1.06817	7.67e-09
LOC_Os01g12950	ubiquitin-conjugating enzyme, putative, expressed	-0.747291	0.0379136
LOC_Os01g13040	expressed protein	2.76657	3.39e-18
LOC_Os01g13070	expressed protein	1.24952	0.00774278
LOC_Os01g13100	KH domain containing protein, putative, expressed	-0.727712	0.000577586
LOC_Os01g13150	metallo-beta-lactamase family protein, putative, expressed	-0.700563	0.001143
LOC_Os01g13300	B3 DNA binding domain containing protein, expressed	-0.847225	0.000795414
LOC_Os01g13320	pectinesterase, putative, expressed	1.16026	0.0249077
LOC_Os01g13370	seven in absentia protein family domain containing protein, expressed	0.804101	0.000127249
LOC_Os01g13480	glutaredoxin, putative, expressed	-1.45391	0.00472589
LOC_Os01g13560	membrane associated DUF588 domain containing protein, putative, expressed	-2.03083	3.07e-07
LOC_Os01g13570	phosphoglycerate mutase, putative, expressed	-1.09665	0.0504484
LOC_Os01g13610	isoflavone reductase homolog IRL, putative, expressed	-3.52658	4.45e-80
LOC_Os01g13660	expressed protein	0.657454	0.000163266
LOC_Os01g13690	ligA, putative, expressed	1.28534	3.02e-08
LOC_Os01g13740	myb-like DNA-binding domain containing protein, expressed	-1.89552	0.0235795
LOC_Os01g13930	expressed protein	1.67379	0.00172408
LOC_Os01g14020	expressed protein	0.754648	0.0193489
LOC_Os01g14070	60S ribosomal protein L18a-1, putative, expressed	0.974828	4.13e-07
LOC_Os01g14080	lipase class 3 family protein, putative, expressed	2.25088	1.28e-18
LOC_Os01g14090	kinesin motor domain containing protein, putative, expressed	0.981479	0.0221624
LOC_Os01g14130	expressed protein	2.75527	1.73e-15
LOC_Os01g14140	X8 domain containing protein, expressed	1.95223	4.91e-27
LOC_Os01g14370	histone acetyltransferase HAC5, putative, expressed	-0.756845	0.00109797
LOC_Os01g14430	DNA binding protein, putative, expressed	3.67295	1.16e-07
LOC_Os01g14440	WRKY1, expressed	2.0148	9.46e-22
LOC_Os01g14510	BRASSINOSTEROID INSENSITIVE 1 precursor, putative, expressed	0.981685	0.0176374
LOC_Os01g14520	C4-dicarboxylate transporter/malic acid transport protein domain containing protein, expressed	-1.55635	8.87e-20
LOC_Os01g14530	AWPM-19-like membrane family protein, putative, expressed	2.90482	4.67e-08
LOC_Os01g14540	STIGL1 - Stigma-specific Stig1 family protein precursor, expressed	2.96251	1.83e-10
LOC_Os01g14550	pathogen-related protein, putative, expressed	1.75582	8.4e-19
LOC_Os01g14590	pathogen-related protein, putative, expressed	-0.804518	6.76e-05
LOC_Os01g14630	polyprenyl synthetase, putative, expressed	2.39562	1.56e-06
LOC_Os01g14670	Cupin domain containing protein, expressed	1.37694	4.98e-10
LOC_Os01g14770	retrotransposon protein, putative, unclassified, expressed	-1.29609	1.86e-11
LOC_Os01g14880	expressed protein	1.85595	0.000203736
LOC_Os01g14950	importin subunit alpha, putative, expressed	-0.726125	2.97e-05
LOC_Os01g15020	lissencephaly type-1-like homology motif, putative, expressed	-0.901954	5.51e-05
LOC_Os01g15029	expressed protein	0.880054	5.5e-05
LOC_Os01g15039	pectinesterase, putative, expressed	2.31066	2.48e-08
LOC_Os01g15060	expressed protein	-2.25218	0.00702963
LOC_Os01g15100	expressed protein	3.8313	1.38e-19
LOC_Os01g15240	expressed protein	-3.26863	1.16e-05
LOC_Os01g15250	expressed protein	0.970629	0.0220729
LOC_Os01g15270	expressed protein	1.15352	6.96e-07
LOC_Os01g15320	RALFL9 - Rapid ALkalinization Factor RALF family protein precursor, expressed	0.981264	3.9e-09
LOC_Os01g15448	expressed protein	1.01926	0.000701111
LOC_Os01g15470	protein kinase, putative, expressed	-1.42582	6.59e-10
LOC_Os01g15480	EMB3013, putative, expressed	1.1856	0.00150608
LOC_Os01g15540	kinesin motor domain containing protein, putative, expressed	0.648742	0.000418154
LOC_Os01g15580	disease resistance protein RGA2, putative, expressed	-1.19437	3.39e-08
LOC_Os01g15610	expressed protein	1.01756	1.43e-05
LOC_Os01g15640	no apical meristem protein, putative, expressed	1.56339	3.71e-12
LOC_Os01g15780	glycosyl transferase, group 1 domain containing protein, expressed	-0.70984	0.000343828
LOC_Os01g15810	peroxidase precursor, putative, expressed	2.55049	1.19e-25
LOC_Os01g15840	PPR repeat containing protein, expressed	-1.07095	0.0397618
LOC_Os01g15860	pre-mRNA-processing factor 6, putative, expressed	-0.659821	0.00090959
LOC_Os01g15990	expressed protein	3.23362	0.0332866
LOC_Os01g16020	FAD binding domain containing protein, expressed	1.54508	0.000303784
LOC_Os01g16030	ADP-ribosylation factor, putative, expressed	2.21057	5.7e-36
LOC_Os01g16060	expressed protein	-1.09066	0.00212476
LOC_Os01g16130	retrotransposon protein, putative, unclassified, expressed	-0.73221	1.79e-05
LOC_Os01g16152	peroxiredoxin, putative, expressed	0.694695	5.85e-05
LOC_Os01g16170	PQ loop repeat domain containing protein, expressed	0.712704	0.00126308
LOC_Os01g16290	DNA gyrase subunit B, chloroplast/mitochondrial precursor, putative, expressed	-0.648778	0.000249286
LOC_Os01g16370	NBS-LRR type disease resistance protein, putative, expressed	-1.11755	2.16e-09
LOC_Os01g16390	NB-ARC domain containing protein, expressed	1.10953	0.0182427
LOC_Os01g16450	peroxidase precursor, putative, expressed	1.79967	2.02e-24
LOC_Os01g16550	expressed protein	0.585219	0.00260676
LOC_Os01g16620	expressed protein	-0.628534	0.0542135
LOC_Os01g16640	split hand/foot malformation type 1, putative, expressed	0.79933	0.000200956
LOC_Os01g16650	ubiquitin-conjugating enzyme, putative, expressed	2.29968	3.25e-06
LOC_Os01g16660	transposon protein, putative, unclassified, expressed	-1.07415	4.16e-06
LOC_Os01g16714	flavin monooxygenase, putative, expressed	1.70994	0.00126619
LOC_Os01g16770	expansin precursor, putative, expressed	2.31966	2.3e-06
LOC_Os01g16870	argonaute, putative, expressed	-0.666276	0.00654993
LOC_Os01g16930	presenilin, putative, expressed	0.772459	0.00175549
LOC_Os01g17050	VQ domain containing protein, putative, expressed	3.15386	7.8e-17
LOC_Os01g17060	expressed protein	-0.84712	7.27e-06
LOC_Os01g17170	magnesium-protoporphyrin IX monomethyl ester cyclase,chloroplast precursor, putative, expressed	-0.674241	8.13e-05
LOC_Os01g17214	major facilitator superfamily antiporter, putative, expressed	2.0087	4.65e-09
LOC_Os01g17330	eukaryotic translation initiation factor 6, putative, expressed	1.44804	0.0274582
LOC_Os01g17390	OsFBX5 - F-box domain containing protein, expressed	-0.996652	5.14e-06
LOC_Os01g17470	plastocyanin-like domain containing protein, putative, expressed	1.25574	0.0202277
LOC_Os01g18050	tubulin/FtsZ domain containing protein, putative, expressed	1.21391	5.06e-08
LOC_Os01g18140	expressed protein	-1.18387	0.0383293
LOC_Os01g18170	Cupin domain containing protein, expressed	0.987308	2.73e-05
LOC_Os01g18220	expressed protein	0.760033	8.68e-05
LOC_Os01g18240	MYB family transcription factor, putative, expressed	0.64714	0.0111383
LOC_Os01g18400	CHIT10 - Chitinase family protein precursor, expressed	1.3094	2.73e-14
LOC_Os01g18410	expressed protein	-2.01645	3.04e-07
LOC_Os01g18530	expressed protein	2.78789	3.63e-07
LOC_Os01g18584	WRKY9, expressed	-0.66863	0.000276885
LOC_Os01g18744	transferase family protein, putative, expressed	0.587216	0.0189577
LOC_Os01g18800	CAMK_KIN1/SNF1/Nim1_like.9 - CAMK includes calcium/calmodulin depedent protein kinases, expressed	0.779439	0.00120174
LOC_Os01g18850	OsSPL1 - SBP-box gene family member, expressed	-0.692501	0.00444351
LOC_Os01g18920	hAT dimerisation domain-containing protein, putative	-1.25551	0.0174956
LOC_Os01g19020	peroxidase precursor, putative, expressed	1.69259	1.5e-13
LOC_Os01g19130	protein phosphatase 2C, putative, expressed	1.99874	1.31e-18
LOC_Os01g19170	polygalacturonase, putative, expressed	0.678327	0.000208735
LOC_Os01g19220	beta-D-xylosidase, putative, expressed	1.38505	0.00941876
LOC_Os01g19240	integral membrane protein DUF6 containing protein, expressed	1.64111	0.00133475
LOC_Os01g19270	expressed protein	1.05122	0.0424106
LOC_Os01g19290	integral membrane protein DUF6 containing protein, expressed	0.853044	0.00784581
LOC_Os01g19330	MYB family transcription factor, putative, expressed	5.79525	3.07e-128
LOC_Os01g19410	expressed protein	-0.732292	0.0019313
LOC_Os01g19630	expressed protein	-0.880772	2.95e-06
LOC_Os01g19750	glycosyl hydrolase, putative, expressed	3.81176	0.000124823
LOC_Os01g19800	zinc finger, C3HC4 type, putative, expressed	2.66636	5.31e-26
LOC_Os01g19840	60S ribosomal protein L29-2, putative, expressed	0.629366	0.0082923
LOC_Os01g19880	expressed protein	3.06264	3.61e-11
LOC_Os01g19940	expressed protein	0.942054	7.13e-06
LOC_Os01g19960	transposon protein, putative, CACTA, En/Spm sub-class, expressed	-1.77094	1.57e-06
LOC_Os01g19970	MYB family transcription factor, putative, expressed	2.16882	0.000156469
LOC_Os01g20010	expressed protein	2.49972	0.00764016
LOC_Os01g20100	expressed protein	2.65451	7.46e-08
LOC_Os01g20160	OsHKT1;5 - Na+ transporter, expressed	-0.586988	0.00728216
LOC_Os01g20206	methyltransferase, putative, expressed	1.8048	1.15e-05
LOC_Os01g20720	CC-NBS-LRR, putative, expressed	-1.29675	1.03e-10
LOC_Os01g20780	anther-specific protein SF18 precursor, putative, expressed	3.23811	7.71e-10
LOC_Os01g20830	heavy metal-associated domain containing protein, expressed	-1.21198	0.0154977
LOC_Os01g20880	OsWAK3 - OsWAK receptor-like cytoplasmic kinase OsWAK-RLCK, expressed	-1.00016	5.27e-08
LOC_Os01g20890	expressed protein	-0.8107	0.000548081
LOC_Os01g20894	expressed protein	-1.22395	0.0121055
LOC_Os01g20910	zinc finger, C3HC4 type domain containing protein, expressed	1.82995	0.000348264
LOC_Os01g21034	pectinesterase, putative, expressed	3.09227	2.09e-20
LOC_Os01g21070	endoglucanase, putative, expressed	0.932043	0.0249159
LOC_Os01g21120	AP2 domain containing protein, expressed	4.25235	9.26e-55
LOC_Os01g21240	MLA6 protein, putative, expressed	-1.09122	0.0332083
LOC_Os01g21250	late embryogenesis abundant protein, putative, expressed	3.62858	5.05e-59
LOC_Os01g21310	expressed protein	1.35188	0.00274958
LOC_Os01g21380	FAD dependent oxidoreductase domain containing protein, expressed	1.03845	0.0532792
LOC_Os01g21420	pre-mRNA-splicing factor SF2, putative, expressed	-0.956396	3.76e-07
LOC_Os01g21640	expressed protein	3.48193	2.62e-12
LOC_Os01g21650	plant protein of unknown function domain containing protein, expressed	0.895325	0.0297429
LOC_Os01g21810	expressed protein	-1.91305	0.022972
LOC_Os01g21820	preprotein translocase subunit secA, chloroplast precursor, putative, expressed	-0.648689	0.000279702
LOC_Os01g21880	expressed protein	1.12327	0.0475099
LOC_Os01g21960	serine/threonine-protein kinase, putative, expressed	1.23702	2.8e-13
LOC_Os01g22230	peroxidase precursor, putative, expressed	2.14931	2.92e-05
LOC_Os01g22336	peroxidase precursor, putative, expressed	1.63195	2.68e-07
LOC_Os01g22390	WD domain containing protein, putative, expressed	-0.871733	3.85e-06
LOC_Os01g22430	OsFBDUF3 - F-box and DUF domain containing protein, expressed	-1.34646	1.51e-06
LOC_Os01g22450	expressed protein	1.50242	0.00334276
LOC_Os01g22480	OsFBDUF4 - F-box and DUF domain containing protein, expressed	-1.05087	8.73e-10
LOC_Os01g22490	40S ribosomal protein S27a, putative, expressed	0.78287	0.000281992
LOC_Os01g22640	GDSL-like lipase/acylhydrolase, putative, expressed	0.976723	0.00369625
LOC_Os01g22660	GDSL-like lipase/acylhydrolase, putative, expressed	1.42112	0.00238271
LOC_Os01g22670	fruit bromelain precursor, putative, expressed	-1.03452	6.17e-06
LOC_Os01g22680	fruit bromelain precursor, putative, expressed	-0.836404	0.000225179
LOC_Os01g22710	organic cation transporter-related, putative, expressed	-1.17011	0.0012168
LOC_Os01g22900	neutral/alkaline invertase, putative, expressed	3.01802	4.56e-54
LOC_Os01g22920	gibberellin 2-beta-dioxygenase, putative, expressed	-2.7708	0.0245233
LOC_Os01g22954	serine carboxypeptidase, putative, expressed	1.24265	0.00866709
LOC_Os01g23580	inorganic H+ pyrophosphatase, putative, expressed	-1.68756	8.88e-08
LOC_Os01g23590	suppressor of Mek, putative, expressed	-0.653407	0.00745439
LOC_Os01g23600	expressed protein	-0.946367	0.0459545
LOC_Os01g23620	miro, putative, expressed	0.63022	0.0109584
LOC_Os01g23710	no apical meristem protein, putative, expressed	-0.853981	0.0167914
LOC_Os01g23880	expressed protein	1.58587	0.0166509
LOC_Os01g23970	cysteine-rich receptor protein kinase, putative, expressed	-1.58838	0.00195411
LOC_Os01g23990	expressed protein	-4.77763	0.0140669
LOC_Os01g24010	pleiotropic drug resistance protein, putative, expressed	-4.10924	1.89e-55
LOC_Os01g24050	expressed protein	0.735442	6.77e-05
LOC_Os01g24070	GATA zinc finger domain containing protein, expressed	1.19593	2.24e-12
LOC_Os01g24120	hypothetical protein	-0.953423	0.0285866
LOC_Os01g24340	expressed protein	-0.783483	0.0307586
LOC_Os01g24420	expressed protein	-0.83045	3.87e-06
LOC_Os01g24430	expressed protein	-1.48709	2.61e-10
LOC_Os01g24550	fruit bromelain precursor, putative, expressed	-0.850948	4.19e-05
LOC_Os01g24710	jacalin-like lectin domain containing protein, expressed	2.07293	3.1e-25
LOC_Os01g24960	dirigent, putative	-5.27189	0.0397858
LOC_Os01g25030	dirigent, putative	4.69036	3.21e-141
LOC_Os01g25060	transposon protein, putative, CACTA, En/Spm sub-class, expressed	-1.1737	0.0146626
LOC_Os01g25280	jacalin-like lectin domain containing protein, expressed	-3.33326	5.18e-15
LOC_Os01g25320	auxilin, putative, expressed	-0.634498	0.00354105
LOC_Os01g25370	SUMO protease, putative, expressed	-0.680717	0.000319106
LOC_Os01g25386	multidrug resistance-associated protein, putative, expressed	-0.643355	0.00905984
LOC_Os01g25500	sterol carrier protein-2, putative, expressed	-1.33159	0.000184682
LOC_Os01g25530	pentatricopeptide repeat protein PPR986-12, putative, expressed	-1.05285	5.98e-06
LOC_Os01g25540	RALFL6 - Rapid ALkalinization Factor RALF family protein precursor, expressed	2.40785	1.25e-47
LOC_Os01g25560	RALFL7 - Rapid ALkalinization Factor RALF family protein precursor, expressed	0.672775	0.000287385
LOC_Os01g25720	disease resistance protein RGA4, putative, expressed	-1.10194	3.17e-10
LOC_Os01g25740	powdery mildew resistance protein PM3F, putative, expressed	-1.65502	7.4e-23
LOC_Os01g25760	powdery mildew resistance protein PM3F, putative, expressed	-0.904536	4.27e-05
LOC_Os01g25820	respiratory burst oxidase, putative, expressed	0.67592	0.00280787
LOC_Os01g25920	expressed protein	-0.602283	0.00622486
LOC_Os01g26070	expressed protein	1.20365	0.0119602
LOC_Os01g26270	OsWAK7 - OsWAK receptor-like protein kinase, expressed	-1.63171	0.00407956
LOC_Os01g26340	dirigent, putative	0.913126	0.0256652
LOC_Os01g26370	expressed protein	-1.3791	1.68e-15
LOC_Os01g26390	TKL_IRAK_DUF26-lh.1 - DUF26 kinases have homology to DUF26 containing loci, expressed	-1.28573	1.33e-09
LOC_Os01g26970	expressed protein	-0.696483	8.16e-05
LOC_Os01g27160	cullin, putative, expressed	-1.27593	0.000462947
LOC_Os01g27230	12-oxophytodienoate reductase, putative, expressed	-0.941372	1.57e-08
LOC_Os01g27360	glutathione S-transferase, putative, expressed	0.847453	0.0192715
LOC_Os01g27390	glutathione S-transferase, putative, expressed	0.785106	5.95e-06
LOC_Os01g27480	glutathione S-transferase, putative, expressed	-5.03889	0.0399453
LOC_Os01g27630	glutathione S-transferase, putative, expressed	6.17528	3.77e-08
LOC_Os01g27700	laccase precursor protein, putative, expressed	6.95137	8.49e-34
LOC_Os01g27740	dnaJ domain containing protein, expressed	-0.895385	3.99e-06
LOC_Os01g27770	expressed protein	0.914331	0.010311
LOC_Os01g27880	sucrose-phosphatase, putative, expressed	0.633366	0.0110098
LOC_Os01g28030	peroxidase precursor, putative, expressed	1.32841	2.74e-06
LOC_Os01g28450	SCP-like extracellular protein, expressed	-5.44215	0.000122147
LOC_Os01g28500	SCP-like extracellular protein, expressed	2.44193	0.0542925
LOC_Os01g28730	protein kinase domain containing protein, expressed	0.921208	0.0233515
LOC_Os01g28790	PRAS-rich protein, putative, expressed	2.83932	4.76e-35
LOC_Os01g28840	C4-dicarboxylate transporter/malic acid transport protein, expressed	1.72387	0.00123812
LOC_Os01g28989	expressed protein	-0.816082	0.00065598
LOC_Os01g29220	expressed protein	-1.90123	9.51e-25
LOC_Os01g29230	expressed protein	-1.29933	5.31e-09
LOC_Os01g29280	expressed protein	2.36575	1.1e-09
LOC_Os01g29330	expressed protein	2.03176	1.03e-34
LOC_Os01g29409	tRNA methyltransferase, putative, expressed	-0.710077	5.04e-05
LOC_Os01g29430	tetratricopeptide-like helical, putative, expressed	-1.13135	7.48e-08
LOC_Os01g29610	expressed protein	-1.15895	0.0342107
LOC_Os01g31040	retrotransposon protein, putative, unclassified, expressed	-1.03307	0.00461996
LOC_Os01g31370	glycosyltransferase, putative, expressed	5.09536	5.98e-87
LOC_Os01g31470	mov34/MPN/PAD-1 family protein, expressed	-0.595582	0.00401149
LOC_Os01g31494	expressed protein	-1.98524	3.23e-06
LOC_Os01g31690	oxygen-evolving enhancer protein 1, chloroplast precursor, putative, expressed	-0.757386	0.00112716
LOC_Os01g31800	Core histone H2A/H2B/H3/H4 domain containing protein, putative, expressed	2.34358	3.28e-12
LOC_Os01g31810	RNA recognition motif containing protein, putative, expressed	-0.850264	0.000224247
LOC_Os01g31940	purine permease, putative, expressed	-1.62518	3.63e-16
LOC_Os01g32120	OsCML11 - Calmodulin-related calcium sensor protein, expressed	0.762918	0.0285194
LOC_Os01g32160	expressed protein	3.14622	5.73e-06
LOC_Os01g32184	tetratricopeptide repeat protein 5, putative, expressed	-0.81499	3.32e-06
LOC_Os01g32259	expressed protein	-0.800694	8.31e-06
LOC_Os01g32380	expressed protein	2.96269	4.1e-22
LOC_Os01g32460	expressed protein	3.11202	3.81e-12
LOC_Os01g32510	retrotransposon protein, putative, unclassified, expressed	-4.83603	2.01e-05
LOC_Os01g32560	expressed protein	6.65146	9.28e-26
LOC_Os01g32640	OsFBX9 - F-box domain containing protein, expressed	1.8439	3e-05
LOC_Os01g32670	expressed protein	2.59002	4.12e-15
LOC_Os01g32710	EDM2, putative, expressed	-0.900136	0.0268157
LOC_Os01g32770	DUF260 domain containing protein, putative, expressed	0.942058	2.58e-06
LOC_Os01g32840	expressed protein	-1.05274	0.00303721
LOC_Os01g32890	expressed protein	-1.14857	0.0146195
LOC_Os01g32920	ZOS1-08 - C2H2 zinc finger protein, expressed	1.18334	0.00824397
LOC_Os01g33000	expressed protein	1.15677	2.23e-08
LOC_Os01g33040	kinesin motor domain containing protein, expressed	2.10589	8.68e-08
LOC_Os01g33080	fimbrin-like protein 2, putative, expressed	1.01439	0.0406432
LOC_Os01g33110	receptor-like protein kinase 5 precursor, putative, expressed	0.972442	0.0519243
LOC_Os01g33360	DnaK family protein, putative, expressed	5.55215	6.81e-06
LOC_Os01g33490	OsFBX10 - F-box domain containing protein, expressed	-1.10975	0.0349068
LOC_Os01g33530	expressed protein	-2.12613	0.00431791
LOC_Os01g33540	transposon protein, putative, unclassified, expressed	-0.715215	0.000282313
LOC_Os01g33762	expressed protein	-1.25819	0.0135034
LOC_Os01g33810	disease resistance protein RPM1, putative, expressed	-1.2577	1.67e-13
LOC_Os01g33869	expressed protein	-1.64646	3.25e-15
LOC_Os01g33910	expressed protein	-2.44831	5.88e-07
LOC_Os01g34480	NAD dependent epimerase/dehydratase family protein, putative, expressed	0.61021	0.0137505
LOC_Os01g34630	retrotransposon protein, putative, Ty1-copia subclass, expressed	-0.668855	0.0343059
LOC_Os01g34690	expressed protein	2.86426	1.29e-08
LOC_Os01g34770	tetratricopeptide repeat containing protein, putative, expressed	-2.10558	2.12e-05
LOC_Os01g34860	expressed protein	-1.3723	3.52e-05
LOC_Os01g34870	expressed protein	1.00653	0.0310353
LOC_Os01g34890	GLUCAN SYNTHASE-LIKE protein, putative, expressed	-0.875882	0.000171743
LOC_Os01g34900	GLUCAN SYNTHASE-LIKE protein, putative, expressed	-1.11813	0.00857999
LOC_Os01g34930	callose synthase, putative, expressed	-0.696042	0.00078996
LOC_Os01g35030	MDR-like ABC transporter, putative, expressed	-0.617283	0.0168125
LOC_Os01g35040	ZOS1-09 - C2H2 zinc finger protein, expressed	1.52573	4.58e-13
LOC_Os01g35170	tRNA methyltransferase, putative, expressed	-0.845601	0.00270258
LOC_Os01g35789	expressed protein	-0.687624	0.0021587
LOC_Os01g35830	expressed protein	-0.654441	0.000229512
LOC_Os01g35980	expressed protein	-1.78451	1.16e-12
LOC_Os01g36020	retrotransposon protein, putative, unclassified, expressed	-2.60554	0.0412847
LOC_Os01g36064	hAT dimerisation domain-containing protein, putative, expressed	-1.81729	0.00027074
LOC_Os01g36130	expressed protein	-1.43678	0.00277161
LOC_Os01g36220	bZIP transcription factor domain containing protein, expressed	-1.70321	3.76e-16
LOC_Os01g36229	expressed protein	-0.744377	1.22e-05
LOC_Os01g36294	cytochrome P450, putative, expressed	-1.76452	5.03e-05
LOC_Os01g36340	expressed protein	4.92128	0.0446674
LOC_Os01g36350	cytochrome P450, putative, expressed	-1.26254	0.00462441
LOC_Os01g36390	MCM4 - Putative minichromosome maintenance MCM complex subunit 4, expressed	1.78284	7.49e-06
LOC_Os01g36460	MYB family transcription factor, putative, expressed	2.10212	6.56e-07
LOC_Os01g36580	auxin-induced protein 5NG4, putative, expressed	1.20703	2.02e-09
LOC_Os01g36620	pectate lyase family protein, expressed	0.9477	0.000413314
LOC_Os01g36720	transporter, major facilitator family, putative, expressed	1.46674	5.01e-07
LOC_Os01g36790	TKL_IRAK_DUF26-lf.2 - DUF26 kinases have homology to DUF26 containing loci, expressed	-0.881219	0.0173586
LOC_Os01g36830	polygalacturonase, putative, expressed	1.03282	0.0139992
LOC_Os01g36860	DEAD-box ATP-dependent RNA helicase 40, putative, expressed	-0.625815	0.00998097
LOC_Os01g36870	phox domain-containing protein, putative, expressed	-0.626158	0.000317073
LOC_Os01g36950	N-rich protein, putative, expressed	0.918748	3.01e-16
LOC_Os01g37040	retrotransposon protein, putative, Ty1-copia subclass, expressed	1.73188	9.02e-25
LOC_Os01g37130	protein phosphatase 2C, putative, expressed	-0.666909	0.00057027
LOC_Os01g37210	expressed protein	-0.797024	0.00226386
LOC_Os01g37220	expressed protein	-1.35451	0.000374834
LOC_Os01g37280	expressed protein	-0.799809	0.000123501
LOC_Os01g37600	agenet domain containing protein, expressed	-2.03397	0.000146727
LOC_Os01g37630	esterase, putative, expressed	-3.87271	1.66e-22
LOC_Os01g37670	OsFBX15 - F-box domain containing protein, expressed	-1.48562	0.00364861
LOC_Os01g37690	sodium/calcium exchanger protein, putative, expressed	-0.586237	0.0193387
LOC_Os01g37710	expressed protein	-1.02375	0.0438354
LOC_Os01g37790	expressed protein	-0.609666	0.00294161
LOC_Os01g37810	expressed protein	3.2496	1.07e-09
LOC_Os01g37870	PPR repeat domain containing protein, putative, expressed	-0.694925	0.000212874
LOC_Os01g37920	expressed protein	3.63067	0.0530404
LOC_Os01g37950	expressed protein	0.702092	0.0070353
LOC_Os01g38110	cytochrome P450, putative, expressed	-4.25119	2.33e-16
LOC_Os01g38120	plant protein of unknown function domain containing protein, expressed	4.20983	0.0374762
LOC_Os01g38190	plant protein of unknown function domain containing protein, expressed	-1.00673	0.0306338
LOC_Os01g38380	plant protein of unknown function domain containing protein, expressed	1.66234	0.0101183
LOC_Os01g38510	protein transport protein Sec61 subunit beta, putative, expressed	0.737523	8.24e-05
LOC_Os01g38580	beta,beta-carotene 9,10-dioxygenase, putative, expressed	2.32277	4.97e-07
LOC_Os01g38970	carbamoyl-phosphate synthase large chain, putative, expressed	-0.619696	0.0119563
LOC_Os01g38980	calmodulin-binding protein, putative, expressed	3.48321	2.98e-56
LOC_Os01g38990	mitochondrial carrier protein, putative, expressed	0.901486	4e-05
LOC_Os01g39000	ZmGR2c, putative, expressed	0.624465	0.00859906
LOC_Os01g39020	HSF-type DNA-binding domain containing protein, expressed	0.879765	0.044648
LOC_Os01g39060	expressed protein	-0.694492	0.000191042
LOC_Os01g39100	zinc finger C-x8-C-x5-C-x3-H type family protein, expressed	-1.09892	1.16e-05
LOC_Os01g39250	OsFtsH4 FtsH protease, homologue of AtFtsH4, expressed	-0.647376	0.00178734
LOC_Os01g39330	helix-loop-helix DNA-binding domain containing protein, expressed	1.72104	1.15e-15
LOC_Os01g39380	SCD1, putative, expressed	-0.657014	0.00771339
LOC_Os01g39680	expressed protein	-0.733097	0.00318852
LOC_Os01g39830	beta-galactosidase, putative, expressed	0.838506	8.23e-06
LOC_Os01g39850	histone-like transcription factor and archaeal histone, putative, expressed	4.86752	3.19e-05
LOC_Os01g39860	1-aminocyclopropane-1-carboxylate oxidase protein, putative, expressed	1.19093	0.00606351
LOC_Os01g39960	lycopene epsilon cyclase, chloroplast precursor, putative, expressed	-1.41718	0.00698423
LOC_Os01g39990	expressed protein	-5.69448	5.84e-26
LOC_Os01g40070	expressed protein	4.08589	1.13e-64
LOC_Os01g40094	protein phosphatase 2C, putative, expressed	0.973839	1.68e-06
LOC_Os01g40120	expressed protein	-1.99078	0.0432151
LOC_Os01g40190	retrotransposon protein, putative, unclassified, expressed	3.33442	1.3e-78
LOC_Os01g40250	down-regulated in metastasis family protein, expressed	-1.29088	1.94e-08
LOC_Os01g40260	WRKY77, expressed	2.08591	4.55e-05
LOC_Os01g40320	DNA damage-binding protein 1, putative, expressed	-1.04703	0.054472
LOC_Os01g40430	WRKY27, expressed	1.12557	0.00435934
LOC_Os01g40499	S-locus lectin protein kinase family protein, putative, expressed	-0.982441	0.00991588
LOC_Os01g40550	hsp20/alpha crystallin family protein, putative, expressed	1.31556	0.00880303
LOC_Os01g40630	uncharacterized protein PA4923, putative, expressed	1.14553	4.08e-07
LOC_Os01g40650	expressed protein	1.19686	4.67e-07
LOC_Os01g40720	pentatricopeptide, putative, expressed	-1.39256	0.00483107
LOC_Os01g40870	aldehyde dehydrogenase, putative, expressed	-1.48639	1.06e-17
LOC_Os01g40980	helicase, putative, expressed	-0.647565	0.000315785
LOC_Os01g40990	expressed protein	-1.18299	3.49e-07
LOC_Os01g41050	sulfate transporter, putative, expressed	-1.66003	0.0419963
LOC_Os01g41120	retrotransposon protein, putative, Ty3-gypsy subclass, expressed	2.60667	5.42e-23
LOC_Os01g41160	FAD dependent oxidoreductase domain containing protein, expressed	-0.827634	8.12e-06
LOC_Os01g41200	heavy metal-associated domain containing protein, expressed	1.55473	0.0010013
LOC_Os01g41240	hydrolase, alpha/beta fold family domain containing protein, expressed	-2.51007	1.59e-07
LOC_Os01g41420	transmembrane amino acid transporter protein, putative, expressed	6.20909	3e-120
LOC_Os01g41430	UDP-glucoronosyl and UDP-glucosyl transferase, putative, expressed	1.08312	0.000471961
LOC_Os01g41530	OsFBL2 - F-box domain and LRR containing protein, expressed	2.97163	5.41e-17
LOC_Os01g41550	aspartic proteinase, putative, expressed	2.05648	7.27e-05
LOC_Os01g41610	mitochondrial ATP synthase g subunit family protein, putative, expressed	0.726542	0.00160303
LOC_Os01g41640	expressed protein	-0.590233	0.0065032
LOC_Os01g41650	pentatricopeptide, putative, expressed	-1.27218	3.91e-08
LOC_Os01g41660	phosphoethanolamine/phosphocholine phosphatase, putative, expressed	3.02979	9.79e-24
LOC_Os01g41730	serine/threonine-protein kinase, putative, expressed	1.09747	0.000742663
LOC_Os01g41740	expressed protein	-1.00886	0.0312363
LOC_Os01g41810	cytochrome P450 72A1, putative, expressed	-1.25892	5.24e-05
LOC_Os01g41820	cytochrome P450 72A1, putative, expressed	-1.32253	0.00524865
LOC_Os01g41900	Myb transcription factor, putative, expressed	-0.795848	0.000208989
LOC_Os01g41990	OsCML12 - Calmodulin-related calcium sensor protein, expressed	1.4678	0.000608085
LOC_Os01g42024	expressed protein	1.11009	0.00987982
LOC_Os01g42040	ubiquitin-conjugating enzyme, putative, expressed	1.22678	0.0266054
LOC_Os01g42060	expressed protein	1.16808	0.0375171
LOC_Os01g42070	kinesin motor domain containing protein, putative, expressed	1.79779	0.000284244
LOC_Os01g42090	nodulin MtN3 family protein, putative, expressed	1.00991	0.0332315
LOC_Os01g42110	nodulin MtN3 family protein, putative, expressed	2.42423	0.0148085
LOC_Os01g42140	expressed protein	0.880605	0.0226834
LOC_Os01g42150	MEGL13 - Maternally expressed gene MEG family protein precursor, expressed	-2.23665	1.49e-13
LOC_Os01g42190	heat shock protein DnaJ, putative, expressed	2.07046	0.000102708
LOC_Os01g42200	expressed protein	1.49078	0.00236111
LOC_Os01g42260	transcriptional corepressor LEUNIG, putative, expressed	-0.665746	0.00511613
LOC_Os01g42294	inactive receptor kinase At2g26730 precursor, putative, expressed	1.61504	0.00283721
LOC_Os01g42320	aspartic proteinase nepenthesin-2 precursor, putative, expressed	-1.39874	0.00267263
LOC_Os01g42370	pleiotropic drug resistance protein, putative, expressed	-1.13605	9.62e-07
LOC_Os01g42470	acetyltransferase, GNAT family, putative, expressed	0.813716	2.53e-06
LOC_Os01g42510	expressed protein	1.14559	0.0218295
LOC_Os01g42520	expressed protein	2.97939	4.49e-62
LOC_Os01g42550	expressed protein	-1.02353	0.00440332
LOC_Os01g42620	pentatricopeptide containing protein, putative, expressed	-0.771986	0.000419865
LOC_Os01g42650	cytochrome c oxidase subunit 5B, mitochondrial precursor, putative, expressed	0.791286	3.74e-05
LOC_Os01g42710	retrotransposon protein, putative, unclassified, expressed	-0.884364	1.93e-07
LOC_Os01g42730	GDSL-like lipase/acylhydrolase, putative, expressed	1.44444	4.02e-12
LOC_Os01g42790	xylem cysteine proteinase 2 precursor, putative, expressed	0.93808	0.0267744
LOC_Os01g42820	RNA recognition motif containing protein, putative, expressed	-0.642057	0.000902687
LOC_Os01g42850	ThiF family domain containing protein, putative, expressed	-0.590789	0.0116655
LOC_Os01g42870	transferase family protein, putative, expressed	1.26459	5.17e-11
LOC_Os01g42900	ABC-2 type transporter domain containing protein, expressed	1.71522	0.000300912
LOC_Os01g42960	TTL1, putative, expressed	1.26048	0.000409652
LOC_Os01g42980	ribosomal protein L22, putative, expressed	0.638738	0.000259657
LOC_Os01g43070	psbP-related thylakoid lumenal protein 4, chloroplast precursor, putative, expressed	-0.896602	6.98e-07
LOC_Os01g43080	exonuclease, putative, expressed	1.96049	1.55e-06
LOC_Os01g43090	oxidoreductase, aldo/keto reductase family protein, putative, expressed	0.765477	1.16e-05
LOC_Os01g43100	protein phosphatase 2C, putative, expressed	1.01011	0.0317973
LOC_Os01g43120	DEAD/DEAH box helicase, putative, expressed	-0.59564	0.00145979
LOC_Os01g43140	lipase, putative, expressed	1.42624	0.00839722
LOC_Os01g43160	polygalacturonase, putative, expressed	1.57058	5.07e-20
LOC_Os01g43170	polypyrimidine tract-binding protein, putative, expressed	-0.816016	7.39e-05
LOC_Os01g43320	transmembrane amino acid transporter protein, putative, expressed	-1.93249	2.57e-17
LOC_Os01g43410	CAMK_CAMK_like.9 - CAMK includes calcium/calmodulin depedent protein kinases, expressed	1.20977	1.77e-07
LOC_Os01g43480	AAA-type ATPase family protein, putative, expressed	1.17252	1.97e-07
LOC_Os01g43530	late embryogenesis abundant protein, putative, expressed	2.88665	0.002045
LOC_Os01g43550	WRKY12, expressed	1.68717	0.000208153
LOC_Os01g43560	expressed protein	1.06449	0.016107
LOC_Os01g43580	kinesin motor domain containing protein, putative, expressed	1.44605	2.18e-18
LOC_Os01g43590	HSF-type DNA-binding domain containing protein, expressed	1.46884	0.00515315
LOC_Os01g43610	DUF623 domain containing protein, expressed	1.58795	1.89e-05
LOC_Os01g43650	WRKY11, expressed	-1.05445	0.000173049
LOC_Os01g43720	cytochrome P450 72A1, putative, expressed	1.37379	9.61e-15
LOC_Os01g43750	cytochrome P450 72A1, putative, expressed	1.74241	4.96e-09
LOC_Os01g43760	cytochrome P450 72A1, putative, expressed	-1.34141	0.012248
LOC_Os01g43774	cytochrome P450 72A1, putative, expressed	-1.76482	8.79e-05
LOC_Os01g43844	cytochrome P450 72A1, putative, expressed	1.59645	5.06e-13
LOC_Os01g43851	cytochrome P450 72A1, putative, expressed	-2.36148	0.000466488
LOC_Os01g43860	expressed protein	2.193	0.026004
LOC_Os01g43870	NLI interacting factor-like phosphatase, putative, expressed	1.17809	3.97e-07
LOC_Os01g43890	OsSCP4 - Putative Serine Carboxypeptidase homologue, expressed	-1.03444	0.0464061
LOC_Os01g43895	expressed protein	0.904085	0.00884915
LOC_Os01g43950	expressed protein	3.00707	2.92e-17
LOC_Os01g43980	retrotransposon protein, putative, unclassified, expressed	-1.67444	4.12e-23
LOC_Os01g44110	serine/threonine-protein kinase, putative, expressed	0.783837	8.25e-05
LOC_Os01g44120	expressed protein	4.21418	6.8e-24
LOC_Os01g44130	aspartic proteinase oryzasin-1 precursor, putative, expressed	1.75737	7.89e-06
LOC_Os01g44180	expressed protein	-2.68669	2.79e-09
LOC_Os01g44200	retrotransposon protein, putative, unclassified, expressed	-1.36148	0.0188343
LOC_Os01g44220	glucose-1-phosphate adenylyltransferase large subunit, chloroplast precursor, putative, expressed	-1.05574	4.67e-09
LOC_Os01g44240	zinc finger, C3HC4 type domain containing protein, expressed	7.87319	4.71e-11
LOC_Os01g44330	laccase precursor protein, putative, expressed	1.23442	0.000122319
LOC_Os01g44360	CBS domain containing membrane protein, putative, expressed	2.27472	1.73e-09
LOC_Os01g44390	MYB family transcription factor, putative, expressed	1.94426	8.03e-05
LOC_Os01g44950	AMP-binding enzyme, putative, expressed	-0.863315	0.000390083
LOC_Os01g44960	hydrolase, alpha/beta fold family domain containing protein, expressed	0.967986	2.87e-08
LOC_Os01g44980	peptide deformylase, putative, expressed	-1.1472	0.0424138
LOC_Os01g45040	Leucine rich repeat N-terminal domain containing protein, putative, expressed	-1.38632	0.040988
LOC_Os01g45250	DUF1645 domain containing protein, putative, expressed	0.776785	0.000170085
LOC_Os01g45400	ubiquitin family protein, putative, expressed	-4.98153	2.99e-13
LOC_Os01g45450	AAA family ATPase, putative, expressed	0.915219	1.06e-07
LOC_Os01g45460	serine esterase, putative, expressed	0.687056	0.05231
LOC_Os01g45520	D-mannose binding lectin family protein, expressed	-1.89631	2.05e-19
LOC_Os01g45700	expressed protein	2.42113	2.34e-18
LOC_Os01g45720	expressed protein	1.93054	1.81e-29
LOC_Os01g45830	sulfate transporter, putative, expressed	-0.827133	7.74e-05
LOC_Os01g45900	OsFBX20 - F-box domain containing protein, expressed	-2.57007	3.08e-39
LOC_Os01g46070	lactate/malate dehydrogenase, putative, expressed	0.636383	0.00782998
LOC_Os01g46090	GDSL-like lipase/acylhydrolase, putative, expressed	1.3298	0.00164699
LOC_Os01g46120	GDSL-like lipase/acylhydrolase, putative, expressed	0.754179	0.00112274
LOC_Os01g46200	expressed protein	-0.752324	7.13e-05
LOC_Os01g46290	lipase, putative, expressed	1.9008	0.00010697
LOC_Os01g46350	proteins of unknown function domain containing protein, expressed	1.65605	0.000637925
LOC_Os01g46370	lipase class 3 family protein, putative, expressed	-0.729456	0.0027127
LOC_Os01g46380	ketol-acid reductoisomerase, chloroplast precursor, putative, expressed	-0.815848	9e-16
LOC_Os01g46390	DUF538 domain containing protein, putative, expressed	4.64751	3.22e-08
LOC_Os01g46400	expressed protein	1.09918	6.09e-11
LOC_Os01g46410	leaf senescence related protein, putative, expressed	0.928151	0.0210606
LOC_Os01g46440	VQ domain containing protein, putative, expressed	3.03903	0.00652732
LOC_Os01g46500	OsFBX21 - F-box domain containing protein, expressed	-0.929332	5.25e-08
LOC_Os01g46710	transposon protein, putative, CACTA, En/Spm sub-class, expressed	-0.611851	0.0132235
LOC_Os01g46720	expressed protein	-0.769533	0.00129932
LOC_Os01g46760	protein phosphatase 2C, putative, expressed	3.1029	1.25e-10
LOC_Os01g46800	WRKY15, expressed	2.53405	6.55e-09
LOC_Os01g46860	inorganic phosphate transporter, putative, expressed	3.57635	7.49e-06
LOC_Os01g46870	AP2 domain containing protein, expressed	1.05843	0.00551115
LOC_Os01g46950	aldose 1-epimerase, putative, expressed	1.80602	0.000231684
LOC_Os01g46984	expressed protein	3.14165	0.000222384
LOC_Os01g47110	expressed protein	-1.48771	7.71e-05
LOC_Os01g47130	expressed protein	2.4469	0.000208132
LOC_Os01g47180	3-5 exonuclease domain-containing protein, putative, expressed	1.31691	0.000300224
LOC_Os01g47280	expressed protein	2.36961	0.0199129
LOC_Os01g47290	expressed protein	-1.40967	0.0277081
LOC_Os01g47360	GATA zinc finger domain containing protein, expressed	3.93028	0.0510207
LOC_Os01g47450	OsCttP1 - Putative C-terminal processing peptidase homologue, expressed	-0.684562	0.000139468
LOC_Os01g47470	serine/threonine-protein kinase, putative, expressed	2.40472	2.82e-45
LOC_Os01g47530	CGMC_MAPKCMGC_2.6 - CGMC includes CDA, MAPK, GSK3, and CLKC kinases, expressed	0.656988	0.00767636
LOC_Os01g47570	expressed protein	6.17108	1.1e-07
LOC_Os01g47580	lipid phosphatase protein, putative, expressed	2.65575	4.53e-08
LOC_Os01g47635	expressed protein	1.66879	1.06e-08
LOC_Os01g47670	expressed protein	5.1005	1.74e-09
LOC_Os01g47680	60S ribosomal protein L18a-1, putative, expressed	1.25362	7.75e-07
LOC_Os01g47690	metallo-beta-lactamase family protein, putative, expressed	1.7068	9.12e-14
LOC_Os01g47730	ras-related protein, putative, expressed	3.3786	1.83e-47
LOC_Os01g47760	OsGrx_I1 - glutaredoxin subgroup III, expressed	2.53598	4.7e-28
LOC_Os01g47780	fasciclin domain containing protein, expressed	1.63639	1.28e-21
LOC_Os01g47820	S-locus-like receptor protein kinase, putative, expressed	-0.625239	0.00162304
LOC_Os01g47840	S-locus-like receptor protein kinase, putative, expressed	-1.20998	0.0224817
LOC_Os01g48010	expressed protein	-1.24678	0.0144517
LOC_Os01g48040	S-locus-like receptor protein kinase, putative, expressed	2.77366	4.32e-11
LOC_Os01g48110	hypothetical protein	-1.9258	0.00100899
LOC_Os01g48170	homeobox domain containing protein, expressed	-1.84374	0.000203509
LOC_Os01g48180	DDT domain containing protein, putative, expressed	-0.929225	6.52e-05
LOC_Os01g48190	drought induced 19 protein, putative, expressed	2.65198	1.49e-31
LOC_Os01g48220	protein of unknown function DUF1421 domain containing protein, expressed	1.75274	3.9e-26
LOC_Os01g48290	dof zinc finger domain containing protein, putative, expressed	3.04215	1.19e-16
LOC_Os01g48320	transcription factor like protein, putative, expressed	0.958653	1.37e-08
LOC_Os01g48370	OsFBT1 - F-box and tubby domain containing protein, expressed	0.886013	4.5e-06
LOC_Os01g48380	PPR repeat domain containing protein, putative, expressed	-0.895811	2.77e-07
LOC_Os01g48420	peroxiredoxin, putative, expressed	0.654913	0.00106755
LOC_Os01g48440	glycosyltransferase family 43 protein, putative, expressed	0.719769	0.0027324
LOC_Os01g48446	no apical meristem protein, putative, expressed	2.47616	1.62e-47
LOC_Os01g48470	RUNX1 protein, putative, expressed	3.0861	8.99e-12
LOC_Os01g48570	expressed protein	1.65236	0.000697917
LOC_Os01g48620	expressed protein	0.999433	0.0480666
LOC_Os01g48640	expressed protein	1.57042	0.000116915
LOC_Os01g48660	expressed protein	5.14793	1.08e-18
LOC_Os01g48690	ribosomal protein rpS20, putative, expressed	0.587766	0.0357512
LOC_Os01g48740	aspartyl protease family protein, putative, expressed	2.0365	0.0169577
LOC_Os01g48750	aspartic proteinase nepenthesin-2 precursor, putative, expressed	3.51198	2.79e-15
LOC_Os01g48800	purine permease, putative, expressed	-1.40618	0.00110618
LOC_Os01g48830	expressed protein	0.766394	0.000390368
LOC_Os01g48850	auxin-responsive protein, putative, expressed	0.615476	0.000954931
LOC_Os01g48940	expressed protein	-2.46693	6.86e-10
LOC_Os01g48950	expressed protein	1.52406	0.00910792
LOC_Os01g48960	glutamate synthase, chloroplast precursor, putative, expressed	-0.937531	1.24e-12
LOC_Os01g49020	expressed protein	-0.954387	0.0183989
LOC_Os01g49060	prenyltransferase, putative, expressed	-0.859679	5.88e-06
LOC_Os01g49120	MATE efflux family protein, putative, expressed	-0.592511	0.0129724
LOC_Os01g49154	expressed protein	1.27582	0.000288428
LOC_Os01g49160	MYB family transcription factor, putative, expressed	3.61176	4.08e-79
LOC_Os01g49180	ATP dependent DNA ligase family protein, putative, expressed	-0.671502	0.000231719
LOC_Os01g49200	microtubule associated protein, putative, expressed	2.1263	3.3e-11
LOC_Os01g49210	expressed protein	1.47297	0.00334972
LOC_Os01g49219	expressed protein	-1.13235	1.08e-11
LOC_Os01g49320	glycosyl hydrolase, putative, expressed	1.26679	4.8e-10
LOC_Os01g49410	expressed protein	2.30527	5.79e-11
LOC_Os01g49430	DnaK family protein, putative, expressed	3.21655	2.58e-09
LOC_Os01g49440	expressed protein	2.33851	1.53e-06
LOC_Os01g49470	E3 ubiquitin ligase, putative, expressed	-0.843876	0.000188397
LOC_Os01g49560	expressed protein	-1.14051	0.0368178
LOC_Os01g49614	Protein kinase domain containing protein, expressed	2.90838	3.08e-66
LOC_Os01g49640	LTPL149 - Protease inhibitor/seed storage/LTP family protein precursor, expressed	1.11884	0.000950871
LOC_Os01g49660	reticulon domain containing protein, putative, expressed	2.08364	1.74e-09
LOC_Os01g49710	glutathione S-transferase, putative, expressed	2.25001	8.5e-07
LOC_Os01g49720	glutathione S-transferase, putative, expressed	0.672321	0.0379462
LOC_Os01g49740	expressed protein	-1.15964	0.0199498
LOC_Os01g49770	zinc finger, C3HC4 type domain containing protein, expressed	0.906011	2.99e-07
LOC_Os01g49830	B3 DNA binding domain containing protein, expressed	2.5158	1.06e-45
LOC_Os01g49930	expressed protein	-0.680772	0.000132719
LOC_Os01g49940	ESP4, putative, expressed	-1.00351	1.48e-05
LOC_Os01g50030	CPuORF25 - conserved peptide uORF-containing transcript, expressed	0.886155	1.03e-05
LOC_Os01g50032	expressed protein	1.50632	0.000120401
LOC_Os01g50040	DNA binding protein, putative, expressed	0.724102	4.62e-05
LOC_Os01g50060	1-aminocyclopropane-1-carboxylate deaminase, putative, expressed	-0.860178	0.000152726
LOC_Os01g50120	expressed protein	-0.768834	6.51e-06
LOC_Os01g50160	MDR-like ABC transporter, putative, expressed	-0.940612	1.39e-05
LOC_Os01g50200	UDP-glucoronosyl and UDP-glucosyl transferase domain containing protein, expressed	1.63279	0.000100239
LOC_Os01g50320	surp module family protein, putative, expressed	-0.661034	0.00496439
LOC_Os01g50350	expressed protein	7.95495	8.28e-36
LOC_Os01g50370	STE_MEKK_ste11_MAP3K.4 - STE kinases include homologs to sterile 7, sterile 11 and sterile 20 from yeast, expressed	1.19509	4.76e-11
LOC_Os01g50400	STE_MEKK_ste11_MAP3K.5 - STE kinases include homologs to sterile 7, sterile 11 and sterile 20 from yeast, expressed	2.54971	9.38e-07
LOC_Os01g50410	STE_MEKK_ste11_MAP3K.6 - STE kinases include homologs to sterile 7, sterile 11 and sterile 20 from yeast, expressed	4.64231	1.4e-134
LOC_Os01g50420	STE_MEKK_ste11_MAP3K.7 - STE kinases include homologs to sterile 7, sterile 11 and sterile 20 from yeast, expressed	4.61686	7e-84
LOC_Os01g50440	AWPM-19-like membrane family protein, putative, expressed	2.50648	3.57e-08
LOC_Os01g50480	SAM dependent carboxyl methyltransferase, putative, expressed	-0.838256	0.000296381
LOC_Os01g50622	DNA-binding protein DSP1, putative, expressed	-1.07576	1.32e-07
LOC_Os01g50680	OsSub2 - Putative Subtilisin homologue, expressed	1.92613	2.25e-08
LOC_Os01g50690	WD domain, G-beta repeat domain containing protein, expressed	-1.0828	5.08e-08
LOC_Os01g50700	dehydrin family protein, expressed	2.1658	1.58e-05
LOC_Os01g50720	MYB family transcription factor, putative, expressed	1.33011	7.22e-06
LOC_Os01g50810	invertase/pectin methylesterase inhibitor family protein, putative, expressed	-4.63344	0.00407841
LOC_Os01g50820	transporter, major facilitator family, putative, expressed	-1.83829	5.48e-16
LOC_Os01g50840	expressed protein	0.643752	0.000218793
LOC_Os01g50849	expressed protein	-0.983226	4.32e-06
LOC_Os01g50870	expressed protein	3.11334	4.86e-09
LOC_Os01g50900	Cupin domain containing protein, expressed	4.04233	1.91e-08
LOC_Os01g50910	late embryogenesis abundant protein, group 3, putative, expressed	1.94909	2.13e-05
LOC_Os01g50934	fiber protein Fb11, putative, expressed	0.690983	0.000924383
LOC_Os01g50940	helix-loop-helix DNA-binding domain containing protein, expressed	5.53998	2.13e-61
LOC_Os01g50990	FBD domain containing protein, putative, expressed	4.63919	0.00858557
LOC_Os01g51010	DUF292 domain containing protein, expressed	1.11024	1.59e-06
LOC_Os01g51020	60S ribosomal protein L28-1, putative, expressed	0.860223	3.15e-06
LOC_Os01g51030	expressed protein	1.27207	0.005005
LOC_Os01g51040	transmembrane protein 16K, putative, expressed	0.923526	2.3e-05
LOC_Os01g51230	IQ calmodulin-binding motif domain containing protein, expressed	1.55065	2.02e-06
LOC_Os01g51250	mitochondrial carrier protein, putative, expressed	0.788739	1.89e-05
LOC_Os01g51280	5-nucleotidase surE, putative, expressed	0.780232	5.75e-06
LOC_Os01g51310	expressed protein	3.05335	8.25e-21
LOC_Os01g51320	peroxisomal N-acetyl-spermine/spermidine oxidase precursor, putative, expressed	1.48391	0.0004152
LOC_Os01g51330	expressed protein	-0.677627	0.000390773
LOC_Os01g51360	lipase, putative, expressed	0.84267	4.6e-05
LOC_Os01g51550	peroxidase family protein, expressed	0.965208	0.00857581
LOC_Os01g51570	glycosyl hydrolases family 17, putative, expressed	1.82011	2.87e-17
LOC_Os01g51632	myosin XI, putative, expressed	-1.01288	7.88e-08
LOC_Os01g51634	myosin-2 heavy chain, non muscle, putative, expressed	-1.51669	3.34e-19
LOC_Os01g51670	expressed protein	2.86184	3.37e-37
LOC_Os01g51690	WRKY26, expressed	1.43113	0.00408689
LOC_Os01g51710	zinc knuckle domain containing protein, expressed	-0.774915	0.00123812
LOC_Os01g51800	expressed protein	0.671391	0.000155673
LOC_Os01g51840	IQ calmodulin-binding motif family protein, putative, expressed	1.32895	9.28e-16
LOC_Os01g51920	phosphotransferase, putative, expressed	3.94303	5.99e-61
LOC_Os01g52030	zinc finger A20 and AN1 domain-containing stress-associated protein, putative, expressed	1.53941	0.000516815
LOC_Os01g52090	transcription factor like protein, putative, expressed	-0.741882	0.0123527
LOC_Os01g52110	RING finger and CHY zinc finger domain-containing protein 1, putative, expressed	-1.29368	1.32e-09
LOC_Os01g52120	expressed protein	1.65586	4.52e-06
LOC_Os01g52140	expressed protein	-0.932195	0.0549213
LOC_Os01g52214	ubiquinone oxidoreductase, putative, expressed	0.938826	3.29e-07
LOC_Os01g52230	phosphoethanolamine/phosphocholine phosphatase, putative, expressed	3.01675	9.19e-40
LOC_Os01g52260	serine acetyltransferase protein, putative, expressed	1.05585	0.0408558
LOC_Os01g52280	NB-ARC domain containing protein, expressed	-0.727617	0.00325614
LOC_Os01g52304	NB-ARC domain containing protein, expressed	-0.624794	0.0069157
LOC_Os01g52320	NB-ARC domain containing protein, expressed	-1.46589	7.89e-06
LOC_Os01g52340	NB-ARC domain containing protein, expressed	-2.18442	6e-05
LOC_Os01g52380	expressed protein	-0.935696	0.0182339
LOC_Os01g52514	B3 DNA binding domain containing protein, expressed	1.75341	1.59e-07
LOC_Os01g52530	phosphoribosyl transferase, putative, expressed	1.05697	4.28e-06
LOC_Os01g52560	Plant PDR ABC transporter associated domain containing protein, expressed	-0.840259	0.000609532
LOC_Os01g52570	lachrymatory factor synthase, putative, expressed	2.93506	2.59e-17
LOC_Os01g52594	expressed protein	3.20187	4.56e-54
LOC_Os01g52650	POEI44 - Pollen Ole e I allergen and extensin family protein precursor, expressed	1.89901	0.00311958
LOC_Os01g52660	POEI51 - Pollen Ole e I allergen and extensin family protein precursor, expressed	2.70157	9.63e-08
LOC_Os01g52690	retrotransposon protein, putative, unclassified, expressed	-6.09678	0.0151728
LOC_Os01g52710	glycosyl transferase 8 domain containing protein, putative, expressed	2.156	1.08e-08
LOC_Os01g52730	DUF584 domain containing protein, putative, expressed	3.67652	2.58e-16
LOC_Os01g52750	OsSub3 - Putative Subtilisin homologue, expressed	0.991312	0.000244405
LOC_Os01g52780	HVA22, putative, expressed	1.16252	0.000724847
LOC_Os01g52790	cytochrome P450 72A1, putative, expressed	-1.25223	2.02e-10
LOC_Os01g52851	expressed protein	-0.726218	0.0324734
LOC_Os01g52890	expressed protein	1.38169	0.00891628
LOC_Os01g52900	expressed protein	3.34187	9.53e-06
LOC_Os01g52980	OsFBX23 - F-box domain containing protein, expressed	-1.18851	0.000882163
LOC_Os01g53030	expressed protein	1.79414	0.00746879
LOC_Os01g53140	expressed protein	0.630427	0.00115636
LOC_Os01g53160	DUF623 domain containing protein, expressed	2.75884	4.25e-15
LOC_Os01g53210	metal transporter Nramp3, putative, expressed	1.42198	0.00363022
LOC_Os01g53250	NADPH reductase, putative, expressed	-0.636633	0.0099832
LOC_Os01g53420	anthocyanidin 5,3-O-glucosyltransferase, putative, expressed	-0.680886	0.000803567
LOC_Os01g53470	harpin-induced protein 1 domain containing protein, expressed	2.10361	3.17e-06
LOC_Os01g53500	RING-H2 finger protein ATL2M, putative, expressed	0.836697	0.0244302
LOC_Os01g53550	expressed protein	5.25696	0.0368582
LOC_Os01g53630	ulp1 protease family protein, putative, expressed	-1.03945	0.0314342
LOC_Os01g53640	retrotransposon protein, putative, unclassified, expressed	1.61328	1.36e-05
LOC_Os01g53710	dual specificity protein phosphatase, putative, expressed	2.71614	2.51e-32
LOC_Os01g53730	expressed protein	1.77571	3.87e-15
LOC_Os01g53750	glucan endo-1,3-beta-glucosidase precursor, putative, expressed	1.05656	0.0066444
LOC_Os01g53790	stress-induced protein, putative, expressed	2.07232	5.29e-07
LOC_Os01g53820	expressed protein	3.61411	0.0176968
LOC_Os01g53840	protein kinase family protein, putative, expressed	1.61043	9.33e-08
LOC_Os01g53900	elongation factor, putative, expressed	-0.667973	0.0158515
LOC_Os01g53910	dehydrogenase, putative, expressed	1.5094	0.00366417
LOC_Os01g53920	receptor-like protein kinase 5 precursor, putative, expressed	2.10012	1.35e-05
LOC_Os01g53990	pectinesterase, putative, expressed	2.42503	4.06e-08
LOC_Os01g54050	histidine-containing phosphotransfer protein, putative, expressed	-0.825994	3.64e-06
LOC_Os01g54080	kinesin motor protein-related, putative, expressed	1.21533	1.41e-11
LOC_Os01g54090	expressed protein	0.961047	0.0198945
LOC_Os01g54210	GATA zinc finger domain containing protein, expressed	1.65947	0.000980674
LOC_Os01g54240	nucleoporin, putative, expressed	-0.660712	0.00305435
LOC_Os01g54270	transposon protein, putative, unclassified, expressed	-0.71282	0.00147182
LOC_Os01g54340	plant-specific domain TIGR01615 family protein, expressed	1.64378	1.44e-23
LOC_Os01g54350	protein kinase domain containing protein, expressed	0.789527	2.83e-06
LOC_Os01g54370	dihydropyrimidinase, putative, expressed	1.32948	7.66e-15
LOC_Os01g54400	VQ domain containing protein, putative, expressed	1.15446	1.72e-09
LOC_Os01g54450	DUF584 domain containing protein, putative, expressed	1.63221	0.0107567
LOC_Os01g54470	GDSL-like lipase/acylhydrolase, putative, expressed	5.01204	1.27e-06
LOC_Os01g54480	serine/threonine protein kinase, putative, expressed	0.665349	0.00546289
LOC_Os01g54510	MAC/Perforin domain containing protein, putative, expressed	1.1743	3.03e-07
LOC_Os01g54560	trehalose synthase, putative, expressed	1.68438	9.77e-14
LOC_Os01g54570	DUF623 domain containing protein, expressed	3.71363	1.67e-22
LOC_Os01g54590	ras-related protein, putative, expressed	1.15934	3.24e-05
LOC_Os01g54620	CESA4 - cellulose synthase, expressed	0.864135	0.00027386
LOC_Os01g54670	coiled-coil domain-containing protein 25, putative, expressed	1.55973	5.84e-05
LOC_Os01g54700	retrotransposon protein, putative, unclassified, expressed	2.22001	1.67e-37
LOC_Os01g54810	lipase, putative, expressed	0.671092	0.00138496
LOC_Os01g54850	OsFBX24 - F-box domain containing protein, expressed	0.903068	7.52e-06
LOC_Os01g54860	enoyl-CoA hydratase/isomerase family protein, putative, expressed	0.601626	0.00506685
LOC_Os01g55030	DNA-binding protein-related, putative, expressed	0.894648	4.21e-07
LOC_Os01g55080	expressed protein	2.77584	8.97e-10
LOC_Os01g55094	expressed protein	-0.757814	0.000260903
LOC_Os01g55100	slTCP3, putative, expressed	-1.44947	0.0117947
LOC_Os01g55150	bZIP transcription factor domain containing protein, expressed	2.14655	3.29e-05
LOC_Os01g55160	expressed protein	2.79328	6.76e-11
LOC_Os01g55190	expressed protein	1.22644	6.18e-11
LOC_Os01g55220	expressed protein	2.79091	7.9e-10
LOC_Os01g55240	gibberellin 2-beta-dioxygenase, putative, expressed	3.32988	4.06e-82
LOC_Os01g55260	AAA-type ATPase family protein, putative, expressed	2.09705	6.67e-37
LOC_Os01g55280	expressed protein	1.71169	4.94e-07
LOC_Os01g55310	haloacid dehalogenase-like hydrolase domain-containing protein 1A, putative, expressed	1.06443	1.4e-09
LOC_Os01g55320	heavy metal-associated domain containing protein, expressed	5.07227	2.67e-24
LOC_Os01g55340	dof zinc finger domain containing protein, putative, expressed	1.0024	0.00899735
LOC_Os01g55370	expressed protein	1.74457	0.000459717
LOC_Os01g55420	expressed protein	1.72295	0.0131575
LOC_Os01g55440	CAMK_KIN1/SNF1/Nim1_like.1 - CAMK includes calcium/calmodulin depedent protein kinases, expressed	-1.83542	7.32e-08
LOC_Os01g55500	nucleobase-ascorbate transporter, putative, expressed	1.96356	4.34e-10
LOC_Os01g55510	dynein light chain type 1 domain containing protein, expressed	4.88223	5.28e-151
LOC_Os01g55520	ATROPGEF7/ROPGEF7, putative, expressed	1.1715	0.000373892
LOC_Os01g55560	ABIL3, putative, expressed	5.28535	3.38e-37
LOC_Os01g55610	peptide transporter PTR2, putative, expressed	5.13285	5.59e-10
LOC_Os01g55720	expressed protein	1.87261	0.000316745
LOC_Os01g55770	expressed protein	0.811485	2.69e-05
LOC_Os01g55820	X8 domain containing protein, expressed	2.77354	7.63e-08
LOC_Os01g55830	glutathione S-transferase, putative, expressed	1.17603	3.3e-26
LOC_Os01g55880	hemimethylated DNA binding domain containing protein, expressed	-0.596274	0.00597051
LOC_Os01g55940	OsGH3.2 - Probable indole-3-acetic acid-amido synthetase, expressed	-0.835266	8.7e-06
LOC_Os01g55950	acetamidase, putative, expressed	-1.29094	4.08e-13
LOC_Os01g55960	pentatricopeptide, putative, expressed	-1.66445	0.00211671
LOC_Os01g56000	RNA recognition motif containing protein, expressed	-0.669869	0.000419061
LOC_Os01g56010	serpin domain containing protein, putative, expressed	-0.930129	0.00366078
LOC_Os01g56020	expressed protein	2.15914	4.93e-08
LOC_Os01g56030	EF hand family protein, putative, expressed	-1.17498	2.14e-10
LOC_Os01g56070	RING finger protein, putative, expressed	0.863209	1.51e-06
LOC_Os01g56130	CSLC1 - cellulose synthase-like family C, expressed	1.46295	1.24e-15
LOC_Os01g56150	OsProCP1 - Putative Lysosomal Pro-x Carboxypeptidase homologue, expressed	-0.662708	0.000199868
LOC_Os01g56190	HVT1, putative, expressed	-0.642407	0.00862603
LOC_Os01g56200	BTBA2 - Bric-a-Brac,Tramtrack, Broad Complex BTB domain with Ankyrin repeat region, expressed	0.690456	0.00454385
LOC_Os01g56220	expressed protein	4.04436	3.36e-16
LOC_Os01g56235	expressed protein	1.5619	8.82e-05
LOC_Os01g56240	OsSAUR2 - Auxin-responsive SAUR gene family member, expressed	6.5335	5.93e-193
LOC_Os01g56300	expressed protein	0.678163	0.00412802
LOC_Os01g56320	OsSub4 - Putative Subtilisin homologue, expressed	1.03759	0.00276923
LOC_Os01g56330	TKL_IRAK_CrRLK1L-1.5 - The CrRLK1L-1 subfamily has homology to the CrRLK1L homolog, expressed	3.14439	4.3e-71
LOC_Os01g56360	wax synthase, putative, expressed	-6.19747	0.007187
LOC_Os01g56450	DUF567 domain containing protein, putative, expressed	1.36908	1.2e-05
LOC_Os01g56490	ubiquitin carboxyl-terminal hydrolase, putative, expressed	-0.885813	0.000196594
LOC_Os01g56570	xylosyltransferase, putative, expressed	1.77726	7.77e-05
LOC_Os01g56590	guanine nucleotide exchange family protein, putative, expressed	-0.918379	9.49e-05
LOC_Os01g56660	expressed protein	3.45503	5.38e-13
LOC_Os01g56680	photosystem II reaction center W protein, chloroplast precursor, putative, expressed	0.667832	0.00388567
LOC_Os01g56690	helix-loop-helix DNA-binding domain containing protein, expressed	5.14393	3.93e-92
LOC_Os01g56710	OsFBDUF6 - F-box and DUF domain containing protein, expressed	5.52306	0.0175483
LOC_Os01g56720	expressed protein	2.97627	0.00188865
LOC_Os01g56800	MATH domain containing protein, expressed	-0.848548	0.000231719
LOC_Os01g56810	cytokinin dehydrogenase precursor, putative, expressed	3.24424	5.13e-14
LOC_Os01g56890	expressed protein	3.50244	2.99e-49
LOC_Os01g56900	expressed protein	-0.697888	7.23e-05
LOC_Os01g56930	eukaryotic aspartyl protease domain containing protein, expressed	0.732826	0.0022854
LOC_Os01g56940	flap endonuclease, putative, expressed	1.90802	6.61e-06
LOC_Os01g56980	histidine acid phosphatase, putative, expressed	-0.764858	0.00140253
LOC_Os01g57004	adhesive/proline-rich protein, putative, expressed	3.46563	7.24e-10
LOC_Os01g57030	expressed protein	2.85502	3.16e-12
LOC_Os01g57040	expressed protein	4.84222	9.19e-09
LOC_Os01g57073	insulin-degrading enzyme, putative, expressed	-0.850709	0.000165488
LOC_Os01g57082	insulin-degrading enzyme, putative, expressed	-0.831823	5.41e-06
LOC_Os01g57150	SR protein related family member, putative, expressed	2.50195	0.000484112
LOC_Os01g57240	expressed protein	1.47458	1.27e-10
LOC_Os01g57270	disease resistance RPP13-like protein 1, putative, expressed	-1.52576	1.81e-12
LOC_Os01g57280	rp1, putative, expressed	-0.843064	0.000377383
LOC_Os01g57310	rp1, putative, expressed	-1.38286	2.01e-13
LOC_Os01g57400	lysM domain containing protein, putative	7.69055	1.11e-18
LOC_Os01g57410	pentatricopeptide repeat domain containing protein, putative, expressed	-1.13187	0.0419963
LOC_Os01g57420	diacylglycerol kinase, putative, expressed	0.750182	0.0016599
LOC_Os01g57440	DNA repair metallo-beta-lactamase, putative, expressed	0.995486	0.0153057
LOC_Os01g57450	universal stress protein domain containing protein, putative, expressed	0.671476	0.00212184
LOC_Os01g57470	EF hand family protein, putative, expressed	5.96692	9.05e-105
LOC_Os01g57480	serine/threonine-protein kinase receptor precursor, putative, expressed	-0.705295	4.67e-05
LOC_Os01g57490	D-mannose binding lectin family protein, expressed	-1.22214	1.33e-13
LOC_Os01g57650	ZOS1-12 - C2H2 zinc finger protein, expressed	2.69463	0.00553984
LOC_Os01g57690	early nodulin 20 precursor, putative, expressed	1.42223	0.00641077
LOC_Os01g57700	membrane protein, putative, expressed	-1.65928	3.97e-14
LOC_Os01g57710	membrane protein, putative, expressed	-0.627192	0.000915147
LOC_Os01g57730	peroxidase precursor, putative, expressed	2.32053	6.38e-27
LOC_Os01g57740	expressed protein	1.35369	2.24e-12
LOC_Os01g57840	expressed protein	3.11591	9.26e-12
LOC_Os01g57870	disease resistance protein RPS2, putative, expressed	-0.991262	2.01e-08
LOC_Os01g57880	plastocyanin-like domain containing protein, putative, expressed	3.36416	6.14e-11
LOC_Os01g57890	Homeobox domain containing protein, expressed	1.65935	0.00048581
LOC_Os01g57958	chloroplast 50S ribosomal protein L16, putative, expressed	1.4503	3.25e-05
LOC_Os01g57962	photosystem I P700 chlorophyll a apoprotein A2, putative, expressed	2.42213	7.2e-05
LOC_Os01g58020	ribulose bisphosphate carboxylase large chain precursor, putative, expressed	1.91934	9.36e-09
LOC_Os01g58024	NADPH-dependent oxidoreductase, putative, expressed	-1.0989	0.00238078
LOC_Os01g58039	uncharacterized protein ycf70, putative, expressed	1.06135	0.0295351
LOC_Os01g58130	expressed protein	2.76709	2.27e-18
LOC_Os01g58140	expressed protein	4.16248	9.89e-70
LOC_Os01g58150	expressed protein	1.65476	7.55e-24
LOC_Os01g58220	translation initiation factor SUI1, putative, expressed	0.887695	0.000184052
LOC_Os01g58270	OsSub7 - Putative Subtilisin homologue, expressed	-1.15536	1.38e-07
LOC_Os01g58280	OsSub8 - Putative Subtilisin homologue, expressed	-4.26722	2.15e-14
LOC_Os01g58290	OsSub9 - Putative Subtilisin homologue, expressed	-0.95864	0.000794637
LOC_Os01g58335	expressed protein	4.38276	7.72e-38
LOC_Os01g58350	expressed protein	1.45696	0.00442124
LOC_Os01g58420	AP2 domain containing protein, expressed	1.1823	1.06e-07
LOC_Os01g58444	expressed protein	-1.32104	7.31e-15
LOC_Os01g58459	expressed protein	-1.03885	8.05e-06
LOC_Os01g58500	expressed protein	1.32524	0.0145623
LOC_Os01g58510	NB-ARC domain containing protein, expressed	2.27228	0.00296254
LOC_Os01g58530	NB-ARC/LRR disease resistance protein, putative, expressed	2.0284	8.85e-34
LOC_Os01g58550	methyladenine glycosylase, putative, expressed	1.75143	1.21e-06
LOC_Os01g58620	expressed protein	1.69122	2.44e-16
LOC_Os01g58680	apurinic endonuclease-redox protein, putative, expressed	1.05342	0.0113524
LOC_Os01g58730	glycosyl hydrolases family 17, putative, expressed	1.46663	0.00368035
LOC_Os01g58790	GHMP kinases ATP-binding protein, putative, expressed	-1.26013	4.85e-11
LOC_Os01g58800	expressed protein	1.98584	4.69e-09
LOC_Os01g58850	circadian clock coupling factor-related, putative, expressed	1.67373	0.00782814
LOC_Os01g58960	cytochrome P450, putative, expressed	-0.915636	0.0105845
LOC_Os01g58970	cytochrome P450, putative, expressed	-1.27018	2.89e-14
LOC_Os01g59050	cytochrome P450, putative, expressed	-0.909472	0.000319907
LOC_Os01g59120	cyclin, putative, expressed	2.11137	5.39e-13
LOC_Os01g59150	tubulin/FtsZ domain containing protein, putative, expressed	1.85308	3.33e-16
LOC_Os01g59180	OsFBX27 - F-box domain containing protein, expressed	1.02807	1.39e-09
LOC_Os01g59190	expressed protein	-1.50652	1.08e-07
LOC_Os01g59250	expressed protein	-2.6981	0.00150366
LOC_Os01g59340	dihydropyrimidinase, putative, expressed	-0.757802	0.00130236
LOC_Os01g59430	expressed protein	1.64573	2.75e-05
LOC_Os01g59530	OsCML1 - Calmodulin-related calcium sensor protein, expressed	-0.588746	0.00498683
LOC_Os01g59540	GRF zinc finger family protein	-1.93627	0.00026195
LOC_Os01g59550	senescence-induced receptor-like serine/threonine-protein kinase precursor, putative, expressed	-2.53622	3.28e-45
LOC_Os01g59570	senescence-induced receptor-like serine/threonine-protein kinase precursor, putative, expressed	-1.59843	3.12e-12
LOC_Os01g59610	KAZ1 - Kazal-type serine protease inhibitor precursor, expressed	2.00904	9.54e-07
LOC_Os01g59720	expressed protein	-1.05272	7.47e-05
LOC_Os01g59730	ribosomal protein L7Ae, putative, expressed	0.895086	0.0308207
LOC_Os01g59780	AP2 domain containing protein, expressed	3.26682	1.06e-07
LOC_Os01g59850	GTPase-activating protein, putative, expressed	-0.825412	0.00048581
LOC_Os01g59860	expressed protein	-0.588953	0.000929683
LOC_Os01g59870	LTPL65 - Protease inhibitor/seed storage/LTP family protein precursor, expressed	5.30125	2.65e-08
LOC_Os01g59900	expressed protein	1.00863	1.3e-05
LOC_Os01g59910	OsFBX29 - F-box domain containing protein, expressed	-0.589805	0.00135281
LOC_Os01g59930	NADH-cytochrome b5 reductase, putative, expressed	0.707204	0.00209866
LOC_Os01g59950	pentatricopeptide repeat-containing protein, putative, expressed	0.877322	0.0381029
LOC_Os01g59990	ribosomal protein L24, putative, expressed	0.605548	0.0108681
LOC_Os01g60040	HEAT repeat family protein, putative, expressed	-0.601137	0.0106818
LOC_Os01g60060	leucine-rich repeat family protein, putative, expressed	-1.52969	3.65e-13
LOC_Os01g60110	E2F-related protein, putative, expressed	2.88707	2.38e-37
LOC_Os01g60120	transmembrane protein 56, putative, expressed	0.698495	0.0131162
LOC_Os01g60270	homeobox domain containing protein, expressed	0.598325	0.00161836
LOC_Os01g60280	ATP binding protein, putative, expressed	-1.3811	6.24e-10
LOC_Os01g60309	retrotransposon protein, putative, Ty1-copia subclass, expressed	-1.04162	3.11e-09
LOC_Os01g60340	NTMC2Type1.1 protein, putative, expressed	-1.0314	0.000294544
LOC_Os01g60420	expressed protein	3.87739	4.79e-102
LOC_Os01g60450	cytochrome P450, putative, expressed	5.89534	0.00535563
LOC_Os01g60490	WRKY22, expressed	7.50213	3.95e-30
LOC_Os01g60540	WRKY20, expressed	1.67273	0.0430247
LOC_Os01g60600	WRKY108, expressed	7.31296	3.29e-128
LOC_Os01g60640	WRKY21, expressed	5.69471	1.7e-148
LOC_Os01g60680	expressed protein	-1.57001	0.00096178
LOC_Os01g60730	RING-H2 finger protein, putative, expressed	-0.901569	1.9e-05
LOC_Os01g60740	LTPL16 - Protease inhibitor/seed storage/LTP family protein precursor, expressed	-2.19262	9.05e-12
LOC_Os01g60850	expressed protein	-1.50104	1.55e-19
LOC_Os01g60860	spotted leaf 11, putative, expressed	0.585464	0.000888376
LOC_Os01g60870	expressed protein	1.39168	0.0017166
LOC_Os01g60920	OsFBX30 - F-box domain containing protein, expressed	-1.0299	3.32e-08
LOC_Os01g60930	expressed protein	-0.608486	0.00616423
LOC_Os01g60940	expressed protein	1.58529	0.000459167
LOC_Os01g61010	nodulin, putative, expressed	-1.61906	1.57e-05
LOC_Os01g61044	transmembrane amino acid transporter protein, putative, expressed	0.646886	0.0299608
LOC_Os01g61060	SAG20, putative, expressed	-1.06204	0.00411778
LOC_Os01g61070	heavy metal-associated domain containing protein, expressed	0.768401	0.00110162
LOC_Os01g61080	WRKY24, expressed	3.79755	4.26e-73
LOC_Os01g61110	ulp1 protease family, C-terminal catalytic domain containing protein, expressed	1.73532	9.67e-05
LOC_Os01g61160	laccase precursor protein, putative, expressed	0.942007	4.02e-08
LOC_Os01g61190	exo70 exocyst complex subunit, putative, expressed	-0.75798	0.000687157
LOC_Os01g61200	GDSL-like lipase/acylhydrolase, putative, expressed	2.51015	7.06e-07
LOC_Os01g61210	bet v I allergen family protein, putative, expressed	-1.844	0.00281679
LOC_Os01g61240	gamma-interferon-inducible lysosomal thiol reductase precursor, putative, expressed	2.27672	0.0348041
LOC_Os01g61310	DUF640 domain containing protein, putative, expressed	0.899775	0.00844353
LOC_Os01g61330	ankyrin homolog precursor, putative, expressed	1.03793	0.0194084
LOC_Os01g61340	expressed protein	-0.952849	0.0241346
LOC_Os01g61350	glutaredoxin, putative, expressed	0.804047	0.0442518
LOC_Os01g61420	zinc finger, C3HC4 type domain containing protein, expressed	-0.686698	0.000683493
LOC_Os01g61500	BAG domain containing protein, expressed	1.04292	1.37e-07
LOC_Os01g61550	ammonium transporter protein, putative, expressed	1.82702	1.35e-05
LOC_Os01g61590	CAMK_CAMK_like.1 - CAMK includes calcium/calmodulin depedent protein kinases, expressed	0.803604	2.44e-06
LOC_Os01g61610	flavonol synthase/flavanone 3-hydroxylase, putative, expressed	3.09497	3.77e-13
LOC_Os01g61620	protein kinase family protein, putative, expressed	0.879825	1.96e-06
LOC_Os01g61670	ureidoglycolate hydrolase, putative, expressed	0.857263	0.000202842
LOC_Os01g61680	expressed protein	1.18231	1.94e-10
LOC_Os01g61690	OsSCP5 - Putative Serine Carboxypeptidase homologue, expressed	2.97118	5.37e-14
LOC_Os01g61700	ATP-dependent Clp protease adaptor protein ClpS containing protein, expressed	5.27086	1.33e-05
LOC_Os01g61760	myosin heavy chain-related, putative, expressed	2.24316	2.1e-07
LOC_Os01g61860	TBC domain containing protein, expressed	0.646268	0.000623262
LOC_Os01g61880	respiratory burst oxidase, putative, expressed	0.617315	0.000555353
LOC_Os01g61900	CCT motif family protein, expressed	1.25668	1.55e-05
LOC_Os01g61940	white-brown complex homolog protein, putative, expressed	1.46739	7.69e-08
LOC_Os01g61960	GPR107 precursor, putative, expressed	3.54102	0.0542083
LOC_Os01g61980	expressed protein	-1.4278	0.000682699
LOC_Os01g61990	ankyrin repeat-containing protein, putative, expressed	1.35098	1.92e-14
LOC_Os01g62010	hydrolase, alpha/beta fold family domain containing protein, expressed	2.0948	1.65e-09
LOC_Os01g62100	retrotransposon protein, putative, unclassified, expressed	-1.27026	5.87e-11
LOC_Os01g62110	expressed protein	2.70567	2.66e-09
LOC_Os01g62190	ZOS1-15 - C2H2 zinc finger protein, expressed	2.16141	3.47e-05
LOC_Os01g62200	domain of unknown function DUF966 domain containing protein, expressed	1.87035	4.22e-06
LOC_Os01g62230	Core histone H2A/H2B/H3/H4 domain containing protein, putative, expressed	0.81437	0.000443131
LOC_Os01g62290	DnaK family protein, putative, expressed	-0.874025	0.000238458
LOC_Os01g62350	60S ribosomal protein L36-2, putative, expressed	0.832945	0.000138249
LOC_Os01g62380	fasciclin-like arabinogalactan protein, putative, expressed	0.859987	0.00537325
LOC_Os01g62420	triosephosphate isomerase, cytosolic, putative, expressed	1.34374	4.51e-09
LOC_Os01g62430	C2 domain containing protein, putative, expressed	4.63674	4.53e-107
LOC_Os01g62440	ribonuclease protein, putative, expressed	-0.719383	4.27e-05
LOC_Os01g62450	expressed protein	2.01569	0.000354597
LOC_Os01g62490	laccase precursor protein, putative, expressed	0.892642	1.29e-05
LOC_Os01g62630	aspartic proteinase nepenthesin precursor, putative, expressed	3.01865	8.19e-09
LOC_Os01g62650	pumilio-family RNA binding protein, putative, expressed	-0.756483	0.00136599
LOC_Os01g62670	avr9/Cf-9 rapidly elicited protein, putative, expressed	4.15778	2.52e-62
LOC_Os01g62750	expressed protein	-1.05029	0.00388063
LOC_Os01g62760	protein phosphatase 2C, putative, expressed	0.747239	0.00109827
LOC_Os01g62850	membrane associated DUF588 domain containing protein, putative, expressed	1.45585	7.98e-13
LOC_Os01g62870	oxidoreductase, aldo/keto reductase family protein, putative, expressed	1.06089	1.78e-08
LOC_Os01g62900	amino acid kinase, putative, expressed	2.21296	2.75e-07
LOC_Os01g62910	CRR2, putative, expressed	-1.30216	0.00565194
LOC_Os01g62920	homeodomain protein, putative, expressed	1.49965	7.25e-20
LOC_Os01g62950	ras-related protein, putative, expressed	2.86349	1.69e-31
LOC_Os01g62980	LTPL101 - Protease inhibitor/seed storage/LTP family protein precursor, expressed	3.96528	3.11e-21
LOC_Os01g62990	ATROPGEF7/ROPGEF7, putative, expressed	2.04875	3.39e-09
LOC_Os01g63050	expressed protein	0.976822	2.31e-08
LOC_Os01g63060	phosphatidic acid phosphatase-related, putative, expressed	1.15084	4.91e-07
LOC_Os01g63180	laccase-6 precursor, putative, expressed	-1.02461	1.44e-07
LOC_Os01g63190	laccase precursor protein, putative, expressed	1.2552	1.64e-11
LOC_Os01g63210	SOUL heme-binding protein, putative, expressed	1.05173	8.35e-10
LOC_Os01g63230	growth regulator related protein, putative, expressed	1.30765	2.27e-14
LOC_Os01g63240	reticulon domain containing protein, putative, expressed	1.52022	0.000489723
LOC_Os01g63250	josephin, putative, expressed	0.65617	0.000219123
LOC_Os01g63280	tyrosine protein kinase domain containing protein, putative, expressed	-1.02448	3.12e-09
LOC_Os01g63310	DUF740 domain containing protein, expressed	1.49463	2.32e-06
LOC_Os01g63410	expressed protein	-1.04618	4.65e-09
LOC_Os01g63444	expressed protein	-1.41427	1.22e-08
LOC_Os01g63460	MYB family transcription factor, putative, expressed	-0.622352	0.000398729
LOC_Os01g63480	transferase family protein, putative, expressed	-0.680883	8.25e-05
LOC_Os01g63540	cytochrome P450, putative, expressed	0.817693	0.000983827
LOC_Os01g63580	glycerol-3-phosphate acyltransferase, putative, expressed	1.02974	2.85e-09
LOC_Os01g63690	hs1, putative, expressed	2.88283	3.53e-35
LOC_Os01g63880	expressed protein	1.21076	1.52e-05
LOC_Os01g63900	WD domain, G-beta repeat domain containing protein, expressed	-0.900677	8.24e-06
LOC_Os01g63910	AT hook motif family protein, expressed	-1.13526	6.57e-10
LOC_Os01g63930	cytochrome P450, putative, expressed	1.71086	8.01e-05
LOC_Os01g63980	ZOS1-17 - C2H2 zinc finger protein, expressed	1.17559	0.00837357
LOC_Os01g63990	hydrolase, alpha/beta fold family protein, putative, expressed	-0.789034	0.000135489
LOC_Os01g64000	bZIP transcription factor, putative, expressed	-1.30764	0.00382523
LOC_Os01g64020	transcription factor, putative, expressed	-0.62549	0.00920357
LOC_Os01g64090	L1P family of ribosomal proteins domain containing protein, expressed	0.80465	2.02e-06
LOC_Os01g64110	glycosyl hydrolase, putative, expressed	2.11621	3.52e-37
LOC_Os01g64180	expressed protein	2.80758	9.42e-18
LOC_Os01g64250	hemerythrin family protein, expressed	0.841974	0.00548665
LOC_Os01g64262	hydrolase, alpha/beta fold family, putative, expressed	-0.816197	1.77e-06
LOC_Os01g64310	no apical meristem protein, putative, expressed	3.79652	1.74e-21
LOC_Os01g64350	expressed protein	-1.44718	7.03e-16
LOC_Os01g64360	MYB family transcription factor, putative, expressed	3.68855	4.48e-88
LOC_Os01g64430	DUF623 domain containing protein, expressed	2.15283	1.81e-11
LOC_Os01g64440	expressed protein	1.70542	0.00104064
LOC_Os01g64470	harpin-induced protein 1 domain containing protein, expressed	4.644	8.94e-80
LOC_Os01g64560	helix-loop-helix DNA-binding protein, putative, expressed	-0.722752	0.000623796
LOC_Os01g64570	U-box domain-containing protein, putative, expressed	2.68195	1.25e-10
LOC_Os01g64620	zinc finger, C3HC4 type domain containing protein, expressed	1.21105	0.0263234
LOC_Os01g64630	actin, putative, expressed	-0.64502	1.73e-05
LOC_Os01g64640	histone H3, putative, expressed	2.15053	1.1e-34
LOC_Os01g64700	OsFBT3 - F-box and tubby domain containing protein, expressed	-1.13745	9.44e-08
LOC_Os01g64790	AP2 domain containing protein, expressed	1.21503	0.0250151
LOC_Os01g64870	expressed protein	-0.634854	0.00351736
LOC_Os01g64890	CorA-like magnesium transporter protein, putative, expressed	-0.765084	0.000149563
LOC_Os01g64900	HEAT, putative, expressed	1.00139	0.051976
LOC_Os01g64949	expressed protein	0.735632	0.0337715
LOC_Os01g64960	chlorophyll A-B binding protein, putative, expressed	1.65091	3.96e-13
LOC_Os01g64990	GPI transamidase subunit PIG-U domain containing protein, expressed	-0.887417	8.31e-05
LOC_Os01g65080	ZOS1-18 - C2H2 zinc finger protein, expressed	-0.797371	5.5e-07
LOC_Os01g65130	peptide transporter, putative, expressed	-0.854514	0.001241
LOC_Os01g65169	proton-dependent oligopeptide transport, putative, expressed	-1.03726	5.58e-08
LOC_Os01g65190	POT domain containing peptide transporter, putative, expressed	-0.845891	0.0433729
LOC_Os01g65200	proton-dependent oligopeptide transport, putative, expressed	-0.663797	0.000291721
LOC_Os01g65220	XRN 5'-3' exonuclease N-terminus domain containing protein, expressed	-0.747451	0.00132137
LOC_Os01g65320	expressed protein	-0.68127	7.54e-05
LOC_Os01g65370	MYB family transcription factor, putative, expressed	2.83875	1.68e-61
LOC_Os01g65420	expressed protein	-1.26152	0.012852
LOC_Os01g65440	universal stress protein domain containing protein, putative, expressed	1.26821	0.000586676
LOC_Os01g65460	beta-galactosidase precursor, putative, expressed	1.17104	2.3e-10
LOC_Os01g65480	dnaJ domain containing protein, expressed	0.947047	5.06e-08
LOC_Os01g65490	DNA binding protein, putative, expressed	1.76711	0.00538197
LOC_Os01g65510	OsFBX31 - F-box domain containing protein, expressed	1.72095	2.73e-19
LOC_Os01g65520	Sad1 / UNC-like C-terminal domain containing protein, putative, expressed	0.815941	0.000377236
LOC_Os01g65530	RNA recognition motif containing protein, putative, expressed	-0.70693	0.000106836
LOC_Os01g65550	RNA recognition motif containing protein, putative, expressed	0.634225	0.00101495
LOC_Os01g65590	galactosyltransferase, putative, expressed	3.81761	0.00532194
LOC_Os01g65600	PHD-finger domain containing protein, putative, expressed	-1.14481	1.57e-10
LOC_Os01g65620	expressed protein	0.785617	0.000736075
LOC_Os01g65670	amino acid transporter, putative, expressed	-0.807067	1.76e-06
LOC_Os01g65680	4,5-DOPA dioxygenase extradiol, putative, expressed	0.718727	0.0013891
LOC_Os01g65690	4,5-DOPA dioxygenase extradiol, putative, expressed	1.7726	5.66e-08
LOC_Os01g65780	glycosyl transferase, putative, expressed	1.12951	6.97e-07
LOC_Os01g65830	acyl-desaturase, chloroplast precursor, putative, expressed	1.82547	2.19e-06
LOC_Os01g65880	nodulin MtN3 family protein, putative, expressed	1.01832	9.24e-10
LOC_Os01g65920	F-box/LRR-repeat protein 2, putative, expressed	-1.30554	1.46e-08
LOC_Os01g65940	expressed protein	-0.921537	1.07e-05
LOC_Os01g65950	thioesterase family protein, putative, expressed	7.10261	1.52e-08
LOC_Os01g65992	expressed protein	1.65618	0.000163956
LOC_Os01g66010	amino acid transporter, putative, expressed	1.47114	6.67e-14
LOC_Os01g66100	gibberellin 20 oxidase 2, putative, expressed	2.53026	0.00265683
LOC_Os01g66110	methyltransferase, putative, expressed	1.02768	7.08e-06
LOC_Os01g66120	No apical meristem protein, putative, expressed	0.877702	0.000206258
LOC_Os01g66200	expressed protein	0.886841	3.23e-06
LOC_Os01g66270	AP2 domain containing protein, expressed	7.5207	7.15e-07
LOC_Os01g66480	expressed protein	5.31345	0.0301976
LOC_Os01g66500	phosphoribosylformylglycinamidine synthase, putative, expressed	-0.748419	0.00103924
LOC_Os01g66520	serine/threonine-protein kinase RIO-like, putative, expressed	-0.780759	0.000257573
LOC_Os01g66530	ARGOS, putative, expressed	1.72725	0.0012256
LOC_Os01g66544	expressed protein	0.972589	0.00835408
LOC_Os01g66590	DUF260 domain containing protein, putative, expressed	1.23164	0.00118848
LOC_Os01g66610	serine/threonine-protein kinase receptor precursor, putative, expressed	-1.19898	1.57e-07
LOC_Os01g66640	S-domain receptor-like protein kinase, putative, expressed	-2.36409	0.000120166
LOC_Os01g66690	ZIP4/SPO22, putative, expressed	-1.00709	0.0483877
LOC_Os01g66700	beta-hexosaminidase precursor, putative, expressed	1.63419	3.98e-05
LOC_Os01g66720	NADP-dependent oxidoreductase, putative, expressed	1.54219	0.00194071
LOC_Os01g66730	exosome complex exonuclease RRP40, putative, expressed	0.900576	0.0224672
LOC_Os01g66840	pectinacetylesterase domain containing protein, expressed	2.77953	3.25e-07
LOC_Os01g66860	serine/threonine protein kinase, putative, expressed	2.63562	4.95e-24
LOC_Os01g66900	expressed protein	1.34172	0.00495631
LOC_Os01g66970	zinc finger, C3HC4 type domain containing protein, expressed	-0.690757	0.00151488
[truncated: 9,068 more rows]

## Sheet: Sheet-3
MSU Locus ID	Gene description	35S:PHR2 HP AM vs Mock lfc	35S:PHR2 HP AM vs Mock FDR
[truncated: 3,860 more rows]

[truncated: 6 more sheets: Sheet-4, Sheet-5, Sheet-6, Sheet-7, Sheet-8, Sheet-9]
