# Supplementary material for: PHOSPHATE STARVATION RESPONSE transcription factors enable arbuscular mycorrhiza symbiosis
Source: Nat Commun. 2022 Jan 25;13:477. doi: 10.1038/s41467-022-27976-8 (PMC8789775; doi:10.1038/s41467-022-27976-8)
Supplement: Supplementary file 5 — Supplementary Data 2 [file 41467_2022_27976_MOESM5_ESM.xlsx]

## Sheet: Description
Data S2: Information on clustering analysis for the genes significantly regulated in the Mock roots of phr2 vs WT grown at LP and 35S:PHR2 vs WT grown at HP samples in RNASeq.
Log2(Fold-Change) (lfc) and False Discovery rate (FDR) for above mentioned comparisons and scaled normalized read counts in the form of Z-score are provided.
In addition, clusterwise genelist and corresponding gene onotology (GO) enrichment analysis is provided.
Sheet-1: Normalized count data for 34200 genes detected by RNA-Seq.
Sheet-2: Hierarchical clustering for DEGs in LP Mock phr2 vs WT comparison, and the HP Mock 35S:PHR2 vs WT comparison. Heatmap is provided in Fig. 2C.
Log2(Fold-Change) (lfc) and False Discovery rate (FDR) are provided for comparisons phr2 vs WT LP Mock and 35S:PHR2 vs WT HP Mock and scaled normalized read counts in the form of Z-score is provided for the 4 samples in these two comparisons.
Sheet-3: Clusterwise mean lfc for the two comaprisons in sheet-2 along with the number of genes in each cluster.
Sheets-4-14: Gene description and GO-term enrichment for genes in each cluster.
Sheet-15: GO enrichment analysis for combined genes in clusters 2, 4, 11 where the mean lfc for phr2/WT LP Mock is negative.
Sheet-16: GO enrichment analysis for combined genes of clusters 7, 8 in which the mean lfc for phr2 vs WT LP Mock is negative while mean lfc for 35S:PHR2 vs WT HP Mock is positive.

## Sheet: Sheet-1
MSU locus ID	phr2 LP AM rep1	phr2 LP AM rep2	phr2 LP AM rep3	35S:PHR2 HP AM rep1	35S:PHR2 HP AM rep2	35S:PHR2 HP AM rep3	WT LP AM rep1	WT LP AM rep2	WT LP AM rep3	WT HP AM rep1	WT HP AM rep2	WT HP AM rep3	phr2 LP Mock rep1	phr2 LP Mock rep2	phr2 LP Mock rep3	35S:PHR2 HP Mock rep1	35S:PHR2 HP Mock rep2	35S:PHR2 HP Mock rep3	WT LP Mock rep1	WT LP Mock rep2	WT LP Mock rep3	WT HP Mock rep1	WT HP Mock rep2	WT HP Mock rep3
ChrSy.fgenesh.gene.1	0	0	0	0.046773	0	0.0847799	0	0	0	0	0	0	0	0.047851	0	0	0	0	0	0	0	0	0	0
ChrSy.fgenesh.gene.10	0	0	0	0	0	0.0430126	0	0	0	0	0	0	0	0	0.046486	0	0.090165	0	0	0	0	0.131557	0	0
ChrSy.fgenesh.gene.12	0.138134	0.0933643	0	1.83602	1.64984	1.84904	0.729709	0.981802	1.08243	0.776924	1.10332	0.820726	0.911096	0.772479	0.57647	2.49582	1.50488	1.22712	0.792796	1.25457	0.853729	0.792418	0.57143	0.576207
ChrSy.fgenesh.gene.13	0.0475293	0	0	0.046773	0.0919155	0.478629	0.449667	0.628504	1.54937	0.2168	0	0.0453437	0.0480469	0.0941656	0	0.543507	0.175025	0.173401	0.378101	0.852629	0.774254	0.290159	0.0460016	0.218647
ChrSy.fgenesh.gene.14	0.264189	0.416057	0.54826	0	0	0	0.051821	0	0	0	0	0	0.526306	0.684398	0.218759	0	0	0	0	0	0	0	0	0
ChrSy.fgenesh.gene.15	0	0	0	0.0920771	0	0	0	0.475056	0.206833	0	0	0	0	0	0	0	0	0	0	0.0457666	0	0	0	0
ChrSy.fgenesh.gene.16	0.223382	0.0474373	0.0468722	0	0.0466896	0	0	0	0.054554	0	0	0	0.0480469	0.047851	0.177581	0	0	0	0	0.0901259	0	0	0	0
ChrSy.fgenesh.gene.17	0.710504	0.92793	0.759992	0.943098	0.578583	0.931977	0.990924	1.1934	1.51087	0.663346	0.594965	0.328184	1.03548	0.984038	0.697935	2.63893	0.689454	0.533062	1.04639	0.745764	1.27537	0.738401	0.633008	0.668218
ChrSy.fgenesh.gene.18	0	0	0	0	0	0.0847799	0	0	0	0	0	0	0	0	0	0.0463924	0	0	0	0	0	0	0.0460016	0
ChrSy.fgenesh.gene.19	0.138134	0.0933643	0.0922694	1.06172	0.670893	0.954682	0.196972	0.475056	0.658161	0.507514	0.532697	0.467955	0.962143	0.772479	0.44383	0.937362	0.403224	0.533062	0.340662	0.367465	0.660983	0.327228	0.4049	0.0914718
ChrSy.fgenesh.gene.2	0	0	0	0.046773	0	0.0430126	0.150192	0	0.054554	0	0	0	0	0	0	0.0463924	0	0	0.0472483	0	0.0902752	0	0	0.0464607
ChrSy.fgenesh.gene.21	0.954433	0.953058	1.10822	1.42253	2.74916	1.66854	2.24196	1.57959	2.24433	3.90161	3.6123	3.62466	0.559835	0.828348	0.755037	1.90499	1.94022	3.17727	2.77107	2.91514	2.97766	3.59776	3.60235	2.83192
ChrSy.fgenesh.gene.22	0.877616	1.00204	0.731581	2.52232	2.65435	2.53146	3.01704	3.59398	4.3924	2.29033	2.45896	2.68435	3.00179	2.37344	1.73335	3.25237	2.25483	2.03459	2.11411	2.68866	2.53871	2.30635	2.0506	1.7748
ChrSy.fgenesh.gene.23	0	0	0	0.046773	0.0466896	0	0	0	0	0	0	0	0	0	0	0	0	0	0	0	0	0	0	0
ChrSy.fgenesh.gene.25	2.48249	2.58836	2.26232	2.95515	2.52841	2.81815	1.65891	1.92896	1.56825	2.64472	1.98801	2.22399	2.46047	3.02072	3.26979	3.31055	3.28372	3.3678	2.60732	2.47946	2.47311	2.93573	2.81941	2.8776
ChrSy.fgenesh.gene.26	0.416769	0.341895	0.375408	0.701403	0.410256	0.539972	0.370254	0.391743	0.470282	0.633497	0.564167	0.364416	0.345867	0.419258	0.258794	0.781525	0.800461	0.500872	0.584369	0.215564	0.631218	0.398624	0.633008	0.638195
ChrSy.fgenesh.gene.27	0.0475293	0.137874	0.136282	0	0.135767	0	0	0	0	0.332788	0.173267	0.0453437	0.0480469	0	0.046486	0.443048	0.215654	0.252864	0.0929981	0.174951	0.293966	0.0890235	0.133825	0.218647
ChrSy.fgenesh.gene.28	2.19655	1.94161	1.72753	2.75843	2.33506	3.23002	1.14202	1.03768	1.13401	3.58814	3.87951	3.80685	2.48686	3.22185	3.69879	3.31055	2.9642	2.66993	1.24183	1.15367	1.21646	3.44172	3.26579	3.47418
ChrSy.fgenesh.gene.29	4.03624	4.10817	4.14915	4.26224	4.24982	4.21119	4.13782	4.27267	4.47472	3.93258	3.93773	3.97446	4.28215	4.6484	4.70689	4.67666	4.21522	4.07898	4.40656	4.59349	4.5187	4.2776	4.02328	4.06824
ChrSy.fgenesh.gene.3	0	0	0	0.136002	0	0	0	0	0	0	0	0	0	0	0.046486	0	0	0.0453429	0	0	0	0	0	0
ChrSy.fgenesh.gene.30	4.11922	4.04238	4.09442	3.74662	3.48498	3.45372	3.22883	3.19997	3.32451	3.17677	2.76007	2.71975	4.24913	4.60907	4.74615	4.28997	3.6783	3.74289	3.5953	3.5761	3.69084	3.08928	3.17036	3.02989
ChrSy.fgenesh.gene.31	0	0	0	0	0	0	0	0.0551918	0	0	0	0	0	0	0.046486	0.0463924	0	0	0	0	0.0902752	0	0	0
ChrSy.fgenesh.gene.32	0.487406	0.451755	0.481583	0	0	0	2.24196	3.32313	3.54058	0	0	0.0453437	0.383806	0.305758	0.478151	0	0.0457868	0	0.0929981	0.255065	0	0	0	0
ChrSy.fgenesh.gene.33	0	0	0	0	0.0466896	0	0.101845	0.10835	0.344563	0.133947	0	0	0	0	0	0	0	0	0.0929981	0	0.0458436	0	0.0460016	0.0464607
ChrSy.fgenesh.gene.34	0	0.0474373	0.136282	0	0	0.0430126	0.101845	0	0.206833	0	0	0.252868	0.225672	0.0941656	0.218759	0.0913394	0	0.213679	0.222138	0.293513	0.0458436	0.172872	0.0460016	0.0464607
ChrSy.fgenesh.gene.35	0.0935426	0.0474373	0	0.299436	0.298946	0.2772	0.286213	0.159618	0.254219	0.0460449	0.327938	0.0893055	0.383806	0.13904	0.135192	0.218343	0.331095	0.173401	0.0929981	0.0457666	0.215906	0.213036	0.0905817	0
ChrSy.fgenesh.gene.36	3.65022	3.70789	3.66938	2.53878	2.64679	2.29394	5.00882	2.99648	4.80813	2.09609	2.04489	1.94174	5.42826	5.08383	4.30955	3.89931	2.71777	2.4001	3.41792	3.95158	3.67269	2.65873	2.39965	2.29121
ChrSy.fgenesh.gene.37	5.22525	5.26198	5.27595	5.26305	5.40301	5.30358	5.01862	4.97351	5.15877	4.61543	4.65979	4.54339	5.59319	5.40069	5.33021	5.28804	5.42898	5.18494	5.10958	4.85683	5.00414	4.65278	4.78491	4.80233
ChrSy.fgenesh.gene.38	0.0475293	0	0	0.046773	0.0466896	0.164853	0.101845	0.10835	0.10712	0	0.131862	0.131967	0.383806	0.13904	0.135192	0.407944	0.090165	0.173401	0.0472483	0.471737	0.133379	0	0	0
ChrSy.fgenesh.gene.39	0.554745	0.738596	0.481583	0.480702	0.445529	0.414561	0.729709	0.514975	0.915616	0.830527	0.532697	0.291017	0.830969	0.800684	0.57647	0.91253	0.471917	0.595364	0.764801	0.773231	0.569782	0.43304	0.332505	0.372456
ChrSy.fgenesh.gene.4	1.47257	1.30499	1.5106	0	0	0	0.630953	0.159618	0.792624	0	0	0.213683	1.98046	1.8331	1.43446	0	0	0	0.616052	0.745764	0.71873	0	0	0
ChrSy.fgenesh.gene.40	0.0475293	0.181052	0	0	0.0466896	0.203282	0	0	0.206833	0	0	0.0453437	0	0.0941656	0.0915209	0.134928	0.0457868	0	0	0	0.0458436	0	0	0
ChrSy.fgenesh.gene.41	0.264189	0.0474373	0.136282	0.046773	0.0466896	0	0.051821	0	0.344563	0.0906655	0	0	0.0945451	0	0	0.0913394	0	0.131965	0.137342	0.0457666	0.0902752	0.0890235	0.0905817	0.0464607
ChrSy.fgenesh.gene.42	3.6191	3.49342	3.4384	3.95102	3.40212	3.80246	3.94917	3.63531	3.99573	3.13477	3.33059	3.23714	3.94414	3.92899	3.81412	3.90247	3.69276	3.52412	3.77445	4.05031	3.8862	3.36803	3.58687	3.55273
ChrSy.fgenesh.gene.44	0.554745	0.486592	0.7026	0	0.135767	0	0.196972	0	0.054554	0.0906655	0	0	1.17184	0.62254	0.478151	0.335066	0.133219	0.0893039	0.340662	0.255065	0.293966	0.0890235	0.0460016	0.0464607
ChrSy.fgenesh.gene.45	0	0.0474373	0	0	0	0	0	0.0551918	0.054554	0.0460449	0	0.0453437	0.0480469	0.047851	0.046486	0.0913394	0	0	0	0	0.0902752	0.0451983	0	0.0464607
ChrSy.fgenesh.gene.47	0.0475293	0	0	0.0920771	0.135767	0.0430126	0.051821	0	0.054554	0.2168	0.089233	0.364416	0	0	0	0	0.255169	0.0453429	0.0472483	0.133162	0.0458436	0.0451983	0.0460016	0
ChrSy.fgenesh.gene.48	0.181387	0.303334	0.260793	0.220032	0.445529	0.125372	0.487792	0.767188	0.69297	0.0460449	0.213517	0.0893055	0.936845	0.45519	0.297749	0.407944	0.175025	0.0893039	0.302226	0.471737	0.569782	0	0.0460016	0.0464607
ChrSy.fgenesh.gene.49	4.62722	4.69508	4.58201	5.24185	5.34582	5.22638	4.98069	5.06879	5.11452	4.81644	5.14399	5.14647	5.0839	5.10519	5.1316	5.25138	5.21895	5.17477	4.82271	4.96947	4.89566	5.14579	5.16959	5.22094
ChrSy.fgenesh.gene.5	0	0	0	0.046773	0	0	0	0	0	0	0	0	0	0	0	0	0	0	0	0	0	0	0	0
ChrSy.fgenesh.gene.50	3.49173	3.48483	3.5402	4.2523	4.15976	4.46158	3.79426	3.69734	4.33571	3.45368	3.44911	3.55582	4.57027	4.76929	4.57237	4.93119	4.14069	3.95378	3.99231	4.53652	4.48997	3.84144	3.511	3.53247
ChrSy.fgenesh.gene.52	0	0	0	0.136002	0	0	0	0	0	0	0	0	0.0945451	0	0	0.0463924	0	0.0453429	0.0472483	0	0	0	0	0
ChrSy.fgenesh.gene.53	0.223382	0.137874	0.136282	0.0920771	0.0919155	0.0430126	0.370254	0.10835	0.470282	0.133947	0.213517	0	0.0480469	0.265849	0.258794	0.335066	0	0	0	0.215564	0.215906	0.131557	0.216608	0
ChrSy.fgenesh.gene.54	1.5571	1.7825	1.52722	3.92934	3.70106	3.7772	1.30036	2.01499	1.65907	2.26135	3.56642	3.63211	1.64775	2.20429	1.93213	3.16571	3.99949	3.11484	1.41392	2.95766	2.26598	3.20831	2.26998	3.37299
ChrSy.fgenesh.gene.55	0.0935426	0.0474373	0.447052	2.57912	1.88642	2.45389	0.791981	1.46199	1.90157	0.803975	1.3758	2.01194	1.08238	1.18999	1.05702	3.63286	2.59225	2.03459	1.09216	1.5996	1.58581	1.54077	1.50933	1.12315
ChrSy.fgenesh.gene.56	0	0	0	0.337557	0.135767	0.164853	0.410507	0.34821	0.792624	0.175969	0.252674	0.434261	0	0	0	0.637425	0.255169	0.291013	0.262738	0.403066	0.472425	0.290159	0.133825	0.218647
ChrSy.fgenesh.gene.57	0.138134	0.486592	0.411675	0	0	0.0847799	0	0	0.054554	0.0460449	0.0453063	0	0.592603	0.305758	0.177581	0.0463924	0.0457868	0	0	0	0.0458436	0	0	0
ChrSy.fgenesh.gene.59	0.416769	0.137874	0.300019	0	0	0	0	0.10835	0	0	0	0.0453437	0.0480469	0.18256	0.135192	0	0	0	0	0	0	0	0	0
ChrSy.fgenesh.gene.6	0.223382	0.303334	0.0468722	0.730346	0.479961	0.655348	0.051821	0.209127	0.157838	0.133947	0.131862	0.328184	0.26686	0.344592	0.544436	0.637425	0.471917	0.434254	0.0929981	0.255065	0.215906	0.593784	0.4049	0.408476
ChrSy.fgenesh.gene.60	0	0	0	0	0	0	0	0	0	0	0	0.0453437	0.26686	0	0	0	0	0	0	0	0	0	0	0
ChrSy.fgenesh.gene.61	0.264189	0.137874	0.178991	0.136002	0.51359	0.203282	0.242282	0.303323	0.658161	0.2168	0.433947	0.173404	0.526306	0.18256	0.44383	0.477318	0.293632	0.173401	0.262738	0.599988	0.538054	0.252113	0	0.0914718
ChrSy.fgenesh.gene.62	0	0.0933643	0.136282	1.9388	1.83414	1.70917	0.286213	1.21779	1.34569	0.95642	1.51113	1.51191	0.559835	0.55791	0.297749	2.7055	1.66014	1.18722	0.518836	1.15367	0.600827	1.1846	0.979653	0.782428
ChrSy.fgenesh.gene.63	0.0935426	0.0474373	0.0468722	0.480702	0.546453	0.787692	0.286213	0.434001	0.824369	0.369467	0.654656	0.399761	0.26686	0.18256	0.258794	0.835363	0.175025	0.434254	0.450184	0.717764	0.600827	0.131557	0.256284	0.0914718
ChrSy.fgenesh.gene.64	0.487406	0.303334	0.300019	2.44586	2.34444	2.62643	0.908997	1.67077	1.76101	1.027	1.70711	1.73587	1.584	1.37018	1.1451	3.39813	2.24505	1.97725	1.11452	1.8523	1.69054	1.58735	1.23927	0.809621
ChrSy.fgenesh.gene.65	0	0	0	0.26028	0.0466896	0.0430126	0.051821	0	0	0	0	0	0.139591	0.18256	0.177581	0.0463924	0.0457868	0	0	0	0	0	0	0.0464607
ChrSy.fgenesh.gene.67	0	0	0	0.0920771	0	0	0.101845	0	0.10712	0	0	0	0	0.047851	0	0	0	0	0	0.0457666	0	0	0	0
ChrSy.fgenesh.gene.68	0	0	0.0468722	0.0920771	0.178324	0.0847799	0.328845	0.159618	0.470282	0.0460449	0.131862	0.399761	0.0480469	0.047851	0	0.407944	0.090165	0.0893039	0.137342	0.0457666	0.255464	0.0451983	0.0905817	0.177488
ChrSy.fgenesh.gene.69	5.22267	5.26825	5.2784	4.64132	4.4968	4.82567	5.15962	5.10356	5.23899	4.42818	4.06692	4.21668	5.41114	5.66129	5.53665	5.43804	4.90792	4.83078	5.51027	5.49276	5.52177	4.7668	4.50306	4.50038
ChrSy.fgenesh.gene.7	4.00046	4.08278	4.00822	5.08961	5.17639	5.27003	4.71543	4.82064	5.61525	4.3105	4.71691	4.54931	5.45635	5.45383	5.21664	5.44239	4.66917	4.58042	4.93844	5.61734	5.37909	4.05261	4.23666	3.78283
ChrSy.fgenesh.gene.71	0	0	0	2.05775	2.2775	2.0937	1.69195	1.77308	2.02964	1.44298	2.08883	2.60329	1.6002	1.64368	1.67537	3.09575	2.10067	2.66267	2.04596	1.75921	1.7049	1.9854	1.75068	2.17054
ChrSy.fgenesh.gene.72	0.487406	0.303334	0.411675	2.27958	2.21755	2.4776	1.04307	1.42055	2.14727	0.749357	1.52719	1.54386	2.07626	2.04835	1.76149	3.11764	1.97614	1.76325	1.48428	2.24454	1.87962	1.16426	1.09355	0.938393
ChrSy.fgenesh.gene.73	0.487406	0.263714	0.300019	0.786547	0.916926	0.885467	0.664628	0.664445	1.45112	0.633497	0.564167	0.564558	0.987005	0.800684	0.372638	0.887263	0.878447	1.06044	0.87366	1.08957	0.690145	0.531619	0.507106	0.576207
ChrSy.fgenesh.gene.74	4.23921	4.25936	4.44436	4.77407	4.81097	4.57583	4.4225	4.37925	4.32465	4.50437	4.35925	4.30088	4.87001	4.90377	4.74791	4.95722	4.54314	4.4474	4.60907	4.6722	4.64694	4.50492	4.35788	4.31118
ChrSy.fgenesh.gene.75	0	0	0	2.03474	2.00937	2.07309	2.11373	1.77308	2.46178	1.42567	1.76242	1.65042	0	0	0	2.36465	1.78689	1.5751	2.12516	2.56052	2.26598	1.54077	1.52566	1.41638
ChrSy.fgenesh.gene.76	0	0	0	0.0920771	0	0.0430126	0	0	0.054554	0	0	0.173404	0	0	0	0	0	0	0	0.133162	0.0458436	0	0.0905817	0
ChrSy.fgenesh.gene.77	0.554745	0.341895	0.411675	1.54162	1.14861	1.65474	1.70818	2.80045	3.47209	0.721253	1.10332	1.34061	1.78167	1.7342	1.39907	2.41856	1.55324	1.32229	1.41392	2.10018	2.01255	1.14362	0.93145	0.962823
ChrSy.fgenesh.gene.78	0.264189	0.137874	0.136282	0.046773	0.135767	0.203282	0.370254	0.159618	0.206833	0.295152	0.131862	0.173404	0.225672	0.344592	0.335679	0.177239	0.175025	0.173401	0.302226	0.537288	0.215906	0.0890235	0.216608	0.177488
ChrSy.fgenesh.gene.79	0.223382	0.0933643	0.136282	1.15005	1.01411	1.1245	0.729709	1.01001	1.10845	0.907373	0.820202	0.399761	0.987005	0.490249	0.726769	1.56597	1.13297	0.846561	0.616052	1.31188	1.06884	1.12269	0.748799	0.697629
ChrSy.fgenesh.gene.80	0	0	0	0	0	0.125372	0	0	0	0	0.290797	0	0	0	0	0	0	0	0	0	0	0	0	0.544185
ChrSy.fgenesh.gene.81	0	0	0	0	0	0	0	0.10835	0	0	0	0	0	0	0	0	0	0	0	0	0	0	0	0
ChrSy.fgenesh.gene.82	0	0	0	0	1.08293	0	0	0	0.915616	0	1.42804	2.80131	0	0	2.3205	0	0	0	0	0	0	0.990284	0	0
ChrSy.fgenesh.gene.83	0	0	0	0	0	0.0847799	0.051821	0.10835	0	0.133947	0	0	0	0	0.297749	0	0	0	0	0	0	0	0	0
ChrSy.fgenesh.gene.86	1.26707	1.41758	1.54366	0.918157	0.839485	1.10433	1.48133	0.893703	0.915616	1.40815	0.739802	0.712445	1.27638	0.882133	1.36279	0.7256	0.952433	0.896905	0.764801	0.800186	0.538054	0.682281	0.803387	0.809621
ChrSy.fgenesh.gene.87	0.0475293	0.0933643	0.338206	0.943098	0.757651	0.885467	0.524936	0.893703	1.60526	0.440141	0.433947	0.767602	1.56761	1.00843	0.668514	2.10454	0.537488	0.533062	0.551974	1.47131	1.11258	0.869832	0.332505	0.477926
ChrSy.fgenesh.gene.88	1.90553	1.66575	1.89059	1.21293	1.01411	1.10433	0.596472	0.699512	0.548393	2.43578	2.48386	2.28197	1.93007	2.04835	1.90716	1.22642	1.47172	1.37652	1.24183	1.06755	1.11258	1.63248	1.60463	1.5674
ChrUn.fgenesh.gene.1	0.877616	1.00204	0.894213	0.547278	0.785448	0.954682	0.851675	0.863099	0.760165	0.980332	0.46762	0.434261	0.936845	1.00843	0.782762	0.696803	0.852917	0.767591	0.950231	1.04519	1.33198	0.738401	0.829925	1.03373
ChrUn.fgenesh.gene.11	0.739736	0.953058	0.868349	2.01134	2.08961	2.24872	1.80196	2.77602	3.23876	1.63598	1.6049	1.85526	2.02915	1.92565	1.67537	2.57707	2.06776	1.81654	1.32086	2.32098	1.7332	1.75996	1.67951	1.30613
ChrUn.fgenesh.gene.12	0	0.0933643	0	0.0920771	0	0.0847799	0.150192	0.303323	0.658161	0.2168	0.089233	0	0	0.047851	0.177581	0.443048	0	0.131965	0.0472483	0.330962	0.0458436	0.213036	0.133825	0.177488
ChrUn.fgenesh.gene.13	0	0.222975	0.0922694	0.701403	0.610014	0.977034	0.487792	1.28859	1.77732	0.332788	0.364147	0.595373	0.686665	0.524476	0.511674	0.808695	0.36761	0.328178	0.764801	0.537288	0.631218	0.563036	0.369156	0.135121
ChrUn.fgenesh.gene.14	0	0.0933643	0	0.0920771	0.0466896	0	0	0.0551918	0.10712	0	0	0.0453437	0.139591	0.265849	0.0915209	0.335066	0	0	0.0472483	0.133162	0	0.172872	0	0
ChrUn.fgenesh.gene.15	0.587271	0.222975	0.260793	0.220032	0.219662	0.2772	0.196972	0.553819	0.429581	0	0.131862	0.173404	0.559835	0.224805	0.638481	1.41503	0.215654	0.434254	0.340662	0.599988	0.569782	0.363368	0.0460016	0.135121
ChrUn.fgenesh.gene.16	0	0	0	0.178629	0	0	0	0	0.157838	0	0.0453063	0	0	0	0.046486	0	0.215654	0	0	0.133162	0	0	0	0
ChrUn.fgenesh.gene.17	0.0475293	0.0474373	0.0468722	0.299436	0.135767	0.203282	1.81701	2.04257	2.17215	0.332788	0.131862	0.131967	0.0945451	0.224805	0.135192	0.177239	0.090165	0.36441	0.0472483	0.255065	0.175233	0.172872	0.256284	0.177488
ChrUn.fgenesh.gene.19	0.851074	0.738596	0.7026	0.967614	1.10516	1.02073	1.27877	1.21779	1.85622	0.749357	0.532697	0.213683	0.987005	1.31258	1.81618	1.36099	0.952433	0.655087	1.3015	1.43737	1.45601	0.466653	0.473835	0.443619
ChrUn.fgenesh.gene.2	0	0	0.0922694	0.046773	0	0	0.101845	0	0	0.0460449	0.089233	0.0893055	0	0.047851	0	0.177239	0.175025	0.0893039	0	0.0457666	0.0458436	0.0890235	0	0.0464607
ChrUn.fgenesh.gene.20	0	0	0	0	0	0	0	0	0	0	0	0	0.0480469	0	0	0	0	0	0	0	0	0	0	0
ChrUn.fgenesh.gene.21	0.796479	0.379452	0.919621	0.446225	0.891571	0.977034	1.34258	0.863099	1.13401	1.80618	1.3758	0.767602	1.96803	1.67449	1.01088	1.68805	1.1116	1.90529	1.56766	2.06727	2.28522	1.40866	1.31637	1.58324
ChrUn.fgenesh.gene.22	0	0.0474373	0	0	0	0	0.051821	0	0	0	0	0	0	0	0	0	0	0	0	0	0	0	0	0
ChrUn.fgenesh.gene.23	0	0	0	0	0	0	0	0	0	0	0	0	0	0.047851	0	0	0	0	0	0	0	0	0	0
ChrUn.fgenesh.gene.24	0	0.0474373	0	0.046773	0	0	0	0	0	0	0	0	0	0	0	0	0	0	0	0	0	0	0	0
ChrUn.fgenesh.gene.27	0	0	0	0	0.0466896	0	0.328845	0.10835	0	0.0460449	0.0453063	0.173404	0.139591	0.13904	0.135192	0.0463924	0.0457868	0	0.0472483	0	0.0458436	0.0890235	0.0460016	0.0464607
ChrUn.fgenesh.gene.29	0	0	0	0.0920771	0.135767	0.125372	0.150192	0.34821	0.157838	0	0.0453063	0	0.0945451	0	0.046486	0.297198	0.133219	0.0893039	0	0.133162	0.175233	0.0451983	0.133825	0.135121
ChrUn.fgenesh.gene.3	0	0	0.0468722	0	0.0919155	0	0	0.0551918	0	0	0	0	0.0945451	0	0	0.134928	0.0457868	0	0	0	0	0	0.0460016	0.0914718
ChrUn.fgenesh.gene.30	0.138134	0.303334	0.411675	0.220032	0	0.125372	0	0.0551918	0.206833	0.0460449	0.0453063	0.0453437	0.383806	0.047851	0.335679	0.218343	0.090165	0.213679	0.222138	0.255065	0.438455	0.172872	0.0905817	0.135121
ChrUn.fgenesh.gene.31	0.38011	0.416057	0.447052	3.34959	3.17404	3.20657	3.20042	3.289	3.71584	1.8843	2.49206	2.43461	0.80324	1.21116	1.03413	3.76705	3.06214	3.088	2.94954	3.40667	3.36888	2.73657	2.57462	2.20167
ChrUn.fgenesh.gene.32	0	0	0	0	0	0	0	0.0551918	0.206833	0	0	0	0	0	0	0	0	0	0	0	0	0	0	0
ChrUn.fgenesh.gene.34	0	0.181052	0.0922694	0.337557	0.259848	0.347514	0.150192	0.10835	0.206833	0.57188	0.173267	0.173404	0.225672	0.224805	0.135192	0.477318	0.215654	0.213679	0.137342	0.255065	0.293966	0.43304	0.175811	0.372456
ChrUn.fgenesh.gene.36	0	0.0474373	0	0	0.135767	0	0	0	0	0	0	0	0	0	0	0	0	0	0	0	0	0	0	0.0464607
ChrUn.fgenesh.gene.37	0	0.0474373	0.0468722	0.046773	0	0	0	0	0	0	0	0	0.0480469	0.047851	0.046486	0.0913394	0	0	0	0	0.0902752	0	0.0460016	0
ChrUn.fgenesh.gene.4	0	0	0	0.0920771	0	0.0430126	0	0.209127	0.300098	0	0	0	0	0.0941656	0.177581	0	0	0.0453429	0	0.0457666	0	0	0	0
ChrUn.fgenesh.gene.42	0.0935426	0.0933643	0.136282	0.046773	0	0	0.196972	0.209127	0.157838	0.0460449	0	0	0.225672	0.382408	0.544436	0.25831	0.0457868	0.213679	0	0.0901259	0.175233	0	0.0905817	0
ChrUn.fgenesh.gene.45	0.587271	0.520607	0.136282	0	0.0919155	0.125372	1.3836	0.159618	1.20808	0	0.131862	0	1.6002	1.33204	0.511674	0.407944	0.090165	0.213679	0.518836	0.599988	0.403667	0	0.256284	0.372456
ChrUn.fgenesh.gene.46	0.264189	0.137874	0.300019	0.136002	0.0919155	0.125372	0.596472	0.303323	0.69297	0.0460449	0.213517	0.0893055	1.23547	0.828348	0.607808	0.371965	0.403224	0.36441	0.340662	0.471737	0.403667	0.0890235	0.133825	0.0914718
ChrUn.fgenesh.gene.47	0.181387	0.222975	0.136282	0.671867	0.865763	0.682806	0.664628	0.767188	0.585918	0.440141	0.364147	0.50088	0.987005	0.62254	0.511674	0.543507	0.569189	0.533062	0.736253	0.599988	0.569782	0.252113	0.256284	0.335513
ChrUn.fgenesh.gene.48	0.0475293	0.0474373	0.178991	0.136002	0	0	0.242282	0.10835	0.254219	0	0	0	0.183274	0.45519	0.297749	0.0913394	0	0	0.0472483	0	0.0458436	0	0	0
ChrUn.fgenesh.gene.49	0.0475293	0.181052	0.136282	0	0	0	0	0	0	0.133947	0.089233	0.364416	0.0480469	0.265849	0.046486	0	0	0	0.0929981	0	0.133379	0.327228	0.175811	0.0914718
ChrUn.fgenesh.gene.5	0	0	0	0.0920771	0	0	0	0.10835	0.10712	0	0.0453063	0	0.0480469	0	0	0.0463924	0.0457868	0	0	0	0	0.213036	0	0.0464607
ChrUn.fgenesh.gene.51	2.08708	2.32519	2.0715	2.679	2.7562	2.90232	2.38013	2.93159	3.58296	2.01738	2.08883	1.90531	3.29348	3.38442	3.04211	4.05775	2.83975	2.45993	2.30114	3.16887	2.81508	2.37876	2.01634	1.94387
ChrUn.fgenesh.gene.52	0.521468	0.222975	0.481583	0	0.135767	0	0.150192	0.159618	0.824369	0	0.089233	0.131967	0.774967	0.55791	0.478151	0.177239	0.133219	0.173401	0.0929981	0.504885	0.0902752	0.131557	0.0905817	0.0464607
ChrUn.fgenesh.gene.53	0.0935426	0	0	0	0	0.0847799	0	0	0	0	0	0.0453437	0.0945451	0.047851	0.135192	0.0913394	0	0	0	0	0.0458436	0.0451983	0	0
ChrUn.fgenesh.gene.54	0.0475293	0	0.0922694	0.046773	0	0	0	0	0.157838	0.0906655	0	0.0893055	0	0	0	0.0463924	0.090165	0	0	0	0.0458436	0.0451983	0	0.0464607
ChrUn.fgenesh.gene.55	0	0	0	0	0	0	0	0.0551918	0	0	0	0	0	0	0	0.0463924	0	0	0.0472483	0.0457666	0	0	0	0
ChrUn.fgenesh.gene.59	0	0	0	0	0	0	0	0	0	0	0	0	0	0	0	0.0463924	0	0	0	0	0	0	0	0
ChrUn.fgenesh.gene.63	0	0.137874	0.0468722	0.337557	0.178324	0.240715	0.150192	0.209127	0.470282	0.0460449	0.213517	0.173404	0.26686	0.224805	0.177581	0.371965	0.133219	0.173401	0.302226	0.403066	0.215906	0.466653	0.175811	0.0914718
ChrUn.fgenesh.gene.64	0.0475293	0.0474373	0.0468722	0	0	0	0.150192	0.0551918	0.206833	0	0	0	0	0	0	0	0	0	0	0	0	0	0	0.0464607
ChrUn.fgenesh.gene.68	2.55828	2.47149	2.49139	2.7011	3.08736	2.9483	2.76872	2.54489	2.25602	4.24045	4.26425	4.34235	3.14121	2.86916	2.56364	2.33692	2.79353	2.89095	2.82629	2.56052	2.59376	3.21327	3.46094	3.52018
ChrUn.fgenesh.gene.69	0	0.0474373	0.0468722	0.046773	0	0.0430126	0	0.0551918	0	0	0	0	0.0945451	0.047851	0.0915209	0.0463924	0	0.0453429	0.0472483	0.0457666	0.133379	0	0	0.0464607
ChrUn.fgenesh.gene.7	0	0.181052	0.0468722	0.136002	0.337011	0.164853	0.150192	0.34821	0.470282	0.0460449	0.089233	0.0893055	0.306904	0.305758	0	0.177239	0.0457868	0	0	0.330962	0.215906	0.0890235	0	0.0464607
ChrUn.fgenesh.gene.73	2.55828	2.47149	2.49139	2.69377	3.08736	2.9483	2.76872	2.53522	2.25602	4.24045	4.26425	4.34008	3.14121	2.86916	2.56364	2.33692	2.78681	2.89095	2.82629	2.56052	2.59376	3.21327	3.46094	3.52018
ChrUn.fgenesh.gene.74	0	0.0474373	0.0468722	0.046773	0	0.0430126	0	0	0	0	0	0	0.0945451	0.047851	0.0915209	0.0463924	0	0.0453429	0.0472483	0.0457666	0	0	0	0.0464607
ChrUn.fgenesh.gene.75	1.9311	2.19432	2.2118	1.55786	2.40841	1.58369	2.67269	2.49587	2.84892	3.4015	2.57164	2.49306	3.03793	2.93426	2.63382	3.16571	2.28378	3.08257	3.37227	3.50415	3.67269	2.93573	2.84566	2.98289
ChrUn.fgenesh.gene.76	0.0475293	0.0474373	0.0468722	0.220032	0.135767	0.203282	0.286213	0.553819	0.622492	0.256508	0.433947	0	0.0480469	0.305758	0.372638	0.637425	0.471917	0.131965	0.137342	0.537288	0.538054	0.131557	0.175811	0.335513
ChrUn.fgenesh.gene.79	0	0	0	0.046773	0	0	0	0	0	0.0906655	0	0	0	0	0	0	0	0	0	0.0457666	0	0	0	0
ChrUn.fgenesh.gene.8	0.138134	0.379452	0.338206	0.75872	0.757651	0.861638	0.487792	0.159618	0.658161	0.256508	0.532697	0.625544	0.383806	0.684398	0.668514	0.637425	0.471917	0.291013	0.414592	0.878152	0.403667	0.252113	0.692065	0.335513
ChrUn.fgenesh.gene.80	0.0935426	0.222975	0.0468722	0.136002	0.0919155	0.347514	0.101845	0.0551918	0.509866	0.2168	0.327938	0.131967	0.592603	1.18999	1.48597	0.25831	0.293632	0.252864	0.180363	0.215564	0.175233	0.213036	0.175811	0.0464607
ChrUn.fgenesh.gene.82	0.0935426	0	0	0.0920771	0.0919155	0.125372	0	0.10835	0.054554	0.0906655	0.0453063	0.0893055	0.183274	0	0	0.0463924	0.175025	0.0893039	0.137342	0.0901259	0.133379	0.0890235	0.0460016	0
ChrUn.fgenesh.gene.83	1.30668	1.22472	1.17304	1.90111	1.73783	1.93148	1.06845	0.923671	0.944793	1.5901	1.64959	1.80342	1.55103	1.58001	1.43446	1.92995	1.4884	1.46261	1.24183	1.64491	1.52237	2.11824	1.40729	1.65996
ChrUn.fgenesh.gene.84	0	0	0	0	0	0	0	0	0	0	0	0	0	0	0	0	0	0	0.0472483	0	0	0	0	0
ChrUn.fgenesh.gene.85	0.0935426	0	0	0	0.0919155	0.240715	0	0	0	0	0.089233	0.213683	0.139591	0.265849	0	0	0	0.0893039	0	0.0901259	0	0.0890235	0.473835	0
ChrUn.fgenesh.gene.86	0.0935426	0.303334	0.54826	0.480702	0.135767	0.203282	0.410507	0.831832	0.585918	0.803975	0.252674	0.564558	0.383806	0.265849	0.607808	0.606793	0.689454	0.533062	0.340662	0.537288	0.631218	0.89474	0.507106	0.477926
ChrUn.fgenesh.gene.88	0.877616	0.849808	0.919621	3.04429	3.26076	3.08321	1.84665	2.54489	3.17247	1.5901	2.55607	2.24357	2.98954	2.70724	2.6108	3.68144	2.45475	2.61083	2.30114	2.96958	2.79509	1.88952	2.01634	1.26743
ChrUn.fgenesh.gene.89	0.487406	0.486592	0.300019	2.25986	2.23781	2.66824	2.65604	3.07201	3.66414	1.19989	1.33988	1.62077	1.69379	1.27286	1.26789	2.93242	1.98791	1.69376	2.40455	3.38458	2.80845	1.42585	1.07148	1.05661
ChrUn.fgenesh.gene.9	0.38011	0.303334	0.64283	0.446225	0.578583	0.627358	0.410507	0.391743	0.824369	0.803975	0.767103	0.767602	0.456814	0.265849	0.511674	0.477318	0.600208	0.595364	0.484918	0.504885	0.538054	0.593784	0.602548	0.477926
ChrUn.fgenesh.gene.95	0.0935426	0.451755	0.338206	0.136002	0.445529	0	0.370254	0.159618	0.387698	0.2168	0.131862	0.252868	0.559835	0.224805	0.258794	0.335066	0.293632	0.434254	0.378101	0.0901259	0.403667	0.363368	0.4049	0.258663
ChrUn.fgenesh.gene.96	6.05992	6.05929	6.07911	6.2479	6.23967	6.5629	6.31327	5.82199	6.00888	6.73862	7.10406	7.17895	7.00067	6.4864	5.71812	5.80312	6.08282	5.61906	6.1234	6.20008	6.22448	6.26018	6.52678	6.33028
LOC_Os01g01010	5.02759	4.99036	5.08282	5.43663	5.54394	5.50352	5.18014	5.1455	5.20019	5.48691	5.69456	5.74553	5.39845	5.36217	5.41791	5.43696	5.24126	5.24083	5.2935	5.41315	5.4057	5.53551	5.53278	5.545
LOC_Os01g01019	1.00346	1.18285	0.993267	0.514374	0.578583	0.381427	0.524936	0.981802	0.622492	0.663346	0.290797	0.131967	0.491978	0.524476	0.57647	0.477318	0.471917	0.625535	0.484918	0.367465	0.538054	0.593784	0.602548	0.726453
LOC_Os01g01030	3.65022	3.54804	3.59642	3.36812	3.53497	3.51611	3.04927	2.97517	3.4159	2.82059	2.41649	2.40882	3.19555	3.52207	3.56548	3.45942	3.29325	3.07713	3.3769	3.44133	3.58225	2.86186	2.70937	2.8647
LOC_Os01g01040	5.58872	5.48726	5.60149	5.39882	5.48582	5.3737	5.51616	5.36479	5.75667	5.88468	5.71134	5.68504	5.7503	5.73073	5.58666	5.57291	5.41378	5.40202	5.8429	5.99154	5.84391	5.79153	5.76281	5.60152
LOC_Os01g01050	4.98398	5.04543	4.95963	4.82696	4.82778	4.8756	5.08231	5.06206	5.16962	4.78284	4.66705	4.64998	5.18406	5.36689	5.29574	5.00938	4.9325	4.91717	5.35464	5.50305	5.43829	5.00276	4.80511	4.89093
LOC_Os01g01060	6.07075	6.09571	6.08684	6.56602	6.28906	6.50735	6.44628	6.51035	6.31152	6.45323	6.3754	6.25761	5.94922	5.78115	5.69733	6.26763	6.76551	6.58285	6.06935	5.78104	5.95395	6.17187	6.22634	6.27769
LOC_Os01g01070	4.76511	4.89146	4.87449	5.33783	5.29596	5.4476	4.84224	4.76172	4.71806	4.94047	4.86007	4.8469	5.02059	5.18091	5.30891	5.34947	5.45784	5.13075	5.06005	5.14268	5.12386	5.07945	5.08949	5.17593
LOC_Os01g01080	6.60725	6.58849	6.65528	6.9589	7.27338	7.10568	7.43402	7.33515	7.63641	6.45909	6.573	6.54785	7.12802	6.90622	6.53536	6.65258	6.57323	6.68978	7.05496	7.03331	7.03006	6.81764	6.68506	6.73891
LOC_Os01g01090	0	0	0	0	0	0	0	0.10835	0	0	0	0	0	0.047851	0	0	0	0	0	0	0	0	0	0
LOC_Os01g01110	0.0475293	0	0	0.136002	0.178324	0.203282	0.101845	0.0551918	0.054554	0.133947	0.0453063	0.0453437	0.0945451	0.224805	0.135192	0.134928	0.175025	0.252864	0.137342	0.174951	0.0902752	0.131557	0	0
LOC_Os01g01115	0.851074	0.902357	0.673025	1.75383	1.67977	1.73563	1.51863	1.88394	2.10912	1.75165	1.8287	1.54386	1.48275	1.56364	1.5357	2.42735	1.91577	1.90529	1.35881	1.81314	1.58581	1.6618	1.89591	1.76093
LOC_Os01g01120	2.84052	2.5641	2.62096	1.55786	1.40305	1.94288	1.78675	1.82164	1.93103	2.38294	2.01103	1.98892	1.584	2.04835	2.07353	2.15834	1.47172	1.88048	2.03428	2.25432	2.13425	2.20045	1.72263	2.3572
LOC_Os01g01130	3.27423	3.15742	3.31458	2.94901	3.27553	3.216	3.6335	3.48262	3.67724	3.61129	3.16086	3.29929	3.68398	3.53892	3.15779	3.42032	3.03401	2.99861	3.56315	3.69934	3.54682	3.57483	3.28029	3.27884
LOC_Os01g01150	5.53763	5.59794	5.5187	6.01266	5.88799	6.02854	5.84835	5.85444	6.41548	5.34908	5.36892	5.45131	6.42341	6.54957	6.47928	6.42625	5.7008	5.60114	6.18741	6.66531	6.42482	5.74349	5.3739	5.35849
LOC_Os01g01160	2.27851	2.4093	2.40408	3.20758	2.79773	3.17308	2.18508	2.08296	2.06993	3.34736	2.92671	2.87222	3.21673	2.97814	2.95341	2.50415	2.47162	2.45153	2.94954	3.01055	2.95981	3.47513	3.16516	3.14112
LOC_Os01g01170	1.8795	1.9665	1.81136	0.918157	1.12705	0.90891	0.990924	1.54145	1.51087	1.46009	0.896357	1.03819	1.72368	1.38888	1.41688	0.91253	0.718017	1.03818	1.50135	1.38492	1.71912	1.58735	1.33502	1.48546
LOC_Os01g01180	0.521468	0.767213	0.64283	0.0920771	0.178324	0.240715	6.21867	6.59427	6.36106	0.133947	0	0.0453437	1.41108	0.772479	0.44383	0	0	0.0893039	2.85313	2.51243	2.66893	0	0.0460016	0.135121
LOC_Os01g01190	1.47257	1.11767	1.17304	0.26028	0.410256	0.381427	2.16169	2.77602	2.6683	0.8566	0.532697	0.328184	1.08238	1.10206	1.1451	0.335066	0.215654	0.399755	1.53489	1.68884	1.60125	0.466653	0.4049	0.258663
LOC_Os01g01200	0	0	0	0	0	0	0	0	0	0	0	0	0	0	0.046486	0	0	0	0	0	0.0902752	0.131557	0	0.0914718
LOC_Os01g01280	2.09841	2.20482	2.03708	2.35586	2.59276	2.46974	1.69195	1.67077	1.05593	2.5279	2.60984	2.3377	2.30108	2.62287	3.23509	2.35547	2.9937	2.71972	1.66175	1.98743	1.86691	2.18033	2.19029	2.27179
LOC_Os01g01290	0.0475293	0.379452	0.447052	0.046773	0.178324	0.203282	0	0.0551918	0	0	0.131862	0.0453437	0.0945451	0.0941656	0.0915209	0	0	0.0453429	0	0.0457666	0.0458436	0	0.0460016	0.0464607
LOC_Os01g01295	5.33107	5.27947	5.2208	3.52502	3.64147	3.67495	4.63277	4.54265	4.81408	3.72534	3.535	3.45021	4.24913	4.0747	3.87335	4.15358	3.6783	3.51206	3.92117	4.33239	4.15553	3.76919	3.53136	3.55675
LOC_Os01g01302	2.80639	2.98541	2.91428	2.64139	2.57694	2.86685	4.22505	4.29863	3.84912	2.92901	2.66893	2.71274	2.63578	3.00263	3.31321	3.01056	3.15385	3.088	2.79202	2.84568	2.67624	3.14743	2.97613	3.49108
LOC_Os01g01307	6.79258	6.7607	6.77974	6.40313	6.51445	6.45406	6.73882	6.67522	6.48913	6.88237	6.73558	6.72027	6.75005	6.62545	6.48086	6.33283	6.48094	6.43417	6.81073	6.64547	6.73576	6.61896	6.67868	6.63965
LOC_Os01g01312	4.70709	4.68386	4.69116	5.13361	5.06456	5.18377	4.78407	4.80462	4.99233	4.93895	5.15824	5.01588	4.94647	4.89235	4.97668	5.18554	4.97897	4.90184	4.62083	4.90729	4.79187	4.9927	5.07846	5.10636
LOC_Os01g01340	3.90046	3.83161	3.84542	3.04429	2.17615	2.75488	1.70818	2.06962	1.82518	5.57396	4.89761	4.67364	4.57643	6.06313	6.95491	5.09188	4.71948	4.92629	1.86	1.81314	1.89223	4.71004	4.99297	5.50189
LOC_Os01g01350	2.95711	2.88453	2.86282	1.42253	1.82077	1.52422	2.44939	2.49587	2.61484	2.31874	1.69294	1.55957	2.04107	1.84669	1.58377	1.80059	2.04539	1.97725	2.59147	2.26403	2.0802	1.64721	1.93311	2.0841
LOC_Os01g01360	1.45505	1.52203	1.38853	1.40468	1.21144	1.56905	1.6251	1.85312	2.00215	0.776924	0.625119	0.820726	2.48686	2.32572	2.0958	1.84063	1.27431	1.12522	2.39545	2.54467	2.47311	1.54077	1.42481	1.20735
LOC_Os01g01369	6.0563	6.07655	6.03329	5.50523	5.71901	5.59849	5.81968	5.90038	5.79723	5.90043	5.5828	5.56173	5.9245	5.7838	5.66789	5.87799	5.62081	5.85699	5.87108	5.66394	5.74228	5.9779	5.92084	5.94746
LOC_Os01g01380	3.5913	3.58468	3.66938	3.88176	3.64906	3.8242	3.30555	3.3175	3.56428	3.38368	3.26508	3.45442	3.98174	4.11737	4.24125	4.15887	3.85266	3.43749	3.44464	3.78617	3.69084	3.63519	3.49451	3.58457
LOC_Os01g01390	4.4704	4.57881	4.51483	4.95662	4.94795	4.92387	4.21087	4.10951	4.27094	4.87342	4.80021	4.68084	4.25426	4.5459	4.53618	4.77464	4.99656	4.75775	4.64022	4.63338	4.71769	4.92176	4.71366	4.85712
LOC_Os01g01400	1.09679	1.36238	1.21469	0.943098	1.25185	0.787692	1.53693	1.24178	1.40987	1.29829	1.18656	1.18723	1.08238	0.590587	0.726769	1.24643	0.903533	1.16685	1.11452	1.04519	1.38644	1.35582	1.15781	1.03373
LOC_Os01g01410	4.65626	4.64005	4.61543	5.00183	4.98438	4.9339	4.50615	4.18569	4.47722	4.72209	4.77522	4.78141	4.93054	5.05192	5.26044	4.84523	4.92026	4.95181	4.8546	4.83256	4.91122	4.80343	4.72784	4.65456
LOC_Os01g01420	5.16592	5.17922	5.22717	5.83502	6.04859	5.85158	5.40848	5.28334	5.25072	5.5321	5.60093	5.62843	5.69478	5.53267	5.63595	5.77671	5.69093	5.7081	5.73432	5.66486	5.68005	5.72711	5.55879	5.64841
LOC_Os01g01430	1.68283	1.68087	1.69847	1.01543	0.941843	1.25828	2.35972	1.35608	1.90157	1.40815	1.28428	1.52798	2.22996	1.84669	0.987242	1.7026	1.08991	2.10051	2.56736	2.59171	2.4898	1.01321	1.47611	1.26743
LOC_Os01g01440	0	0	0	0	0	0.0430126	0	0	0	0	0	0	0	0	0	0	0	0	0	0	0	0	0	0
LOC_Os01g01450	7.61692	7.65821	7.62078	7.59696	7.85451	7.85514	7.50545	7.34799	7.2918	7.60156	7.26622	7.42583	7.27595	7.27157	7.1408	7.31441	7.68687	7.81118	7.88311	7.72432	7.6762	7.56968	7.56853	7.71696
LOC_Os01g01470	0	0.0474373	0	0	0	0	0.150192	0	0	0	0	0	0	0	0	0	0	0	0	0	0	0	0	0
LOC_Os01g01484	4.48126	4.57274	4.51483	4.66024	4.61383	4.65595	4.40766	4.42711	4.64661	4.25277	4.21057	4.22655	4.60682	4.63867	4.64025	4.63172	4.55308	4.36485	4.50503	4.57019	4.39353	4.36487	4.28302	4.28477
LOC_Os01g01510	5.47273	5.43694	5.47223	6.53201	6.2848	6.5368	5.37582	5.4802	5.53358	6.02636	6.18737	6.09057	5.69949	5.9684	6.0537	6.43063	6.65214	6.38376	5.43344	5.33236	5.45219	6.28276	6.09232	6.18793
LOC_Os01g01520	4.63502	4.69508	4.68931	5.61114	5.45695	5.54339	4.06404	4.2551	4.81408	5.54218	4.94321	5.23597	5.08822	5.23488	4.96463	5.91205	5.13274	5.64507	5.07864	5.25288	5.03856	5.65605	5.29275	5.15488
LOC_Os01g01530	0	0	0	0	0	0.0430126	0	0	0	0	0	0	0	0	0	0	0	0.131965	0	0	0	0	0	0
LOC_Os01g01570	4.62331	4.64198	4.51065	4.81349	4.56855	4.84858	4.80309	4.82858	5.07548	4.69886	4.63036	4.49314	4.91605	5.02975	5.06965	5.14214	4.80351	4.59765	4.83958	4.96501	5.04563	4.92328	4.54571	4.61272
LOC_Os01g01580	0.929279	0.876322	0.842013	0.220032	0.610014	0.414561	0.410507	0.34821	0.548393	0.69259	0.46762	0.595373	0.559835	0.62254	1.30661	0.477318	0.437979	0.399755	0.302226	0.133162	0.133379	0.43304	0.507106	0.544185
LOC_Os01g01590	0.181387	0	0	0	0.0919155	0.0430126	0	0.10835	0	0	0	0.0453437	0.139591	0	0.0915209	0.0463924	0.0457868	0	0	0	0	0	0.0460016	0
LOC_Os01g01600	0.303874	0.6796	0.54826	0	0	0.0847799	0.286213	0.34821	0.254219	0.440141	0.173267	0.0893055	0.345867	0.224805	0.335679	0.0913394	0.0457868	0.328178	0.302226	0.293513	0.403667	0.252113	0.294898	0.2976
LOC_Os01g01610	1.83956	2.14065	2.01368	2.39253	2.44372	2.24872	2.79176	2.62003	2.31308	1.76548	1.80255	2.10053	2.14414	2.2148	2.41211	1.97862	2.33999	2.10051	2.87293	2.83269	2.59376	1.92623	1.89591	1.89392
LOC_Os01g01620	5.96022	6.0367	5.90241	5.84993	5.44501	5.94312	6.34607	6.63446	6.50513	4.73093	4.6229	4.50941	5.86287	5.59036	5.11534	6.27678	5.73876	6.05427	5.34758	5.55541	5.52177	5.1445	5.32925	5.50813
LOC_Os01g01640	5.07567	5.02779	5.05586	4.17018	4.39672	4.17539	5.39851	5.37702	5.28106	4.94199	4.63221	4.63708	5.03854	4.85417	4.48013	4.419	4.17458	4.17391	5.60015	5.55639	5.48896	4.82627	4.74189	4.67134
LOC_Os01g01650	2.95088	3.15201	3.01201	0	0.135767	0.0430126	1.77137	1.03768	1.25542	1.09429	0.290797	0.328184	1.79581	1.12455	0.963212	0.637425	0.403224	0.625535	1.56766	1.15367	1.45601	1.07989	1.11529	1.05661
LOC_Os01g01660	6.38534	6.44254	6.39209	3.58963	2.92815	4.3653	5.75178	4.52321	5.21673	4.06706	2.92671	3.24688	5.35495	4.49503	2.08471	2.52887	3.85587	2.78132	5.7567	4.76917	5.57648	4.23679	4.19133	4.53745
LOC_Os01g01670	3.31365	3.33995	3.2953	4.20152	3.89854	4.26668	2.9774	3.1181	2.91676	3.92027	3.42789	3.54797	3.28348	3.74165	3.97599	4.1902	4.51899	4.42184	3.27639	3.01631	3.26127	3.69668	3.84285	3.89181
LOC_Os01g01680	1.05088	1.20394	1.40662	1.21293	1.42089	1.06313	0.936826	0.699512	1.15912	1.35427	1.28428	1.32231	1.42933	1.1685	1.30661	1.39724	0.7735	1.26595	1.28188	1.38492	1.04646	1.81319	1.7084	1.14466
LOC_Os01g01689	5.70722	5.79408	5.82047	6.82568	6.88261	6.99332	6.29322	6.72393	7.46039	5.83144	6.19304	6.04943	6.81311	7.15214	6.94344	7.77675	6.64425	6.12131	6.28056	7.0326	6.76988	6.51084	6.01925	5.84768
LOC_Os01g01700	5.02907	4.95969	4.9974	5.31652	5.45695	5.19215	4.52461	4.67187	4.72438	5.6945	5.37115	5.59165	4.5846	4.51645	4.64215	4.88566	5.34563	5.34082	5.05717	4.88071	4.9464	5.96472	5.43244	5.52155
LOC_Os01g01710	5.96255	6.02416	6.03982	4.91783	4.99037	5.29471	8.68791	8.77081	8.71274	4.79469	4.94171	4.89724	7.98155	7.27314	5.36042	5.36671	5.17327	5.52816	6.26378	6.66622	6.42807	5.65605	5.8391	5.81114
LOC_Os01g01720	4.93427	4.9949	4.90978	5.02246	5.27037	5.13739	5.47642	5.46626	5.42519	5.18386	5.2506	5.2237	5.01758	4.77286	4.63265	5.07799	5.29912	5.52015	5.25125	5.11074	4.98662	5.38761	5.45499	5.49143
LOC_Os01g01740	3.9482	4.11932	4.1275	3.75369	3.45933	3.53129	4.07972	4.5281	4.429	5.19922	4.88053	4.87072	3.98482	4.18847	4.20329	5.87799	5.05511	5.23105	4.48801	4.21461	4.50029	5.08487	4.90834	4.92553
LOC_Os01g01760	0.0935426	0.222975	0.260793	0.299436	0.178324	0.2772	0.370254	0.591645	0.429581	0.507514	0.089233	0.328184	0.306904	0.13904	0.408673	0.543507	0.403224	0.533062	0.764801	0.568979	0.569782	0.653381	0.294898	0.443619
LOC_Os01g01770	0	0	0	0	0	0	0.051821	0	0.054554	0	0	0	0	0.13904	0	0	0	0	0.137342	0.0457666	0.0902752	0.0890235	0	0.0914718
LOC_Os01g01780	2.3178	2.39103	2.35836	1.88833	1.5399	1.65474	2.39023	2.99648	2.8945	1.93413	1.66419	1.63567	2.01713	1.58001	1.50274	1.80059	1.98791	1.4458	2.56736	2.66686	2.42188	2.20045	1.5418	1.76093
LOC_Os01g01790	5.3596	5.46232	5.44952	6.33174	6.46427	6.34872	6.05848	5.95944	6.1789	6.03066	6.35023	6.28327	5.88536	5.96374	5.97101	6.35834	6.21519	6.13841	6.27126	6.28423	6.28964	6.19524	6.17422	6.05931
LOC_Os01g01800	5.14968	5.13873	5.12712	5.11453	5.10511	5.19454	5.40724	5.3552	5.69898	4.77261	5.00614	4.9813	5.45078	5.47367	5.30294	5.44455	5.02113	5.00299	5.54464	5.71086	5.61881	5.06717	5.00321	4.96989
LOC_Os01g01830	5.75005	5.73825	5.70831	5.89056	5.85967	6.00765	6.11286	6.17488	6.61981	5.89651	6.11417	6.02559	6.42626	6.49936	6.30322	6.47211	5.77659	5.75065	6.03093	6.45984	6.28368	6.03643	5.86259	5.76326
LOC_Os01g01840	0	0	0	0	0	0	0	0.0551918	0	0	0	0	0	0	0	0	0	0	0.137342	0	0	0	0	0
LOC_Os01g01870	7.08439	7.16392	7.10623	2.89251	2.42617	3.09858	7.09045	6.82614	6.7649	2.24169	2.07797	2.08975	5.24072	4.59706	3.66567	2.83006	2.44624	2.73364	3.94319	4.62775	4.30911	2.35203	2.695	2.61014
LOC_Os01g01880	0.303874	0.222975	0.178991	0	0	0	0	0.0551918	0.054554	0	0	0	0	0	0	0	0	0	0	0	0	0	0	0.0464607
LOC_Os01g01890	2.42066	2.48877	2.54135	0.220032	0.700396	0.240715	1.83191	2.02884	2.24433	0.907373	0.364147	0.467955	2.13305	1.84669	0.755037	0.835363	0.689454	1.20731	1.77835	2.0107	2.058	1.24396	0.855984	1.10131
LOC_Os01g01910	0.554745	0.520607	0.673025	0.220032	0.51359	0.509626	0.561148	0.34821	0.658161	0.749357	0.399469	0.50088	0.655987	0.684398	0.372638	0.667419	0.403224	0.767591	0.736253	0.773231	0.801235	0.738401	0.439779	0.477926
LOC_Os01g01920	5.34184	5.3295	5.24989	3.53326	3.87609	3.87567	5.63772	5.51506	5.64555	3.01255	3.06513	3.08802	5.24588	5.45272	5.59744	3.30579	3.27414	2.99861	5.75492	5.84635	5.84472	2.97129	3.0903	2.95271
LOC_Os01g01925	0	0	0.0468722	0	0	0	0	0	0	0	0	0	0	0	0	0	0	0	0	0	0	0	0	0
LOC_Os01g01930	0.181387	0.222975	0.300019	0.26028	0.337011	0.2772	0	0.10835	0.157838	0.603018	0.364147	0.399761	0.0945451	0.265849	0.218759	0.134928	0.090165	0.213679	0.180363	0.215564	0.255464	0.593784	0.369156	0.372456
LOC_Os01g01940	0.0475293	0.486592	0.411675	0.178629	0.410256	0.2772	0.328845	0.0551918	0.10712	0.369467	0.364147	0.252868	0.420772	0.344592	0.177581	0.134928	0.090165	0.131965	0.302226	0.43781	0.403667	0.0451983	0.216608	0.177488
LOC_Os01g01950	0.0935426	0.181052	0.0922694	0.0920771	0.0466896	0.125372	0.051821	0.159618	0.206833	0	0	0.131967	0.306904	0	0.135192	0.177239	0.090165	0	0.180363	0.133162	0	0.0890235	0.256284	0
LOC_Os01g01960	7.07618	7.04588	7.05628	7.86264	7.9261	7.94788	7.50719	7.61833	7.97351	7.46019	7.77765	7.75111	7.78447	7.86181	7.62148	8.14344	7.58442	7.49229	7.49062	7.77954	7.71085	7.75219	7.52377	7.48705
LOC_Os01g01970	3.8611	3.82821	3.93847	3.39096	3.295	3.37173	3.97959	3.7938	3.61507	3.2276	2.76007	2.72672	3.64155	3.76331	3.64316	3.45082	3.40287	3.53608	4.39062	4.18167	4.23436	3.33656	3.50689	3.41786
LOC_Os01g01980	0	0.0474373	0	0	0	0	0.051821	0	0	0.175969	0	0	0.0480469	0	0	0	0.0457868	0	0.0929981	0.0901259	0	0	0.0460016	0
LOC_Os01g02000	3.56296	3.396	3.64674	4.4523	4.15711	4.26441	3.49061	3.42093	3.43659	4.24539	3.83182	3.76002	4.62079	4.82357	4.96311	3.95813	4.10599	3.86172	4.27877	4.48968	4.38909	4.35593	4.11245	4.31593
LOC_Os01g02010	3.50456	3.56444	3.46021	0.892778	0.640775	0.509626	3.20042	2.57353	2.76961	1.87157	0.711975	0.794408	2.86765	2.18301	1.01088	1.59747	1.25494	1.3406	3.26644	2.90896	3.63194	2.41365	2.23068	2.58675
LOC_Os01g02020	4.95155	4.93468	4.94887	5.3284	5.79874	5.33312	5.46213	4.95911	5.19868	5.60793	5.77828	5.8362	5.70512	5.55354	5.21537	5.00352	5.10867	5.18621	5.52391	5.36432	5.49	5.3755	5.42484	5.29376
LOC_Os01g02040	4.36413	4.44351	4.27013	3.11184	2.93437	2.95957	4.49449	4.96993	5.21673	3.24745	2.82646	2.76788	3.38049	3.52207	3.39632	3.50996	2.97607	2.80788	3.59927	3.91197	3.72646	3.25234	2.9997	3.09765
LOC_Os01g02050	0.138134	0.0933643	0.136282	1.50858	1.40305	1.46218	0.561148	0.553819	0.387698	0.830527	1.12458	1.26596	0.306904	0.382408	0.177581	1.48407	1.25494	1.16685	0.647054	0.504885	0.600827	1.16426	1.19912	0.668218
LOC_Os01g02060	0.796479	0.849808	0.94459	0.701403	0.410256	0.627358	0.449667	0.391743	0.157838	0.405237	0.564167	0.364416	0.655987	0.828348	0.726769	0.407944	0.255169	0.434254	0.99911	1.02248	1.06884	0.466653	0.439779	0.607534
LOC_Os01g02080	0.416769	0.451755	0.481583	0.136002	0.178324	0	0.150192	0.256994	0.254219	0.540056	0.131862	0.131967	0.526306	0.490249	0.408673	0.134928	0	0	0.551974	0.330962	0.215906	0.131557	0.332505	0.177488
LOC_Os01g02090	6.37897	6.33494	6.36228	6.4919	6.49037	6.43299	6.46193	6.42781	6.53901	6.33996	6.43938	6.45692	6.75051	6.74457	6.76251	6.56318	6.42789	6.36544	6.53481	6.60925	6.63765	6.50933	6.47043	6.39286
LOC_Os01g02100	3.57922	3.64375	3.81528	4.35344	4.15444	4.32666	3.56382	3.49765	3.51649	3.86032	3.89506	3.76341	4.07165	4.56453	4.71231	4.61065	4.36947	4.44317	3.81937	3.78279	3.87988	4.03871	3.9435	3.91077
LOC_Os01g02110	1.5571	1.61942	1.40662	0.0920771	0.610014	0.347514	0.561148	0.591645	0.387698	1.29829	0.500526	0.399761	1.05912	0.71436	0.478151	0.91253	0.952433	1.5751	1.28188	1.4201	1.63163	1.57199	1.23927	1.53518
LOC_Os01g02120	0	0.137874	0.0922694	0	0	0	0	0	0.054554	0	0	0	0	0.305758	0.335679	0	0	0	0	0	0	0	0	0
LOC_Os01g02130	1.6677	1.76841	1.47676	0.514374	0.298946	0.381427	1.60789	1.61676	1.54937	0.663346	0.364147	0.399761	1.19336	1.10206	0.408673	0.696803	0.293632	0.712435	0.518836	0.630346	0.660983	0.327228	0.539626	0.576207
LOC_Os01g02139	4.46165	4.45235	4.48109	1.29271	2.06714	1.76161	3.11164	2.8559	3.47709	2.84684	1.86706	2.84684	3.32307	3.15787	2.44719	1.75941	1.98791	2.5492	4.03395	4.41318	3.57445	3.69314	2.43466	2.41146
LOC_Os01g02150	4.99462	4.90762	4.88742	2.41944	2.54477	2.3204	3.94917	3.80592	4.20012	3.80784	2.30914	2.71274	4.40485	3.97921	3.16834	3.51821	3.13279	3.62837	4.59125	4.51431	4.40896	4.07185	3.59076	3.7794
LOC_Os01g02160	2.25845	2.02692	1.74185	0	0.0919155	0	1.06845	1.03768	1.58687	0.474221	0.0453063	0.173404	0.306904	0.45519	0.218759	0.177239	0	0	1.43184	1.21505	1.06884	0.363368	0.133825	0.2976
LOC_Os01g02170	2.18596	1.86425	2.10511	2.77241	2.73497	2.81195	2.4969	2.80045	2.887	2.65219	2.66893	2.78134	2.71976	2.53326	2.15003	3.03952	2.7527	2.65538	2.56736	2.7313	2.56256	2.70875	2.65103	2.38459
LOC_Os01g02180	4.60158	4.64198	4.75783	5.23933	5.17245	5.15342	4.66016	4.63385	4.56675	4.97063	5.00328	4.85329	4.8549	5.1401	5.34539	5.17514	5.34791	5.15423	4.67448	4.8145	4.62634	4.98692	5.00467	4.93944
LOC_Os01g02190	0.0935426	0.0474373	0.0468722	0	0	0	0.242282	0.10835	0.10712	0	0.0453063	0	0.0480469	0.047851	0.0915209	0	0.0457868	0	0.378101	0.367465	0.403667	0.0451983	0	0
LOC_Os01g02200	3.87763	4.00382	3.89109	6.27762	6.11102	6.09008	5.56268	5.13433	5.21673	5.78468	5.59333	5.61063	6.34445	6.16564	5.97477	5.87558	6.05999	5.89696	5.95089	5.65751	5.87202	5.73661	5.74811	5.55407
LOC_Os01g02250	0.138134	0.181052	0.300019	0	0.178324	0.0847799	0.370254	0.514975	0.470282	0.332788	0.089233	0.131967	0.26686	0.224805	0.177581	0.575497	0.403224	0.740277	0.518836	0.330962	0.538054	0.499502	0.439779	0.668218
LOC_Os01g02270	2.29829	2.40019	2.39505	2.13555	2.28726	2.33778	2.47808	2.71734	3.07687	1.69498	1.69294	1.65042	2.41539	2.68472	2.55562	2.96298	2.33999	2.03459	2.79202	2.92742	3.04693	2.48919	1.92082	1.51879
LOC_Os01g02280	0	0	0	0.046773	0	0	0	0	0	0	0	0	0.26686	0	0	0	0.090165	0	0	0.215564	0	0	0	0
LOC_Os01g02290	6.11952	6.14697	6.18112	2.22978	2.68419	2.74188	4.23349	3.91064	4.07704	2.5679	2.70467	2.6915	3.02598	2.84904	2.66395	2.40971	2.3673	2.23379	2.66904	2.45422	2.45624	2.76387	2.8326	3.1141
LOC_Os01g02300	5.18198	5.11387	5.08423	1.06172	1.4385	1.08388	4.08284	3.62166	4.01649	1.33585	1.03757	0.992622	2.71976	2.35454	1.76149	0.91253	0.903533	1.08236	1.99866	2.03359	1.77463	1.12269	1.23927	1.22766
LOC_Os01g02310	3.06498	3.10233	3.10354	3.34492	3.05917	3.23002	3.46694	3.48765	3.50184	3.52043	3.48244	3.49992	3.51905	3.43028	3.05354	3.65174	3.30741	3.40307	3.47087	3.87125	3.85756	3.33201	3.47362	3.3866
LOC_Os01g02320	2.34659	2.21524	2.33021	2.10272	2.22772	2.04162	2.80692	3.3175	2.96027	2.59912	2.57164	2.50933	2.35937	2.49062	2.36703	2.27982	2.42907	2.42605	2.63077	2.28327	2.57043	2.49734	2.24061	2.29121
LOC_Os01g02334	2.93832	2.89105	3.03545	3.49582	3.30943	3.4577	2.87323	2.53522	2.58735	3.40592	3.25064	3.26616	2.56324	2.345	2.56364	2.66146	3.60373	3.09341	2.63077	2.67416	2.69793	3.22314	3.49451	3.20907
LOC_Os01g02350	4.03624	4.0913	4.13295	3.94176	4.00581	3.97896	3.98294	3.52234	3.96402	3.9629	4.15482	4.17648	5.14731	5.06361	4.64781	4.17983	3.97308	4.00632	3.94942	4.12683	4.1077	4.15925	4.16551	4.13426
LOC_Os01g02360	1.98091	2.07349	2.04865	2.16765	2.38134	2.06268	2.06413	1.95821	2.17215	2.02889	1.9288	1.89296	2.49555	2.28636	1.84276	2.45341	2.26454	1.84246	2.06903	2.23469	2.30421	1.9141	2.22069	1.81561
LOC_Os01g02370	0.0475293	0	0	0.046773	0	0.203282	0.051821	0.0551918	0	0	0	0.0453437	0.0480469	0.047851	0.177581	0.0463924	0.215654	0	0.180363	0	0.133379	0	0	0.0464607
LOC_Os01g02390	2.30808	2.42734	2.33966	1.58979	2.13353	1.76161	2.62216	2.14788	2.47183	2.08511	1.67864	1.84247	2.29113	2.22525	1.58377	2.09354	1.4205	1.52796	2.47535	2.22478	2.26598	1.77345	2.01634	1.71852
LOC_Os01g02400	3.1973	3.09106	3.07556	4.03751	3.76878	4.04393	3.3885	3.32313	3.61507	3.49576	3.56642	3.45861	3.50621	3.37507	3.4621	3.78768	3.76982	3.30394	3.84634	3.74861	3.82507	3.47513	3.52731	3.90133
LOC_Os01g02410	0	0	0	0	0	0	0	0	0.10712	0	0	0	0	0	0	0	0	0	0	0	0.0458436	0	0	0
LOC_Os01g02420	0.223382	0.222975	0.260793	0.136002	0.135767	0.164853	1.16573	0.256994	0.85543	0.256508	0.0453063	0.291017	0.936845	0.55791	0	0.218343	0.175025	0.0453429	0.450184	0.133162	0.255464	0.327228	0.216608	0.177488
LOC_Os01g02430	0.851074	0.738596	0.787854	0.046773	0.135767	0.0430126	0.242282	0.10835	0.157838	0.0460449	0.089233	0.0893055	1.10527	1.49625	1.5357	0.0913394	0.090165	0.173401	0.340662	0.255065	0.600827	0.0890235	0.133825	0.258663
LOC_Os01g02440	0.138134	0.181052	0.0468722	0.0920771	0	0.0847799	0.196972	0.0551918	0.157838	0.0906655	0	0	0.0945451	0.0941656	0.511674	0	0	0.131965	0.0472483	0.0457666	0.0458436	0	0	0
LOC_Os01g02460	0	0	0	0	0	0	0	0	0.10712	0	0	0	0	0	0	0	0	0	0	0	0	0	0	0
LOC_Os01g02470	0.181387	0.341895	0.136282	0	0.0466896	0.0847799	0.101845	0	0.157838	0.0460449	0.0453063	0.0893055	0.306904	0.344592	0.177581	0.0913394	0	0.131965	0	0.0457666	0.0458436	0.0451983	0	0.135121
LOC_Os01g02490	1.02737	1.20394	1.35167	2.17819	1.82077	2.12406	2.51547	2.99648	3.03	1.40815	1.49489	1.24668	1.63208	1.5134	1.73335	2.13706	2.19513	1.62075	2.37707	2.30224	2.15532	1.55647	1.31637	1.45133
LOC_Os01g02500	1.02737	1.04941	1.04035	0.701403	0.546453	0.954682	1.09339	1.56065	1.51087	0.95642	0.46762	0.655097	1.9042	1.88671	1.8027	0.985779	1.08991	0.969271	1.69179	1.74541	1.52237	0.563036	0.720711	0.668218
LOC_Os01g02550	1.40118	1.26541	1.72753	0.136002	0.178324	0.2772	0.150192	0.10835	0	0.369467	0.089233	0.213683	1.41108	1.5134	2.57161	0.297198	0.403224	0.0893039	0.180363	0	0.175233	0.131557	0.0905817	0.2976
LOC_Os01g02560	2.39333	2.50585	2.61319	0.299436	0.0466896	0.2772	0.150192	0.159618	0.054554	0.175969	0.327938	0.328184	2.08779	2.58283	3.2401	0.637425	0.437979	0.213679	0.137342	0.0901259	0.0902752	0.213036	0.294898	0.335513
LOC_Os01g02570	0	0	0	0	0	0	0	0	0	0	0	0	0	0	0.046486	0	0	0	0	0	0	0	0	0.0464607
LOC_Os01g02580	0.0935426	0.0474373	0.0468722	0.0920771	0	0	0	0	0	0	0	0	0	0	0	0	0	0	0	0	0	0	0	0
LOC_Os01g02590	4.34286	4.4076	4.33531	5.26181	4.91372	5.24377	4.1616	4.12894	4.20615	3.56064	3.7925	3.73602	5.19343	5.48458	5.58371	5.35869	5.01682	4.7914	4.94157	5.07807	5.11851	4.525	4.34643	4.3441
LOC_Os01g02600	2.09841	2.19432	1.91607	4.60075	4.46492	4.46356	2.4397	2.65618	2.32422	2.73885	3.24094	3.16708	2.96472	2.76564	2.57161	3.60213	4.17458	3.73253	3.12495	2.7795	3.00692	3.20333	3.37795	3.24935
LOC_Os01g02610	0.416769	0.451755	0.260793	1.15005	0.670893	0.954682	0.822137	0.863099	1.02894	0.405237	0.625119	0.467955	1.27638	1.25259	0.638481	1.30485	1.29341	1.20731	0.677404	0.999407	0.977169	0.710614	0.692065	0.544185
LOC_Os01g02680	0.303874	0.303334	0.673025	0.046773	0.0466896	0.164853	0.596472	0	0.344563	0	0.089233	0	0.962143	0.71436	0	0.134928	0.175025	0	0	0.174951	0	0	0.0905817	0.0464607
LOC_Os01g02690	0	0	0.0468722	0	0.0466896	0.0430126	0.150192	0.209127	0.254219	0	0.089233	0	0.139591	0	0.046486	0	0	0	0.0472483	0.0901259	0.0902752	0.0451983	0	0
LOC_Os01g02700	5.01569	5.00094	5.03276	2.57114	3.17928	2.93123	0.242282	0.10835	0.470282	2.39188	2.60228	2.84684	5.78792	6.12439	6.05299	2.1263	2.80689	2.38254	0.450184	0.43781	0.505613	1.92623	1.8833	1.99214
LOC_Os01g02710	0.521468	0.451755	0.375408	1.15005	1.50689	1.53932	0.449667	0	0.157838	2.06288	2.07797	2.01194	0.624643	0.800684	1.07955	1.37923	1.31227	1.35867	0.707129	0.293513	0.746759	1.12269	1.75068	1.5674
LOC_Os01g02720	5.30686	5.41676	5.34907	6.21628	5.97882	6.1299	5.69486	5.83978	6.19645	5.7982	5.8826	5.78282	5.85107	6.13689	6.03509	6.59571	6.24923	6.05219	5.80131	5.97759	5.94263	5.91385	5.81273	5.80609
LOC_Os01g02730	0.710504	0.618089	0.580477	2.82031	2.54477	2.81815	2.9774	3.28324	3.39491	2.23177	1.87962	2.22399	1.75296	1.87349	0.726769	2.60058	2.70356	2.04579	2.87947	3.42411	3.02992	2.57645	2.20049	2.53065
LOC_Os01g02750	0.303874	0.341895	0.375408	3.29251	3.11501	3.19708	2.95716	3.19384	2.96739	2.90422	3.10312	2.9156	0	0	0.046486	2.65399	3.15907	2.64068	2.84646	3.13751	3.17622	3.20333	2.90926	3.3956
LOC_Os01g02760	1.07402	1.00204	1.19402	0.26028	0.374098	0.2772	0.561148	0.434001	0.585918	0.440141	0.364147	0.364416	1.53426	1.74875	1.41688	0.443048	0.36761	0.173401	0.414592	0.255065	0.293966	0.710614	0.473835	0.135121
LOC_Os01g02770	0.487406	0.6796	0.731581	1.08431	0.941843	1.31202	0.936826	0.981802	0.792624	0.776924	0.793897	0.871964	0.491978	0.55791	0.046486	1.37923	0.903533	0.820715	0.847205	0.975957	1.11258	0.653381	0.539626	1.05661
LOC_Os01g02780	0.0935426	0.0474373	0.0468722	0.178629	0	0	0.101845	0.0551918	0.157838	0.0460449	0.089233	0.131967	0.225672	0.18256	0.0915209	0.134928	0.0457868	0.213679	0.0929981	0.0457666	0	0	0	0
LOC_Os01g02790	0.138134	0.0933643	0.0922694	0	0	0	0	0	0	0	0	0	0.183274	0.0941656	0.218759	0	0	0	0	0	0	0	0	0
LOC_Os01g02810	0.650203	0.520607	0.515307	1.01543	1.01411	1.20245	0.851675	0.923671	0.885837	0.776924	0.654656	0.794408	0.0480469	0	0.0915209	0.510792	0.903533	0.712435	0.764801	0.630346	0.774254	0.738401	0.720711	1.16586
LOC_Os01g02830	2.88044	2.88453	2.97007	3.39549	2.72782	2.99286	1.97299	2.54489	2.42083	2.45297	2.85855	3.05515	3.60588	3.36567	3.15779	2.04866	2.78005	3.01009	1.89916	1.53688	1.64659	2.13923	2.7022	2.16002
LOC_Os01g02840	0.38011	0.451755	0.447052	0.84064	0.757651	0.627358	0.697536	1.01001	0.792624	0.57188	0.500526	0.871964	0.345867	0.305758	0.544436	0.218343	0.600208	0.625535	0.584369	0.599988	0.631218	0.43304	0.602548	0.836311
LOC_Os01g02850	0.824035	0.6796	0.64283	0.178629	0.135767	0.125372	0.196972	0.303323	0.387698	0.440141	0.173267	0.434261	0.183274	0.18256	0.218759	0.0913394	0.175025	0.213679	0.137342	0.293513	0.133379	0.0890235	0.216608	0.2976
LOC_Os01g02860	1.63696	1.45325	1.57598	2.96736	2.89025	2.96517	0.761181	1.01001	0.944793	1.92183	2.57164	2.84684	2.04107	2.27636	2.76471	2.63893	2.88454	2.75427	1.11452	1.27393	1.43893	2.37876	2.43466	2.52246
LOC_Os01g02870	2.3841	2.28617	2.33966	2.6864	2.57694	3.00922	2.01275	2.30414	2.57807	1.87157	1.95278	1.51191	2.91376	3.38907	3.62029	3.07352	2.6674	2.51738	2.22099	2.93959	2.74038	2.27823	1.96937	2.07292
LOC_Os01g02880	6.77944	6.80967	6.79398	7.25123	7.79955	7.32685	7.9852	7.81827	7.75053	7.63278	7.66106	7.59952	6.98841	6.63576	6.19968	6.44098	6.95441	6.81124	7.32256	7.33752	7.31678	7.51651	7.55865	7.54534
LOC_Os01g02884	5.62736	5.60786	5.61613	6.39411	6.4486	6.50591	5.77798	5.83978	6.27895	5.6699	5.65947	5.64141	6.09285	6.14103	6.01916	6.71629	6.19375	5.88921	5.97553	6.22641	6.09555	5.96399	5.80606	5.66711
LOC_Os01g02890	3.85109	3.88481	3.80849	1.23329	1.75199	1.61253	3.97625	4.41133	4.56205	3.09152	2.02241	1.77678	3.03793	2.88241	2.77164	3.23245	2.18493	2.78801	3.91799	3.95158	3.96884	3.55543	3.06818	3.42667
LOC_Os01g02900	5.3537	5.39858	5.34556	2.53878	3.295	3.03075	5.56491	5.26736	5.34401	4.05304	3.45332	3.18744	4.83792	4.15062	2.77855	4.04638	3.5531	4.00918	5.7726	5.85681	5.89803	4.36709	4.33258	4.54556
LOC_Os01g02910	2.77143	2.88453	2.78201	2.44586	2.80454	2.56135	2.01275	1.73978	1.67657	2.51158	2.40784	2.57264	2.30108	2.25613	1.99274	2.69097	3.08425	2.69148	3.36296	3.26874	3.05815	2.91761	2.83914	2.77096
LOC_Os01g02920	6.01355	6.00401	5.94942	5.97007	6.34675	6.30852	6.54959	6.39208	6.42457	6.46863	6.48736	6.60291	5.89113	5.56283	4.98863	6.0016	6.11069	6.25999	6.40026	6.56377	6.48793	6.28865	6.34954	6.27098
LOC_Os01g02930	2.71368	2.78309	2.42197	0.918157	1.40305	0.762177	2.48752	2.19778	2.09617	2.23177	1.26526	1.10396	1.76739	1.81938	1.12358	1.59747	1.4884	1.69376	2.79202	2.86496	2.69074	2.13923	2.02785	2.14941
LOC_Os01g02940	4.52808	4.47854	4.4896	1.98756	2.36301	2.04162	4.70939	4.81665	4.89104	3.30539	2.07797	1.79016	4.04821	3.58424	2.86539	3.57865	2.6892	2.94579	4.63056	4.69571	4.68184	3.39447	3.43524	3.55675
LOC_Os01g02950	0.587271	0.618089	0.411675	0	0.0466896	0.0430126	0.370254	0.10835	0.300098	0.2168	0.089233	0.0453437	0.526306	0.490249	0.372638	0.335066	0.175025	0.0893039	0.222138	0.471737	0.472425	0.252113	0.332505	0.372456
LOC_Os01g02960	4.20556	4.30155	4.13837	4.72099	4.58446	4.50837	4.32847	4.65411	4.66426	4.52077	4.5638	4.55324	4.77685	4.51005	4.5803	4.67666	4.37396	4.2216	4.53849	4.57214	4.48373	4.30805	4.43554	4.46233
LOC_Os01g02980	0.138134	0.0474373	0.0468722	0	0	0	0	0	0	0	0	0	0.0480469	0	0	0	0	0	0.0472483	0	0.0458436	0.0451983	0.0460016	0
LOC_Os01g03020	3.60328	3.68183	3.52372	3.56172	3.78263	3.96505	4.25299	4.25804	4.50931	3.26215	3.34878	3.30862	3.96306	4.21229	4.18002	4.18502	3.54515	3.3987	3.83629	4.13215	3.98951	3.94046	3.45669	3.59633
LOC_Os01g03030	5.66594	5.60092	5.68443	5.17762	5.1161	5.3091	6.98901	7.23489	6.88971	4.51054	4.47346	4.38265	5.34657	4.98283	4.62693	5.07099	5.07042	5.16838	5.79006	5.8862	5.90193	5.17023	5.10858	5.55005
LOC_Os01g03040	2.46509	2.46276	2.24232	2.7011	2.80454	2.72877	1.9182	1.85312	1.62342	2.43578	2.49206	2.32856	2.1106	2.31598	2.66395	1.77327	2.34915	1.91753	2.09175	2.28327	2.02405	2.23011	2.16966	2.00396
LOC_Os01g03050	3.47878	3.32078	3.36632	2.73005	2.84473	2.99286	3.21185	3.34544	3.4211	3.41472	2.88993	3.03843	3.30835	3.12479	3.13108	3.07911	2.73883	2.99284	2.95574	3.48351	3.24662	3.23781	3.16516	3.1781
LOC_Os01g03060	7.88892	7.88629	7.91966	6.77536	6.63632	6.72933	6.87901	6.95643	6.75258	6.74822	6.76042	6.70402	7.27878	7.90243	8.48948	7.19207	7.15118	7.00515	6.94231	6.81033	6.85402	6.59589	6.72582	6.73493
LOC_Os01g03070	7.31308	7.34241	7.29584	8.181	8.05428	8.10313	7.51788	7.69092	7.77078	7.82805	7.97878	7.89564	7.74493	7.91539	7.98047	8.23908	8.18929	7.99737	7.35783	7.41067	7.37406	8.00473	7.86166	7.70434
LOC_Os01g03080	1.43732	1.26541	1.275	0.299436	0.259848	0.240715	1.44303	1.70568	1.54937	0.603018	0.173267	0.740287	0.139591	0.13904	0.297749	0.0463924	0.471917	0.291013	0.974877	0.852629	0.774254	0.363368	0.507106	0.218647
LOC_Os01g03090	5.53867	5.54418	5.55259	5.70709	5.61924	5.7186	5.24836	5.25857	5.23899	5.61845	5.53992	5.53217	5.67388	5.8745	5.90868	5.75505	5.96413	5.87751	5.50922	5.47196	5.57062	5.76137	5.62185	5.69563
LOC_Os01g03100	2.9695	3.01554	2.97614	2.76543	2.88383	2.66136	3.3528	2.65618	3.02317	3.20241	3.10312	2.89098	3.4492	3.55556	3.44051	3.32944	3.12214	3.34984	4.18418	3.74167	4.09685	3.32744	3.41785	3.52839
LOC_Os01g03110	4.81745	4.84019	4.8842	6.28678	6.36414	6.0392	5.42331	5.60219	5.52516	6.58041	6.69662	6.71239	5.41458	5.57717	5.73241	6.32109	6.54112	6.53149	5.59021	5.49585	5.62637	6.62502	6.63326	6.74332
LOC_Os01g03130	5.18597	5.3247	5.1701	2.67155	2.38134	2.87877	5.30418	6.67797	5.89857	3.73942	3.93171	4.08445	1.56761	2.32572	2.37616	3.42472	2.98785	3.69034	2.31086	2.5762	2.20667	3.35013	3.55541	3.92639
LOC_Os01g03144	5.30075	5.30165	5.30154	5.12137	4.97385	5.1111	5.00718	5.34554	5.35764	4.55899	4.40559	4.54931	5.52586	5.90811	6.29902	5.16729	4.78337	4.56299	5.20772	5.28305	5.19933	4.4866	4.30919	4.45374
LOC_Os01g03160	4.64471	4.42791	4.56198	3.9168	4.0946	3.84865	4.36221	4.22533	4.55023	4.62873	4.01947	4.19421	4.3484	4.26891	4.10238	4.58926	3.95519	4.07898	4.46427	4.54849	4.53285	4.46597	4.22671	4.1688
LOC_Os01g03170	0	0	0	0	0	0	0	0.0551918	0.054554	0.0460449	0.0453063	0	0	0	0	0	0	0	0.180363	0.0457666	0.0902752	0.0451983	0	0
LOC_Os01g03190	0	0	0.0922694	0	0	0.0430126	0.051821	0	0	0	0	0.0893055	0.0480469	0.047851	0.046486	0	0	0	0	0.0457666	0	0	0	0.0464607
LOC_Os01g03220	0	0	0	0	0	0	0.101845	0	0	0	0	0	0	0	0	0.0463924	0	0	0	0	0	0	0	0
LOC_Os01g03240	0.223382	0.137874	0.0468722	0.178629	0.178324	0.125372	0.150192	0	0.254219	0	0.173267	0.0453437	0.686665	0.984038	0.478151	0.25831	0.133219	0.213679	0	0.215564	0.175233	0.290159	0.216608	0.177488
LOC_Os01g03260	0	0.0474373	0	0	0.0466896	0	0	0.10835	0.054554	0	0.173267	0	0.0480469	0	0.046486	0	0.0457868	0	0.0929981	0	0	0	0.0460016	0
LOC_Os01g03270	0	0.0474373	0.0468722	0	0.135767	0	0.101845	0.10835	0.157838	0.0460449	0	0	0	0	0	0	0	0.0453429	0	0	0.0902752	0.0890235	0.0460016	0
LOC_Os01g03290	0	0	0.0468722	0	0	0	0.101845	0.0551918	0	0	0	0	0	0	0	0	0	0	0	0	0	0	0	0
LOC_Os01g03300	0	0	0	0	0	0	0	0	0	0.0460449	0	0	0	0	0	0	0	0	0	0	0	0	0	0
LOC_Os01g03310	0.0475293	0.0474373	0.0922694	0	0	0	0	0.0551918	0	0	0	0	0	0	0.046486	0	0	0	0	0	0	0	0	0
LOC_Os01g03320	0.416769	0.263714	0.136282	0	0	0	0	0.10835	0	0	0	0	0	0	0.135192	0	0	0	0.0472483	0.0901259	0	0.0451983	0	0
LOC_Os01g03330	3.87763	3.82481	3.72808	0.374696	0.785448	0.539972	3.5368	1.31144	2.71984	1.52656	1.18656	1.30377	2.65142	2.01262	0.755037	1.16467	0.471917	1.55956	1.72122	1.4201	1.55444	0.765662	1.17861	0.938393
LOC_Os01g03340	7.90976	7.92847	7.91058	2.20936	3.69008	2.41349	6.37305	6.2522	6.14944	5.64861	3.9704	3.92072	6.72902	5.86952	4.3495	4.64497	3.96416	5.04405	6.0302	5.85441	5.84957	4.68705	4.42252	4.68609
LOC_Os01g03360	7.58933	7.67057	7.58127	1.25337	2.07842	1.68221	4.40019	5.58939	4.91151	4.45403	2.5324	2.3377	5.97041	5.30794	4.08857	3.84457	2.78681	3.48351	5.68475	5.83254	5.55386	3.59016	3.01713	3.28369
LOC_Os01g03370	2.10965	1.97879	2.12708	0	0	0	1.80196	0.159618	0.915616	0	0	0	1.25607	0.45519	0	0	0	0	0.0472483	0	0	0	0.0905817	0
LOC_Os01g03380	0.181387	0.137874	0.220472	0.337557	0.51359	0.312786	0.051821	0.0551918	0.300098	0.474221	0.500526	0.252868	0.139591	0.0941656	0	0.177239	0.293632	0.684046	0.180363	0.330962	0.368019	0.0451983	0.256284	0.0914718
LOC_Os01g03390	4.28454	4.38701	4.37717	6.54021	8.26316	6.8863	4.66433	4.18878	4.13831	5.7736	7.04847	7.38562	5.93571	5.4382	5.08225	3.57073	5.72563	6.12791	4.54055	3.59546	3.89248	3.77256	5.78841	5.26581
LOC_Os01g03420	0	0	0	0	0	0	0.101845	0.34821	0.054554	0	0	0	0	0	0	0	0	0	0	0	0	0	0	0
LOC_Os01g03480	0.487406	0.92793	0.411675	1.01543	0.81272	1.164	0.487792	1.03768	1.13401	0.57188	0.625119	0.820726	1.05912	1.10206	1.28738	1.46712	0.903533	1.03818	0.707129	0.927883	0.953311	1.03578	0.662839	0.607534
LOC_Os01g03490	4.37349	4.42567	4.38404	2.86667	2.34444	2.38869	3.72811	3.46745	3.25049	3.60361	3.43216	3.4628	3.44022	3.63994	4.15902	4.02047	3.47576	3.82644	4.34644	3.81289	4.26618	3.1629	3.48619	3.76904
LOC_Os01g03500	2.99397	2.8515	2.93934	3.08967	2.97718	2.9483	2.73741	2.8324	2.96027	2.667	2.41649	2.61085	3.00787	3.24256	3.28441	3.1969	3.23514	3.1307	2.9742	3.04476	2.76799	2.86186	2.91547	2.64829
LOC_Os01g03510	5.29829	5.2315	5.1148	5.64289	5.67881	5.6859	5.18595	5.40119	5.36305	5.31069	5.09366	5.31331	5.22382	5.3868	5.33138	5.35869	5.37955	5.38007	5.43455	5.17779	5.33707	5.47898	5.35575	5.36653
LOC_Os01g03520	5.58973	5.58995	5.5342	5.96551	6.06923	5.98094	5.88899	5.86606	6.13211	5.82155	6.16573	6.11337	6.21429	6.03892	5.95815	6.1845	5.74831	5.70369	5.8303	5.91346	5.9396	6.00817	5.94456	5.87287
LOC_Os01g03530	2.60668	2.6664	2.82298	0.337557	0.916926	0.2772	3.08701	2.5545	2.80186	1.027	0.920874	0.945563	1.46516	1.1467	1.07955	0.835363	0.505075	0.846561	2.94954	2.22478	2.63933	0.990284	1.37161	1.61442
LOC_Os01g03549	0.521468	0.486592	0.411675	0.610917	0.51359	0.598813	1.18906	1.91411	2.09617	0.603018	0.399469	0.434261	0.686665	0.855491	0.258794	0.753833	0.660315	0.767591	0.551974	1.33049	1.02373	1.50886	1.00316	1.01048
LOC_Os01g03570	1.41936	1.41758	1.86466	1.88833	1.64984	1.73563	1.74012	1.83747	1.97412	1.29829	1.24598	1.26596	1.80981	1.49625	1.2078	1.7026	1.80031	1.84246	1.83329	1.86512	1.86691	1.44284	1.42481	1.7748
LOC_Os01g03590	0	0.0933643	0	0	0	0	0	0	0	0	0	0	0	0	0	0	0	0	0	0	0	0	0	0
LOC_Os01g03620	3.779	3.83836	4.00229	0.0920771	1.14861	0.627358	4.86415	4.46835	4.92072	2.87263	1.49489	1.1462	3.58974	2.68472	1.98082	2.18968	1.21542	2.34677	5.57719	5.144	5.20186	2.53744	2.65845	2.48077
LOC_Os01g03630	2.13187	2.0387	2.06012	0.046773	0.0466896	0	1.74012	1.72283	1.8094	0.980332	1.64959	1.79016	1.70881	1.38888	0.913916	0.177239	0.36761	0.467948	1.98659	1.95181	2.42188	0.653381	1.0263	0.135121
LOC_Os01g03640	4.02144	3.89457	4.0288	0	0	0.0430126	5.64195	3.35097	4.98533	0.369467	0.46762	0.252868	3.79021	3.2579	2.7437	0.297198	0.0457868	0.131965	5.50499	6.27104	5.92204	0	0.633008	0.477926
LOC_Os01g03650	4.34761	4.30643	4.25024	4.32288	4.57652	4.32666	4.56306	4.37111	4.59693	4.70426	4.63221	4.74923	4.59474	4.23314	4.32614	4.172	4.05092	3.9146	4.42457	4.54849	4.43504	4.71004	4.58714	4.51698
LOC_Os01g03660	1.9311	2.20482	2.09399	1.6055	1.57218	1.66854	1.23461	1.75652	1.56825	1.29829	1.24598	1.1462	1.87786	2.36402	2.32993	2.13706	1.52118	1.37652	1.59971	2.05613	1.7049	1.20466	1.21933	1.3251
LOC_Os01g03670	0.0475293	0.0933643	0	0	0	0.0430126	0	0	0.10712	0.0460449	0	0	0	0	0	0	0.0457868	0	0	0.0457666	0	0	0	0
LOC_Os01g03680	8.2906	8.34064	8.29625	0.701403	2.2775	0.837408	4.54056	6.78286	5.77202	4.71499	2.27151	1.66501	5.83404	5.22451	3.6915	3.56676	2.85269	3.55971	6.3505	5.92192	5.96592	3.83823	3.18071	3.93876
LOC_Os01g03690	5.79426	5.73282	5.80351	2.63376	2.96508	3.25768	6.17333	6.81719	6.83281	3.12408	2.8458	3.17219	4.27207	3.90645	3.18402	3.58652	3.3121	3.47525	4.02807	4.5	4.05823	3.50779	3.18071	3.21417
LOC_Os01g03710	2.65351	2.91682	2.90159	2.30866	2.04431	1.94288	3.97625	4.29003	4.35757	2.46149	2.40784	2.29141	2.74184	2.60699	2.01629	2.60833	2.06776	2.39135	3.47087	3.71004	3.40011	2.42224	1.83171	2.34796
LOC_Os01g03720	1.30668	1.58768	1.55991	0.84064	0.916926	0.539972	2.61357	1.57959	1.97412	1.70935	1.52719	1.54386	2.98954	2.71467	2.10681	1.61297	1.02281	1.3406	2.33961	2.41116	2.48148	1.5249	1.07148	1.24768
LOC_Os01g03730	4.04797	4.04822	4.20962	1.44015	2.21755	1.62674	6.2502	5.7755	5.79723	1.99408	1.97637	2.25327	4.5243	4.05434	3.11481	1.85374	2.04539	2.51738	6.39456	6.35808	6.2412	1.74633	1.87057	1.80213
LOC_Os01g03740	1.20555	1.43552	1.31384	1.38661	1.61927	1.61253	3.85021	4.47343	4.47222	1.09429	1.3758	1.35869	1.33565	1.12455	0.963212	1.48407	1.08991	1.30375	1.24183	1.25457	1.60125	1.07989	1.13671	1.24768
LOC_Os01g03750	2.79251	2.8177	2.78201	1.9388	2.07842	1.83687	2.73741	2.59231	2.8945	2.91046	2.56388	2.45995	2.36886	2.23561	1.69008	2.31814	2.01118	2.14285	2.69893	2.52864	2.63933	2.68753	2.26998	2.1062
LOC_Os01g03760	6.33715	6.27642	6.34187	6.88922	6.95017	6.91299	6.46193	6.58785	6.49098	7.18595	7.36053	7.34682	6.49124	6.3499	6.08188	6.51347	6.70259	6.78809	6.33035	6.30907	6.44634	7.06503	7.14153	7.06052
LOC_Os01g03810	0.181387	0	0.260793	0.136002	0.0466896	0.0847799	0.051821	0	0.157838	0	0.0453063	0.0453437	0.139591	0.0941656	0.297749	0	0.215654	0	0.137342	0.0901259	0.133379	0.0451983	0.133825	0
LOC_Os01g03820	6.01804	6.09783	6.02818	7.0896	6.96316	7.11295	7.07722	7.36002	7.46102	6.43441	6.84772	6.8397	6.80352	6.81626	6.63284	7.26867	7.17744	7.05727	6.77653	7.02726	6.92167	7.10393	6.98945	7.13128
LOC_Os01g03870	2.84725	2.88453	2.73269	4.30616	4.8194	4.3375	3.5185	3.39976	3.57365	5.00455	4.6993	4.61281	3.45366	3.12479	3.15779	4.08856	4.18228	4.64444	4.54878	4.22707	4.4479	4.76173	5.17219	5.02749
LOC_Os01g03890	2.21748	2.07349	2.04865	0.0920771	0.219662	0.0847799	0.880621	2.01499	1.62342	1.8327	2.09961	2.1941	2.27103	2.07169	1.90716	0.0913394	0.0457868	0.625535	1.92469	0.903232	1.61652	0.990284	1.35343	0.477926
LOC_Os01g03900	0.264189	0.416057	0.54826	0.0920771	0	0.0430126	0.196972	0.159618	0.157838	0.175969	0	0	0.0480469	0.13904	0.135192	0.0463924	0.0457868	0	0.262738	0.133162	0.175233	0.0890235	0	0
LOC_Os01g03914	5.94932	6.04913	6.01572	6.88198	6.94402	6.87518	6.2939	6.22011	6.12097	7.84605	7.91423	7.92721	6.79078	6.82744	6.80369	7.21224	6.72475	7.07446	6.66594	6.1797	6.51008	7.69107	7.71365	7.6709
LOC_Os01g03940	1.62134	1.3435	1.49378	1.10656	1.03742	1.04209	1.57285	1.09148	1.45112	1.27914	0.739802	0.712445	1.23547	1.10206	1.34431	1.03262	0.952433	1.01557	2.06903	2.23469	2.11287	0.966984	1.00316	1.14466
LOC_Os01g03950	3.31365	3.56851	3.3983	0.671867	1.08293	0.347514	2.55192	3.33433	3.12228	1.68045	0.433947	0.399761	2.73451	2.5665	2.16064	1.81406	0.878447	1.26595	3.24633	2.75215	2.98943	2.18033	1.79176	2.75706
LOC_Os01g03980	1.07402	0.977756	1.57598	0.446225	0.479961	0.414561	1.94585	2.49587	1.8715	1.80618	1.67864	2.11124	1.05912	1.37018	1.34431	0.335066	0.600208	0.625535	0.99911	0.903232	0.774254	0.710614	0.507106	0.576207
LOC_Os01g03989	0	0	0	0	0	0	0	0	0	0.0460449	0	0	0	0	0.046486	0	0	0	0	0	0	0	0	0
LOC_Os01g04000	0	0	0	0	0	0	0	0.0551918	0	0	0	0	0	0	0	0	0	0	0	0	0	0	0	0
LOC_Os01g04010	4.28949	4.48502	4.23514	4.88763	4.62156	5.1411	4.994	5.47261	5.29387	5.53109	4.83932	5.77527	5.22904	5.17149	4.89964	5.19587	5.0593	5.70015	5.01025	5.38115	4.96888	5.95514	5.35803	5.33178
LOC_Os01g04020	8.76634	8.78214	8.76581	9.16366	8.73649	9.03118	8.72866	8.75865	8.59128	8.89318	8.86253	8.80645	8.86489	9.04164	9.26957	9.21178	9.44488	9.1696	8.40166	8.45732	8.45687	8.80011	8.79789	8.73851
LOC_Os01g04030	3.89072	3.78339	3.73883	3.71076	3.72279	3.86072	3.74001	4.01176	3.66414	4.28912	3.55472	3.84261	3.7472	3.57202	3.52911	3.54269	4.03398	3.88996	3.87281	3.59546	3.57445	3.97006	3.92515	4.08225
LOC_Os01g04040	0	0	0	0	0	0	0	0	0	0	0	0.0453437	0	0	0	0	0	0	0	0	0	0	0	0
LOC_Os01g04050	7.05997	7.01079	7.06413	1.33101	2.88383	1.41384	5.8511	5.55151	5.22716	3.48744	2.61736	2.61837	4.66768	3.8603	1.6303	2.32756	2.75959	3.70454	4.50715	3.72419	3.93269	3.31366	4.72608	5.23229
LOC_Os01g04080	0.0475293	0.0933643	0.0468722	0	0.135767	0	0.196972	0	0	0.0460449	0	0	0	0	0.046486	0	0	0	0.222138	0.0901259	0.175233	0.0890235	0.133825	0.0464607
LOC_Os01g04090	0.264189	0.222975	0.178991	0	0	0	0.101845	0.10835	0.10712	0.133947	0.0453063	0	0.0480469	0.13904	0.046486	0.25831	0	0.131965	0.180363	0.174951	0.0458436	0.252113	0.0905817	0
LOC_Os01g04100	1.91837	1.66575	1.98989	0.84064	1.08293	0.999046	1.6251	1.82164	1.56825	1.77917	1.44505	1.24668	1.80981	1.4789	1.36279	1.07799	0.852917	1.3406	1.98659	1.75921	1.7049	1.24396	1.33502	1.24768
LOC_Os01g04110	3.24904	3.18949	3.19482	3.0269	2.97114	3.03075	2.92278	2.84811	2.41041	3.52451	3.33059	3.28045	2.98337	2.86248	2.96555	3.15517	3.06214	3.17217	3.10276	2.81297	3.0693	3.20333	3.17036	3.16237
LOC_Os01g04120	2.86062	2.95464	2.9882	3.87205	3.66411	3.68516	4.78789	4.69378	4.75353	4.94958	4.31369	4.60904	5.20009	5.20617	4.84972	4.21833	3.7664	4.16879	5.61591	5.5224	5.44366	4.14634	4.04326	4.01082
LOC_Os01g04130	1.40118	1.13973	1.31384	2.2499	1.97357	1.89672	1.65891	1.50226	1.43065	2.4096	2.50022	2.32856	1.93007	2.00052	1.85588	2.50415	2.2933	2.08973	1.72122	1.77288	1.74714	2.91761	2.43466	2.31986
LOC_Os01g04160	3.58729	3.72987	3.64293	2.46321	2.65435	2.55393	2.23076	2.95355	2.87189	2.31874	1.89208	1.82957	1.99279	1.8331	2.00456	1.97862	1.77334	2.01192	2.35846	1.96378	2.35971	2.14962	2.40848	2.49759
LOC_Os01g04170	2.44748	2.37252	2.46575	0	0.337011	0.0847799	0.596472	1.8991	0.973391	1.39041	0.290797	0.131967	0.655987	0.684398	0.258794	0.91253	0.505075	0.712435	1.22137	0.537288	1.256	0.653381	0.906731	1.12315
LOC_Os01g04190	6.4448	6.3883	6.47637	6.81263	7.00144	6.85156	7.26834	7.17307	7.16039	6.52966	6.54074	6.43792	6.76001	6.55164	6.29181	6.66843	6.76722	6.73805	7.17449	6.88028	7.00127	6.70861	6.68233	6.65846
LOC_Os01g04200	4.83618	4.87512	4.97637	5.44757	5.65641	5.63673	5.43799	5.57412	5.78013	4.65682	4.82153	5.00588	4.98555	5.16337	5.26781	5.15146	5.0992	5.22244	5.35933	5.39889	5.25406	5.074	4.92074	4.87814
LOC_Os01g04210	0.138134	0.222975	0.300019	0	0.219662	0.203282	0.410507	0.391743	0.509866	0.0906655	0.213517	0.173404	0.26686	0.224805	0.135192	0.218343	0.090165	0.131965	0.707129	0.255065	0.368019	0.172872	0.216608	0.258663
LOC_Os01g04220	0.181387	0.341895	0.178991	0.046773	0.0466896	0.0847799	0.196972	0.434001	0.254219	0.0906655	0.0453063	0.0893055	0	0.18256	0.046486	0.218343	0.175025	0.131965	0.484918	0.255065	0.403667	0.0890235	0.216608	0.177488
LOC_Os01g04230	1.05088	1.39942	1.57598	0.0920771	0.337011	0	0.449667	0.981802	0.726959	0.69259	0.213517	0.173404	0.830969	0.590587	0.478151	0.407944	0.255169	0.252864	1.262	1.21505	1.23636	0.499502	0.633008	0.607534
LOC_Os01g04250	1.02737	1.38102	1.17304	1.71091	1.7799	1.78714	1.65891	1.98688	1.79345	1.95841	1.95278	2.03461	1.61623	1.18999	0.963212	2.03722	1.82677	1.91753	1.43184	1.75921	1.8016	2.10762	1.87057	2.0503
LOC_Os01g04260	5.42854	5.29552	5.44515	3.44434	3.31421	3.68855	4.68499	5.13112	4.77196	4.34314	2.97434	3.34534	4.04229	4.04258	4.03769	3.94595	4.07872	4.1992	4.99527	4.47093	4.76984	4.23922	4.0001	4.35567
LOC_Os01g04280	6.84858	6.84827	6.83754	6.72007	6.54526	7.16833	6.20514	6.47474	6.08947	6.76553	6.92323	6.88873	4.80683	4.64646	4.38385	7.02908	6.72651	7.14222	5.95554	7.0492	6.51823	6.89143	6.89481	7.34761
LOC_Os01g04290	0.487406	0.586321	0.375408	0	0.0466896	0.125372	0.630953	0.628504	0.85543	0.440141	0.173267	0.252868	0.26686	0.265849	0.218759	0.371965	0.215654	0.767591	0.899637	0.660078	0.71873	0.653381	0.539626	0.697629
LOC_Os01g04300	4.64664	4.66688	4.73117	1.49178	2.43497	1.65474	4.51771	4.54265	4.4495	3.52043	2.17289	2.07889	3.76527	3.49644	2.70075	3.56676	2.90332	3.55971	4.66125	4.42621	4.46065	4.18976	4.02328	4.05126
LOC_Os01g04324	1.26707	1.07252	1.25518	0.641714	0.178324	0.539972	0.561148	1.21779	1.00143	0.980332	0.711975	0.740287	1.21457	1.10206	1.469	0.985779	0.569189	0.655087	0.950231	0.852629	0.879276	0.966984	0.369156	0.809621
LOC_Os01g04330	7.83195	7.80042	7.83351	3.84253	3.5951	4.46751	5.55259	6.21179	5.44574	4.8395	4.48378	4.47669	2.54661	3.55556	4.05769	4.57153	4.43115	4.65179	2.83977	3.40228	3.18649	5.11698	4.9437	5.32237
LOC_Os01g04340	0	0.0933643	0	0	0.0919155	0	0.051821	0.209127	0.206833	0.133947	0.0453063	0.0893055	0.0480469	0	0	0	0	0.213679	0	0.0457666	0	0	0.0460016	0.0464607
LOC_Os01g04350	6.62401	6.60196	6.60967	5.62373	5.29354	5.81327	6.14528	5.50642	5.54554	5.56311	5.47517	5.76684	6.4972	6.1153	5.4322	4.85504	5.68913	5.50603	5.90914	6.19818	5.96518	5.56878	5.55482	5.65123
LOC_Os01g04360	0.264189	0.0474373	0.220472	0.299436	0.0919155	0	0.286213	0.553819	0.157838	0.0460449	0	0.0453437	0.183274	0.382408	0.372638	0.177239	0.215654	0.0893039	0	0	0.0458436	0.172872	0.0905817	0
LOC_Os01g04370	1.14128	1.16145	0.731581	0.046773	0.219662	0.240715	0.328845	0.434001	0.254219	0.0460449	0.173267	0.291017	0.80324	2.106	2.47294	0.0463924	0.331095	0.131965	0.484918	0.630346	0.631218	0.131557	0.0905817	0.0914718
LOC_Os01g04380	1.05088	0.738596	0.842013	2.48034	1.7091	2.29394	0.370254	0.514975	0.344563	1.19989	1.9288	1.63567	0.183274	0.13904	0.218759	0.835363	2.3215	2.0233	0.484918	0.133162	0.215906	1.12269	1.50933	0.938393
LOC_Os01g04390	1.45505	1.48805	1.38853	1.9388	1.42089	1.91999	2.76096	4.24029	3.25632	1.33585	1.54307	1.49567	0.559835	0.684398	1.34431	1.94227	1.68929	1.67945	1.39579	1.08957	1.1758	1.60255	1.61992	1.73279
LOC_Os01g04409	5.60371	5.66316	5.59854	6.36442	6.24594	6.37684	6.478	6.37591	6.52941	6.06741	6.04824	5.97376	6.51333	6.08695	5.62833	6.57806	6.23448	6.29561	6.39627	6.50406	6.46122	6.33773	6.28866	6.39174
LOC_Os01g04430	0.303874	0.416057	0.136282	0.337557	0.298946	0.762177	0.242282	0.256994	0.254219	0.332788	0.252674	0.655097	1.17184	0.45519	0.297749	0.407944	0.090165	0.36441	0.551974	0.717764	0.472425	0.563036	0.0905817	0.2976
LOC_Os01g04440	0.61908	0.520607	0.447052	0.299436	0.219662	0.164853	0.561148	0.591645	0.760165	0.256508	0.433947	0.53307	1.8645	1.10206	0.478151	0.696803	0.215654	0.434254	0.137342	0.330962	0.255464	0.290159	0.294898	0.576207
LOC_Os01g04450	3.03582	2.78309	3.07556	3.93867	3.91121	3.81492	3.9181	4.15444	4.08689	3.7499	3.92263	3.91768	4.10041	3.87364	3.40972	4.61065	4.0053	4.12459	3.853	3.91197	4.01279	4.13854	4.30683	3.95407
LOC_Os01g04460	0.416769	0.451755	0.411675	1.40468	1.83414	1.55426	0.630953	1.01001	0.85543	1.027	1.35795	1.1462	1.7384	1.42557	1.05702	2.08245	2.06776	1.69376	1.04639	0.852629	1.19627	1.26322	1.33502	1.39858
LOC_Os01g04470	0.223382	0.222975	0.0922694	0.26028	0.0919155	0.164853	0.242282	0.159618	0.254219	0.2168	0.213517	0.0453437	0.183274	0	0.0915209	0.0913394	0.215654	0.0893039	0.137342	0	0.215906	0	0.133825	0
LOC_Os01g04480	1.91837	1.60364	1.85152	2.86014	2.46966	2.86085	3.26221	3.0313	3.46204	1.94632	2.56388	2.41747	3.3328	2.78695	1.94446	3.04524	2.77326	2.51738	2.5179	3.12157	2.91728	2.52154	2.36378	2.40256
LOC_Os01g04490	0.851074	0.7094	0.815188	0.26028	0	0.0847799	0.630953	0.981802	0.944793	0.0460449	0.0453063	0.213683	1.23547	0.71436	0.44383	0.218343	0.293632	0.213679	0.262738	0.367465	0.331468	0.363368	0.4049	0.372456
LOC_Os01g04500	2.40249	2.52274	2.49984	2.84698	2.90299	3.00922	2.42011	2.51568	2.36796	2.73182	2.81996	2.70569	2.5213	2.5665	2.77855	2.60058	2.95222	2.98704	2.80583	2.78626	2.76114	2.23011	2.75855	2.66328
LOC_Os01g04510	0.0935426	0.263714	0.220472	0.410904	0.135767	0.203282	0.150192	0.209127	0.206833	0	0.089233	0.0453437	0.139591	0.224805	0.218759	0.0913394	0.215654	0.252864	0.0472483	0.174951	0.0458436	0.131557	0.0460016	0.177488
LOC_Os01g04520	0	0.0933643	0.0468722	0.046773	0	0.0430126	0	0.0551918	0.10712	0	0	0	0.139591	0.13904	0	0	0	0.0453429	0.0472483	0	0.0458436	0	0.0460016	0
LOC_Os01g04530	2.21748	2.47149	2.34904	3.61701	3.45933	3.78673	3.7121	4.08982	4.06713	3.02984	3.36227	3.22734	3.6337	3.23741	2.90377	4.22843	3.76298	3.66877	3.18428	3.61836	3.49818	3.50779	3.44815	3.63864
LOC_Os01g04540	0.979155	1.00204	0.815188	2.63376	2.62388	2.71554	2.24196	2.47578	3.04354	1.60556	1.80255	1.84247	1.83741	1.61219	0.782762	3.30102	2.47999	2.24355	2.27161	2.55261	2.58603	2.17017	1.58918	1.81561
LOC_Os01g04550	0.954433	0.6796	0.815188	0.136002	0	0	0.410507	0.591645	1.10845	0.175969	0.089233	0.131967	1.89109	2.03654	1.30661	0.297198	0.0457868	0.0453429	0.262738	0.0901259	0.215906	0.0451983	0.0905817	0.0914718
LOC_Os01g04560	0	0	0	0	0	0	0.101845	0	0.054554	0	0	0	0	0	0	0	0	0	0	0	0	0	0	0
LOC_Os01g04570	1.47257	1.3435	1.45954	0.84064	0.81272	1.18336	2.40026	2.59231	2.60574	1.477	1.18656	1.26596	2.57968	2.09465	1.03413	1.16467	0.976275	1.01557	1.06946	1.11126	0.953311	1.14362	0.979653	1.28691
LOC_Os01g04580	3.88746	3.85845	3.89109	5.50208	5.38836	5.45059	4.80875	4.7534	5.00624	5.47118	5.39541	5.56854	4.61681	4.10329	2.98358	5.18942	5.69991	5.75065	4.72075	5.25654	4.93273	5.91613	5.6713	5.72181
LOC_Os01g04590	1.1192	1.09527	1.04035	2.12469	2.33506	2.24872	2.44939	2.25783	2.52109	1.8195	1.61995	1.67947	1.1278	1.00843	1.03413	1.30485	2.33077	2.21407	2.09175	1.5996	1.8149	1.63248	1.81851	1.76093
LOC_Os01g04600	1.9311	1.87743	1.77006	2.06913	1.93686	2.22089	1.90417	1.83747	1.82518	1.99408	1.99957	1.67947	1.50013	2.19369	2.16064	2.40971	2.52917	2.51738	1.59971	1.96378	2.06914	2.2104	1.99305	2.18099
LOC_Os01g04620	4.77749	4.87512	4.70766	0.374696	0.670893	0.44695	5.94659	5.88332	6.23534	2.08511	2.04489	2.184	2.59593	2.20429	1.36279	1.71702	0.718017	1.67945	4.88905	4.85362	4.58619	1.28222	1.09355	1.10131
LOC_Os01g04630	7.58682	7.59974	7.52832	8.43066	8.13549	8.01524	7.95596	8.06112	7.83987	8.42865	8.40557	8.3919	7.41269	7.70766	8.01211	7.50113	8.23293	8.05531	8.18953	7.72036	7.97874	8.29929	8.4124	8.33764
LOC_Os01g04640	2.54178	2.19432	2.33021	0.410904	0.941843	0.44695	2.07669	1.39938	1.62342	1.00385	0.399469	0.564558	1.584	1.18999	0.544436	0.835363	0.92819	0.992609	1.79228	1.15367	1.78818	1.28222	1.38956	1.76093
LOC_Os01g04650	7.14163	7.10488	7.17147	7.04205	7.1962	7.00049	7.00018	6.98647	7.3604	7.62403	7.47335	7.50581	7.46451	7.23069	7.02949	7.78746	6.9416	7.20476	7.34607	7.44604	7.37153	7.61629	7.5258	7.19034
LOC_Os01g04660	1.38277	1.48805	1.38853	0.786547	0.640775	0.655348	1.51863	0.923671	1.23194	0.69259	0.739802	0.53307	1.39259	1.1685	0.987242	0.696803	0.600208	0.625535	2.01063	1.62996	1.89223	0.593784	0.748799	0.576207
LOC_Os01g04670	3.67313	3.57662	3.7636	2.27958	2.12267	1.93148	1.94585	1.94366	1.85622	2.00578	1.24598	1.79016	0.987005	1.61219	1.67537	1.39724	2.4204	2.51738	2.12516	2.25432	1.78818	2.01977	1.69402	1.61442
LOC_Os01g04690	1.02737	1.16145	0.731581	2.77935	2.82478	3.12884	1.67552	1.44142	1.47132	2.06288	2.52442	2.61837	0.624643	0.71436	0.668514	1.77327	3.01687	2.8659	1.88623	1.74541	1.69054	2.00841	2.59023	2.77786
LOC_Os01g04699	0.416769	0.303334	0.136282	0.730346	0.374098	0.509626	0.822137	0.767188	0.760165	0.633497	0.625119	0.328184	0.716704	0.524476	0.44383	0.696803	0.600208	0.399755	0.820257	0.773231	0.82772	0.466653	0.473835	0.511436
LOC_Os01g04710	2.07566	2.10746	1.95345	0.26028	0.337011	0.125372	1.16573	1.82164	1.79345	1.15857	0.290797	0.213683	1.37386	1.1467	0.478151	0.753833	0.175025	0.56455	2.01063	2.02219	1.55444	0.710614	0.57143	0.697629
LOC_Os01g04720	3.29407	3.64375	3.39377	1.6055	1.66488	1.61253	2.33901	2.71734	2.76961	2.25155	1.47847	1.70795	2.83379	2.53326	2.42096	2.14774	1.8783	1.73586	2.83304	3.01055	3.25152	2.11824	1.66484	1.93154
LOC_Os01g04730	6.85443	7.02973	6.86518	6.06614	5.57014	6.27846	5.55372	6.09071	5.95612	7.13026	5.9362	6.79601	5.99053	6.49882	5.98749	6.2019	6.38845	7.1159	6.21159	6.17842	5.73093	6.97007	6.37735	6.66871
LOC_Os01g04750	0.0475293	0.181052	0.260793	0.178629	0	0.125372	0.596472	0.434001	0.344563	0.474221	0.433947	0.467955	0.655987	0.45519	0.335679	0.218343	0.090165	0.213679	0.137342	0.133162	0.175233	0.213036	0.133825	0.135121
LOC_Os01g04800	3.62694	3.78688	3.70999	0.701403	0.81272	1.06313	3.92158	2.47578	3.82186	3.19732	2.85855	3.41177	4.8549	4.4689	3.51265	1.28564	0.746025	1.46261	1.63106	2.30224	1.69054	1.60255	1.49282	1.48546
LOC_Os01g04814	7.44261	7.3998	7.42676	7.01915	7.17304	7.06452	7.56935	7.60539	7.47827	7.35724	7.47491	7.48668	7.29971	7.38332	7.45295	6.99141	6.93971	7.03391	7.1473	6.95714	7.01249	7.31067	7.4511	7.37347
LOC_Os01g04830	0.223382	0	0.0922694	0	0	0	0	0.10835	0	0.0460449	0	0.213683	0	0	0	0	0	0	0	0	0	0	0	0
LOC_Os01g04840	0.680669	0.379452	0.481583	3.03272	2.89025	2.72877	1.06845	1.11764	1.25542	2.33738	2.57164	2.66995	1.31616	1.40734	1.56793	3.90876	3.14336	3.67239	2.0225	1.367	1.55444	3.20831	3.40908	3.46138
LOC_Os01g04860	3.47878	3.43666	3.2953	3.76072	3.64906	3.68516	4.25022	4.08652	4.36568	2.89796	3.19645	3.22241	3.75083	3.94171	4.04057	3.90876	3.62651	3.13595	4.84293	4.87279	4.87834	3.26672	2.90303	3.14646
LOC_Os01g04870	2.58268	2.5641	2.54951	3.8914	3.679	3.7772	3.31618	3.58931	3.38961	3.24251	3.166	3.14641	3.03197	2.9843	2.68614	3.53458	3.68916	3.544	3.34417	3.15327	3.32772	3.68602	3.70628	3.8629
LOC_Os01g04880	4.48558	4.50214	4.57203	4.89084	4.88831	4.84858	4.03214	4.10625	3.98524	4.78793	4.64882	4.76795	4.61282	4.75315	4.90122	5.01523	4.82992	4.78139	4.81078	4.75202	4.73178	4.79684	4.74189	4.62998
LOC_Os01g04900	2.5082	2.3818	2.37682	2.70839	2.16561	2.90232	2.08914	1.86861	2.25602	2.61448	2.46731	2.39137	2.47811	3.39371	3.54134	3.31055	2.66006	1.9655	2.3205	2.75215	2.34145	2.12877	2.48562	2.81188
LOC_Os01g04910	3.66934	3.61649	3.59642	4.0404	3.79977	4.01181	2.65604	3.0518	2.22067	3.66022	3.54686	3.43325	3.19021	3.37976	3.52091	3.58652	3.96118	4.10865	2.94331	2.47946	2.56256	3.75226	3.76246	3.89499
LOC_Os01g04920	7.50113	7.54889	7.49358	4.05764	4.63308	4.21824	9.06387	8.56546	8.67936	3.42782	3.71401	3.64689	7.75107	7.61117	7.45025	4.67297	4.2813	4.80135	9.81803	9.83583	9.79296	3.56322	3.35985	3.96015
LOC_Os01g04930	5.838	5.87108	5.87182	5.92618	6.06569	5.9417	5.5582	5.75168	5.6288	7.14752	6.85012	6.93426	6.14625	6.27837	6.36928	5.75941	5.64983	5.93811	6.40763	6.06353	6.13916	6.9908	6.64545	6.61529
LOC_Os01g04950	5.42066	5.47971	5.48718	3.26804	3.76529	3.84561	5.37835	5.76312	5.71176	4.37956	3.88263	4.22655	5.35495	5.39492	5.36042	4.22086	3.7664	3.74633	5.23348	5.06285	5.1398	4.32189	4.2192	4.15562
LOC_Os01g04990	3.55887	3.62041	3.70635	3.50003	3.5185	3.66121	3.10552	3.00351	2.73662	4.85413	5.22005	5.28523	3.95363	3.78111	3.60096	3.14987	3.47994	3.58296	3.49663	3.47099	3.60922	3.81232	3.97653	3.94796
LOC_Os01g05010	4.04797	4.18707	4.14915	3.65524	3.64527	3.54632	3.85386	4.02909	3.92795	4.35004	3.89506	3.95082	4.08034	3.84683	3.66939	3.59044	3.79014	3.6395	3.93065	3.80292	3.82178	4.28939	4.09067	4.07386
LOC_Os01g05040	0.0475293	0	0	0	0	0	0	0	0	0	0	0	0	0	0	0	0	0	0	0	0	0	0	0
LOC_Os01g05050	0.0935426	0.0933643	0.0922694	0.641714	0.410256	0.627358	0.196972	0.10835	0.344563	0.749357	0.532697	0.364416	0.456814	0	0.408673	0.781525	0.471917	0.56455	0.414592	0.215564	0.293966	1.37365	0.979653	1.01048
LOC_Os01g05060	4.21339	4.43015	4.31391	4.27212	4.48413	4.38424	4.19079	3.88801	3.82186	5.1434	5.02888	4.87229	4.62277	4.49934	4.49068	4.31388	4.4568	4.25817	4.33459	4.52647	4.54886	5.01842	4.82008	5.13486
LOC_Os01g05064	3.47444	3.396	3.52786	3.59357	3.74065	3.49303	4.11059	3.56099	3.47709	4.67342	4.5638	4.68979	3.73624	3.31279	2.84581	3.40705	3.61516	4.06529	4.07157	3.8456	3.96586	4.61394	4.63683	4.56165
LOC_Os01g05070	5.59973	5.60489	5.58272	5.66835	5.70361	5.64461	5.10087	5.17071	4.98005	5.71691	5.73227	5.66702	5.32357	5.31284	5.31486	5.37355	5.60656	5.5381	5.42341	5.17779	5.46174	5.72971	5.58337	5.6285
LOC_Os01g05080	2.5082	2.65112	2.51659	2.11375	1.93686	2.41349	4.14679	4.18569	4.43672	2.06288	1.64959	1.94174	2.15515	2.16143	2.19199	2.24045	2.2352	2.34677	4.52603	4.92117	4.5044	2.11824	1.85773	1.95609
LOC_Os01g05090	5.92089	5.94886	5.95788	6.09355	5.91577	6.03986	5.22315	5.13593	4.90781	6.00685	5.86849	5.84585	5.57998	5.76335	6.07067	5.83486	6.34619	6.15983	5.77961	5.65935	5.68277	5.68846	5.96491	6.04865
LOC_Os01g05100	0.223382	0.137874	0.300019	0	0	0	0.370254	0.209127	0.10712	0.0460449	0	0	0	0	0	0	0	0	0	0	0	0	0	0.0464607
LOC_Os01g05105	0	0.0933643	0.0468722	0.046773	0	0.164853	0.101845	0.256994	0	0.133947	0.327938	0.0453437	0.0480469	0.047851	0.135192	0.177239	0.133219	0.0893039	0.0929981	0.0457666	0.0902752	0.0890235	0.216608	0.177488
LOC_Os01g05120	0.138134	0	0	1.01543	1.10516	0.627358	0.328845	0.733747	0.470282	0.440141	0.767103	1.01559	0.0945451	0.305758	0.372638	0.477318	0.471917	1.35867	0.222138	0.745764	0.505613	0.398624	0.369156	0.372456
LOC_Os01g05130	4.73094	4.74629	4.71493	4.87958	4.67269	4.7302	4.39267	4.32694	4.20615	4.42165	4.54224	4.2962	4.43678	4.63476	4.97968	4.70405	5.10597	4.96367	4.44896	4.31847	4.43073	4.5624	4.51945	4.7559
LOC_Os01g05140	3.91975	3.89781	3.87494	3.32608	3.12048	3.58685	2.61357	2.8559	2.77774	3.42347	2.96258	3.09343	3.16864	3.36567	3.50851	3.09575	3.53716	3.59826	3.23618	3.24441	3.07483	3.27149	3.26092	3.13037
LOC_Os01g05150	1.41936	1.65047	1.60759	1.33101	1.80727	1.68221	1.3836	1.56065	1.18381	1.60556	1.24598	1.49567	1.584	1.33204	1.2078	0.7256	0.746025	1.37652	1.77835	2.26403	1.8149	1.90186	1.31637	1.46849
LOC_Os01g05160	0	0	0	0	0	0	0	0	0	0.0460449	0	0	0	0	0	0	0	0	0	0	0	0	0.0460016	0
LOC_Os01g05170	0.38011	0.0933643	0.0468722	0.701403	0.729307	0.598813	0.524936	0.475056	0.157838	0.803975	0.500526	0.740287	0	0.382408	0.478151	0.575497	0.746025	1.35867	0.340662	0.43781	0.538054	1.07989	0.955753	1.36231
LOC_Os01g05180	3.61516	3.52309	3.56858	3.56172	3.39312	3.42961	3.27317	3.15647	2.80186	3.63408	3.44066	3.56364	3.28849	3.52207	3.77669	3.52232	3.56887	3.38994	3.44464	3.27356	3.34157	3.67528	3.511	3.59633
LOC_Os01g05210	0	0	0	0	0	0	0.051821	0	0	0	0	0	0	0.047851	0.046486	0	0	0	0.0472483	0.0457666	0	0	0	0
LOC_Os01g05220	0.929279	0.876322	0.868349	0.178629	0.0466896	0.203282	0.561148	0.514975	0.85543	0.133947	0	0.0893055	0.559835	0.490249	0.408673	0.134928	0.255169	0.173401	0.414592	0.504885	0.538054	0.398624	0.0905817	0.2976
LOC_Os01g05250	0.264189	0.341895	0.260793	0.136002	0.0919155	0.125372	0	0.159618	0.10712	0.0460449	0.213517	0.0453437	0.0945451	0.13904	0.218759	0.0913394	0.133219	0.131965	0	0.0457666	0.0458436	0.0451983	0.175811	0.135121
LOC_Os01g05260	0.223382	0	0.136282	0	0.0466896	0	0	0.159618	0	0.0460449	0.131862	0	0.139591	0.55791	0.177581	0	0.0457868	0	0.0472483	0.0457666	0.0902752	0.0451983	0	0
LOC_Os01g05280	1.14128	1.28533	0.993267	0.374696	0.337011	0.539972	0.936826	1.21779	1.27852	0	0.173267	0.131967	0.936845	0.855491	0.755037	0.835363	0.600208	0.252864	0.736253	1.04519	0.904379	0.363368	0.256284	0.2976
LOC_Os01g05289	5.23683	5.3247	5.24738	5.61212	5.49005	5.71029	5.00225	4.92062	4.48469	5.80658	5.67937	5.67515	5.1854	5.14836	5.24183	5.60427	5.73002	5.80768	5.07864	4.77088	4.86402	5.72884	5.78587	5.84932
LOC_Os01g05310	0.223382	0.0474373	0.136282	0.918157	0.990421	0.837408	0	0.0551918	0.344563	1.72359	1.66419	1.73587	0.306904	0.55791	0.135192	0.218343	0.437979	0.740277	0.0472483	0.471737	0.175233	1.03578	1.21933	1.12315
LOC_Os01g05330	0	0	0	0	0	0	0	0	0	0	0	0	0	0	0	0	0.0457868	0	0	0	0	0	0	0
LOC_Os01g05340	0.0475293	0.0933643	0	0	0	0	0.328845	0.434001	0.300098	0.369467	0.327938	0.364416	0	0.047851	0	0	0.090165	0.252864	0.450184	0.255065	0.215906	0.0890235	0.0460016	0
LOC_Os01g05350	0.138134	0	0	0	0.178324	0	0	0	0	0.0906655	0.089233	0	0.0480469	0	0.046486	0.134928	0	0	0	0.133162	0	0.0890235	0.0905817	0.0464607
LOC_Os01g05360	0.181387	0.181052	0.136282	0.136002	0.0466896	0.0430126	0	0	0	0.0906655	0.131862	0	0.139591	0.13904	0.335679	0	0	0.0453429	0	0	0	0	0.0460016	0
LOC_Os01g05380	0	0	0.136282	0	0.0466896	0.203282	0.051821	0.10835	0	0.175969	0	0	0	0.047851	0.0915209	0	0.0457868	0.0893039	0.0929981	0.0457666	0.0458436	0.172872	0	0.0914718
LOC_Os01g05390	0	0	0	0.547278	1.63464	0.977034	0.051821	0.0551918	0	0.133947	0.213517	0.291017	0	0	0	0.134928	0.569189	0.213679	0.0472483	0.133162	0.403667	0	0.216608	0.408476
LOC_Os01g05400	0	0.181052	0.0922694	0.178629	0.0919155	0.240715	0.101845	0.0551918	0.10712	0.0906655	0.173267	0.0893055	0	0.047851	0.135192	0.218343	0.133219	0	0.0929981	0.255065	0.0458436	0.213036	0.0460016	0.0914718
LOC_Os01g05410	0.264189	0.303334	0.515307	0.374696	0.135767	0.240715	0.487792	0.767188	0.344563	0.256508	0.173267	0.213683	0.456814	0.6538	0.511674	0.0913394	0.215654	0.399755	1.04639	0.903232	1.00064	0.327228	0.216608	0.135121
LOC_Os01g05420	6.28791	6.26015	6.27084	6.35283	6.26704	6.51691	6.34995	6.40276	6.43361	6.10596	6.36483	6.6067	5.81854	6.48205	6.04013	6.3439	6.14856	6.27375	5.83871	5.82845	5.91819	6.44912	6.05132	6.079
LOC_Os01g05430	2.20705	2.3818	2.38596	0.446225	0.916926	0.709751	2.50622	2.50581	2.52109	1.35427	0.654656	0.625544	1.98046	1.7342	1.89451	1.20613	0.852917	1.26595	1.80608	1.75921	1.96562	1.57199	1.38956	1.38056
LOC_Os01g05440	0.0475293	0	0.0468722	0.579449	0.298946	0.414561	0.196972	0.159618	0.254219	0.0460449	0.089233	0.131967	0.0480469	0.0941656	0	0.606793	0.505075	0.684046	0.0929981	0.215564	0.215906	0.327228	0.473835	0.2976
LOC_Os01g05450	0	0	0	0.178629	0.298946	0.203282	0.101845	0.209127	0.157838	0.0906655	0.089233	0.173404	0	0	0	0.218343	0.133219	0.399755	0.137342	0.215564	0.0902752	0.172872	0	0.135121
LOC_Os01g05460	0.38011	0.222975	0.411675	1.40468	1.10516	1.41384	0.630953	0.553819	0.760165	0.980332	1.08173	0.945563	0.0480469	0.305758	0.218759	1.07799	1.19525	1.08236	0.925156	0.826645	1.19627	1.44284	0.88158	1.03373
LOC_Os01g05470	5.38526	5.36387	5.3514	6.09564	6.14495	5.97401	5.42454	5.61831	5.60272	5.70799	5.74777	5.83782	5.1404	5.43033	5.56487	5.9183	5.83725	5.92073	5.54258	5.47927	5.61311	6.00817	5.81356	5.79507
LOC_Os01g05480	0.138134	0.181052	0.375408	0	0.0466896	0	0	0.10835	0.206833	0.133947	0	0.0453437	0.139591	0.71436	0.809964	0	0	0	0.0929981	0	0.175233	0.0451983	0	0
LOC_Os01g05490	9.60254	9.60986	9.60942	9.72449	9.93664	9.66483	9.61709	9.32247	9.22296	10.1271	10.4873	10.4583	9.31922	9.58214	9.87421	8.95275	9.47572	9.59301	10.0612	9.82751	9.93025	9.79627	9.96753	9.88918
LOC_Os01g05500	7.03403	7.02826	7.0509	7.80641	7.92532	7.95106	7.48645	7.62091	8.13432	7.19364	7.65924	7.68527	8.15612	8.35363	8.09738	8.38795	7.59553	7.46047	7.38049	7.82352	7.67893	7.59341	7.39888	7.154
LOC_Os01g05510	0	0	0	4.95202	4.7346	4.89334	5.02512	4.75131	5.22568	4.71854	4.74464	4.72679	0	0	0	5.17775	4.75437	4.81123	5.25628	5.45403	5.3474	4.96797	4.77128	4.89728
LOC_Os01g05530	0.416769	0.181052	0.54826	5.51358	5.62886	5.53776	6.01834	6.05899	6.12893	5.30005	5.52899	5.53714	0.624643	0.55791	0.335679	5.62161	5.53311	5.54995	6.27747	6.16681	6.25652	5.6331	5.51039	5.73162
LOC_Os01g05540	4.11643	4.04822	4.14107	5.13361	5.23678	5.35676	4.89107	4.88869	4.83371	5.49627	5.522	5.48872	1.95549	3.49212	4.33553	5.15146	5.16292	5.24083	4.7901	4.68671	4.88624	5.35096	5.27596	5.29737
LOC_Os01g05550	0	0	0	0	0	0	0	0	0	0	0	0	0	0	0	0	0	0	0	0	0	0.0890235	0	0
LOC_Os01g05560	4.72547	4.63229	4.72217	5.45192	5.46771	5.53494	5.24975	5.302	5.2609	5.47329	5.26742	5.37344	5.14317	5.16608	5.01225	5.24269	5.26928	5.46803	5.4133	5.38561	5.39356	5.05617	5.13941	5.18245
LOC_Os01g05585	0	0	0	0	0	0	0	0	0	0	0.0453063	0	0	0	0.046486	0.0463924	0	0.0453429	0	0	0	0	0	0
LOC_Os01g05600	0.710504	0.795273	0.673025	1.38661	1.4385	1.43014	1.59048	1.92896	2.30184	1.33585	1.73503	1.37654	1.33565	1.1467	1.32558	2.09354	1.80031	1.42879	1.43184	1.61486	1.55444	1.80006	1.58918	1.59892
LOC_Os01g05610	5.5634	5.4969	5.63255	5.41785	5.5058	5.56753	5.34239	5.28045	5.00278	6.0083	5.42785	5.36452	5.79674	5.87699	6.06786	5.58279	5.65722	5.73257	5.90994	5.79115	5.8169	5.62661	5.85776	5.7236
LOC_Os01g05620	2.49968	2.70389	2.58964	3.18161	2.84473	3.07286	3.07454	3.25405	3.50674	3.16638	3.54686	3.31789	3.84563	3.89668	3.83082	3.66667	3.5922	3.33622	3.30096	3.97247	3.53079	3.70727	3.57516	3.9449
LOC_Os01g05630	4.43062	4.53163	4.51274	4.57505	4.80928	4.54997	5.19894	4.80664	4.69248	5.44993	4.84253	4.58813	4.63462	4.58495	4.6231	5.07379	4.99656	5.136	5.66879	5.54449	5.59105	4.90193	4.98118	4.90203
LOC_Os01g05640	1.48988	1.22472	1.25518	0.786547	0.546453	0.861638	1.6421	1.37789	1.56825	0.980332	0.767103	0.921445	2.60399	2.19369	1.1872	1.12198	0.878447	0.846561	1.58378	1.53688	1.53849	0.682281	0.93145	0.668218
LOC_Os01g05650	10.0364	10.134	10.0439	11.9207	12.1791	11.9212	8.25694	8.1927	7.70596	11.0989	11.8753	11.8834	9.0707	9.94482	10.6667	10.2472	11.967	11.6576	9.58036	9.53841	9.63866	10.3362	11.1362	11.3769
LOC_Os01g05660	5.19787	5.14828	5.13256	4.62599	4.25976	4.62973	5.67847	5.98542	5.89577	3.99846	4.08602	4.02627	4.77507	4.63476	4.8149	4.45168	4.48823	4.43255	4.48587	4.7451	4.47329	4.29875	4.3021	4.31593
LOC_Os01g05670	6.07146	6.06002	5.98521	5.58266	5.63747	5.58582	5.92677	5.97383	5.6411	6.58967	7.06884	7.04514	5.81941	5.75256	5.82532	5.8472	5.89624	5.96786	5.90514	5.65566	5.75182	5.8682	6.02859	5.78055
LOC_Os01g05680	3.34727	3.37291	3.46884	3.30699	3.29983	3.46562	3.6754	3.56575	3.82186	3.57642	3.26028	3.50398	3.55275	3.5431	3.62796	3.68144	3.33072	3.47525	3.76034	3.95758	3.92964	3.64257	3.42658	3.6462
LOC_Os01g05694	3.1973	2.91682	2.91428	2.82703	2.65435	2.52388	3.22883	3.19997	3.07027	2.83378	3.12965	3.01582	2.97718	2.77278	3.03636	2.81003	2.6674	2.65538	3.03406	2.84568	2.97766	3.1107	2.83914	2.9769
LOC_Os01g05710	3.36614	3.51889	3.42072	0.410904	0.610014	0.682806	1.3836	2.70013	2.23255	0.88221	0.654656	0.399761	0.686665	0.419258	0.258794	1.03262	0.952433	0.767591	1.04639	1.31188	0.853729	0.653381	0.57143	1.03373
LOC_Os01g05720	1.96862	1.81026	2.06012	0	0.178324	0	0.286213	0.10835	0.206833	0.2168	0	0.0453437	1.25607	0.828348	0.218759	0.335066	0.175025	0.56455	0.222138	0.293513	0.215906	0.531619	0.57143	0.668218
LOC_Os01g05744	0.954433	1.00204	0.759992	2.29903	2.20731	2.57607	2.47808	2.36	2.59657	1.40815	1.49489	1.77678	1.584	1.79154	1.51931	2.8693	2.25483	2.11122	2.46669	2.83269	2.67624	1.88952	1.7084	1.80213
LOC_Os01g05760	0	0	0	0.0920771	0.0466896	0.125372	0	0	0.157838	0.0460449	0	0	0	0.0941656	0	0.0463924	0	0	0.0472483	0.0457666	0	0	0.0460016	0.0914718
LOC_Os01g05770	0	0	0	0	0	0	0	0	0	0	0	0	0	0	0.046486	0	0	0	0	0	0	0	0.0905817	0
LOC_Os01g05780	0.303874	0.341895	0.54826	0.26028	0.298946	0.381427	0.328845	0.256994	0.300098	0.295152	0.173267	0.131967	0.559835	0.590587	0.697935	0.407944	0.36761	0.434254	0.0472483	0.330962	0.0458436	0.290159	0.294898	0.335513
LOC_Os01g05790	5.64388	5.70721	5.70009	5.87445	6.02255	5.8778	6.00772	6.2133	6.03794	6.25369	6.36594	6.33497	5.74757	5.79261	5.85501	6.06283	6.09444	6.08377	5.90032	5.92881	5.9837	6.18833	6.26271	6.37591
LOC_Os01g05800	5.15917	5.13324	5.19372	5.13497	5.21139	5.28914	5.17138	4.97351	4.97122	5.28572	5.32482	5.24329	5.15966	5.31529	5.54679	5.41613	5.21018	5.04824	5.19072	5.18803	5.16209	5.36551	5.30345	5.44774
LOC_Os01g05810	3.79649	3.86177	3.7495	4.51186	4.55851	4.649	3.90759	4.0997	4.12244	4.28192	3.94073	4.01491	3.43119	3.51783	3.59706	5.09602	4.32374	4.7075	4.42009	4.21711	4.26133	4.93383	4.6629	4.60304
LOC_Os01g05820	3.11603	3.06824	3.0585	3.32133	3.46793	3.65775	2.54289	2.57353	2.41041	3.19732	2.5324	2.40882	2.63578	2.45557	1.84276	3.25237	3.68555	3.50396	2.93705	2.50426	2.9111	3.1107	3.26092	3.46138
LOC_Os01g05830	4.55711	4.47421	4.56802	3.8022	3.81671	4.0571	3.872	4.09642	3.89095	3.15592	2.82646	3.01582	4.33636	4.16967	4.11607	4.0088	3.93708	4.15851	3.85963	3.5993	3.6506	3.80248	3.68463	3.9662
LOC_Os01g05840	1.8795	2.07349	1.89059	0.0920771	0.374098	0.203282	3.02355	2.66508	2.6943	0.256508	0.290797	0	1.23547	0.933985	1.10173	0.335066	0.293632	0.467948	1.22137	1.17443	1.1758	0.363368	0.4049	0.544185
LOC_Os01g05850	0.416769	0.416057	0.411675	0	0	0	0.101845	0.209127	0.10712	0.2168	0.0453063	0	0.655987	0.524476	0.372638	0.0913394	0.090165	0.0893039	0.180363	0.367465	0.368019	0.0890235	0.294898	0.0914718
LOC_Os01g05860	1.91837	1.929	1.95345	1.87543	1.91186	1.94288	1.60789	1.88394	1.76101	2.19136	2.11031	2.10053	1.85102	2.33539	2.75074	2.59279	2.43768	2.35579	1.66175	1.83936	1.8016	2.38756	2.39965	2.37552
LOC_Os01g05870	3.06498	2.91042	3.14183	3.29251	3.72279	3.28481	3.38346	2.65618	3.04354	2.89796	3.01476	3.25172	3.1632	2.76564	2.40321	2.76912	3.78339	2.9577	2.63077	2.51243	2.68351	2.64412	2.91547	2.49759
LOC_Os01g05880	0	0	0	0	0	0	0.370254	0.209127	0.344563	0.0906655	0.089233	0.0893055	0	0	0	0.177239	0.0457868	0.291013	0.137342	0.0901259	0.0458436	0.0890235	0.0460016	0.135121
LOC_Os01g05890	0.0475293	0	0	0.26028	0.298946	0.44695	0.449667	0.303323	0.387698	0.405237	0.252674	0.173404	0	0	0	0.0913394	0.403224	0.291013	0.484918	0.745764	0.660983	0.290159	0.175811	0.0914718
LOC_Os01g05900	5.03939	4.88495	5.01224	6.19047	6.2403	6.35033	5.93283	5.83782	5.62091	6.75213	6.32002	6.14691	4.47243	4.59505	4.63075	6.28527	6.52656	6.55568	6.2947	6.13541	6.32667	6.1094	6.43899	6.44744
LOC_Os01g05940	2.06415	1.87743	2.09399	0.75872	0.410256	0.539972	1.69195	1.33393	1.45112	0.663346	0.500526	0.712445	1.584	1.31258	0.987242	0.667419	0.36761	0.399755	2.30114	1.9153	2.31361	0.593784	0.662839	0.638195
LOC_Os01g05960	1.22635	1.07252	1.33288	0.579449	1.34819	0.598813	0.410507	0.256994	0.387698	2.05164	2.03369	2.184	1.93007	1.59619	1.56793	0.606793	0.600208	0.846561	0.647054	0.504885	0.82772	0.89474	1.09355	0.862517
LOC_Os01g05970	7.14608	7.16223	7.24366	6.90755	6.80283	6.94027	6.9201	6.87297	6.52096	6.95091	6.58264	6.46163	6.90076	6.84786	7.15612	6.83337	7.08041	7.06761	7.20638	7.01437	7.206	6.93711	7.00809	7.02797
LOC_Os01g05980	0.38011	0.451755	0.64283	0.046773	0.0466896	0.0430126	0.051821	0.0551918	0	0	0.173267	0.0893055	0.774967	0.344592	0.177581	0.0463924	0.215654	0	0	0	0	0.0451983	0.0460016	0
LOC_Os01g06000	2.47382	2.46276	2.4484	3.33553	3.42881	3.39267	2.90175	2.93159	3.16009	2.81396	2.85219	3.01012	3.08475	2.93426	3.25502	3.78426	3.21525	3.3086	2.88598	3.26391	3.01847	3.38131	3.0903	3.14646
LOC_Os01g06010	6.27049	6.35275	6.29167	6.16287	6.13688	6.28576	6.0648	5.92281	5.69683	6.46387	5.82693	5.95011	6.095	6.16021	6.17112	6.22792	6.41487	6.55421	6.5832	6.44337	6.53792	6.25417	6.24372	6.39061
LOC_Os01g06020	3.85109	3.80079	3.78794	4.31335	4.25728	4.35893	4.13782	4.12249	4.3163	3.97485	4.04199	4.06256	4.17534	4.31852	4.31431	4.55758	4.22769	4.12986	4.14671	4.35529	4.33473	4.15152	4.16029	4.05126
LOC_Os01g06030	0	0	0.0468722	0	0.0466896	0.0847799	0.051821	0.0551918	0	0	0	0	0	0	0	0.0463924	0	0	0.137342	0	0	0.0451983	0	0
LOC_Os01g06040	0	0	0	1.83602	1.10516	1.55426	0.101845	0.209127	0.300098	1.49371	0.968693	1.16686	0	0	0	0.407944	1.29341	1.14619	0	0	0	0.593784	0.776351	0.576207
LOC_Os01g06050	2.27851	2.58032	2.60538	2.96736	2.69888	3.14374	3.3528	3.33433	3.49693	3.13477	2.8458	2.74745	2.93308	3.05039	3.04211	3.84785	3.17975	3.07166	3.63063	3.85205	3.84465	3.3901	3.16516	3.14112
LOC_Os01g06060	0.181387	0.0933643	0.136282	0	0	0	0	0.10835	0.054554	0.0460449	0	0	0.0480469	0	0.046486	0.0463924	0	0	0.0929981	0.0457666	0.0458436	0.131557	0	0.218647
LOC_Os01g06080	0.342495	0.222975	0.300019	0	0.0919155	0	0	0	0	0	0	0	0.345867	0.382408	0.335679	0	0	0	0	0	0	0	0	0
LOC_Os01g06120	0	0	0	0	0	0	0	0	0	0	0	0	0.139591	0.265849	0.135192	0	0	0	0	0	0	0	0	0
LOC_Os01g06130	0.264189	0.137874	0.220472	0	0	0	0	0	0.054554	0.0906655	0	0	0	0	0.046486	0	0	0	0.222138	0	0.0902752	0.0451983	0	0.0464607
LOC_Os01g06140	0.0935426	0.0474373	0.0468722	0.374696	0.337011	0.312786	0	0.10835	0	0.2168	0.46762	0.53307	0.0480469	0.047851	0.046486	0.218343	0.537488	0.36441	0.180363	0.0901259	0.215906	0.252113	0.294898	0.372456
LOC_Os01g06150	0.554745	0.451755	0.481583	0.046773	0.0466896	0.0847799	0.150192	0.159618	0	0	0.213517	0	0.0945451	0.18256	0.218759	0.134928	0.0457868	0.0453429	0.262738	0.133162	0.0902752	0.131557	0.216608	0.135121
LOC_Os01g06210	0	0	0.0468722	0	0	0	0	0	0	0	0	0	0.0945451	0.224805	0	0	0	0	0	0	0	0	0	0
LOC_Os01g06220	3.40771	3.47185	3.48169	4.1273	3.90489	3.951	4.05771	4.33811	4.26517	3.58814	3.4236	3.79694	3.37108	2.91503	2.40321	4.0634	4.33991	4.85327	4.05433	4.57605	4.007	3.73167	3.61003	3.0007
LOC_Os01g06230	0.903679	0.6796	0.54826	0.0920771	0.298946	0.0430126	0.328845	0.303323	0.300098	0.507514	0.594965	0.467955	0.962143	0.772479	1.05702	0.835363	0.660315	0.56455	0.414592	0.43781	0.660983	1.22444	0.955753	0.836311
LOC_Os01g06240	0	0	0	0	0	0	0	0	0.054554	0	0	0	0	0	0	0	0	0	0	0	0	0	0	0
LOC_Os01g06250	1.18444	1.09527	1.31384	0	0.0919155	0.312786	0.697536	0.733747	0.429581	1.17938	0.173267	0.213683	0.491978	0.45519	0.511674	0.835363	0.215654	0.712435	0.899637	1.55282	1.27537	0.89474	0.662839	0.836311
LOC_Os01g06270	5.51667	5.54418	5.59559	6.10188	6.2787	6.25178	5.91982	5.73276	5.95433	5.87435	5.94444	5.97669	5.83917	5.83328	5.76839	6.09767	5.91487	5.8402	6.02946	5.97463	6.02362	6.12198	6.0055	6.0052
LOC_Os01g06280	5.32144	5.46232	5.40186	5.11727	5.30319	5.39772	5.20037	5.00013	5.44957	5.06729	5.34194	5.57242	5.12788	4.78702	4.37931	4.77808	4.89547	4.91412	4.69317	5.14531	4.65805	5.26521	5.02204	4.90676
LOC_Os01g06290	6.57923	6.67126	6.62857	6.74244	6.67538	6.64415	6.62743	6.73242	6.88877	6.61423	6.31483	6.43419	7.05274	7.332	7.38843	7.10434	6.77786	6.64997	6.85953	7.02584	6.94869	6.81601	6.50584	6.4135
LOC_Os01g06310	2.85395	2.79008	2.62868	7.28545	7.86818	7.63977	3.37839	3.23026	3.37897	7.39969	7.34477	7.89487	3.86588	3.0386	0.913916	5.51326	7.12508	7.63746	3.84967	4.14535	3.86398	7.30022	7.02398	7.01269
LOC_Os01g06320	0.38011	0.553838	0.300019	0	0	0	0.051821	0.475056	0.054554	0	0	0	0	0	0	0	0	0	0	0	0	0	0	0
LOC_Os01g06340	0.223382	0	0.0468722	0.0920771	0.51359	0.0847799	0.328845	0.391743	0.387698	0.2168	0.500526	0.399761	0.139591	0.047851	0	0.0913394	0	0.328178	0.378101	0.0901259	0.0902752	0.466653	0.175811	0.258663
LOC_Os01g06350	0	0.0933643	0	0	0	0	0	0	0.157838	0	0	0	0	0	0	0	0	0	0	0	0	0	0	0
LOC_Os01g06360	0.61908	0.341895	0.7026	0.84064	0.839485	1.02073	0.729709	0.981802	1.38879	0.405237	0.739802	0.712445	1.27638	0.882133	0.478151	1.26617	0.437979	0.500872	0.484918	0.745764	0.472425	0.466653	0.439779	0.335513
LOC_Os01g06370	0	0	0	0	0	0	0	0	0	0	0	0	0	0	0	0	0	0	0	0	0	0.0451983	0	0
LOC_Os01g06380	0.0475293	0	0	0	0	0	0	0	0	0	0	0	0	0	0	0	0	0	0	0	0	0	0	0
LOC_Os01g06400	0	0	0	0	0	0	0	0	0.054554	0	0	0.0453437	0	0	0	0	0	0	0	0	0	0	0	0
LOC_Os01g06410	0	0	0	0	0	0	0	0	0	0	0	0	0	0	0	0	0	0	0	0.0457666	0	0	0	0
LOC_Os01g06420	0	0	0	0	0	0	0	0	0	0	0.0453063	0	0	0	0.046486	0	0	0	0.0929981	0	0	0	0.0460016	0
LOC_Os01g06430	0	0	0	0	0	0	0.051821	0	0.054554	0.0460449	0	0	0.0945451	0	0	0	0	0	0	0.0457666	0	0	0	0
LOC_Os01g06440	0.0475293	0	0	0	0	0	0	0	0	0	0	0	0.0480469	0.047851	0	0	0.0457868	0	0.0472483	0.0457666	0	0	0	0.0464607
LOC_Os01g06450	1.1192	1.48805	0.94459	0.991721	0.891571	0.787692	1.51863	1.46199	1.40987	1.13746	0.846036	0.992622	1.98046	1.84669	1.67537	1.54996	0.878447	1.20731	1.53489	1.70319	1.87962	1.26322	1.58918	1.12315
LOC_Os01g06454	2.66117	2.71861	2.41305	3.28765	3.15285	3.23467	2.6392	2.51568	2.22067	3.10245	3.30753	3.40309	2.16608	2.2148	2.16064	2.43609	3.13279	2.87848	2.3678	2.32098	2.24648	2.85553	3.1547	3.14112
LOC_Os01g06460	6.34609	6.37906	6.40957	6.02658	6.16162	6.07655	6.67313	6.72712	6.41418	6.09915	6.07784	6.12001	5.53958	5.35624	5.0441	5.52252	5.7943	6.07833	5.85291	5.80702	5.76816	5.87682	5.9193	5.81618
LOC_Os01g06470	5.04233	5.09565	5.01077	5.4134	5.5368	5.47141	5.27722	5.10683	5.05723	5.37299	5.52	5.55292	5.24716	5.34552	5.21791	5.41723	5.51593	5.55192	5.44782	5.43051	5.44151	5.43826	5.60754	5.4998
LOC_Os01g06490	4.73458	4.72091	4.81987	3.4	3.82343	3.7352	4.60051	4.65857	4.58771	3.70396	3.4617	3.18744	4.46138	4.08906	3.62413	3.97021	3.63776	3.93282	4.38373	4.44128	4.36669	4.34918	4.24901	4.47725
LOC_Os01g06500	2.22783	2.23587	2.03708	4.20152	4.41463	4.06234	1.95948	1.65299	1.34569	4.24292	4.60221	4.64631	2.26087	2.06006	1.51931	2.60058	3.56887	3.7936	1.63106	2.02219	2.04677	4.25373	4.37825	4.2628
LOC_Os01g06510	4.27459	4.43907	4.38175	3.9964	4.1029	4.05972	5.42577	5.36751	5.43679	3.77404	3.80573	3.88063	5.01002	4.54173	3.99685	4.42559	3.97899	4.15075	4.50503	4.85201	4.68547	4.31037	4.02328	4.23549
LOC_Os01g06520	0.796479	1.16145	1.23508	3.95409	3.40661	3.91383	3.46217	3.3399	3.51163	3.11331	2.9023	2.84042	0.624643	0.524476	0.335679	4.48575	3.82994	3.98029	3.91481	3.79289	3.90808	3.71078	3.74514	3.6234
LOC_Os01g06540	0	0.0933643	0	0.0920771	0.178324	0.203282	0.150192	0.34821	0.157838	0.175969	0.0453063	0.173404	0	0	0	0.218343	0.175025	0.0893039	0.0472483	0.174951	0.0902752	0.290159	0.0905817	0
LOC_Os01g06550	4.32609	4.31372	4.43117	5.46705	5.39401	5.34391	4.5131	4.7239	5.01314	5.30715	5.45013	5.33857	4.88	5.16065	5.19488	5.93843	5.55406	5.34196	4.90035	5.16618	5.08733	5.62475	5.35689	5.43906
LOC_Os01g06560	0.824035	0.7094	0.759992	0	0	0	0.196972	0.514975	0.429581	0.175969	0.500526	0.399761	0.0945451	0	0.297749	0.177239	0	0.131965	0.137342	0.133162	0.0458436	0.172872	0	0.135121
LOC_Os01g06580	5.09276	5.0686	5.1701	0.671867	0.51359	0.44695	3.56828	3.2422	3.30213	1.87157	0.654656	0.50088	3.91529	3.07946	2.22268	1.59747	1.47172	0.846561	3.72446	3.93344	4.16854	1.63248	1.7782	2.43785
LOC_Os01g06590	7.00611	6.95007	6.97416	5.23555	5.42527	5.42237	6.62797	6.56782	6.59644	5.25787	5.49266	5.4333	6.09999	5.92582	5.55686	5.23895	5.28009	5.29228	5.07295	5.41315	5.24549	5.19174	5.28917	5.28652
LOC_Os01g06600	6.14705	6.16456	6.10425	5.47562	5.6862	5.28914	5.75569	5.60566	5.52516	6.02349	6.36594	6.37659	6.46604	6.42147	6.34624	5.59747	5.55009	5.70546	5.64787	5.52543	5.70883	5.67054	5.75071	5.6699
LOC_Os01g06620	0	0	0	0.046773	0.178324	0	0.101845	0.0551918	0	0.0906655	0	0	0	0	0	0.218343	0	0	0	0	0	0	0	0
LOC_Os01g06630	0.739736	0.953058	1.04035	0	0	0.0430126	0.196972	1.26538	0.85543	0	0.089233	0	0.0480469	0	0.046486	0.0913394	0	0	0.180363	0.133162	0.0458436	0	0	0.0464607
LOC_Os01g06640	5.44527	5.46341	5.43086	5.14441	5.35512	4.98028	5.14777	5.02626	4.89292	5.36279	5.2151	5.17862	6.08784	6.03299	5.986	4.88407	5.35248	5.2249	5.38943	5.48343	5.42751	5.51557	5.8069	6.19181
LOC_Os01g06660	3.72521	3.78688	3.87819	5.18548	5.55811	5.14974	4.67882	4.7239	4.48469	5.40867	5.58472	5.52718	4.49644	4.23055	3.57344	4.36511	4.95217	5.08399	4.37218	4.26627	4.39132	5.69113	5.81771	5.89922
LOC_Os01g06670	0	0	0	0	0	0	0.051821	0	0	0	0	0	0	0	0	0.134928	0	0	0.0472483	0.0457666	0.0458436	0	0	0
LOC_Os01g06720	0.223382	0	0.0922694	0	0	0	0	0	0.054554	0	0	0	0.139591	0	0	0	0	0	0	0	0	0	0	0
LOC_Os01g06730	0.223382	0.0933643	0.136282	0.178629	0.0919155	0.44695	0.051821	0.34821	0.387698	0.0906655	0.327938	0.399761	0.592603	0.344592	0.297749	0.218343	0.090165	0.213679	0.137342	0.367465	0.133379	0.593784	0.662839	0.836311
LOC_Os01g06740	0.710504	0.795273	0.54826	0.701403	0.729307	0.762177	1.72424	1.01001	1.32365	0.907373	1.01498	1.03819	1.05912	1.1467	0.938775	0.696803	0.852917	0.434254	0.974877	0.952121	1.04646	0.966984	0.748799	0.544185
LOC_Os01g06750	0.0935426	0.0933643	0.220472	0.136002	0.374098	0.0847799	0.242282	0.553819	0.387698	0.256508	0.290797	0.131967	0.225672	0.0941656	0.335679	0.335066	0.215654	0.252864	0.262738	0.367465	0.438455	0.131557	0.369156	0.177488
LOC_Os01g06790	0	0	0	0	0	0	0	0	0.054554	0	0	0	0.139591	0.0941656	0.135192	0	0	0	0	0	0	0	0	0
LOC_Os01g06820	1.14128	1.22472	1.29455	0	0	0	0	0	0	0	0	0	1.9042	1.65916	2.20229	0	0	0	0	0	0	0	0	0
LOC_Os01g06836	1.36412	1.3435	1.62314	0.178629	0.259848	0.125372	0.150192	1.33393	1.65907	0.0460449	0	0.0893055	1.87786	1.70465	2.06226	0.134928	0.215654	0.0893039	0	0.0457666	0	0.363368	0.216608	0.177488
LOC_Os01g06870	0.138134	0	0.0922694	0.26028	0.410256	0.2772	0.630953	2.01499	1.93103	0.295152	0.089233	0.173404	0.225672	0.344592	0.408673	0.371965	0.331095	0.131965	0.180363	0	0.175233	0.0890235	0.216608	0.258663
LOC_Os01g06876	1.02737	1.11767	1.38853	0.374696	0.259848	0.312786	0.370254	2.12226	1.9599	0.133947	0.0453063	0.0453437	1.39259	1.31258	1.36279	0.25831	0.437979	0.0893039	0.0929981	0	0.0458436	0.398624	0.0905817	0.0914718
LOC_Os01g06882	0	0	0	0.046773	0.0919155	0.0430126	0.487792	1.33393	1.53025	0.175969	0	0.0453437	0.0480469	0	0	0.0463924	0	0	0	0	0	0.0890235	0	0.218647
LOC_Os01g06890	0	0	0	3.74307	3.74065	3.77082	1.57285	1.21779	1.27852	2.34661	2.50833	2.40012	0	0	0	3.22238	3.80352	3.41175	2.15782	2.1217	2.30421	2.54533	3.02863	3.27884
LOC_Os01g06900	0	0	0	0.374696	0.891571	0.381427	0.990924	0.303323	0.470282	0.0906655	0.173267	0.0893055	0	0	0	0.134928	0.293632	0.131965	0.450184	0.689209	0.690145	0	0.133825	0.0914718
LOC_Os01g06910	0	0	0	0.786547	0.785448	0.762177	0.487792	0.514975	0.300098	0.440141	0.327938	0.595373	0	0	0	0.753833	0.746025	0.500872	0.450184	0.745764	0.660983	0.531619	0.539626	0.638195
LOC_Os01g06920	1.22635	0.92793	1.25518	2.53058	3.5472	2.7484	2.40026	1.77308	2.32422	1.60556	1.76242	1.85526	1.9042	1.97599	2.08471	1.92995	2.9157	2.4001	2.93705	3.1843	3.10221	1.26322	1.73673	1.78853
LOC_Os01g06940	0	0	0	0	0.0466896	0	0	0	0	0	0.089233	0	0	0	0	0.0463924	0	0.0453429	0.0929981	0	0.175233	0	0	0.0464607
LOC_Os01g06960	0	0	0	0	0.135767	0	0.051821	0	0	0.2168	0.0453063	0	0	0	0	0	0.0457868	0.213679	0	0.0457666	0	0.131557	0	0.0464607
LOC_Os01g06980	0	0	0	0	0.0466896	0	0	0	0	0	0	0	0	0	0	0	0.0457868	0	0	0	0	0	0	0.0914718
LOC_Os01g06990	0.0475293	0.0933643	0.0922694	0	0.916926	0.509626	0.630953	0.159618	0.206833	0.749357	0.089233	0.0893055	0.139591	0	0	0.637425	0.689454	1.18722	0.484918	1.04519	0.631218	1.14362	0.662839	1.45133
LOC_Os01g07010	0	0.0933643	0.0468722	0	0	0	0	0	0	0.0906655	0.0453063	0	0.0480469	0	0	0	0.0457868	0	0	0	0	0	0.0460016	0.0464607
LOC_Os01g07020	0	0	0	0	0.0919155	0	0.196972	0	0.054554	0.0460449	0.0453063	0	0	0	0	0.0463924	0	0	0.180363	0	0	0.0890235	0	0.0914718
LOC_Os01g07030	0.303874	0	0.0922694	0	0.546453	0.125372	0.410507	0.209127	0.300098	0.369467	0.213517	0.252868	0.0480469	0.047851	0	0.575497	0.630575	1.14619	0.137342	0.773231	0.569782	0.792418	0.803387	1.28691
LOC_Os01g07040	0.0475293	0.0474373	0.136282	0	0.337011	0.0430126	0.410507	0.159618	0.10712	0.369467	0.0453063	0	0	0.047851	0	0.177239	0.569189	0.328178	0.137342	0.0457666	0.255464	0.290159	0.332505	0.576207
LOC_Os01g07050	0	0	0	0	0.610014	0.125372	0.286213	0.34821	0.054554	0.295152	0.089233	0	0	0	0	0.477318	1.13297	0.794397	0.0472483	0.537288	0.293966	0.623891	0.332505	1.24768
LOC_Os01g07060	0	0.341895	0	0.046773	0.0466896	0	0.101845	0.10835	0.054554	0.175969	0.089233	0	0.139591	0	0	0.0913394	0.0457868	0.252864	0.414592	0.975957	0.133379	0.290159	0.133825	0.135121
LOC_Os01g07070	5.01718	4.98275	5.02839	5.13632	4.99484	5.2813	5.30551	5.38647	5.53238	5.09904	5.11241	5.27575	4.87335	5.39838	4.96008	5.53274	5.02256	5.02437	4.89067	4.90264	4.9464	5.11565	4.69393	4.52725
LOC_Os01g07080	4.09962	4.16573	4.06056	4.64132	4.41686	4.6986	4.09524	4.26684	4.15401	4.30104	4.29036	4.18664	4.28215	4.4288	4.4306	4.53945	4.81512	4.60713	4.07443	4.05592	4.05543	4.33333	4.33721	4.46019
LOC_Os01g07090	2.55005	2.63568	2.70373	3.9168	3.59117	3.99821	2.68094	2.57353	2.63288	2.97733	2.96847	2.71274	2.75637	2.82864	2.92258	3.60213	3.49652	3.29458	2.91811	2.84568	2.90489	3.09466	2.91547	3.25924
LOC_Os01g07100	4.0538	4.21331	4.17311	4.2473	4.41463	4.42952	4.06088	4.17015	4.47472	4.23051	4.26903	4.53547	4.35558	4.50149	4.40853	4.48575	4.38068	4.40237	4.15752	4.32776	4.22692	4.43659	4.16551	4.15296
LOC_Os01g07110	2.84725	2.81085	2.59753	1.34978	1.4559	1.65474	2.33901	2.56405	3.05697	1.42567	1.35795	1.28499	3.18485	2.89555	2.40321	2.26027	1.6304	1.4458	2.15782	2.65951	2.35061	1.69053	1.58918	1.7748
LOC_Os01g07120	5.13049	5.13598	5.1608	4.40596	4.40122	4.46751	5.77605	5.71894	5.79923	4.31286	4.18296	4.30322	4.67916	4.65421	4.56441	4.44304	4.37621	4.24365	4.90035	4.92117	5.01715	4.21717	4.27821	4.33711
LOC_Os01g07130	2.22783	2.32519	2.23222	2.43711	2.66187	2.11401	2.71348	1.56065	2.34626	1.9704	2.13147	2.15326	3.0905	2.67713	1.6605	2.41856	2.65268	3.01009	2.24145	2.42854	2.19655	2.03105	2.19029	2.02732
LOC_Os01g07140	3.50881	3.3304	3.20001	3.9663	3.79294	4.01451	2.6973	3.03817	2.93141	2.73182	2.87118	2.821	3.15773	3.63603	3.70967	3.69242	3.86548	3.67239	2.79894	3.04476	3.2564	2.8931	3.01134	3.08658
LOC_Os01g07150	1.98091	1.83751	1.38853	0.671867	0.670893	0.812764	0.822137	1.09148	1.32365	1.51023	0.433947	1.70795	0.655987	0.908292	0.258794	0.753833	0.660315	1.62075	1.41392	1.75921	1.09087	1.69053	1.11529	1.16586
LOC_Os01g07160	0.264189	0.222975	0.0468722	0	0.0466896	0	0	0	0	0	0	0	0.225672	0.13904	0.177581	0	0	0	0	0	0	0	0	0
LOC_Os01g07170	5.68391	5.59395	5.62678	4.85022	4.80079	5.11362	3.49061	3.67108	3.89842	3.32886	3.47418	3.63952	5.17867	5.2869	5.35119	4.95874	4.70884	4.50534	3.78146	4.18679	3.92658	3.742	3.38691	3.56475
LOC_Os01g07180	0	0.0474373	0.178991	0	0	0	0	0	0	0	0	0	0	0.047851	0	0	0	0	0.0929981	0.255065	0.175233	0	0	0
LOC_Os01g07190	0	0	0	0	0	0	0	0	0	0	0	0	0.0480469	0	0	0	0	0	0.0472483	0	0	0	0	0
LOC_Os01g07200	5.87057	5.76422	5.77769	5.05999	5.1202	5.19335	5.14628	5.26151	5.08042	5.09219	4.61165	4.78309	5.40193	5.63216	5.63785	5.16598	5.02113	5.19504	5.57921	5.49379	5.42535	5.29709	5.06456	5.20694
LOC_Os01g07212	2.78552	2.59635	2.86282	2.89251	2.52841	2.98184	2.35972	2.62915	2.44145	2.91667	2.80686	2.8079	2.76358	3.0386	2.94116	3.08467	3.15385	2.96951	2.37707	2.27368	2.4898	3.03989	2.7165	3.09212
LOC_Os01g07240	1.45505	1.3435	1.52722	0.0920771	0.0466896	0.414561	0.449667	0.733747	0.658161	0.749357	0.364147	0.364416	0.962143	1.1467	1.05702	0.808695	0.471917	0.740277	1.32086	1.73147	1.23636	1.14362	1.07148	0.938393
LOC_Os01g07250	5.6998	5.61968	5.6639	4.04905	4.54638	4.34396	4.09524	3.89937	3.492	4.47101	4.4776	4.47047	4.61681	4.33549	4.02033	3.97622	4.24251	4.29852	4.61888	4.34846	4.66358	4.49477	4.70831	4.95322
LOC_Os01g07260	3.18673	3.07398	3.18961	0.943098	1.52349	1.31202	2.50622	2.54489	2.45165	2.27107	1.64959	1.59049	1.96803	1.95104	1.70465	2.30865	1.82677	2.29139	2.53458	2.31164	2.60146	2.4561	2.12749	2.31038
LOC_Os01g07280	0.0935426	0.0933643	0	0.046773	0.0466896	0	0.051821	0	0.054554	0.0460449	0	0	0.0480469	0	0.135192	0.0913394	0.0457868	0	0.0472483	0.0457666	0.0458436	0	0	0.0464607
LOC_Os01g07300	1.94371	1.90345	2.01368	1.15005	0.966336	0.977034	1.84665	1.46199	1.8715	3.10245	2.66167	3.17219	1.70881	1.64368	1.34431	1.46712	1.23532	1.63565	2.28152	2.40239	1.92939	2.06437	1.60463	1.45133
LOC_Os01g07310	7.24017	7.24277	7.27137	7.15744	6.82685	7.0846	7.29512	7.27213	7.1662	6.84582	6.66568	6.62268	7.20917	7.2838	7.35072	7.2766	7.32662	7.25206	7.14527	6.94285	7.06423	7.08849	7.06714	7.03843
LOC_Os01g07320	0.61908	0.6796	0.481583	0.0920771	0.0466896	0.0430126	0.150192	0	0.206833	0.295152	0.0453063	0.213683	0.139591	0.265849	0.135192	0.177239	0.090165	0.0453429	0.0929981	0.133162	0.175233	0.131557	0.0905817	0.0464607
LOC_Os01g07330	2.23811	2.32519	2.20148	2.64139	2.81806	2.75488	2.35972	2.82448	2.86427	2.10699	2.41649	2.35582	1.98046	1.89981	1.56793	2.69097	2.60759	2.60327	2.08043	2.48777	2.32295	2.56873	2.3455	2.60238
LOC_Os01g07340	0.61908	0.303334	0.411675	0.641714	0.670893	0.478629	0.370254	0.34821	0.69297	0.8566	0.252674	0.846573	0.306904	0.45519	0.135192	0.371965	0.471917	0.871952	0.450184	0.903232	0.631218	0.653381	0.369156	0.576207
LOC_Os01g07360	3.90692	3.76222	3.8321	3.58171	3.30464	3.52751	3.6462	4.58546	4.0538	3.04125	3.02611	3.01582	3.00179	2.86916	2.3393	2.95083	3.31678	3.36333	2.61518	3.07266	2.8924	3.27149	3.32295	3.52018
LOC_Os01g07364	0.303874	0.137874	0.0922694	0	0	0	0.051821	0.0551918	0.054554	0	0	0	0	0	0	0	0	0	0	0	0	0	0	0
LOC_Os01g07370	9.46606	9.45617	9.45881	5.22796	5.34932	5.1632	8.89494	9.50072	9.17673	4.65125	4.67428	4.53348	4.95909	5.62527	6.08466	5.43804	5.13936	5.48561	5.44672	5.40659	5.41446	5.29124	5.51449	5.66618
LOC_Os01g07376	4.87293	4.97817	4.90024	4.89084	5.02576	5.16442	5.10241	5.30342	4.80813	4.35691	4.21553	4.23636	4.32909	4.11175	4.00864	4.62409	4.87659	4.91259	4.77964	4.40002	4.61878	4.61018	4.80344	4.9193
LOC_Os01g07382	4.05671	4.16304	4.13295	4.34878	4.48625	4.26214	4.25852	4.10951	4.19101	4.83623	4.64331	4.54931	4.03635	4.00064	3.91466	4.29479	4.23264	4.28441	4.01625	4.18423	4.07214	4.61768	4.69754	4.61657
LOC_Os01g07390	4.1924	4.35437	4.37488	5.37496	5.30319	5.17171	4.71944	4.72177	4.5644	5.46059	5.45538	5.50199	4.91767	5.07664	5.14501	5.57885	5.5941	5.72388	4.90356	4.90419	4.94941	5.69733	5.51653	5.49458
LOC_Os01g07400	4.18711	4.43684	4.41116	4.74423	4.96476	4.77235	4.84592	4.79655	4.75559	4.62494	4.71165	4.79309	4.9528	4.6734	4.72308	4.57944	4.48823	4.59765	5.0236	4.99156	5.01858	4.53691	4.75752	4.65269
LOC_Os01g07410	4.444	4.34015	4.37258	4.09706	4.23729	4.27798	4.83487	4.54988	4.63547	4.37506	4.04199	4.11401	4.50507	4.14514	3.83082	4.31388	4.11944	4.46628	4.49229	4.55048	4.51667	4.72053	4.4463	4.72588
LOC_Os01g07420	5.13463	5.10549	5.12984	2.60279	3.36115	2.6887	5.20753	4.73027	4.91336	4.53497	3.49474	3.27094	4.34119	3.92258	3.04211	3.60988	3.49652	4.12986	5.69499	5.83172	5.88469	4.74299	4.31859	4.45804
LOC_Os01g07430	0.824035	0.7094	0.481583	0	0	0	1.78675	2.02884	2.06993	0.295152	0.089233	0	0.456814	0.419258	0.0915209	0	0.090165	0.173401	1.80608	2.2148	1.52237	0.290159	0.294898	0.177488
LOC_Os01g07450	1.48988	1.41758	1.54366	0	0.219662	0.164853	1.01723	1.03768	1.05593	1.60556	0.364147	0.53307	0.80324	0.71436	0.755037	0.985779	0.437979	1.60569	1.43184	1.83936	1.42164	2.04224	1.23927	1.20735
LOC_Os01g07460	0.223382	0.0474373	0.178991	0	0	0	0	0.159618	0.054554	0.175969	0	0.0893055	0.26686	0.224805	0	0	0.133219	0	0.302226	0.215564	0.438455	0.131557	0.175811	0.2976
LOC_Os01g07480	2.06415	1.91628	2.20148	1.76786	1.7091	1.76161	1.21202	1.21779	1.38879	2.1498	1.96462	2.30079	1.93007	1.87349	1.95668	1.64347	1.82677	1.9889	1.46701	1.86512	1.57021	2.44771	1.73673	1.8553
LOC_Os01g07490	6.19533	6.17327	6.19419	7.03228	7.01361	7.01913	6.71592	6.86286	7.28683	6.03209	6.4072	6.42725	7.09374	7.0967	6.97345	7.50607	6.73396	6.6486	6.70052	6.99117	6.89021	6.57918	6.34091	6.29824
LOC_Os01g07500	3.87434	3.91709	3.86517	4.3205	4.55851	4.04657	3.63775	3.45211	3.60597	5.20811	4.84894	4.77133	3.0905	3.24769	3.40972	4.66183	4.825	5.19378	4.1221	3.83912	4.23931	5.326	5.10315	5.05331
LOC_Os01g07520	5.60371	5.64206	5.70375	5.80981	6.0064	5.76992	5.79708	5.73804	6.06643	5.99369	5.87006	5.7895	6.24231	6.14103	5.88489	6.17736	5.70972	5.583	6.10258	6.19692	6.17377	5.78071	5.70932	5.3971
LOC_Os01g07530	6.10695	6.13192	6.08051	2.97343	2.72782	3.43769	5.27994	5.97294	6.20174	3.12408	2.08883	2.3377	4.97627	4.87753	4.38158	3.81138	3.13808	2.96951	5.17219	5.21081	4.99248	3.75566	3.00553	3.34539
LOC_Os01g07540	2.60668	2.6279	2.63636	3.30699	3.2558	3.2393	2.65604	2.5545	2.86427	3.01833	2.7736	2.85959	2.94582	3.09663	3.27468	3.18658	3.18487	3.14639	2.89247	3.3162	3.0242	3.07845	2.91547	3.01829
LOC_Os01g07550	0	0	0	0	0.0919155	0	0.051821	0.0551918	0	0	0.089233	0	0	0	0	0.0463924	0.090165	0	0.0472483	0	0	0.0451983	0	0
LOC_Os01g07560	3.47009	3.7042	3.66938	1.62104	1.64984	1.18336	2.70541	3.26579	3.33556	2.72476	1.18656	1.22714	3.03793	2.81488	2.79225	2.52068	2.04539	2.41745	3.56315	3.98427	4.04136	2.36991	2.55089	2.12797
LOC_Os01g07570	3.93246	3.95179	3.95699	2.82031	2.73497	2.83661	3.28945	3.13741	3.16009	3.12944	1.90442	2.20413	2.78501	3.05039	3.00728	2.97502	2.77326	3.0158	4.0398	3.8326	4.28542	3.19834	2.9642	3.10864
LOC_Os01g07590	3.4303	3.29152	3.42072	3.95409	4.12755	3.84865	3.18889	3.32313	3.19693	3.67495	3.92869	3.88687	3.4492	3.90645	4.18002	3.838	3.72478	3.77689	3.40891	3.42411	3.57053	3.66807	3.71342	3.8433
LOC_Os01g07600	0.851074	1.00204	0.94459	1.68157	1.49009	1.93148	1.42349	1.56065	1.05593	1.49371	1.44505	1.18723	1.31616	0.828348	0.607808	1.48407	1.8136	2.03459	1.39579	1.58417	1.36851	1.45963	1.52566	1.39858
LOC_Os01g07610	2.39333	2.30581	2.39505	3.26804	3.11501	3.216	2.50622	2.64723	2.58735	2.86622	2.75326	3.01012	3.03197	3.22185	3.34611	3.50581	3.21023	3.46277	2.77809	3.0946	2.96578	2.97713	2.87144	2.78473
LOC_Os01g07620	0.824035	0.7094	0.447052	0.410904	0.374098	0.787692	0.242282	0.256994	0.10712	0.932105	0.625119	1.1462	0.456814	0.55791	0.782762	0.667419	0.826927	0.871952	0.378101	0.133162	0.472425	1.24396	1.11529	1.01048
LOC_Os01g07630	5.73833	5.72919	5.64403	5.04998	4.55246	4.87709	5.14777	4.95549	5.04885	4.9313	4.90531	4.60526	5.34537	5.63998	5.89604	5.21122	5.0509	4.75945	5.78136	5.4	5.68459	5.04648	5.04911	4.94711
LOC_Os01g07640	3.41226	3.29152	3.32888	4.14353	4.11117	4.18742	4.02891	4.26391	4.64661	3.32419	3.40634	3.28045	4.38861	4.60907	4.4306	4.82208	3.87185	3.78025	4.23097	4.56037	4.56863	3.471	3.22637	3.3956
LOC_Os01g07660	0	0	0	0.046773	0.0466896	0	0	0	0.10712	0	0	0	0	0	0	0	0	0	0	0.0457666	0	0	0.0460016	0
LOC_Os01g07700	4.56326	4.6284	4.48322	4.02588	4.04946	4.28918	4.50383	4.88489	4.59233	3.5646	3.07062	2.9156	4.06874	4.28148	4.36334	4.07183	3.98193	3.96562	4.10824	3.98427	3.95989	3.96124	3.86226	3.93258
LOC_Os01g07710	0	0	0	0	0	0.0430126	0	0.0551918	0	0.0460449	0.089233	0.0893055	0	0	0	0	0	0	0	0	0	0.0451983	0.0905817	0.177488
LOC_Os01g07720	5.09134	5.14419	5.23858	5.31532	5.30919	5.29137	5.31084	5.30769	5.28962	5.32127	5.37448	5.43436	5.21858	5.34552	5.1316	5.2163	5.2177	5.25416	5.36283	5.25166	5.32201	5.45929	5.27717	5.33646
LOC_Os01g07730	2.92566	2.92319	3.02378	4.22967	4.18607	4.6262	3.55487	3.38368	3.37897	2.9594	2.83938	2.85959	3.5105	3.36567	3.07051	4.0088	4.09786	3.50801	3.60717	3.17403	3.58225	3.57097	3.37344	3.12497
LOC_Os01g07740	4.67718	4.56462	4.64048	5.09935	5.31038	5.21584	4.78789	4.8502	4.97829	4.91898	4.86324	4.97838	4.67726	4.59706	4.50114	5.0225	5.14594	5.06209	4.5992	4.64643	4.6488	5.05479	4.98266	5.08008
LOC_Os01g07750	4.99007	5.01741	5.00336	4.39244	4.59628	4.4596	4.48038	4.29863	4.25064	4.67891	4.53034	4.41971	4.31933	4.41746	4.42841	4.2158	4.36947	4.53545	4.43348	4.26385	4.30911	4.78023	4.82669	4.8074
LOC_Os01g07760	8.51377	8.5141	8.51753	8.36037	8.55712	8.35405	7.98645	8.51806	8.3119	7.52995	7.57074	7.49742	8.2659	8.60185	8.8911	8.4114	8.51846	8.39461	7.67653	7.66645	7.7195	7.73354	7.81469	7.72524
LOC_Os01g07770	5.49755	5.52441	5.53626	3.34023	2.7632	3.42961	3.43803	3.87273	3.49693	3.08602	2.44212	2.84042	4.03635	4.00064	4.00276	2.45341	2.33999	3.11484	2.81268	2.62977	2.82169	2.84279	2.53485	2.62552
LOC_Os01g07780	4.32609	4.19762	4.27013	1.87543	1.98561	2.11401	3.30555	3.40508	3.71584	2.19136	1.28428	1.18723	3.47139	3.53052	3.33678	3.3527	2.52109	2.54131	3.67267	3.68495	3.65431	2.4561	2.10594	2.27179
LOC_Os01g07790	0	0.0933643	0.260793	0	0	0	0.101845	0	0.054554	0	0	0	0	0	0	0	0	0	0	0	0	0	0	0
LOC_Os01g07800	1.57343	1.45325	1.52722	2.4718	2.52016	2.55393	2.06413	1.86861	2.46178	1.72359	1.41084	1.63567	2.01713	2.09465	2.18162	2.71988	2.33077	2.12184	2.20024	2.27368	2.03545	1.88952	1.98126	1.82896
LOC_Os01g07810	5.82612	5.71824	5.78635	5.47669	5.46985	5.50833	5.54922	5.52487	5.2227	5.61749	5.522	5.52818	5.43844	5.51362	5.43984	5.29647	5.5941	5.60114	5.67256	5.64548	5.65438	5.63218	5.64352	5.65966
LOC_Os01g07820	0.0475293	0.341895	0.0468722	0	0	0.164853	0.370254	0.159618	0.300098	0	0.089233	0	0.345867	0.344592	0.697935	0.218343	0.0457868	0	0.137342	0.293513	0.255464	0.0451983	0.0460016	0
LOC_Os01g07850	1.77042	2.01504	1.49378	0.046773	0.259848	0.0847799	1.40368	1.97262	1.32365	0.776924	0.173267	0.0893055	0.491978	0.382408	0.0915209	0.781525	0.175025	0.467948	0.736253	0.403066	0.368019	0.213036	0.4049	0.335513
LOC_Os01g07870	5.2872	5.2315	5.28086	5.91125	5.47946	5.88077	5.77605	5.95128	6.14474	4.80309	4.88209	4.89878	6.00582	5.92742	5.58961	5.81406	5.3376	5.34536	5.23476	5.44872	5.42209	5.06854	4.94218	4.775
LOC_Os01g07880	3.41679	3.34945	3.30014	2.64899	2.97718	3.29819	3.72413	2.93895	3.79407	3.02984	2.50022	2.94581	2.95845	3.57202	2.82595	3.14454	2.35825	2.80788	3.28134	3.30683	3.37339	2.95953	2.8326	2.50593
LOC_Os01g07890	3.09357	3.00956	2.94554	1.79551	1.76601	2.04162	2.68914	2.54489	2.43118	2.62968	1.91667	1.90531	3.62184	4.20967	4.68502	3.84457	2.26454	2.38254	3.89235	2.89027	3.36437	3.45434	3.00553	2.81188
LOC_Os01g07900	0.521468	0.520607	0.731581	0.610917	0.729307	0.414561	0.410507	0.514975	0.726959	0.830527	0.433947	0.53307	0.987005	0.828348	0.668514	0.637425	0.826927	0.655087	0.736253	1.27393	0.853729	0.499502	0.507106	0.576207
LOC_Os01g07910	5.36898	5.41676	5.50092	5.35536	5.25305	5.49677	4.80498	4.82064	4.65546	5.21443	4.91144	4.8817	4.7371	4.59706	4.47801	4.81875	5.29439	4.93082	5.05717	4.83093	4.97778	5.39418	5.28798	5.65592
LOC_Os01g07920	4.07975	4.09976	4.16517	3.51258	3.55932	3.56119	4.01918	3.8495	3.88719	3.68226	3.66405	3.56753	4.13975	3.89668	3.98496	3.64044	3.54913	3.50396	4.58526	4.52445	4.51463	3.81884	3.7276	3.68343
LOC_Os01g07940	1.71262	1.91628	1.92863	3.29251	3.41997	3.41331	2.57866	2.93159	3.18475	3.07495	2.85219	2.8275	2.25064	2.84227	3.16834	3.3527	3.53315	3.41607	3.06308	3.26391	3.1184	2.88691	2.62095	2.9466
LOC_Os01g07950	5.32265	5.39972	5.41532	6.33527	6.22706	6.18614	5.11007	4.94457	4.47222	6.09915	6.24797	6.17905	5.26887	5.51575	6.00892	5.54693	6.45678	6.27137	5.19728	4.91502	5.05547	5.66783	6.07162	6.08388
LOC_Os01g07960	6.02547	6.02638	6.0456	6.57003	6.49669	6.57806	5.79898	5.85152	5.64555	6.07991	6.07648	6.12925	5.6777	5.82558	5.95359	5.9284	6.44775	6.3514	5.7682	5.5838	5.68549	6.19336	6.11205	6.31553
LOC_Os01g07970	5.17129	5.17655	5.28208	1.54162	1.79365	1.99857	3.15967	3.36196	2.96027	3.29112	2.60228	3.09882	3.73257	3.65547	3.19438	3.33879	2.9937	3.46695	2.96807	2.8392	2.40439	3.17311	2.82602	3.17288
LOC_Os01g07980	1.36412	1.47075	1.017	0.579449	0.374098	0.347514	0.051821	0.10835	0.254219	0	0.131862	0.0893055	1.75296	1.9384	1.5519	0.510792	0.505075	0.291013	0.518836	0.43781	0.438455	0.0890235	0.216608	0
LOC_Os01g07990	0	0	0	0	0	0	0	0	0	0	0	0	0	0	0	0	0	0	0	0	0.0902752	0	0	0
LOC_Os01g08000	2.10965	2.12967	2.35836	1.71091	1.32943	1.76161	1.84665	1.88394	2.05662	1.19989	1.55878	1.47924	2.41539	2.50783	2.16064	1.74542	1.43778	1.88048	2.08043	1.97566	1.92939	1.74633	1.52566	1.64494
LOC_Os01g08010	2.52509	2.58836	2.40408	1.92634	1.58805	1.47794	1.77137	2.17305	1.8094	1.89692	2.01103	2.21409	2.69733	3.31768	3.56149	1.50083	1.43778	1.5751	2.37707	2.5762	2.40439	1.93826	1.87057	1.89392
LOC_Os01g08020	0.0475293	0.137874	0.136282	0	0	0.0430126	0.051821	0	0.387698	0	0.0453063	0	0.0945451	0.224805	0.046486	0.0913394	0	0.0453429	0.0472483	0.0901259	0	0.0890235	0	0.0914718
LOC_Os01g08090	5.33107	5.37088	5.30997	3.89779	4.08624	3.95663	5.7799	5.78981	5.78316	3.90474	3.51501	3.3408	5.88288	5.78469	5.37187	4.58926	3.96714	4.40454	5.44452	5.81199	5.63296	4.93383	4.25146	4.38986
LOC_Os01g08100	1.6677	2.26626	2.04865	1.91378	2.25779	1.84904	1.6251	1.70568	1.82518	1.76548	1.76242	1.65042	2.63578	2.90857	2.85889	1.53377	1.56901	1.76325	1.80608	1.75921	1.90472	1.47623	1.69402	1.62976
LOC_Os01g08110	3.54651	3.78339	3.5402	3.21271	3.94241	3.30262	3.9181	3.85729	3.55011	3.15592	3.44066	3.44599	3.51478	3.04451	2.51488	3.06227	2.90332	3.044	3.98929	3.77602	3.84141	3.29038	3.44386	3.37299
LOC_Os01g08120	1.1192	0.822799	0.969133	1.58979	1.61927	1.50896	0.990924	1.31144	1.38879	1.477	1.64959	1.70795	1.35488	1.07922	1.469	2.10454	1.92805	1.59048	1.13653	1.34886	1.02373	1.57199	1.65002	1.38056
LOC_Os01g08130	0.264189	0.303334	0.300019	0	0	0	0.101845	0.0551918	0.300098	0	0.0453063	0	0.0480469	0.0941656	0	0	0.0457868	0	0.0472483	0.0901259	0.0902752	0.0890235	0	0
LOC_Os01g08140	1.22635	1.22472	1.08595	0	0	0	0.242282	0.391743	0.548393	0	0	0.0453437	0.183274	0.344592	0.258794	0.134928	0.090165	0	0.792796	0.800186	0.569782	0.327228	0.0905817	0.135121
LOC_Os01g08150	3.63863	3.58066	3.62759	0.178629	0.966336	0.2772	2.10149	2.82448	2.29052	2.20157	0.846036	0.896917	2.17693	1.84669	1.32558	1.65848	1.3674	1.92968	2.47535	2.56838	2.68351	2.43078	2.16966	2.27179
LOC_Os01g08160	1.57343	1.68087	1.62314	2.23987	2.45242	1.87308	1.74012	1.70568	1.53025	2.5679	2.58704	2.79468	1.63208	1.86016	1.8027	2.14774	2.25483	2.38254	2.27161	2.17416	2.15532	2.65873	2.60567	2.53065
LOC_Os01g08170	2.4386	2.65112	2.41305	0.178629	0.610014	0.312786	1.21202	1.65299	1.76101	1.8843	0.944982	0.712445	1.67861	1.53034	0.888622	1.28564	1.02281	1.41158	2.30114	2.62977	2.36876	1.81319	1.15781	1.51879
LOC_Os01g08190	0.979155	0.6796	0.919621	0.178629	0.0919155	0.312786	0.596472	0.953029	1.18381	0.295152	0.290797	0.0893055	0.830969	0.71436	0.44383	0.443048	0.175025	0.0893039	0.484918	0.568979	0.472425	0.252113	0.332505	0.544185
LOC_Os01g08200	5.82015	5.78798	5.90241	6.12523	6.19827	6.18374	6.02808	6.1112	6.19265	6.22645	6.3665	6.36825	5.99513	5.95121	5.83363	6.1858	5.9619	6.01919	5.92425	6.06631	5.91742	6.44754	6.28266	6.34719
LOC_Os01g08220	0.223382	0.553838	0.411675	0.579449	0.298946	0.682806	3.13585	4.51831	4.16025	0.474221	0.532697	0.434261	0.936845	0.828348	0.638481	0.371965	0.0457868	0.36441	1.262	1.06755	1.02373	0.710614	0.748799	0.576207
LOC_Os01g08240	0.0475293	0	0.0468722	0	0	0	0.051821	0.0551918	0	0	0	0	0	0	0	0	0	0	0	0	0.0458436	0	0	0
LOC_Os01g08260	1.8795	1.76841	1.85152	1.08431	1.23179	0.885467	1.4623	1.57959	1.88661	0.95642	1.01498	0.945563	2.26087	2.43772	2.73663	1.03262	0.903533	0.625535	1.92469	1.50447	2.14482	0.869832	0.692065	1.05661
LOC_Os01g08270	6.40029	6.46837	6.55092	6.13811	6.13553	6.11044	6.54338	6.33886	6.36444	6.22832	6.41045	6.38654	6.61153	6.69142	6.57703	6.51553	6.29734	6.26838	6.57818	6.6515	6.66912	6.45541	6.3638	6.55178
LOC_Os01g08280	4.36882	4.29665	4.45526	5.00035	4.83278	4.97335	4.22505	4.46835	4.47222	4.66053	4.74464	4.91872	4.6561	5.00269	5.00638	4.87285	4.99802	4.92325	4.62668	4.67947	4.66725	4.8896	4.74538	4.79555
LOC_Os01g08290	3.65406	3.55216	3.80509	3.4	3.90489	3.64734	3.60777	3.74428	3.69022	4.01881	4.05313	4.01491	3.92175	3.63212	3.4876	3.41591	3.27894	3.52412	3.92434	4.05592	3.89248	3.69668	3.61003	3.42227
LOC_Os01g08300	3.15453	3.16819	3.02378	2.32772	2.42617	2.61934	2.59622	2.5545	2.43118	2.60682	2.23286	2.27246	2.87433	2.345	2.69346	2.45341	3.01111	2.47658	3.19481	2.7795	3.03561	2.39631	2.53485	2.48077
LOC_Os01g08310	3.64637	3.55216	3.70999	2.26976	2.197	2.2395	2.54289	2.51568	2.42083	2.90422	2.59468	2.52542	2.612	2.65413	3.10935	2.22036	2.16432	2.34677	2.5179	2.52056	2.77481	2.37876	2.51863	2.73595
LOC_Os01g08320	5.464	5.44471	5.44405	4.92411	4.5565	4.649	4.54056	4.10625	4.38444	4.82802	4.27618	4.27494	5.72742	5.9449	6.07629	4.59708	4.81347	4.69511	5.01322	5.11745	5.11716	4.52699	4.36923	4.38309
LOC_Os01g08330	0	0	0	0	0	0	0	0	0.054554	0	0	0	0.0480469	0	0	0.0463924	0	0	0	0	0	0	0	0
LOC_Os01g08340	4.60555	4.53788	4.61738	4.75131	4.28432	4.57216	4.78598	4.68506	4.67082	3.97782	4.09413	4.09796	4.56409	4.4711	4.27824	4.77119	4.8892	4.80794	4.30331	4.41099	4.46065	4.49477	4.45698	4.61079
LOC_Os01g08350	0.223382	0.137874	0	0.220032	0	0	0.101845	0	0	0.0460449	0	0.0453437	0.139591	0.0941656	0.0915209	0.25831	0.0457868	0.0453429	0.0472483	0.133162	0	0.131557	0.0460016	0.0464607
LOC_Os01g08360	0	0	0	0	0	0	0	0	0	0	0	0	0	0	0.0915209	0	0	0	0	0	0	0	0	0
LOC_Os01g08370	2.82697	2.93585	2.79579	2.76543	2.53661	2.45389	2.90175	2.78421	3.19693	2.667	2.66167	2.57264	3.35684	3.49212	3.36915	3.3153	2.74578	2.51738	3.19481	3.41105	3.38235	2.52951	2.33627	2.44653
LOC_Os01g08380	5.14149	5.23918	5.17274	1.10656	1.10516	1.49353	5.20181	5.41708	5.58082	2.87263	2.07797	2.78803	3.73624	3.1023	1.16631	2.16887	2.01118	2.89715	2.92445	3.70649	3.22685	3.17819	2.74467	3.09212
LOC_Os01g08400	4.92157	4.94567	4.9082	4.48026	4.6177	4.43154	5.29076	5.31195	5.32888	5.02624	4.92817	4.8469	4.67916	4.38988	4.18002	4.4212	4.28608	4.28204	5.06005	4.99885	5.10909	4.68705	4.66474	4.62807
LOC_Os01g08410	7.10875	7.08974	7.07406	6.15489	6.2403	6.16561	6.47681	6.63333	6.33994	6.51438	6.47913	6.51951	6.17764	6.17779	6.24648	6.19677	6.27349	6.38926	5.98162	5.77341	5.9547	6.48544	6.4924	6.50004
LOC_Os01g08420	4.77396	4.64391	4.68376	4.69919	5.01699	4.8133	5.01862	4.9113	5.47729	4.32224	4.39469	4.43257	5.16512	5.419	5.27393	5.34599	4.56099	4.40237	4.98165	5.41424	5.35766	4.523	4.40276	4.24299
LOC_Os01g08430	5.16053	5.09847	5.23731	6.2504	6.29632	6.18194	5.56044	5.6909	5.94714	5.67997	5.88416	5.80028	5.91481	5.8494	5.77271	6.33342	6.01825	5.96712	5.58922	5.97241	5.8839	5.92523	5.9293	5.7236
LOC_Os01g08440	1.85299	1.60364	1.81136	0	0	0	0.286213	0.159618	0.585918	0.295152	0	0	1.94284	2.28636	1.5357	0.0463924	0	0.0453429	0.677404	0.660078	0.631218	0.131557	0	0.0914718
LOC_Os01g08450	6.03287	6.01598	5.93703	5.42672	5.66952	5.55829	5.84927	6.16237	5.74739	5.96252	6.10618	5.88924	5.58609	5.31406	5.29454	5.21122	5.48511	5.51814	5.49438	5.23447	5.43722	5.67504	5.8674	5.77193
LOC_Os01g08460	2.62246	2.34431	2.30151	0.918157	1.12705	0.569693	3.00395	2.23411	2.6683	2.95337	2.36381	1.9297	2.68219	2.63075	2.15003	1.39724	0.660315	0.740277	2.48396	2.54467	2.71222	3.03989	2.61333	2.40256
LOC_Os01g08464	0.181387	0.181052	0.0922694	0.579449	0.578583	0.509626	0.242282	0.303323	0	0.633497	0.399469	0.655097	0.306904	0.13904	0.177581	0.407944	0.852917	0.767591	0.180363	0.0901259	0.0902752	0.363368	0.256284	0.443619
LOC_Os01g08470	3.74697	3.75866	3.8975	0.967614	1.06035	1.06313	2.53381	3.4314	3.39491	1.94632	1.46185	1.18723	1.93007	1.97599	1.9688	1.6283	1.13297	1.81654	2.14701	2.10018	2.39557	1.83908	1.37161	1.64494
LOC_Os01g08510	4.12199	4.13312	4.26519	3.25814	3.32372	3.72203	3.75572	3.75682	3.86828	2.91667	3.03737	2.9217	3.92497	4.00671	4.5664	4.01464	3.64522	3.15158	3.21046	3.22962	3.41765	3.05654	3.19609	3.0241
LOC_Os01g08520	1.65241	1.85094	1.82488	1.31199	1.25185	0.999046	1.53693	1.78945	1.91638	1.49371	1.18656	1.22714	1.50013	1.5134	1.39907	1.28564	1.31227	1.28497	1.50135	1.52076	1.52237	1.20466	1.04907	1.10131
LOC_Os01g08540	2.59873	2.76192	2.93934	2.96127	3.05347	2.9483	3.11773	3.16903	3.67289	2.72476	2.61736	2.49306	2.81308	3.26803	3.29407	3.63286	3.06214	3.33166	3.25139	3.46258	3.47742	3.12656	2.87144	2.89675
LOC_Os01g08550	1.91837	1.9665	2.0715	1.9388	1.92442	1.62674	1.69195	1.78945	1.72782	1.70935	1.90442	1.67947	2.19838	2.20429	2.32993	1.91753	2.10067	2.27244	2.34907	2.07832	2.26598	2.23011	1.9453	2.11713
LOC_Os01g08560	7.4523	7.45855	7.46069	8.05813	8.25929	8.09772	7.24244	7.44126	7.37555	8.15545	8.28739	8.26872	7.62235	7.55381	7.43368	7.64681	7.80702	7.77104	7.24805	7.23043	7.348	8.10469	8.16422	8.07591
LOC_Os01g08570	0	0	0	0	0	0	0	0	0	0.0906655	0.0453063	0	0	0	0	0	0	0	0	0	0	0	0	0
LOC_Os01g08580	3.92612	3.79037	3.58852	4.5035	4.5805	4.53874	4.01266	4.07988	3.96045	4.19774	4.40342	4.35366	4.16175	4.01275	4.09687	4.47731	4.46525	4.54139	4.08012	3.98721	4.23189	4.45555	4.45058	4.32066
LOC_Os01g08590	0	0	0	0	0	0	0	0	0	0	0	0.0893055	0	0	0	0	0	0	0	0	0	0	0	0
LOC_Os01g08600	3.1973	3.15742	3.40731	2.39253	2.48669	2.27602	2.30738	2.23411	2.46178	2.41838	1.85439	2.06795	3.16864	3.11359	3.10386	2.31814	2.42907	2.44309	2.45797	2.49604	2.30421	2.03105	2.26026	2.03885
LOC_Os01g08610	0	0	0	0	0.0919155	0	0.051821	0	0	0	0	0	0.0945451	0.13904	0.135192	0	0.0457868	0	0	0.0457666	0	0	0.0460016	0
LOC_Os01g08630	0	0.0474373	0.0468722	0.046773	0.135767	0.0847799	0.286213	0.34821	0.344563	0.0460449	0	0.213683	0	0.047851	0	0.407944	0.090165	0.213679	0.0472483	0.255065	0.0458436	0.252113	0.133825	0.2976
LOC_Os01g08650	3.04755	2.96084	3.18438	4.26965	4.29403	4.18982	3.33722	3.30047	3.4211	4.07818	4.11818	4.10065	3.57751	3.7987	3.8506	4.273	4.00819	4.15075	3.39528	3.50825	3.56267	3.98173	4.05456	4.05694
LOC_Os01g08660	4.96089	4.95036	4.97182	4.03171	4.38995	3.96784	4.4225	4.34366	4.29663	4.7709	4.73948	4.80961	4.82418	4.62098	4.38158	4.02916	3.84296	4.28204	4.76911	4.5877	4.56666	4.85828	4.77299	4.7241
LOC_Os01g08670	0.587271	0.222975	0.673025	0.446225	0.610014	0.598813	0.449667	0.256994	0.470282	1.29829	0.625119	1.06045	0.962143	0.800684	0.372638	0.696803	0.569189	1.08236	0.616052	1.19488	0.904379	1.30097	1.15781	0.607534
LOC_Os01g08680	2.42966	2.46276	2.4571	3.1008	3.295	3.12384	2.72948	2.72587	2.65952	3.17677	3.35778	3.2757	2.7779	2.72207	2.59525	2.60058	2.84624	3.0158	2.85976	3.07266	2.82169	2.97129	3.22137	3.08658
LOC_Os01g08690	3.22857	3.50621	3.37093	3.31657	3.16348	3.37173	3.49997	3.46745	3.50674	3.18708	3.07062	3.16708	2.96472	3.13036	2.96555	3.16571	3.37623	3.28043	3.29118	2.9755	3.08035	2.99452	3.04004	2.92189
LOC_Os01g08700	8.38642	8.39437	8.40959	9.72303	9.93925	9.67271	8.99843	8.81682	9.32626	9.93762	10.0201	9.99839	9.40005	9.47286	9.43643	10.924	10.3538	10.1767	9.54788	10.0681	9.80795	10.1377	9.75705	9.69715
LOC_Os01g08710	1.83956	1.85094	1.91607	0.813847	1.12705	0.977034	1.3836	1.06483	1.15912	0.721253	0.500526	0.846573	1.42933	1.80553	2.20229	0.835363	0.976275	0.684046	1.88623	1.70319	1.82808	1.14362	0.803387	0.607534
LOC_Os01g08730	0	0	0	0	0	0	0	0	0	0	0	0	0	0	0	0	0	0	0	0	0.0902752	0	0	0
LOC_Os01g08740	0.0475293	0.0474373	0.178991	0.046773	0	0	0.051821	0.159618	0.10712	0	0	0	0.0480469	0	0	0	0	0	0.450184	0.660078	0.472425	0.0451983	0.0460016	0
LOC_Os01g08750	6.06137	6.05059	6.19484	7.25247	7.33287	7.30327	6.5009	6.81269	7.3348	6.03352	6.52533	6.47619	7.16696	7.57003	7.53267	7.80864	7.05684	6.80095	6.44063	7.04603	6.81897	6.6681	6.4924	6.38215
LOC_Os01g08760	3.9761	3.97651	3.83544	3.15517	3.39312	3.32457	4.04178	3.82192	3.75342	2.93514	2.94476	2.75429	4.49427	3.98537	3.04784	2.79653	2.99953	2.93378	3.82616	3.83586	3.73698	2.84917	3.16516	3.04141
LOC_Os01g08770	4.35235	4.50851	4.37717	4.72099	4.49048	4.82567	3.96953	4.04622	4.02676	4.51464	4.52435	4.43257	4.53909	4.83554	5.01809	4.94043	5.11002	4.82104	4.13582	4.11883	4.19422	4.56046	4.56163	4.50247
LOC_Os01g08780	3.76485	3.9642	3.78103	5.87688	5.51206	6.02116	6.25505	6.83553	6.68988	4.51464	4.37929	4.44743	4.24398	3.98844	3.5774	5.67333	5.51186	5.7081	4.32982	4.86802	4.66358	5.4923	5.32109	5.51743
LOC_Os01g08790	0.680669	0.6796	0.54826	0	0	0.0430126	0.524936	0.303323	0.429581	0.507514	0.089233	0.0893055	0.183274	0.13904	0.177581	0.0463924	0.0457868	0.0893039	0.222138	0.174951	0.215906	0.131557	0.216608	0.177488
LOC_Os01g08800	0.223382	0.303334	0.0468722	0	0	0	0.242282	0.434001	0.344563	0.332788	0	0.131967	0.0945451	0.18256	0.0915209	0	0.175025	0.0893039	0.222138	0.215564	0.368019	0.398624	0.294898	0.0914718
LOC_Os01g08810	2.81328	2.76192	2.78892	2.03474	2.17615	1.86111	3.69183	3.1181	3.47709	3.26215	2.45057	2.98124	3.20618	2.95949	1.82953	2.14774	2.18493	2.37368	4.11102	4.29734	4.06381	3.68245	2.89676	2.87117
LOC_Os01g08814	4.28206	4.00382	4.15451	4.23725	4.41018	4.31135	3.75181	3.62623	3.48208	4.19519	4.22295	4.1841	3.80776	3.90645	4.03193	4.0634	4.41598	4.23144	4.06871	3.89645	4.11578	4.19729	4.26611	4.40777
LOC_Os01g08820	1.16302	1.11767	0.815188	0.136002	0.178324	0.0430126	0.630953	0.733747	0.760165	0.749357	0.173267	0.213683	0.655987	0.590587	0.408673	0.443048	0.293632	0.252864	0.647054	0.504885	0.953311	0.593784	0.332505	0.258663
LOC_Os01g08830	6.79476	6.78408	6.80765	7.48519	7.30942	7.37604	6.50729	6.53665	6.34815	6.97007	6.87543	6.92329	7.06957	7.17757	7.31616	7.22585	7.47572	7.57868	6.69914	6.37162	6.59974	6.83985	7.01606	7.00903
LOC_Os01g08840	0.521468	0.303334	0.447052	0.046773	0	0.125372	0.101845	0.10835	0.054554	0.133947	0.0453063	0	0.183274	0	0.046486	0.371965	0.215654	0.328178	0.0472483	0	0.0902752	0.213036	0.175811	0.135121
LOC_Os01g08850	3.90046	3.85845	3.69903	4.70102	4.4989	4.73677	4.14082	4.17327	3.96758	4.41727	4.37042	4.30322	4.04229	4.35702	4.61155	4.81372	5.01969	4.93082	4.41559	4.28069	4.36669	4.66007	4.53768	4.69158
LOC_Os01g08860	3.39399	3.29152	3.26588	5.10351	5.24432	4.78824	2.39023	2.14788	2.47183	4.59815	4.60599	4.55716	2.91376	3.90645	4.22871	4.27544	5.26928	5.00011	3.02228	2.90276	2.98356	4.44505	4.82504	4.60692
LOC_Os01g08870	0	0	0	0	0.0466896	0	0	0	0	0	0	0.0893055	0	0	0	0	0.0457868	0	0	0.133162	0.0902752	0	0	0
LOC_Os01g08880	4.28454	4.12762	4.16517	4.38563	4.15711	4.54997	4.27496	4.45045	5.27246	3.41472	3.60854	3.57528	5.51522	5.70298	5.59157	5.54794	4.40504	4.04311	4.54055	5.21957	4.87517	3.90718	3.41785	3.29336
LOC_Os01g08890	4.30913	4.19499	4.33058	4.66961	4.64451	4.99678	4.44448	4.24327	4.69033	4.06427	4.21305	4.16369	4.7928	4.72583	4.90438	5.13545	4.55308	4.55713	4.57118	4.87121	4.69089	4.61394	4.33721	4.4364
LOC_Os01g08930	4.66581	4.55849	4.72578	5.17368	4.95255	5.2322	4.45895	4.66079	4.47222	4.58261	4.51028	4.50941	4.69811	5.13872	5.20644	5.2163	5.34677	5.05657	4.68759	4.72414	4.73528	4.81326	4.68123	4.88295
LOC_Os01g08940	0	0	0.0468722	0	0	0	0	0	0	0	0	0	0.0480469	0	0	0	0	0	0	0	0	0	0	0
LOC_Os01g08950	0.650203	0.767213	1.13016	0.514374	0.578583	0.598813	0.561148	0.953029	0.470282	0.57188	0.399469	0.467955	0.526306	0.828348	0.478151	0.606793	0.569189	0.712435	0.820257	0.800186	0.801235	0.623891	0.332505	0.443619
LOC_Os01g08960	5.48357	5.5708	5.45278	5.71254	5.87754	5.74164	5.21749	5.2571	4.88729	5.96327	6.06002	5.9818	5.37392	5.36807	5.20516	5.38262	5.75522	5.62187	5.26505	5.07394	5.26379	5.56974	6.01637	5.94055
LOC_Os01g08970	8.16743	8.10051	8.11772	8.44164	8.20275	8.34159	7.41188	7.52	7.441	7.8231	7.94332	7.88925	8.13837	8.68293	9.06885	8.46855	8.52467	8.42106	7.58269	7.45428	7.57845	7.9981	8.09667	8.10998
LOC_Os01g08990	0.739736	0.649173	0.411675	0.943098	0.546453	1.06313	0.791981	0.831832	0.69297	1.00385	0.820202	0.921445	0.884878	0.828348	1.39907	1.20613	1.23532	1.30375	0.99911	1.11126	1.09087	1.22444	1.17861	1.14466
LOC_Os01g09000	6.47336	6.49374	6.45154	7.38437	7.2795	7.46768	6.82418	6.87776	6.95211	6.64961	6.9417	7.01233	7.10691	7.18059	7.08795	7.64728	7.38845	7.4534	6.80215	6.91422	6.84837	7.16087	7.06819	7.12689
LOC_Os01g09010	7.99425	8.11728	8.01796	5.99563	6.3739	6.19987	7.75422	7.81103	7.524	7.1837	7.05125	7.03112	6.97759	6.48368	5.83611	6.12021	6.18098	6.37157	7.22673	7.11944	7.25409	6.46115	6.61239	6.63728
LOC_Os01g09020	5.17263	5.15506	5.22972	5.55056	5.48158	5.37686	4.97231	4.53782	4.7494	5.27126	5.22375	5.23597	5.62324	5.9449	6.23837	5.80902	5.55009	5.45444	5.26755	5.20704	5.19933	5.12094	5.18766	5.04476
LOC_Os01g09030	2.16457	1.95411	2.01368	3.68142	5.04313	2.87877	3.49997	3.86889	4.03017	6.56715	7.70429	7.80133	3.71779	3.31768	2.65648	3.49331	2.63781	5.08534	3.55908	3.62967	3.60922	4.68527	5.91155	3.74811
LOC_Os01g09080	4.25701	4.09976	4.25024	6.28068	6.17416	6.47924	5.39475	5.75585	5.52395	6.15537	6.3985	6.47671	5.66717	5.29188	5.21282	6.61074	6.11405	6.71719	5.87354	5.97611	6.00561	6.70597	6.69186	6.67796
LOC_Os01g09090	0.0475293	0.0933643	0	0	0.135767	0	0.196972	0	0.054554	0.175969	0.173267	0.291017	0.26686	0.047851	0.046486	0.0463924	0.0457868	0.0453429	0	0	0	0.0451983	0.175811	0
LOC_Os01g09100	4.14676	4.25684	4.04043	2.16765	2.33506	2.04162	5.15962	3.57993	4.42383	2.46149	3.59336	3.71513	5.03407	4.17507	1.74749	1.787	2.03408	2.55705	3.16299	3.71004	3.39569	2.361	2.80611	2.19137
LOC_Os01g09120	4.15763	4.30886	4.20446	4.34176	4.14643	4.21589	3.96615	3.72739	3.69022	4.67342	4.65614	4.64815	4.19947	4.36176	4.51361	4.76601	4.57667	4.68081	4.31059	4.32545	4.29257	4.74127	4.65179	4.64893
LOC_Os01g09130	0	0	0.0468722	0.046773	0	0.0430126	0	0	0	0	0	0	0	0	0	0	0	0.0893039	0	0.0457666	0.133379	0	0	0
LOC_Os01g09140	0	0	0	0.220032	0.51359	0.0430126	0.150192	0.0551918	0.054554	0.2168	0.173267	0.252868	0.225672	0.265849	0	0.177239	0.133219	0.434254	0.180363	0.403066	0.438455	0.252113	0.175811	0.2976
LOC_Os01g09150	0.264189	0.222975	0.338206	0.0920771	0.0466896	0.347514	1.51863	1.63499	1.8715	0.540056	0.173267	0.213683	0.306904	0.419258	0.177581	0.297198	0.630575	0.625535	1.11452	1.99911	1.33198	0.531619	0.216608	0.218647
LOC_Os01g09190	0	0.0474373	0	0.046773	0.0919155	0.0430126	0.487792	0.863099	0.548393	0	0	0	0.183274	0.047851	0	0	0	0	0	0.0457666	0.0458436	0	0	0
LOC_Os01g09200	6.33595	6.38888	6.40226	6.77926	6.93008	6.86398	7.94144	8.66098	8.5447	6.84297	7.00326	6.9414	6.63875	6.53232	6.28697	6.74997	6.61939	6.63244	6.98692	6.85077	6.94982	7.04396	6.93089	6.9564
LOC_Os01g09230	1.30668	1.52203	1.35167	2.01134	2.32563	2.31163	0.936826	1.54145	1.02894	1.92183	1.94084	1.67947	1.69379	1.92565	2.12858	1.84063	2.44624	2.21407	1.63106	1.31188	1.31335	1.49264	2.03927	2.07292
LOC_Os01g09246	6.52936	6.47218	6.52322	7.46408	7.66293	7.48777	7.23685	7.42006	7.7126	7.33306	7.71155	7.69241	7.52438	7.48568	7.12193	7.812	7.32864	7.29141	6.96132	7.33723	7.21731	7.66935	7.43228	7.356
LOC_Os01g09252	4.63696	4.59287	4.64239	5.1104	5.0243	5.07787	4.79551	4.90004	4.90224	4.87661	4.92211	4.82757	5.2433	5.44492	5.41901	5.43041	4.93706	4.94136	5.0942	5.24922	5.16599	4.95471	4.75752	4.53542
LOC_Os01g09260	0.903679	0.795273	0.894213	0.75872	1.1908	1.10433	0.761181	1.03768	0.792624	1.35427	1.08173	0.969284	0.858176	0.933985	0.836662	1.30485	1.23532	1.47923	1.11452	0.952121	0.977169	1.44284	1.29748	1.48546
LOC_Os01g09270	0	0	0.0468722	0	0	0.0847799	0.150192	0	0.054554	0.0906655	0	0.0453437	0	0.047851	0	0	0	0.0453429	0	0	0	0.0451983	0	0
LOC_Os01g09280	3.57518	3.51468	3.48595	7.21649	7.32371	7.24574	4.13182	4.45302	4.18491	6.20124	6.66658	6.66733	2.65142	3.10796	3.69515	5.65754	6.73396	6.60715	4.0601	4.33469	4.27824	5.90698	6.33166	6.42783
LOC_Os01g09300	6.35674	6.31751	6.33008	6.99922	7.05738	7.10916	6.37814	6.42322	6.17967	6.57306	6.98267	6.87073	6.07919	6.46177	6.88708	6.58887	7.33442	7.09651	6.35814	6.3381	6.34799	6.48288	6.78466	6.94034
LOC_Os01g09305	2.15375	2.23587	2.22205	2.20936	2.21755	2.24872	1.75583	2.001	2.27911	2.17073	1.91667	1.90531	2.34981	2.3921	2.60305	2.61604	2.2352	2.0233	2.33009	2.17416	2.32295	2.00841	1.92082	1.94387
LOC_Os01g09310	1.9931	2.06199	2.28205	3.08967	3.2206	2.91973	2.11373	2.2927	3.00251	2.1498	2.5164	2.52542	2.6279	2.95323	2.76471	3.33879	2.9642	2.69148	2.21065	2.8392	2.66893	2.49734	2.44328	2.38459
LOC_Os01g09320	9.22768	9.19907	9.21847	8.97476	8.80132	8.84263	9.19497	9.35239	9.36531	8.13146	8.43924	8.46372	8.66444	9.04873	9.31485	8.47161	8.68506	8.50612	8.22913	8.33824	8.30358	7.8709	8.04663	7.98341
LOC_Os01g09330	0.0475293	0.0474373	0.0468722	0	0	0	0	0.10835	0	0	0	0	0	0	0	0	0.133219	0	0	0	0	0	0	0.0914718
LOC_Os01g09340	0.264189	0.137874	0.0468722	0.75872	0.374098	0.44695	0.101845	0.10835	0.344563	0.830527	0.6836	0.467955	0.225672	0.305758	0.218759	0.443048	0.215654	0.625535	0.180363	0.43781	0.293966	0.653381	0.473835	0.372456
LOC_Os01g09350	0	0	0	0	0	0	0	0	0	0	0	0	0	0	0.046486	0	0	0	0	0.0457666	0	0	0	0
LOC_Os01g09360	0	0	0	0	0.0466896	0	0	0	0	0.0460449	0	0.0453437	0	0	0	0	0	0.0453429	0	0	0	0.0451983	0	0
LOC_Os01g09370	2.5082	2.34431	2.24232	2.73005	1.94921	2.4776	1.34258	1.5983	1.8715	2.20157	2.24262	1.98892	2.82692	3.22185	3.52911	2.82342	2.62278	2.58035	2.54284	2.89027	2.80178	2.92368	2.55089	2.91565
LOC_Os01g09384	1.43732	1.39942	1.29455	1.49178	1.12705	1.23991	0.664628	1.24178	0.760165	1.54271	2.02241	1.77678	2.20898	2.55826	2.67878	1.28564	1.27431	0.992609	1.55137	1.34886	1.31335	2.14962	2.03927	2.30083
LOC_Os01g09410	0.979155	1.07252	0.815188	1.75383	0.757651	1.2213	0.370254	0.664445	0.157838	1.027	1.6049	1.85526	1.48275	1.56364	1.32558	1.34252	1.47172	1.41158	1.28188	0.927883	1.04646	1.9141	2.23068	2.34796
LOC_Os01g09420	2.92566	3.16282	3.04702	4.13814	3.45933	3.91093	2.54289	2.88666	2.90937	4.35462	4.54224	4.60337	3.55275	3.84345	3.91466	3.92126	3.97603	4.25093	3.72082	3.19956	3.45635	4.50289	4.58324	4.60498
LOC_Os01g09430	3.79301	3.88807	3.87494	4.33941	4.14911	4.52553	3.85751	4.2929	3.88343	4.62684	4.27855	4.76287	3.90554	3.98844	3.51678	4.02337	4.47574	4.61467	4.57118	4.26142	4.09413	4.1307	4.13657	3.91077
LOC_Os01g09440	0	0	0	0.046773	0	0	0	0	0	0	0	0	0	0	0	0	0	0	0	0	0	0	0	0
LOC_Os01g09450	4.61149	4.58686	4.52314	3.06716	2.97718	3.05721	3.78664	3.5321	3.60597	3.30065	3.58188	3.57914	3.55275	3.51358	3.78014	3.71414	3.16426	3.89306	3.16299	3.14804	3.1344	3.44594	3.42222	3.12497
LOC_Os01g09460	3.73613	3.7042	3.79482	4.06617	4.23225	4.16326	2.80692	2.99648	2.887	4.1272	4.65431	4.57079	3.66485	3.67083	3.59706	3.61758	3.79014	3.96856	2.94331	2.65214	2.97173	4.06089	3.95258	4.09336
LOC_Os01g09470	0.877616	0.738596	0.580477	0	0.135767	0.0847799	0.370254	0.628504	0.387698	0.175969	0	0.0453437	0.526306	0.224805	0.0915209	0.177239	0.0457868	0.213679	0.450184	0.43781	0.600827	0.290159	0.175811	0.258663
LOC_Os01g09500	1.58958	1.38102	1.86466	2.55505	2.53661	2.63348	1.67552	1.82164	2.08311	2.05164	2.23286	2.07889	1.96803	2.15051	2.54757	2.49582	2.53721	2.71271	2.04596	1.99911	2.1236	2.25918	2.12749	2.3572
LOC_Os01g09510	7.49525	7.51026	7.49331	6.92565	6.65481	6.83368	6.6591	6.81369	6.14001	7.22962	6.95289	6.76331	6.57305	6.39743	6.18092	6.39129	7.10967	6.98275	6.45658	5.98127	6.2944	6.91977	7.07549	7.09513
LOC_Os01g09540	1.68283	1.55523	1.45954	4.43921	3.90171	4.13868	0.410507	0.475056	0.658161	3.34276	2.73264	2.64807	2.02915	3.09093	3.44485	4.07463	4.58832	4.23878	0.414592	0.330962	0.690145	2.47274	3.11748	2.9343
LOC_Os01g09550	5.51773	5.539	5.53728	4.97487	5.03881	5.0675	5.31482	4.74713	5.17733	4.64752	4.64699	4.61845	5.71632	5.76335	5.58272	5.10837	4.97897	4.69689	5.45878	6.05376	5.80445	4.95174	4.73488	4.66204
LOC_Os01g09560	6.89479	6.84282	6.9011	6.96424	7.09118	6.92346	7.02065	7.00323	7.03245	7.48391	7.43716	7.42877	6.83296	6.49451	6.17505	6.77344	6.66182	6.80714	6.79611	6.72147	6.83864	7.57835	7.45776	7.43015
LOC_Os01g09570	7.5181	7.48194	7.5645	8.47316	8.50948	8.53302	8.761	8.61724	8.65653	8.80858	8.69362	8.78822	8.1477	7.92403	7.61523	8.05739	8.0704	8.0482	8.65834	8.81042	8.74002	9.4866	9.26339	9.71029
LOC_Os01g09580	3.55064	3.6476	3.54429	0.337557	1.27164	0.569693	2.02577	2.67392	2.13466	2.20157	1.03757	1.4288	2.18769	1.87349	1.73335	1.787	1.4205	2.10051	2.44038	2.31164	2.73339	2.23986	2.00474	2.24215
LOC_Os01g09590	4.86963	4.96896	4.88742	6.33998	6.20021	6.06486	5.34629	5.43279	5.16962	6.33939	6.26602	6.3137	5.18674	5.1401	5.38211	6.06495	6.26686	6.42079	4.92901	5.09586	4.90657	6.33432	6.38576	6.27952
LOC_Os01g09610	0	0	0	0	0	0	0	0	0	0	0	0	0	0	0	0.218343	0	0	0	0	0	0	0	0
LOC_Os01g09620	6.8764	6.90088	6.88668	7.67626	7.58302	7.6602	5.93456	6.23363	6.31711	7.73975	7.68496	7.8687	6.70065	6.98284	7.11342	7.67546	7.87736	7.90025	6.73294	7.24338	6.88115	7.64479	7.36014	7.40585
LOC_Os01g09640	4.55506	4.70805	4.49806	5.24185	5.26791	5.42846	3.75962	3.87657	3.7116	5.47118	5.05957	5.15684	5.42371	5.57615	5.6836	5.26616	5.15511	5.46282	3.88261	4.18167	4.15553	5.13015	5.17865	5.11183
LOC_Os01g09660	2.42966	2.45399	2.52489	2.13555	1.50689	2.2115	1.40368	1.16858	0.944793	2.37394	2.54822	2.43461	2.16608	2.63859	2.7437	1.91753	2.17467	2.31934	1.48428	0.903232	1.1758	1.78682	2.26026	2.12797
LOC_Os01g09665	0.0935426	0.263714	0.136282	3.29251	3.38859	3.55749	0.791981	0.767188	0.824369	3.97782	4.25222	4.45164	0.306904	0.265849	0.511674	1.65848	2.5452	3.10416	0.222138	0.174951	0.631218	3.17819	3.54343	3.23437
LOC_Os01g09670	4.63113	4.64969	4.61932	2.99147	2.91562	3.15358	6.26537	6.63503	6.36646	3.35195	3.06513	3.01012	4.32422	3.91293	3.5332	3.37104	3.25477	3.25653	4.59324	4.69392	4.73878	3.81232	3.43524	3.69806
LOC_Os01g09690	0	0	0.0468722	0	0	0	0	0.0551918	0	0	0	0	0	0	0	0	0	0	0	0	0	0	0	0
LOC_Os01g09700	0.824035	0.822799	0.94459	0.514374	0.729307	0.44695	0.524936	1.1934	1.08243	3.86354	3.76229	4.41324	1.23547	1.10206	1.32558	0.781525	0.852917	1.32229	1.46701	1.5996	1.09087	2.05335	1.8052	1.53518
LOC_Os01g09720	0.0475293	0.0474373	0.0468722	0	0	0	0	0	0	0.0906655	0	0	0.0945451	0	0	0	0	0	0	0.0457666	0	0	0	0
LOC_Os01g09730	0	0	0	0	0	0	0	0	0	0.0460449	0	0	0	0	0	0	0	0	0	0	0	0	0	0
LOC_Os01g09740	2.52509	2.80396	2.59753	3.28765	3.20524	3.13382	2.99073	3.02441	2.91676	3.21254	3.27462	3.37672	3.04386	3.02072	3.12568	3.1392	3.12214	3.242	3.01636	3.1843	3.09678	3.10537	3.14944	3.07542
LOC_Os01g09750	2.97566	3.27667	3.14183	3.20242	3.16877	3.3419	3.20042	3.23026	3.35743	3.12944	3.47003	3.45442	3.38049	3.56792	3.50851	3.56278	3.01687	2.8722	3.32032	3.49593	3.26612	3.32744	3.29465	3.04141
LOC_Os01g09760	4.16303	4.03357	4.21988	5.45409	5.32348	5.34284	4.66225	4.80261	4.97829	5.14472	5.22375	5.20633	4.92573	4.95172	4.88532	5.38262	5.06209	5.09211	4.8379	5.01476	4.87993	5.4255	5.27596	5.25719
LOC_Os01g09770	7.89928	7.94969	7.91552	4.71918	4.73994	4.95376	6.41817	6.78999	6.67581	4.79974	4.42071	4.43683	4.59474	4.49071	4.20329	5.11655	4.63025	5.19378	5.08432	5.35753	5.0928	5.30408	5.09086	5.12
LOC_Os01g09790	2.39333	2.6279	2.4829	1.75383	1.80727	1.68221	2.17343	2.21	2.38934	2.18108	1.55878	1.35869	2.02915	2.06006	1.84276	1.99053	1.70364	1.86792	2.33009	2.49604	2.51446	2.11824	2.12749	2.02732
LOC_Os01g09800	5.42066	5.38364	5.52388	5.62373	5.22668	5.54058	5.95597	6.32629	6.0354	4.70605	4.25705	4.30322	6.15039	5.94648	5.87768	6.15172	5.70438	5.94934	5.51133	5.62678	5.4962	5.30059	5.08122	5.28773
LOC_Os01g09810	0.0935426	0.181052	0.220472	0	0	0	0.370254	0.256994	0.157838	0	0	0	0.0945451	0	0	0	0	0	0	0.0457666	0.0902752	0.0451983	0	0
LOC_Os01g09830	2.91289	3.17355	3.09241	4.21694	4.40794	4.18742	3.25117	3.53695	3.22098	4.41069	3.83182	3.80025	3.5816	3.48779	3.29407	3.13384	3.79014	3.74633	3.87935	3.82933	3.73348	3.63889	3.6991	3.42667
LOC_Os01g09850	4.74542	4.86853	4.77359	4.99439	5.08986	4.9339	4.65807	5.01586	4.91704	5.45847	5.524	5.59165	5.0839	4.99356	5.02246	4.79347	4.82828	4.6844	5.02064	5.10264	5.12118	5.11565	5.0936	5.14023
LOC_Os01g09860	4.86632	4.70436	4.72398	2.04629	2.84473	2.11401	3.86477	4.17015	4.36028	3.71112	2.59468	2.27246	4.13419	4.20176	3.85714	3.81473	3.27894	3.02149	4.33459	4.67766	4.63199	4.06089	3.39582	3.409
LOC_Os01g09870	3.72521	3.86509	3.70635	1.31199	1.01411	1.66854	1.01723	1.11764	0.885837	1.40815	1.28428	1.1462	0.183274	1.03241	1.12358	1.4326	1.4205	1.52796	0.414592	0.43781	0.215906	1.37365	1.31637	1.5674
LOC_Os01g09880	5.23811	5.02038	5.23731	1.12847	1.16986	1.20245	4.1879	4.00125	4.34941	3.13477	1.42804	1.26596	4.94171	4.16426	2.45582	2.63893	2.08978	1.91753	4.76205	4.86484	4.98073	2.97129	2.77912	3.20907
LOC_Os01g09890	6.19004	6.26956	6.27084	5.85815	5.8613	5.84779	5.68669	5.76623	5.60386	6.06041	5.85742	6.02417	5.62819	5.68323	5.56487	5.49665	5.95591	6.07081	5.98693	5.93109	5.9205	6.12396	5.90689	5.93978
LOC_Os01g09900	1.02737	1.22472	1.33288	0	0	0	0.791981	0.256994	0.792624	0.0460449	0.089233	0.0453437	0.420772	0.265849	0	0.0463924	0.0457868	0.0893039	0.0472483	0.0901259	0.0458436	0.0890235	0.0460016	0.0464607
LOC_Os01g09930	0	0	0	0.0920771	0	0	0	0.10835	0	0	0	0	0	0.047851	0	0.0463924	0	0	0	0	0	0	0	0
LOC_Os01g09980	0	0	0	0	0	0	0.524936	0.475056	0.585918	0	0	0	0	0	0	0	0	0	0.0929981	0.293513	0.331468	0	0	0
LOC_Os01g09990	2.55828	2.52274	2.41305	1.31199	1.14861	1.56905	3.46217	1.80563	3.06363	1.73769	1.63485	1.55957	3.99712	2.97195	0.544436	2.27008	1.27431	2.15324	1.76428	2.48777	1.89223	3.21327	3.03435	2.68547
LOC_Os01g10000	0.0475293	0.0474373	0.220472	0.046773	0	0.164853	0.150192	0.256994	0.206833	0.369467	0.252674	0.364416	0.225672	0.344592	0.135192	0.25831	0.215654	0.173401	0.137342	0.0901259	0.255464	0.0890235	0.0460016	0.177488
LOC_Os01g10010	2.72834	2.61221	2.5657	2.12469	2.29695	2.10389	2.41022	2.2927	2.64182	2.95337	2.22304	2.59569	2.16608	2.22525	2.01629	2.31814	2.02268	2.43459	2.623	2.53667	2.4898	2.62191	2.33627	2.2521
LOC_Os01g10020	3.57922	3.59669	3.64293	3.32133	3.42881	3.30262	3.72413	3.84559	3.90586	3.58424	3.37563	3.36336	3.77601	3.56382	3.30367	3.34808	3.17461	2.78801	3.89235	3.77262	3.87988	3.21821	3.13887	3.22431
LOC_Os01g10030	2.13187	1.85094	1.9657	2.80679	2.67679	2.89059	2.45902	2.40318	3.01632	1.80618	2.49206	2.1941	2.77076	2.79398	2.78542	2.83006	2.73184	2.33768	2.68406	3.14804	2.86069	2.00841	2.00474	2.02732
LOC_Os01g10040	2.39333	2.32519	2.36762	1.87543	1.88642	1.53932	1.89	2.30414	2.22067	1.66578	1.52719	1.51191	2.52979	2.78695	3.03059	2.54512	1.8783	1.5751	2.04596	2.69585	2.52259	1.64721	1.45921	1.18676
LOC_Os01g10050	4.94686	5.11943	5.06158	5.03701	5.0546	5.12493	5.08697	4.9753	5.00624	5.04195	4.84253	4.74752	5.27897	5.38097	5.42452	5.2201	5.05231	4.92477	5.20772	5.15187	5.27587	5.13277	5.05896	5.05047
LOC_Os01g10070	0.903679	1.26541	1.40662	1.06172	1.25185	1.23991	1.01723	0.953029	0.973391	0.907373	1.22644	1.10396	0.830969	1.07922	1.39907	1.34252	1.55324	1.16685	1.11452	1.08957	0.977169	0.765662	1.11529	1.22766
LOC_Os01g10080	2.66117	2.76901	2.82298	2.14633	2.10071	2.02026	2.21948	2.09618	2.19662	2.22177	2.24262	2.11124	1.9042	2.54998	2.61852	2.18968	2.24505	2.32854	2.35846	2.1217	2.40439	1.97376	2.09504	2.17054
LOC_Os01g10090	0.0935426	0.303334	0.375408	0.641714	0.865763	0.598813	0.410507	0.628504	0.429581	0.980332	0.6836	0.712445	0.225672	0.524476	0.372638	0.7256	0.878447	0.921432	0.616052	0.599988	0.293966	0.844486	0.507106	0.836311
LOC_Os01g10100	2.70629	2.5641	3.01791	2.86667	2.85788	2.99286	2.72948	2.75116	2.72826	2.72476	2.57936	2.54923	2.92023	3.23741	3.2401	3.16045	3.11679	2.98704	2.99844	3.07818	3.12908	2.68038	2.61333	2.52246
LOC_Os01g10110	0.0935426	0.0474373	0	0.26028	0	0.2772	0.051821	0.159618	0	0.2168	0.089233	0	4.21007	3.37976	0.135192	0.134928	0.0457868	0.0453429	0.0929981	0.0457666	0.0902752	0	0	0
LOC_Os01g10130	0.38011	0.486592	0.481583	0.410904	0.578583	0.312786	1.23461	2.02884	2.01596	0.133947	0.290797	0.173404	0.592603	0.882133	1.03413	0.371965	0.36761	0.328178	1.13653	1.25457	1.1758	0.172872	0.0905817	0.2976
LOC_Os01g10140	2.82697	2.98541	2.8297	3.34023	3.22568	3.60491	2.84413	2.89424	3.13499	2.35578	2.17289	2.1941	3.05566	3.58018	3.423	3.41148	3.24008	2.67715	3.02818	3.13751	3.12375	2.77061	2.59023	2.78473
LOC_Os01g10150	6.3638	6.26392	6.33775	7.239	7.13843	7.16803	6.73239	6.71967	6.67036	6.87361	6.9863	7.01447	6.85423	6.92436	6.87505	7.24835	7.29764	7.22861	6.82859	6.80701	6.88154	7.11125	7.16647	7.12655
LOC_Os01g10180	1.22635	1.52203	0.969133	1.44015	1.50689	1.52422	1.34258	1.44142	1.88661	1.9704	1.41084	1.60571	1.5173	1.25259	1.30661	2.45341	1.82677	2.29139	1.84671	2.19462	1.78818	2.38756	1.72263	1.5674
LOC_Os01g10195	0.38011	0.902357	0.515307	1.06172	1.25185	0.861638	0.908997	1.09148	1.05593	1.11603	0.711975	0.992622	1.10527	0.959229	0.836662	1.14348	0.852917	1.10395	1.262	1.43737	1.48957	0.919226	0.88158	0.809621
LOC_Os01g10210	0.521468	0.586321	0.447052	0.671867	0.578583	0.598813	1.40368	1.33393	1.15912	0.69259	0.364147	0.434261	1.25607	1.12455	0.638481	0.808695	0.569189	0.820715	0.847205	0.689209	0.71873	0.43304	0.439779	0.258663
LOC_Os01g10230	0.487406	0.618089	0.411675	0.046773	0.178324	0.203282	0.561148	0.434001	0.387698	0.507514	0.0453063	0.291017	0.183274	0.265849	0.0915209	0.218343	0.0457868	0.131965	0.137342	0	0.255464	0.0890235	0.294898	0.511436
LOC_Os01g10250	5.93201	5.93632	5.97994	5.84166	6.12809	6.1274	7.08035	7.09621	7.04261	5.58764	5.7665	5.87675	5.56251	5.91377	5.68728	5.54895	5.76123	5.78697	6.95939	6.7924	7.00924	5.64508	5.5348	5.50189
LOC_Os01g10280	4.81402	4.78178	4.78918	5.26799	5.17113	5.33745	4.76284	4.89816	5.13523	5.16573	5.16724	5.1189	5.23294	5.52106	5.60813	5.66685	5.36495	5.12152	5.2663	5.32773	5.27587	5.25563	5.08122	5.25966
LOC_Os01g10290	5.33347	5.30653	5.38257	4.99439	5.30078	5.07269	5.71709	5.44059	5.27246	5.28332	5.42249	5.45341	5.52586	5.24261	5.09475	5.11927	5.01106	5.2212	5.76732	5.60879	5.70527	5.37881	5.37503	5.23229
LOC_Os01g10300	2.56646	2.41835	2.26232	3.03272	2.84473	3.11882	2.85876	2.53522	3.14759	2.63722	2.60984	2.67717	3.29348	3.41211	3.2401	3.24244	3.10061	3.26614	3.44022	3.58775	3.37787	3.06754	2.86504	2.79837
LOC_Os01g10310	0	0	0	0.178629	0.410256	0.164853	0	0	0	2.08511	2.27151	2.35582	0.0480469	0	0.046486	0.0913394	0.0457868	0.328178	0	0	0.0458436	0.290159	0.4049	0.177488
LOC_Os01g10320	4.37115	4.35673	4.40217	5.27415	5.34465	5.50833	4.66641	4.73027	4.92621	4.73971	4.55991	4.72505	4.90305	4.7166	4.55036	5.04837	4.84132	4.76623	5.12618	5.48759	5.30208	5.19926	4.99297	4.95322
LOC_Os01g10340	4.21339	4.2159	4.35406	3.81914	3.9175	3.78673	4.03536	4.21325	3.90957	3.93869	3.75208	3.47528	3.84223	3.47034	3.05354	3.54673	3.84296	3.97444	4.23097	3.75206	4.34623	4.01335	4.09067	3.94183
LOC_Os01g10350	3.47444	3.48483	3.44279	3.54552	3.60684	3.42555	3.47646	3.36196	3.50674	3.72888	3.71401	3.45442	3.57341	3.40753	3.4876	3.37559	3.38961	3.26134	3.36296	3.53657	3.58225	3.54367	3.58687	3.5487
LOC_Os01g10370	0.0935426	0.0933643	0.136282	0	0	0.0847799	0.150192	0	0	0.0460449	0.0453063	0.0893055	0.0480469	0	0	0.0463924	0.090165	0.0453429	0	0.133162	0.0458436	0.0451983	0.133825	0.0464607
LOC_Os01g10400	7.75508	7.68118	7.80376	6.60854	6.76319	6.99366	5.89432	5.21833	5.03196	6.487	6.83084	6.80881	6.59646	6.69894	7.02296	7.02402	6.38623	7.11457	6.80301	6.7653	6.79987	6.72606	6.82191	7.42713
LOC_Os01g10420	0.587271	0.767213	0.919621	0.410904	0.259848	0.44695	0.880621	1.06483	1.18381	0.830527	0.654656	0.50088	1.01145	0.984038	0.782762	1.05549	0.537488	0.328178	0.87366	1.17443	1.09087	0.792418	0.602548	0.2976
LOC_Os01g10430	5.07136	5.04543	5.03857	5.36115	5.33175	5.37686	5.33588	5.34	5.38982	4.58456	4.78192	4.92934	4.69623	5.40987	5.22424	5.48617	5.07318	5.13075	5.09841	5.06702	5.27827	4.88649	4.59489	4.6934
LOC_Os01g10440	2.02906	1.9665	1.9657	0.967614	1.36671	1.08388	4.88036	5.20771	5.14155	1.19989	1.3758	1.51191	2.64362	1.95104	0.478151	1.92995	1.31227	1.88048	1.61547	2.10018	1.86691	1.33777	1.35343	1.45133
LOC_Os01g10450	4.58958	4.52327	4.46392	6.45553	6.38189	6.26547	4.82373	4.54265	4.63993	6.63274	6.74505	6.77934	5.70137	5.46158	5.30294	5.83816	5.71327	5.92831	5.60608	5.75717	5.66452	6.68515	6.74468	6.84704
LOC_Os01g10460	0	0	0.0922694	0	0	0	0	0	0.10712	0	0	0	0	0	0	0.0913394	0	0	0	0	0	0	0	0
LOC_Os01g10490	0	0.0933643	0	0	0	0	0.051821	0.10835	0	0	0	0	0	0.13904	0.0915209	0	0	0	0	0	0	0	0	0
LOC_Os01g10504	1.58958	1.41758	1.17304	2.26976	1.67977	2.0937	0.596472	0.628504	0.509866	3.13477	3.08696	3.20753	1.66326	1.37018	1.22811	2.84982	2.45475	2.25325	0.847205	1.08957	1.256	3.63889	2.98796	3.59242
LOC_Os01g10520	0.796479	1.16145	1.13016	2.4283	2.05577	2.34639	1.5001	1.01001	1.05593	1.17938	1.54307	1.85526	1.80981	2.16143	2.28217	2.56915	2.13285	2.53338	2.11411	1.93974	2.00096	1.93826	1.85773	2.11713
LOC_Os01g10530	5.48573	5.45903	5.50931	6.36903	6.30235	6.44607	6.13104	6.29224	6.77357	5.3236	5.58855	5.54011	6.59949	6.96932	7.02804	7.2116	6.31264	6.07218	6.41834	6.91499	6.71507	5.79236	5.49078	5.32472
LOC_Os01g10580	2.54178	2.17309	2.53315	1.84928	1.50689	1.43014	2.24196	2.28117	2.68568	3.52857	2.5164	3.26136	2.33052	2.23561	2.26261	2.90121	2.59994	2.8404	2.14701	2.61467	2.22672	3.32286	2.60567	2.67071
LOC_Os01g10590	0.416769	0.303334	0.260793	0.866945	0.578583	0.762177	0.524936	0.863099	0.85543	0.633497	0.846036	0.712445	0.225672	0.419258	0.809964	1.37923	1.02281	0.500872	0.847205	1.11126	0.904379	0.623891	0.979653	0.809621
LOC_Os01g10600	3.91975	4.00081	3.97528	3.84253	3.80657	3.95663	4.11669	4.26684	4.98182	3.71469	2.93275	3.73602	4.17804	4.72214	4.45666	4.36739	3.96714	4.07352	4.78488	5.21957	4.84145	3.85419	3.28509	3.28369
LOC_Os01g10610	6.51516	6.57287	6.52787	5.53732	5.54088	5.83561	6.04975	6.16001	5.94624	5.34563	5.6179	5.61251	5.20142	5.37043	5.38097	5.57588	5.59217	5.8289	5.26255	5.25044	5.3746	5.52058	5.52772	5.73429
LOC_Os01g10630	2.06415	1.87743	1.83826	2.62608	2.41732	2.38869	2.36996	2.47578	2.39991	2.1603	1.90442	2.3737	2.35937	2.3828	2.53131	2.53702	2.65268	2.58803	2.41359	2.23469	2.27563	2.20045	1.95739	2.1062
LOC_Os01g10640	1.16302	1.85094	1.77006	0	0	0	2.08914	2.05616	1.65907	0.2168	0.173267	0.0453437	0.526306	0.62254	0.938775	0	0.133219	0	0.677404	0.800186	0.368019	0.0451983	0.256284	0.335513
LOC_Os01g10680	3.85777	3.89132	3.80509	3.92308	4.15976	4.23457	4.4898	4.86572	5.07713	4.37054	3.80573	4.20673	4.69056	4.41974	3.66567	4.419	3.90017	4.26057	4.27133	4.65753	4.28303	4.2681	3.9676	3.68343
LOC_Os01g10690	3.05339	2.85817	3.13642	2.36511	2.40841	2.33778	2.88756	2.79235	2.79387	2.63722	2.35484	2.28197	2.92023	3.06209	2.94116	2.34623	2.41169	2.42605	2.98637	3.02776	2.97173	2.36991	2.35467	2.34796
LOC_Os01g10700	0	0	0	0	0.0919155	0	0	0	0.054554	0	0	0	0	0	0	0	0	0	0	0	0	0	0	0
LOC_Os01g10740	0	0	0	0	0	0	1.06845	1.88394	1.13401	0	0	0	0	0	0	0	0	0	0.707129	0.537288	0.904379	0	0	0
LOC_Os01g10770	0.223382	0.222975	0.375408	0.299436	0.0466896	0.0847799	0	0	0	0	0	0.0453437	0	0.490249	0.0915209	0	0.0457868	0.328178	0	0.0457666	0.175233	0	0	0
LOC_Os01g10790	4.66008	4.43015	4.56802	4.85186	4.84439	4.96917	4.6135	4.55467	4.61065	4.86702	4.85053	4.99147	4.68487	5.11084	5.37187	4.88087	4.97158	5.03425	4.8142	4.73116	4.78005	4.83434	4.89426	5.07729
LOC_Os01g10800	1.02737	1.41758	1.275	1.57391	1.79365	1.77443	1.6251	1.61676	1.84078	1.99408	2.25231	2.20413	1.33565	1.37018	1.56793	1.80059	1.82677	1.76325	1.61547	1.70319	1.71912	1.87708	2.00474	2.0841
LOC_Os01g10810	0.0475293	0	0.0468722	0.220032	0.135767	0.125372	0	0	0	0	0	0	0	0	0	0.0463924	0	0.173401	0	0	0	0	0	0
LOC_Os01g10820	6.70173	6.69473	6.69858	6.64842	6.47871	6.67225	6.41694	6.48168	6.07635	6.8212	6.69173	6.52452	6.34385	6.12718	5.98301	6.2991	6.78167	6.69157	6.12202	5.83661	6.08048	6.68738	6.8132	6.93688
LOC_Os01g10830	1.36412	1.11767	0.993267	0.446225	0.785448	0.381427	0.664628	1.33393	1.00143	0.540056	0.290797	0.213683	0.559835	0.524476	0.258794	0.575497	0.293632	0.434254	0.847205	0.717764	0.403667	0.213036	0.439779	0.477926
LOC_Os01g10840	5.63516	5.64592	5.67606	5.72067	5.65075	5.80079	5.80748	5.77755	5.68391	5.81907	5.6393	5.55292	5.88039	5.97924	6.00304	5.89868	5.77998	5.77356	5.98769	5.94021	6.09146	5.80555	5.74811	5.7874
LOC_Os01g10850	2.01718	2.19432	2.11614	0	0.0466896	0	0.630953	1.63499	1.3674	0.2168	0	0	0.592603	0.45519	0.046486	0.218343	0.0457868	0.399755	1.02294	0.826645	0.660983	0.327228	0.0905817	0.177488
LOC_Os01g10860	2.1208	1.61942	1.87769	2.27958	2.51187	2.33778	1.60789	2.37092	2.13466	2.4444	2.06703	2.10053	2.0529	2.22525	2.17116	2.04866	2.17467	1.90529	1.86	1.45444	1.90472	2.11824	1.92082	2.19137
LOC_Os01g10870	0	0.137874	0.178991	0.943098	1.06035	1.02073	0	0.209127	0.054554	1.51023	1.30305	1.77678	0.345867	0.344592	0.177581	0.297198	0.630575	0.56455	0.262738	0.43781	0.215906	1.16426	1.23927	1.86829
LOC_Os01g10880	1.05088	0.849808	0.969133	0.514374	0.610014	0.709751	0.596472	0.514975	0.944793	0.907373	0.654656	0.564558	0.80324	0.55791	0.755037	0.961773	0.7735	0.992609	0.820257	0.504885	0.746759	1.28222	0.855984	0.754712
LOC_Os01g10890	0.303874	0.416057	0.178991	0.991721	1.57218	1.49353	0.664628	0.10835	0.387698	0.663346	0.820202	0.992622	0.345867	0.45519	0.57647	0.985779	1.13297	0.846561	0.647054	0.215564	0.368019	0.563036	0.855984	0.697629
LOC_Os01g10900	1.00346	0.767213	1.017	0.410904	0.839485	0.812764	0.561148	0.799872	0.585918	0.507514	0.739802	0.564558	1.31616	0.828348	0.755037	0.510792	0.537488	0.291013	0.847205	1.11126	1.23636	0.398624	0.256284	0.726453
LOC_Os01g10920	0.0475293	0.0474373	0.136282	0.0920771	0.178324	0.164853	0	0.0551918	0.10712	0.175969	0.089233	0.173404	0.0945451	0.13904	0	0.0463924	0.090165	0	0.180363	0.215564	0.175233	0.131557	0.133825	0.0914718
LOC_Os01g10930	2.60668	2.63568	2.47435	0.75872	1.21144	0.861638	2.99735	2.82448	3.05697	1.77917	1.24598	1.10396	2.19838	1.92565	0.987242	1.4326	1.23532	1.03818	2.48396	2.25432	2.42188	1.70468	1.85773	1.88116
LOC_Os01g10940	0	0	0	0	0	0	0	0	0	0	0	0	0	0.047851	0	0	0	0	0	0	0	0	0	0
LOC_Os01g10950	3.08789	3.02742	2.92059	1.12847	0.941843	0.999046	1.86125	2.77602	2.6943	2.01738	1.54307	1.54386	2.69733	1.96357	1.95668	1.75941	1.31227	1.67945	2.59942	2.44571	2.34145	2.03105	1.79176	2.09519
LOC_Os01g10960	0.342495	0.0474373	0.178991	0	0.0466896	0	0.286213	0.303323	0.300098	0.0906655	0.0453063	0.173404	0.0945451	0.047851	0.0915209	0	0	0.328178	0.180363	0.215564	0.0458436	0.290159	0.0460016	0.0914718
LOC_Os01g10970	0	0	0.136282	0	0	0	0	0.0551918	0	0	0	0	0	0	0	0	0	0	0	0	0	0	0	0
LOC_Os01g10980	0	0	0.0468722	0	0	0	0	0	0	0	0	0	0	0	0	0	0	0.0453429	0	0.133162	0	0	0	0
LOC_Os01g10990	0.303874	0.263714	0.300019	0.046773	0.259848	0.381427	0.101845	0.159618	0.157838	0.332788	0.944982	1.18723	0	0.13904	0.046486	0.371965	0.133219	0.595364	0.0472483	0	0	0.765662	0.507106	0.913542
LOC_Os01g11010	3.35201	3.67429	3.434	0.136002	0.966336	0.240715	3.51389	3.01747	3.44171	2.13921	0.711975	0.564558	3.11889	2.95323	1.69008	1.77327	1.61529	1.41158	3.49237	2.92129	3.50229	1.75996	2.16966	2.12797
LOC_Os01g11020	0	0	0	0	0.0466896	0	0	0	0.054554	0.256508	0	0	0	0.047851	0	0	0.0457868	0.0453429	0	0.174951	0.0458436	0.131557	0.0460016	0.0914718
LOC_Os01g11040	6.67218	6.59349	6.6458	6.68122	6.47391	6.68249	6.52745	6.55472	6.87321	6.18461	6.24797	6.30557	6.67888	6.9584	6.99435	7.01202	6.65121	6.44478	6.69265	6.84593	6.94567	6.51184	6.30884	6.25376
LOC_Os01g11054	5.45412	5.52755	5.49459	7.52574	7.58129	7.40182	6.33826	6.43887	7.08827	8.61202	8.36608	8.4701	7.47196	7.16271	6.50707	6.92701	6.81304	7.05727	6.62905	7.32539	6.93733	8.48451	8.31962	8.39754
LOC_Os01g11070	4.96244	4.89794	4.87123	5.37611	5.32229	5.34821	4.90699	4.95911	5.06389	5.42074	5.31329	5.45341	5.13346	5.08956	5.18322	5.21122	5.13009	5.33056	5.02802	4.92883	5.0928	5.31566	5.2987	5.29015
LOC_Os01g11080	0	0	0	0	0	0	0	0	0	0	0	0	0	0	0	0	0.0457868	0.0453429	0	0	0	0	0	0
LOC_Os01g11110	4.47258	4.42117	4.36567	4.2498	3.93622	4.18982	4.14976	4.11277	3.90215	4.04739	3.9937	3.85539	4.13697	4.24345	4.59796	4.11872	4.37844	4.40019	4.09986	4.05871	4.12916	4.12808	4.25146	4.33711
LOC_Os01g11120	5.33945	5.31746	5.40298	5.37267	5.3586	5.37265	5.40599	5.33583	5.28392	5.71958	5.42034	5.60306	5.16648	5.05339	4.76364	5.29407	5.10462	5.44389	5.48154	5.25288	5.4575	5.96472	5.81771	5.89367
LOC_Os01g11130	0.45252	0.303334	0.300019	0.991721	0.785448	1.14438	0.561148	0.553819	0.915616	1.40815	0.944982	0.794408	1.05912	1.4789	1.51931	2.63134	1.6304	1.59048	1.24183	0.878152	1.29449	2.2104	1.98126	2.13873
LOC_Os01g11150	0.45252	0.486592	0.673025	0.046773	0.0466896	0.125372	0.370254	0.34821	0.206833	0.0906655	0.252674	0.213683	0.858176	0.305758	0	0	0	0.0893039	0.0472483	0.174951	0.0458436	0	0.133825	0.0464607
LOC_Os01g11160	1.48988	1.45325	1.23508	0.299436	0.670893	0.539972	3.2567	4.14174	4.06048	0.88221	0.173267	0.328184	2.09924	1.31258	0.755037	0.835363	0.537488	0.794397	2.24145	2.10018	1.89223	0.623891	0.439779	0.697629
LOC_Os01g11190	0	0	0	0	0	0	0.051821	0	0.054554	0.0460449	0.0453063	0	0	0	0.046486	0.0463924	0	0	0.0472483	0	0.0458436	0	0.0460016	0
LOC_Os01g11210	1.22635	0.849808	1.13016	0.046773	0.0466896	0.0430126	0.630953	0.34821	0.470282	0.369467	0.131862	0.0453437	0.306904	0.265849	0.258794	0.335066	0.403224	0.131965	0.820257	0.403066	0.660983	0.466653	0.256284	0.0464607
LOC_Os01g11220	0.45252	0.649173	0.580477	0	0.0466896	0	0.664628	0.391743	0.387698	0.0906655	0.0453063	0	0.456814	0.265849	0.046486	0.0463924	0	0.291013	0.584369	0.174951	0.438455	0.327228	0.294898	0.408476
LOC_Os01g11230	3.72521	3.56851	3.60036	3.43118	3.43759	4.28247	3.18309	2.8085	3.27367	3.79441	3.86378	4.68979	2.44261	2.77278	2.29185	3.30102	2.87189	3.701	3.32513	2.35773	2.94173	3.37247	3.09578	3.55675
LOC_Os01g11240	3.89722	4.07135	4.00822	5.1241	4.84274	4.97613	3.45256	3.41038	3.29649	5.94592	6.02652	6.00422	4.18611	4.07181	4.0463	4.82208	4.74919	5.93887	3.96489	4.10808	3.97181	6.29801	6.27665	5.8103
LOC_Os01g11250	0	0	0	0	0.0466896	0.0430126	0	0	0	0	0.0453063	0.0453437	0.0945451	0.047851	0.046486	0.0913394	0	0	0.0929981	0	0	0.0890235	0	0
LOC_Os01g11260	3.25917	3.11908	3.0699	3.15517	3.10952	3.18273	3.67127	3.86503	3.8375	3.34276	3.05409	3.1412	3.69911	3.2579	2.69346	3.31055	3.11679	3.242	3.85963	3.82933	3.97774	3.47925	3.36892	3.25924
LOC_Os01g11270	0.0475293	0.181052	0.0922694	0	0	0	0	0.159618	0	0	0	0	0.0480469	0.18256	0.046486	0.0463924	0	0.0893039	0.137342	0.0457666	0.0902752	0.0451983	0.175811	0
LOC_Os01g11280	0	0	0.0468722	0	0	0	0	0	0	0	0	0	0	0.047851	0	0	0	0	0	0	0.0458436	0	0	0.0914718
LOC_Os01g11300	0.181387	0.222975	0.0922694	0	0	0	0.051821	0.159618	0.054554	0.175969	0	0	0.225672	0.13904	0.0915209	0.0463924	0	0	0.484918	0.0457666	0.438455	0	0	0
LOC_Os01g11340	4.45726	4.69321	4.56198	1.84928	1.88642	1.56905	3.93545	3.76098	3.94248	2.67434	2.19316	2.43461	4.52854	3.78817	2.27242	2.7055	1.5846	2.20411	3.57529	3.52854	3.39125	2.44771	2.31764	2.57094
LOC_Os01g11350	1.30668	1.65047	1.42448	0.046773	0.178324	0	0.370254	0.733747	0.585918	1.13746	0.131862	0.467955	0.686665	0.772479	0.544436	0.371965	0.293632	0.533062	1.63106	1.15367	1.21646	1.03578	0.507106	0.726453
LOC_Os01g11370	6.02473	6.13947	6.10771	5.85322	5.7546	6.0225	6.10598	6.24777	6.67961	5.34678	5.37781	5.36452	6.89421	7.33863	7.34928	6.67675	5.93554	5.61812	6.42786	7.02012	6.76174	5.74349	5.43892	5.61796
LOC_Os01g11414	7.28888	7.25829	7.32733	6.47864	6.53864	6.52357	7.24835	8.24797	8.1668	7.53071	7.24453	7.26413	7.21049	7.47177	7.58921	7.41866	6.99983	6.98348	7.13471	7.26228	7.25987	7.15185	7.07756	7.10853
LOC_Os01g11430	0	0	0	0	0	0.0430126	0.051821	0	0	0	0	0	0	0	0	0	0	0	0	0	0	0	0	0
LOC_Os01g11460	1.63696	1.63503	1.69847	1.15005	1.69451	1.79974	1.42349	1.73978	1.54937	2.6221	2.90844	3.07168	0.987005	1.03241	1.01088	0.606793	1.50488	1.42879	0.647054	0.878152	0.538054	1.58735	1.7782	1.43396
LOC_Os01g11470	0.0935426	0	0.0922694	0.046773	0.0466896	0.0847799	0	0.0551918	0	0.0906655	0.0453063	0.173404	0	0	0	0	0	0.0453429	0.0472483	0.0457666	0.0458436	0	0.175811	0.0464607
LOC_Os01g11480	0	0.137874	0.178991	0	0.0466896	0.0430126	0.101845	0.0551918	0.206833	0.663346	0.739802	0.328184	0.0945451	0.18256	0	0.177239	0.255169	0.173401	0.180363	0.0901259	0.0902752	0.172872	0.0905817	0
LOC_Os01g11490	0	0	0	0	0.0466896	0	0	0	0	0.2168	0.252674	0.0893055	0	0	0	0	0	0	0	0.0901259	0	0.0451983	0.0460016	0.0464607
LOC_Os01g11500	0.223382	0.486592	0.300019	0.299436	0.135767	0.44695	0.196972	0.514975	0.300098	1.54271	0.820202	1.49567	0.491978	0.419258	0.0915209	0.177239	0.331095	0.328178	0.137342	0.689209	0.331468	0.818687	1.04907	0.986847
LOC_Os01g11510	0	0	0	0	0	0	0	0	0	0	0	0	0	0.047851	0	0	0	0	0	0	0	0	0	0
LOC_Os01g11520	4.07975	4.27688	4.18364	2.77935	2.56094	3.00378	3.66712	4.0832	3.65534	4.43252	4.46515	4.68801	3.26835	3.29802	2.57161	3.48491	2.90952	3.64687	2.75693	3.02776	2.9111	3.68245	3.43092	3.49108
LOC_Os01g11550	1.24685	1.20394	1.31384	0.046773	0.479961	0.240715	0.630953	0.767188	1.02894	1.33585	0.327938	0.291017	0.884878	0.800684	0.638481	0.667419	0.7735	1.10395	1.32086	1.13262	1.256	0.844486	0.662839	0.782428
LOC_Os01g11570	6.27922	6.26643	6.30619	5.45083	5.76074	5.56661	5.2704	5.26444	4.91704	5.46695	5.36334	5.35555	5.96963	6.14791	6.41982	5.18035	5.77659	5.55682	5.67445	5.57016	5.50032	4.94729	5.28558	5.20438
LOC_Os01g11580	5.17397	5.00545	5.1148	4.67892	4.58248	4.55183	4.9605	4.98066	5.08206	4.82472	4.64699	4.54537	5.47405	5.47586	5.44744	5.11247	4.61893	4.49312	5.20642	5.36319	5.31266	4.86144	4.74014	4.65269
LOC_Os01g11590	3.49173	3.37291	3.41179	3.33553	3.04199	3.2393	3.96615	4.45302	4.27382	3.0582	2.85855	3.06068	3.48455	3.76689	3.82749	3.48491	3.44619	3.1307	3.56721	3.65574	3.68361	2.96542	2.90303	3.00658
LOC_Os01g11600	5.21878	5.13873	5.23984	2.53058	2.68419	2.72217	4.2804	4.45815	3.86828	1.39041	2.36381	2.22399	3.2376	2.64638	2.10681	2.35547	2.73184	3.24686	1.99866	1.68884	1.95364	1.93826	2.23068	2.51422
LOC_Os01g11620	5.0052	4.95503	4.95041	5.11453	5.08288	5.42643	5.10241	5.08876	4.9993	4.74496	4.57736	4.56301	4.10041	3.78111	2.85889	4.21071	4.93706	4.25334	5.80904	5.09314	5.48688	3.80577	4.66474	4.57558
LOC_Os01g11640	0	0	0	0	0.0466896	0	0	0	0	0.133947	0	0	0	0	0	0	0	0	0	0	0	0.0451983	0	0
LOC_Os01g11650	7.07295	7.10348	7.08674	7.74347	7.94433	7.92758	8.09367	7.8564	7.88479	7.86745	7.97732	8.03458	7.74379	7.30487	6.57752	7.80843	7.54685	7.85819	8.10745	8.26046	8.13089	7.98493	7.94673	7.84508
LOC_Os01g11660	2.36547	2.20482	2.2118	4.72459	4.74702	4.26668	3.26221	3.23625	2.94591	4.3105	4.7532	4.75777	3.33764	3.16331	3.11481	3.45942	4.1925	4.56688	3.54681	3.17403	3.56267	4.16693	4.82998	4.81581
LOC_Os01g11670	0.0935426	0.137874	0.220472	0.220032	0.337011	0.312786	0.410507	0.159618	0.429581	0.133947	0.0453063	0.131967	0	0.18256	0.408673	0.0463924	0.331095	0.467948	0.0472483	0	0.0902752	0.0451983	0.216608	0.0464607
LOC_Os01g11690	0.0475293	0.0933643	0	0.337557	0	0	0.051821	0.303323	0.254219	0.0460449	0	0.0453437	0	0.224805	0.0915209	0.134928	0.215654	0.131965	0.137342	0.0901259	0.175233	0.0451983	0.0905817	0.0464607
LOC_Os01g11700	1.1192	1.45325	1.38853	0.046773	0.374098	0.125372	1.11791	1.5983	1.40987	1.00385	0.46762	0.53307	1.56761	0.959229	0.335679	1.03262	0.437979	0.56455	1.32086	0.689209	1.31335	0.844486	0.906731	0.862517
LOC_Os01g11710	0.903679	1.11767	0.787854	0	0	0.0847799	0.242282	0.953029	0.824369	0.507514	0.089233	0.213683	0.26686	0.305758	0.697935	0.25831	0.293632	0.252864	0.450184	0.293513	0.600827	0.327228	0.332505	0.408476
LOC_Os01g11730	3.18141	3.12462	3.16326	0.26028	0.865763	0.736202	4.05771	3.42617	3.71584	3.88587	1.44505	1.22714	6.10639	5.08956	1.73335	2.88215	2.03408	1.12522	4.03395	2.50426	3.55477	3.59396	3.17036	4.37401
LOC_Os01g11750	0.181387	0.263714	0.54826	3.96326	3.92377	3.67836	1.83191	1.56065	1.58687	3.76374	4.12347	4.25337	1.96803	2.30617	1.82953	2.72702	3.02261	3.76339	1.58378	1.53688	1.38644	3.17311	3.50278	3.63485
LOC_Os01g11760	1.62134	1.36238	1.44212	0.220032	0.445529	0.312786	0.822137	0.733747	0.622492	1.5901	0.846036	0.992622	1.19336	1.07922	0.987242	0.667419	0.718017	0.846561	1.22137	1.21505	1.19627	1.07989	0.855984	1.18676
LOC_Os01g11770	0.0475293	0.0474373	0	0.0920771	0.135767	0	0	0.0551918	0.10712	0	0.0453063	0.0893055	0	0	0	0.0463924	0.0457868	0.0453429	0	0.0457666	0	0.0890235	0.0460016	0
LOC_Os01g11780	0	0	0	0	0	0	0	0	0	0	0	0	0	0	0	0.134928	0	0	0	0	0	0	0	0
LOC_Os01g11790	0.0475293	0.181052	0.260793	0.046773	0	0.125372	0.242282	0.10835	0.054554	1.09429	0.399469	0.399761	0.491978	0.382408	0.638481	0.218343	0.0457868	0.434254	0.847205	0.745764	0.879276	0.623891	0.332505	0.0914718
LOC_Os01g11810	5.28596	5.39744	5.26978	2.59494	2.65435	2.19252	4.13482	4.04622	4.00961	3.94478	3.31217	3.38557	4.39327	4.97046	5.22424	3.29142	2.49657	2.90946	4.50926	3.87442	4.20436	3.63149	3.45669	3.48687
LOC_Os01g11820	1.28701	1.24521	1.17304	0.480702	0.135767	0.2772	0.596472	0.391743	0.300098	0.405237	0.131862	0.328184	0.491978	0.984038	1.07955	0.575497	0.175025	0.328178	0.99911	0.630346	0.82772	0.710614	0.256284	0.2976
LOC_Os01g11830	0.342495	0.181052	0.481583	1.50858	0.865763	1.53932	1.75583	1.70568	1.74451	0.95642	1.35795	1.4288	1.44736	0.908292	0.408673	1.03262	1.08991	2.41745	1.59971	2.99313	2.55466	1.16426	1.37161	1.3251
LOC_Os01g11840	0	0.0933643	0	0.299436	0	0.203282	0.410507	0.209127	0.254219	0.0460449	0	0.173404	0.183274	0	0.046486	0.134928	0.255169	0.500872	0.137342	0.999407	0.368019	0.0890235	0.0460016	0.177488
LOC_Os01g11850	0	0	0	0.046773	0.0919155	0	0	0.10835	0.10712	0	0.131862	0.0453437	0.225672	0	0.046486	0.0463924	0	0.173401	0.180363	0.0457666	0.133379	0.0451983	0.0460016	0.0914718
LOC_Os01g11860	1.60554	1.66575	1.19402	0.337557	0.51359	0.164853	0.370254	0.863099	0.548393	0.663346	0.327938	0.291017	0.774967	1.29286	1.81618	0.297198	0.255169	0.0453429	1.63106	0.903232	1.11258	0.466653	0.507106	0.477926
LOC_Os01g11870	1.32608	1.36238	1.23508	1.6055	1.29116	1.34676	1.42349	1.06483	1.13401	1.27914	0.739802	0.969284	1.6002	1.92565	2.17116	1.61297	1.3674	1.16685	1.59971	1.61486	1.7332	1.22444	0.829925	1.16586
LOC_Os01g11880	4.25953	4.4655	4.3163	4.4993	4.62348	4.38005	4.6135	4.40868	4.43928	4.11915	4.17024	4.02909	4.29465	4.33308	4.4631	4.31625	4.37621	4.35588	4.41559	4.5305	4.43288	4.21964	4.38498	4.31355
LOC_Os01g11900	6.9963	6.99273	6.95662	6.88319	7.10469	6.96109	7.4276	7.56763	8.01773	6.64073	6.97574	7.03253	7.58594	7.39522	7.03238	7.57098	6.65583	6.71806	7.11717	7.51604	7.43159	7.30313	6.94916	6.92449
LOC_Os01g11910	4.5006	4.64391	4.53757	7.33311	7.29982	7.23824	5.62387	5.46626	5.49219	7.50132	7.50663	7.66861	6.46659	6.29953	5.9964	7.10844	6.73658	7.17287	6.26065	6.20765	6.14444	7.82344	7.53238	7.6125
LOC_Os01g11940	0.851074	0.92793	0.894213	0.26028	0.374098	0.709751	0.561148	1.24178	1.00143	0.603018	0.968693	1.08237	1.21457	0.984038	0.782762	0.335066	0.331095	0.131965	0.584369	0.717764	0.569782	0.466653	0.720711	0.862517
LOC_Os01g11946	4.11922	4.04822	4.22753	4.2322	4.25231	4.40087	4.24188	4.30149	4.29096	3.70396	3.76568	3.90851	4.31688	4.4711	4.63646	4.12684	3.98193	4.04031	4.1276	4.2735	4.0012	3.6499	3.79313	4.05694
LOC_Os01g11952	4.59759	4.66117	4.70948	4.65459	4.608	4.78349	4.80875	4.69812	5.05556	4.07263	4.18549	4.34008	4.78041	5.03718	4.9028	5.17253	4.4965	4.59765	4.70611	5.06841	4.92048	4.76511	4.50717	4.51491
LOC_Os01g11960	4.09962	4.03357	4.06341	4.559	4.6369	4.62089	3.9111	4.01871	3.98875	4.26499	4.09682	4.16369	4.04526	4.16426	4.14038	4.48785	4.61514	4.58427	4.32982	4.27109	4.26376	4.43022	4.48438	4.2628
LOC_Os01g11970	0.61908	0.486592	0.411675	0.374696	0.51359	0.2772	0.561148	0.434001	0.548393	0.603018	0.399469	0.467955	0.526306	0.524476	0.218759	0.407944	0.293632	0.533062	0.551974	0.800186	0.255464	0.765662	0.175811	0.697629
LOC_Os01g11980	2.82014	2.91682	3.01201	3.27297	3.38859	3.35049	2.99735	2.968	2.57807	3.29112	2.89613	3.02151	2.8542	2.5665	2.72239	3.27203	3.5999	3.65054	3.00444	2.72428	2.94173	3.31366	3.27547	3.50362
LOC_Os01g11990	0.38011	0.738596	0.260793	0.84064	0.729307	0.837408	0.596472	0.591645	0.792624	1.09429	0.767103	1.01559	0.383806	0.743712	0.478151	0.887263	0.746025	0.595364	0.925156	0.927883	0.505613	0.89474	1.00316	0.607534
LOC_Os01g12000	1.78451	1.91628	1.55991	6.36615	6.07276	6.01307	4.16455	4.40071	4.01305	5.81325	5.53099	5.6904	5.22513	4.95329	4.69599	5.36785	5.79932	5.8394	5.20382	4.6722	5.05687	5.52757	5.58142	5.47135
LOC_Os01g12020	0	0	0	0	0	0	0.051821	0	0	0	0	0	0	0	0	0	0	0	0	0	0	0	0	0
LOC_Os01g12060	1.62134	1.50514	1.55991	0.610917	0.337011	0.2772	0.487792	0.391743	0.585918	0.603018	0.290797	0.434261	0.456814	0.524476	0.372638	0.477318	0.215654	0.328178	0.262738	0.403066	0.368019	0.966984	0.369156	0.335513
LOC_Os01g12070	1.36412	1.39942	1.55991	1.06172	0.785448	0.509626	1.70818	1.70568	1.91638	0.95642	0.252674	0.173404	2.4062	2.63075	2.75774	1.12198	0.903533	1.18722	2.04596	2.62224	2.06914	1.26322	1.11529	1.28691
LOC_Os01g12080	5.54489	5.67453	5.59362	5.88092	5.73067	6.21523	5.12829	4.69378	4.93896	5.0867	5.18885	5.28169	5.65849	6.39454	6.85234	5.90105	5.50675	5.26618	5.24746	4.97687	5.31734	4.97237	5.05896	5.32825
LOC_Os01g12090	4.77396	4.90601	4.87449	4.64132	4.75759	4.57216	4.50847	4.67408	4.30228	4.79131	4.88676	4.81289	4.33636	4.4667	4.68318	4.35131	4.89077	4.70397	4.32982	4.14535	4.30204	4.55656	4.75752	4.91304
LOC_Os01g12100	4.46165	4.55644	4.34706	6.45661	6.90733	6.303	6.06952	5.99427	5.58545	6.04986	6.07443	6.08176	5.2212	4.97511	4.50323	5.37695	6.39289	6.41917	6.7379	6.38225	6.35995	5.2676	5.85534	5.46281
LOC_Os01g12110	2.49111	2.68901	2.644	0.813847	1.29116	0.539972	2.83677	2.8085	2.43118	1.8195	1.12458	1.10396	0.962143	0.800684	1.12358	1.28564	0.92819	1.665	1.41392	1.82631	1.67604	1.26322	1.00316	1.48546
LOC_Os01g12130	3.95756	3.99477	4.08883	0.610917	0.916926	0.885467	2.6973	2.23411	2.10912	1.27914	1.05982	1.30377	3.98482	3.63603	3.61259	1.4326	0.437979	0.213679	2.94954	1.96378	2.49807	2.0753	1.61992	1.41638
LOC_Os01g12140	0.223382	0.137874	0.178991	0	0	0	0.150192	0	0	0	0.213517	0.173404	0.139591	0.0941656	0.0915209	0	0.0457868	0.0893039	0.0929981	0.133162	0	0.0451983	0.133825	0
LOC_Os01g12150	0	0.0474373	0.0468722	0	0	0	0	0	0	0	0	0	0	0	0	0	0	0	0	0	0	0	0	0
LOC_Os01g12160	3.37082	3.32078	3.32413	3.20242	2.93437	2.86685	3.43803	3.57522	3.87209	4.28433	3.96156	4.22162	4.43226	4.30382	4.12151	4.28997	3.58447	3.77353	4.3488	4.24925	4.08866	3.99619	3.59463	3.73753
LOC_Os01g12180	3.55476	3.5927	3.50706	4.16223	4.31086	4.34181	3.43315	3.63078	3.40544	3.77404	3.7758	3.58682	3.74355	4.13686	3.92402	4.37877	4.51493	4.26776	3.68018	3.61836	3.90186	4.0415	3.9435	3.95407
LOC_Os01g12190	2.72834	2.64342	2.82298	3.70713	4.68196	3.67495	3.49529	2.02884	2.6943	3.93564	4.60977	4.5013	1.85102	2.09465	2.50659	2.74119	4.68009	3.86172	3.79536	3.27356	3.59387	2.95362	3.37344	3.8433
LOC_Os01g12200	3.86442	3.91709	3.90388	4.27212	4.04946	4.25758	3.67127	3.72739	3.21501	4.19007	4.06418	3.94784	3.97243	4.0337	4.25616	4.34205	4.55308	4.44317	3.72446	3.67407	3.56267	4.3196	4.30919	4.3441
LOC_Os01g12210	0.0935426	0.0933643	0.136282	0	0	0.0430126	0.964129	0.628504	1.00143	0	0.0453063	0	0.0945451	0.0941656	0.177581	0	0.0457868	0.0453429	1.93728	2.72428	2.40439	0	0.0460016	0
LOC_Os01g12220	0.223382	0.379452	0.338206	0.136002	0.0919155	0.381427	0.150192	0.159618	0.10712	0.603018	0.739802	0.467955	0.0945451	0.55791	0.938775	0.696803	0.0457868	0.291013	0.0929981	0.0457666	0.0902752	0.131557	0.0905817	0.544185
LOC_Os01g12230	2.01718	1.60364	2.02543	1.92634	1.5399	2.1538	1.74012	1.35608	1.93103	1.76548	1.63485	1.60571	2.1106	2.25613	2.13935	1.84063	2.07881	1.89294	2.18975	2.11098	1.98927	1.7187	1.60463	1.86829
LOC_Os01g12240	1.43732	1.36238	1.37022	1.98756	1.84739	1.79974	1.6251	1.37789	1.23194	0.603018	0.820202	1.16686	2.39696	2.31598	2.03946	0.781525	1.78689	1.14619	1.91198	2.30224	2.40439	0.792418	0.829925	0.938393
LOC_Os01g12250	0.487406	0.586321	0.375408	0.046773	0.135767	0.0430126	0.449667	0.664445	0.509866	0.2168	0.089233	0.131967	0.383806	0.047851	0.372638	0.25831	0.175025	0.213679	0.378101	0.367465	0.600827	0.172872	0.133825	0.218647
LOC_Os01g12260	4.95623	4.94724	5.07719	3.0269	3.47221	2.98184	3.36821	3.86889	3.32451	4.15898	3.76906	3.87436	3.5444	2.9843	3.14182	3.19175	3.23514	3.6358	4.13035	3.41977	3.95088	4.09353	4.03188	4.16617
LOC_Os01g12270	3.43477	3.4411	3.58456	2.88609	2.49513	2.86085	1.77137	1.63499	1.30126	3.71825	3.02045	3.17219	3.27845	3.53892	3.69515	3.68144	3.18487	3.50396	2.88598	2.27368	2.0802	3.81232	3.45669	3.21417
LOC_Os01g12280	3.77548	3.72623	3.82203	3.94176	3.95776	3.88456	3.76351	3.82589	3.82186	3.76718	3.82858	3.7903	4.01233	3.9915	3.94871	4.16676	4.03114	4.0347	3.68018	3.91197	3.84789	3.78593	3.94653	3.7725
LOC_Os01g12290	1.96862	2.07349	2.12708	2.61059	2.64679	2.41349	3.7121	4.01871	3.93886	2.47838	2.74642	2.52542	3.00179	2.71467	2.62619	3.83139	3.61516	3.3678	3.79536	3.69217	3.65431	2.86186	2.59797	2.81859
LOC_Os01g12304	2.81328	2.8515	2.76107	3.51674	3.23074	3.50845	2.7453	2.50581	2.65952	3.21254	2.88993	2.85323	3.35207	3.34666	3.19953	3.49749	3.39404	3.35885	3.05154	3.22465	3.26612	3.20831	3.22637	2.91565
LOC_Os01g12320	5.03203	4.95969	4.93336	4.40596	4.6483	4.66113	4.19656	4.13855	4.24479	4.64191	3.7758	4.10065	4.94806	4.82871	4.77058	4.69315	4.50472	4.6352	4.36288	4.28069	4.32081	4.91417	4.6885	4.94252
LOC_Os01g12330	0.0475293	0	0.178991	0	0	0	0	0.10835	0	0	0.0453063	0	0.0945451	0	0.135192	0	0	0	0	0	0	0	0.0460016	0.0464607
LOC_Os01g12340	4.1303	3.92664	4.05196	4.3441	4.47349	4.53121	4.30463	4.15759	4.67082	3.90161	4.0392	3.88063	4.65027	5.05339	5.17409	5.29407	4.24005	4.09254	4.75317	5.09722	5.02575	4.26094	3.91589	3.78626
LOC_Os01g12374	1.58958	1.87743	1.98989	0.967614	0.610014	0.861638	1.11791	1.28859	1.02894	0.663346	0.46762	0.434261	1.64775	1.61219	2.06226	1.51739	0.903533	0.684046	1.33996	1.38492	1.58581	0.531619	0.369156	0.697629
LOC_Os01g12381	3.25917	3.33518	3.47314	2.50568	2.20731	2.57607	2.84413	2.23411	2.35715	2.80059	2.40784	2.66269	3.75807	3.74165	3.28441	2.81003	2.4883	2.48483	3.62285	3.65204	3.39125	2.64412	2.52676	2.45517
LOC_Os01g12390	4.76333	4.89471	4.82324	4.21438	4.3275	4.29587	4.06404	3.7938	4.01305	4.7274	4.60977	4.4663	4.86164	4.63083	4.60768	4.55558	4.0024	4.20421	5.04412	4.89328	5.03715	4.78689	4.80344	4.82916
LOC_Os01g12400	3.17072	2.97931	2.92059	3.28765	3.40212	3.23002	4.15273	4.27558	5.0097	3.52043	3.34425	3.37228	3.89573	4.34749	4.27581	4.15887	3.09517	3.18236	4.53435	4.81615	4.71946	3.3901	3.12286	3.22431
LOC_Os01g12410	1.41936	1.61942	1.85152	1.23329	1.27164	0.709751	1.74012	1.37789	1.47132	0.830527	0.846036	1.03819	2.34981	1.88671	1.50274	1.64347	1.45485	1.03818	1.50135	1.19488	1.21646	0.844486	1.00316	1.38056
LOC_Os01g12420	2.48249	2.57223	2.55763	1.6055	1.89919	1.18336	2.92972	2.18547	2.48182	2.99505	2.79365	2.84684	3.26327	2.68472	1.71907	1.58181	1.38532	1.97725	3.35829	3.48351	3.44784	1.77345	1.98126	1.86829
LOC_Os01g12430	1.75619	1.55523	1.83826	1.03876	1.34819	0.999046	1.14202	0.981802	1.51087	2.40077	2.43363	2.62585	2.14414	2.00052	2.00456	1.36099	1.34926	1.63565	1.79228	1.19488	1.48957	1.67623	1.61992	1.38056
LOC_Os01g12440	2.64581	2.68151	2.65161	0.813847	0.966336	1.20245	2.85876	4.26976	3.76574	2.29986	1.86706	2.15326	1.29641	1.64368	1.70465	1.94227	1.4205	1.6504	1.46701	1.64491	1.64659	1.86452	1.35343	1.8553
LOC_Os01g12460	0.554745	0.767213	0.969133	0.136002	0.135767	0.0430126	0.328845	0.475056	0.344563	0.369467	0.131862	0	0.383806	0.047851	0.046486	0.0463924	0.331095	0.291013	0.378101	0.599988	0.368019	0.172872	0.439779	0.177488
LOC_Os01g12464	1.71262	1.85094	1.63852	1.45757	1.89919	1.83687	1.8757	2.10928	1.8094	3.09152	2.63228	3.18238	1.69379	1.62802	0.938775	1.34252	1.43778	1.62075	1.81975	1.78643	2.01255	2.09693	1.95739	1.98023
LOC_Os01g12470	2.84725	2.97931	2.80945	2.99744	3.05917	3.25768	3.65041	3.7103	3.69452	2.59138	2.28101	2.31936	3.11889	3.15241	3.0248	2.96901	2.93408	2.78801	2.98637	3.22465	3.15022	2.43927	2.72359	2.45517
LOC_Os01g12480	4.87128	4.8044	4.80631	4.62792	4.38541	4.75628	4.32057	4.27558	4.4082	4.76746	4.34347	4.59577	4.56409	4.66384	4.71591	4.44304	4.8397	4.74234	4.57723	4.75202	4.54687	4.93833	4.43337	4.62807
LOC_Os01g12490	1.43732	1.48805	1.5106	1.96339	2.16561	2.24872	1.11791	1.03768	1.10845	2.28073	2.54822	2.57264	2.43359	2.22525	2.27242	1.91753	1.68929	2.07887	1.41392	2.10018	1.7049	2.62191	2.09504	2.13873
LOC_Os01g12500	0	0	0.0468722	0	0	0	0.051821	0	0	0	0	0	0.0480469	0	0	0.0463924	0.0457868	0	0.0472483	0.0901259	0.0902752	0	0.0460016	0
LOC_Os01g12520	0.264189	0.222975	0.0922694	0.514374	1.36671	0.812764	0.697536	0.303323	0.254219	0.540056	0.564167	0.846573	0.225672	0	0.046486	0.25831	0.600208	0.533062	0.616052	0.689209	0.403667	0.398624	0.439779	0.335513
LOC_Os01g12530	5.65543	5.63043	5.73539	5.96703	5.85803	5.87928	5.7181	5.63991	5.68283	5.76503	5.83017	5.787	5.95396	6.123	6.07629	5.96282	5.81594	5.8394	5.84958	5.93414	5.90659	5.95514	5.85776	5.9282
LOC_Os01g12540	4.76688	4.64198	4.73117	5.70709	5.58801	5.62969	4.88394	4.97351	4.97299	5.24436	5.25783	5.23597	5.25997	5.44156	5.61103	5.80986	5.80599	5.62467	5.02802	5.20956	5.23811	5.27829	5.24055	5.14957
LOC_Os01g12550	4.05671	3.90748	4.02295	4.11911	4.18868	4.23689	3.95259	3.92552	4.18491	3.77061	3.72101	3.81342	4.36509	4.41519	4.49487	4.39679	4.12211	3.93884	4.39062	4.5305	4.47119	4.0105	3.93741	3.97524
LOC_Os01g12560	3.82746	3.91709	3.78794	3.37272	3.36576	3.55749	2.56089	2.81651	2.87946	3.86354	3.29821	3.41177	4.20478	4.4711	4.58817	3.838	3.49652	3.65421	3.10834	3.04476	3.29012	3.85102	3.42222	3.52018
LOC_Os01g12570	0.851074	0.822799	1.04035	0.26028	0.178324	0.709751	0.242282	0.831832	0.429581	0.540056	0.327938	0.131967	0.26686	0.18256	0.297749	1.51739	0.852917	0.846561	0.340662	0.367465	0.215906	1.24396	0.829925	1.55138
LOC_Os01g12580	1.8123	1.87743	1.83826	0.866945	0.479961	0.931977	1.01723	1.56065	1.10845	1.15857	0.625119	0.969284	1.19336	1.42557	0.809964	0.7256	0.36761	1.06044	2.0225	1.53688	1.50606	0.792418	0.748799	1.10131
LOC_Os01g12610	0	0.0933643	0	0	0	0	0	0	0	0	0	0	0	0	0	0	0	0	0.0472483	0	0	0	0	0
LOC_Os01g12640	1.54059	1.65047	1.66881	0.0920771	0.135767	0.0847799	0.410507	0.34821	0.509866	0.0906655	0.0453063	0	0.139591	0.55791	0.607808	0	0	0.0893039	0.378101	0.599988	0.538054	0.252113	0.133825	0.135121
LOC_Os01g12650	6.08006	6.0943	6.05924	4.40596	4.70943	4.5648	4.5015	5.10683	4.59693	5.40094	4.78192	4.87229	4.88827	4.26639	3.97599	4.33505	4.68191	4.85008	5.25125	4.71532	5.05407	5.48822	5.0477	5.13083
LOC_Os01g12660	2.30808	2.16236	2.46575	3.35888	3.51019	3.61206	1.11791	1.24178	1.76101	2.43578	3.09236	2.98706	1.95549	2.09465	1.98082	1.7026	3.44192	2.5254	1.63106	1.89043	1.84114	1.49264	2.16966	2.27179
LOC_Os01g12670	4.21859	4.07708	4.19669	4.54888	4.37173	4.42546	3.98959	3.97287	3.92429	4.39298	4.10487	4.12725	4.17804	4.56658	4.78093	4.66926	4.84456	4.56494	4.10545	4.2121	4.24177	4.25373	4.25392	4.29683
LOC_Os01g12680	2.09841	2.05039	2.29181	0	0	0	0.729709	1.26538	1.25542	0.0460449	0	0	1.21457	0.800684	0.335679	0.25831	0.0457868	0	0.584369	0.537288	0.977169	0.131557	0.175811	0.218647
LOC_Os01g12690	1.47257	1.45325	1.25518	0.046773	0.135767	0.0430126	0.242282	0.591645	0.726959	0.332788	0.173267	0.173404	0.183274	0.047851	0.0915209	0.0913394	0.255169	0	0.180363	0.0457666	0.175233	0.327228	0.294898	0.177488
LOC_Os01g12710	6.15995	6.13123	6.14252	4.42379	4.77155	4.76594	6.41509	6.09812	6.15101	3.36564	3.03737	3.09882	5.01607	5.53477	5.98823	4.71486	4.78506	4.50534	5.69499	5.49997	5.56571	4.02467	4.04326	4.33008
LOC_Os01g12720	5.89432	5.84279	5.90956	5.70344	5.6115	5.64548	5.84469	6.29224	6.34747	5.73372	5.50588	5.54407	6.03591	6.23317	6.44552	6.72077	6.29438	6.23392	5.68941	5.8688	5.84957	6.09604	5.72531	5.70652
LOC_Os01g12730	6.27735	6.28076	6.42184	5.81404	6.0847	5.86737	6.60376	6.77106	6.39713	6.18203	6.15156	6.05221	5.9743	5.83924	5.81108	5.83072	5.98998	6.15983	6.47451	6.25469	6.39302	6.39777	6.4298	6.63062
LOC_Os01g12740	1.41936	1.65047	1.52722	2.30866	2.18661	2.25788	0.908997	1.06483	1.18381	1.44298	1.03757	1.35869	1.61623	1.7342	1.69008	1.94227	2.22529	2.01192	1.37742	1.75921	1.42164	1.9141	1.45921	1.36231
LOC_Os01g12750	1.95622	1.63503	1.62314	1.12847	1.61927	1.04209	0.851675	0.923671	1.05593	0.69259	0.364147	0.655097	1.25607	1.49625	1.70465	1.36099	1.4205	1.32229	1.17958	1.04519	1.21646	0.869832	0.748799	0.782428
LOC_Os01g12760	0	0.0474373	0	0	0	0	0	0	0	0	0	0	0	0	0	0	0	0	0	0	0	0	0	0
LOC_Os01g12770	0.0475293	0	0.0468722	0	0	0	1.34258	1.82164	1.25542	0	0.089233	0	0	0	0	0.0463924	0	0	0	0	0.0458436	0.0451983	0.0460016	0
LOC_Os01g12780	0	0	0	0	0	0	0	0	0	0	0	0	0	0	0	0	0	0	0	0	0	0	0.0460016	0.0464607
LOC_Os01g12790	2.39333	2.20482	2.38596	1.44015	1.42089	1.52422	2.10149	2.66508	2.6683	1.42567	1.42804	1.52798	2.27103	2.73674	2.60305	2.58495	1.85277	1.81654	1.32086	1.89043	1.42164	2.36991	2.0506	2.0503
LOC_Os01g12800	4.47475	4.62645	4.5998	4.15425	4.14375	4.31793	4.1616	4.16702	3.95329	4.21296	4.06967	4.16369	4.36272	4.22796	4.25863	4.20816	4.1874	4.35813	4.20517	4.03053	4.09685	4.39136	4.34183	4.41221
LOC_Os01g12810	2.42966	2.48877	2.51659	1.15005	0.941843	1.43014	1.04307	0.863099	1.02894	1.39041	0.739802	0.945563	2.20898	2.41964	2.47294	1.53377	0.878447	1.20731	1.11452	0.537288	1.27537	1.31949	0.979653	1.03373
LOC_Os01g12820	0.61908	0.520607	0.94459	1.49178	1.25185	1.23991	1.75583	2.40318	1.9882	1.25974	0.968693	1.03819	0.624643	0.62254	0.726769	1.18555	1.27431	0.921432	0.925156	1.11126	1.11258	1.33777	0.979653	1.43396
LOC_Os01g12830	4.14129	4.3282	4.14915	3.64388	4.14106	3.82728	4.34154	4.39805	4.78412	4.96465	4.41856	5.09484	4.15902	4.13963	3.45351	3.93366	3.63027	4.27254	4.47295	4.82438	4.50029	5.12752	4.54771	4.53338
LOC_Os01g12840	4.22377	4.01877	4.36335	4.46957	4.09182	4.30914	3.87559	3.9181	3.97113	3.84413	3.68209	3.73256	4.45025	4.4288	4.49487	4.99467	4.81181	4.62963	4.19733	4.18167	4.27102	4.48455	4.51128	4.58741
LOC_Os01g12860	3.40771	3.31109	3.42959	1.47477	1.75199	1.8246	2.4397	2.93159	2.78583	2.31874	1.66419	1.72198	2.82692	2.54164	2.32993	2.37378	2.2352	2.11122	2.48396	2.68143	2.77481	2.38756	2.26998	2.3936
LOC_Os01g12870	5.40592	5.26825	5.3479	6.32523	5.95684	6.25236	4.96895	5.13272	5.07877	5.8232	5.74091	5.84585	5.42713	5.46709	5.73329	5.99644	6.31206	6.2862	5.23348	4.98863	5.07633	5.86977	5.86259	6.01034
LOC_Os01g12880	7.49445	7.50177	7.47388	7.94559	7.74286	7.91262	7.18594	7.2289	7.20666	7.51775	7.70009	7.71364	7.57701	7.76537	7.99054	7.74721	7.88703	7.81015	7.27559	7.22391	7.3074	7.5534	7.55293	7.58891
LOC_Os01g12890	3.55887	3.36357	3.48169	3.96021	3.76878	3.87567	3.26221	3.59398	3.741	3.58814	3.71401	3.55582	3.91529	3.78111	3.77669	3.72131	3.52104	3.3086	3.62285	3.80292	3.68723	3.59396	3.48619	3.35465
LOC_Os01g12900	2.79251	2.83808	2.90159	1.87543	1.57218	1.86111	1.60789	1.65299	1.58687	1.52656	0.944982	0.969284	1.63208	1.77742	1.71907	2.10454	1.82677	1.55956	1.98659	1.8523	2.04677	1.50886	1.45921	2.02732
LOC_Os01g12910	3.52569	3.44996	3.58058	3.65147	3.59117	3.33326	3.11164	2.95355	2.48182	3.57249	3.24094	2.96363	3.43572	3.22185	3.28441	3.43347	3.57279	3.49989	3.29118	2.84568	3.12375	3.64257	3.73113	3.52018
LOC_Os01g12920	3.78252	3.83836	3.78449	4.29167	3.98798	4.29809	3.66712	3.24814	3.29082	4.19263	3.63841	3.30862	3.26327	3.64773	3.81076	4.23345	4.08969	3.97444	3.55091	3.33475	3.6054	4.40443	4.54971	4.37173
LOC_Os01g12930	1.20555	1.45325	1.47676	1.80914	1.83414	1.96541	6.80826	7.54793	7.79777	2.69617	2.24262	2.57264	2.08779	1.38888	0.836662	1.50083	2.10067	2.51738	1.09216	2.4711	1.8149	2.82993	2.80611	2.65581
LOC_Os01g12940	3.52569	3.48914	3.54837	4.90994	5.07867	5.2076	2.38013	2.73435	2.80981	5.34678	3.69281	4.20173	3.24792	2.64638	1.24814	5.44455	5.53412	6.118	1.81975	2.42854	2.04677	6.28276	5.46983	6.08318
LOC_Os01g12950	2.56646	2.62008	2.58964	3.05004	2.79089	3.18753	2.44939	2.86365	2.887	2.68166	2.39914	2.21409	3.19555	3.2781	3.25006	3.64422	3.41164	3.27568	2.83977	3.08368	2.95381	2.72967	2.62095	2.70732
LOC_Os01g13000	3.30878	3.56444	3.42959	2.52232	2.84473	2.81195	3.15967	2.72587	2.87946	2.40077	2.58704	2.35582	3.49325	3.36567	3.25996	3.20203	3.03401	3.088	3.28627	3.4456	3.14497	2.73657	2.73768	2.8647
LOC_Os01g13024	0.138134	0	0.0468722	0	0.135767	0.0430126	0	0.0551918	0.054554	0.0906655	0	0.0453437	0.183274	0.13904	0	0.0463924	0.133219	0.0893039	0.0472483	0	0.0458436	0	0	0.135121
LOC_Os01g13030	6.66696	6.60047	6.57611	5.21266	5.15391	5.1705	6.00772	6.03517	5.87318	5.35938	4.90224	4.89724	6.19241	6.08838	6.1744	5.33084	5.25595	5.23472	6.18213	6.18418	6.28487	5.35433	5.15523	5.14824
LOC_Os01g13040	1.62134	1.66575	1.87769	0.220032	0.546453	0	0.150192	1.26538	0.915616	0.369467	0.173267	0.213683	0.774967	0.18256	0.218759	0.297198	0.255169	0.595364	0.974877	0.367465	0.690145	0.499502	0.256284	0.443619
LOC_Os01g13050	0.0475293	0	0.0468722	0	0	0	0	0	0	0	0	0	0	0	0.0915209	0.0463924	0	0.0453429	0.0472483	0	0	0	0	0
LOC_Os01g13060	4.97325	4.9949	5.14204	5.10903	5.31277	5.2689	5.38215	5.279	5.54435	4.86541	5.12037	5.08808	5.38682	5.33832	5.29695	5.3238	5.11406	4.99145	5.34049	5.44018	5.48792	4.95619	5.01193	4.96989
LOC_Os01g13070	1.62134	1.79645	1.59187	0.641714	1.10516	0.598813	1.14202	0.699512	1.45112	1.25974	1.33988	1.1462	0.858176	0.772479	1.1451	0.667419	0.952433	1.3406	1.58378	1.55282	1.69054	1.01321	1.04907	1.10131
LOC_Os01g13080	4.25448	4.33777	4.3494	3.79537	4.00286	3.78673	4.25576	4.31286	4.26517	4.75885	3.93773	3.90851	4.24656	3.98229	3.70967	3.80127	3.93404	3.83937	4.23353	3.99306	4.1131	4.25132	4.06577	4.03407
LOC_Os01g13090	6.69241	6.66889	6.71863	8.01007	7.81881	7.80624	7.21642	6.96411	6.87083	7.36435	7.50258	7.52744	6.74824	6.56815	6.40707	7.0552	7.65652	7.70304	7.49648	7.16324	7.48976	7.36153	7.49503	7.77825
LOC_Os01g13100	5.2005	5.14692	5.15947	5.87849	5.69722	5.86137	5.17138	5.20008	5.42648	5.42836	5.5751	5.53912	5.63705	5.89835	6.07348	5.86672	5.78927	5.54108	5.37677	5.4625	5.45006	5.54045	5.45393	5.53383
LOC_Os01g13120	0.0475293	0.222975	0.447052	0.0920771	0.219662	0.164853	0.150192	0.303323	0.054554	0.175969	0.173267	0.213683	0.0945451	0.18256	0.372638	0.0913394	0.437979	0.434254	0.137342	0.255065	0.255464	0.131557	0.294898	0.135121
LOC_Os01g13130	1.1192	0.902357	0.611991	0.991721	0.479961	0.627358	1.11791	1.03768	0.622492	0.633497	0.625119	0.871964	1.46516	1.1685	0.809964	1.20613	0.878447	0.969271	0.99911	1.34886	1.48957	1.10145	0.539626	0.836311
LOC_Os01g13140	0	0	0	0	0	0.0430126	0	0	0.10712	0	0	0	0	0	0	0	0	0	0	0	0	0	0	0
LOC_Os01g13150	5.5345	5.42688	5.38485	5.65332	5.45045	5.73099	5.31747	5.46244	5.77608	5.10992	5.32826	5.29934	5.8936	6.10826	6.36814	6.07757	5.75694	5.49483	5.49225	5.75544	5.68277	5.59466	5.33506	5.48301
LOC_Os01g13160	6.76485	6.69752	6.68892	7.27598	7.20587	7.12832	6.56861	6.62879	6.56037	6.99815	7.13877	7.13112	6.92629	6.85334	6.74588	6.91924	7.05929	7.07001	6.4604	6.41532	6.53591	7.12711	7.13156	7.13229
LOC_Os01g13170	6.14364	6.16052	6.1146	6.2002	5.99826	6.15462	6.08903	6.15844	6.05643	5.838	5.82287	5.96494	6.27485	6.30815	6.15265	6.19805	6.1797	6.30088	6.04846	6.02335	5.99834	6.07167	5.90767	6.08666
LOC_Os01g13180	0	0	0	0	0	0.0430126	0	0	0	0	0	0	0	0	0	0	0.0457868	0.0453429	0.0472483	0	0	0.0451983	0	0.0914718
LOC_Os01g13190	5.6998	5.69329	5.66202	6.03095	5.91655	5.99402	5.6099	5.42888	5.47853	5.71602	5.68027	5.7558	5.83832	6.00599	5.95587	5.76722	5.93478	5.86017	5.62372	5.60497	5.59298	5.70087	5.72531	5.83698
LOC_Os01g13200	7.38133	7.41259	7.42149	7.77724	7.77441	7.70609	7.10009	7.0859	6.93221	7.80103	7.79578	7.87323	7.27153	7.23457	7.11819	7.42663	7.69497	7.71734	7.34696	7.14002	7.33132	7.66053	7.73881	7.72457
LOC_Os01g13210	8.49165	8.49565	8.50434	6.60415	6.91049	6.69939	8.00032	7.29308	7.37018	7.14818	6.96104	6.90535	8.26447	8.04815	7.98775	7.64704	7.23787	7.37869	8.34931	8.01329	8.18118	7.23923	7.349	7.33041
LOC_Os01g13229	0.416769	0.379452	0.260793	0	0	0.0430126	0.051821	0.159618	0.206833	0.133947	0.131862	0.173404	0.183274	0.13904	0.046486	0	0	0.0453429	0.302226	0.293513	0.403667	0.0451983	0.0460016	0.177488
LOC_Os01g13260	2.93201	2.86481	2.91428	1.34978	1.31043	0.90891	2.02577	2.38175	2.38934	1.8195	0.920874	0.846573	2.51277	2.2148	2.15003	1.80059	1.1116	1.70793	2.26162	2.40239	2.78836	2.44771	1.79176	2.00396
LOC_Os01g13270	0.264189	0.341895	0.178991	0.26028	0.259848	0.312786	2.92278	2.75116	3.17247	0.2168	0.131862	0.328184	0.139591	0.18256	0.046486	0.335066	0.133219	0.36441	0.378101	0.367465	0.293966	0.363368	0.175811	0.335513
LOC_Os01g13280	3.68445	3.68932	3.41626	3.84584	4.18607	3.87864	4.03214	3.15647	3.55957	3.71825	3.52704	3.39435	3.64546	3.56792	3.50018	4.02047	3.90017	3.97444	4.17623	4.2419	4.16595	3.83823	3.68099	3.78626
LOC_Os01g13285	2.72103	2.76901	2.83638	2.06913	1.97357	1.86111	2.79936	2.63822	2.53075	1.42567	0.992021	1.46262	2.42452	2.44667	2.60305	2.35547	1.83983	1.63565	3.31068	3.4456	3.37339	1.50886	1.60463	1.55138
LOC_Os01g13300	2.85395	2.93585	2.83638	3.90733	3.75829	3.81492	3.11773	3.03817	3.23876	3.12944	3.05962	2.99286	3.08475	3.75252	3.92402	3.71054	3.67101	3.65054	3.26644	3.34394	3.33697	3.45014	3.49451	3.3956
LOC_Os01g13310	0	0.0933643	0.178991	0.299436	0.479961	0.0847799	0.101845	0.10835	0.206833	0.133947	0.290797	0.252868	0.183274	0.047851	0.046486	0.0463924	0.255169	0.173401	0.378101	0.0457666	0.215906	0	0.133825	0.135121
LOC_Os01g13320	0.650203	0.902357	0.731581	1.33101	0.990421	1.50896	0.630953	0.475056	0.792624	1.29829	1.05982	0.945563	0.559835	0.419258	0.177581	1.24643	1.23532	1.55956	1.09216	1.21505	1.04646	1.64721	0.955753	1.26743
LOC_Os01g13340	0	0.181052	0	0.046773	0.0466896	0.0847799	0	0.0551918	0.054554	0	0	0	0	0	0.046486	0	0	0	0.0472483	0.174951	0	0.0451983	0	0
LOC_Os01g13350	4.11643	4.0913	4.18887	4.40596	4.36943	4.46751	3.95259	3.86116	3.93523	4.11645	4.13137	4.16369	4.09184	4.30135	4.41519	4.36282	4.29796	4.18661	4.21037	4.2783	4.39575	4.36264	4.13923	4.34642
LOC_Os01g13360	0.0935426	0	0	0	0	0	0	0	0.054554	0	0	0	0	0	0	0.134928	0	0	0	0.133162	0	0.0890235	0	0
LOC_Os01g13370	6.48904	6.40775	6.44609	5.43224	5.14589	5.37686	5.82713	5.73593	5.47479	5.30005	5.14139	5.06762	5.51949	5.61638	5.8094	5.36328	5.40941	5.41071	5.44452	5.21833	5.2565	5.21046	5.35003	5.40158
LOC_Os01g13390	2.69887	2.50585	2.67417	0.446225	0.51359	1.1245	0.851675	0.628504	0.470282	1.00385	0.846036	1.10396	1.95549	2.80098	3.44485	0.835363	0.689454	0.328178	0.899637	0.717764	0.505613	0.398624	0.692065	0.913542
LOC_Os01g13404	3.08789	3.10794	3.02962	3.35424	3.29983	3.50845	3.18889	3.18768	3.10299	3.2226	3.34878	3.47528	3.14121	3.22705	3.12568	3.47222	3.12214	3.14118	3.3769	3.36666	3.36888	3.57867	3.27547	3.50362
LOC_Os01g13420	5.10685	5.05126	5.11755	4.68632	5.06881	4.69524	4.81251	4.51339	4.67952	4.9003	4.5638	4.75265	5.16376	4.94542	4.8031	4.85829	4.68734	4.81451	5.33574	5.24432	5.10233	5.03672	4.77299	4.79725
LOC_Os01g13430	4.97171	4.9331	5.08423	5.41896	5.51414	5.42947	5.08542	5.279	5.62091	5.37299	5.23235	5.13734	5.29896	5.23746	5.03836	5.55898	5.25717	5.17987	5.104	5.2083	5.26863	5.28301	5.37051	5.17984
LOC_Os01g13440	0	0	0	0	0	0	0	0.0551918	0	0	0	0	0	0	0	0	0	0	0	0	0	0	0	0
LOC_Os01g13450	0	0	0	0.046773	0	0	0.051821	0	0	0	0	0	0	0	0	0	0	0	0	0.0901259	0	0	0	0
LOC_Os01g13460	6.66553	6.66034	6.6567	6.19177	6.10276	6.07914	6.03775	6.14657	6.18197	5.77104	5.88026	5.86573	6.13934	6.40835	6.5591	6.32227	6.16291	6.14298	5.9187	5.97019	6.05339	5.91765	5.92161	5.97098
LOC_Os01g13470	5.51456	5.57688	5.62195	6.14484	5.92595	6.09583	5.41715	5.41971	5.43679	5.67449	5.75205	5.70548	5.81334	6.12996	6.32105	6.20638	6.21645	6.08173	5.53742	5.52846	5.66636	5.80473	5.84399	6.01983
LOC_Os01g13480	2.06415	1.81026	2.0715	1.9388	1.69451	2.13404	1.09339	1.5983	1.38879	1.27914	1.28428	1.03819	2.83379	3.33706	3.33678	2.08245	1.82677	1.90529	2.37707	1.31188	2.01255	1.1846	0.803387	1.14466
LOC_Os01g13490	2.34659	2.24607	2.42197	1.25337	1.16986	1.50896	1.69195	2.14788	1.82518	1.98229	1.35795	1.57512	1.79581	1.68965	1.59945	1.71702	1.96426	1.39416	2.13613	1.99911	1.95364	1.67623	1.67951	1.55138
LOC_Os01g13500	0.0935426	0.181052	0	0	0	0	0	0.0551918	0	0	0	0	0	0	0	0	0	0	0.0472483	0.0457666	0	0	0	0
LOC_Os01g13520	7.04432	7.05788	6.99709	5.97461	5.85558	5.98715	7.92242	8.02074	8.25461	5.84534	6.02157	5.95234	7.25211	7.28536	7.09315	6.79355	5.94689	6.08513	7.6363	8.14987	7.94549	6.60865	6.22572	6.34893
LOC_Os01g13530	3.25412	3.09106	2.97614	3.38187	3.09849	3.20183	2.77644	2.56405	2.74494	3.05257	2.91456	2.71975	2.48686	2.6695	3.27468	2.79653	3.02832	3.0384	3.49237	3.31152	3.53481	3.05654	3.0903	2.91565
LOC_Os01g13540	6.96222	6.89724	6.9303	6.92839	6.81889	6.83253	7.1192	7.4194	7.56157	7.00873	7.29581	7.28259	6.91622	6.97436	6.94113	7.54975	6.77361	6.89258	7.35988	7.50482	7.41885	7.30546	7.10668	6.94801
LOC_Os01g13550	3.29407	3.32559	3.22571	4.22205	4.15178	4.10356	3.22883	3.26579	2.96027	3.81783	3.9135	3.85857	3.39914	3.53052	3.68049	4.08856	3.99074	4.02624	3.65371	3.63717	3.47323	3.79257	3.90657	4.04269
LOC_Os01g13560	0.903679	1.18285	1.33288	1.44015	1.4559	1.72246	2.12587	1.65299	1.67657	3.29112	2.47561	2.54133	2.68219	2.72942	2.3205	3.73554	1.8783	2.91558	3.01636	2.9814	2.94173	4.32189	3.39582	3.58063
LOC_Os01g13570	1.02737	1.09527	1.017	1.36832	1.40305	1.61253	1.23461	1.24178	1.08243	1.52656	1.26526	1.08237	1.41108	1.64368	2.00456	1.80059	1.5846	1.39416	1.75007	1.87783	1.7049	2.11824	1.72263	2.01569
LOC_Os01g13610	2.28843	2.36318	2.22205	2.44586	4.36943	3.7352	4.98902	5.73171	5.2638	2.05164	2.38159	2.45995	6.42113	5.63216	2.37616	0.835363	2.72482	2.8404	3.65752	3.1843	3.12908	1.99695	3.52731	2.49759
LOC_Os01g13660	5.13187	5.2199	5.11892	3.74662	3.27062	3.745	3.22883	3.36742	3.33556	4.15898	3.10312	3.40309	4.13419	4.61305	4.74086	3.9672	4.14858	4.33321	4.37218	4.44128	4.15814	4.03031	3.61766	3.85313
LOC_Os01g13670	0	0	0	0	0	0	0	0	0	0	0	0	0.0480469	0	0	0	0	0	0	0	0	0	0	0
LOC_Os01g13680	0.0475293	0	0	0	0	0	0	0	0	0	0	0	0	0	0	0	0	0	0	0.0457666	0	0	0	0
LOC_Os01g13690	6.34727	6.36157	6.35241	5.73592	5.90868	5.44359	7.84789	8.53863	8.2125	6.78008	6.42177	6.59817	5.49153	5.2206	4.42181	5.11791	5.31557	5.26139	6.92107	6.78778	6.69363	6.1054	6.21946	6.14253
LOC_Os01g13700	4.46165	4.45675	4.48322	4.20925	4.6002	4.1461	4.17042	4.0832	4.12244	4.89087	4.55404	4.32636	4.30704	4.06601	3.82082	4.17462	4.10329	4.24851	4.46862	4.2759	4.35308	4.47632	4.66474	4.55363
LOC_Os01g13710	0	0	0	0	0	0	0.101845	0.209127	0	0	0.131862	0.252868	0	0.047851	0.046486	0	0	0	0	0	0	0	0	0.135121
LOC_Os01g13720	1.71262	1.61942	1.83826	1.42253	1.61927	1.34676	1.36324	1.8991	1.72782	1.8843	1.42804	1.24668	1.80981	1.33204	1.26789	1.46712	1.43778	1.72196	1.63106	1.90291	1.55444	1.87708	1.49282	1.82896
LOC_Os01g13730	6.54445	6.49374	6.59742	6.49875	6.42339	6.44507	6.00197	6.04202	5.92351	5.98338	6.04197	6.07289	6.52664	6.74774	7.04603	6.47158	6.4939	6.2862	6.1715	6.04181	6.18277	5.95883	6.05976	5.99931
LOC_Os01g13740	0.181387	0.222975	0.300019	0	0.0466896	0	0.051821	0.10835	0	0.0460449	0.0453063	0	0.225672	0.590587	1.24814	0.0463924	0	0.0453429	0.262738	0.215564	0.133379	0.0451983	0.0460016	0.0914718
LOC_Os01g13760	4.45726	4.46113	4.4896	5.34954	5.16188	5.32661	4.14679	4.2193	4.06381	4.98695	4.82315	4.75607	4.6561	4.89235	5.2026	5.10701	5.25595	5.24569	4.42903	4.26627	4.34851	4.77353	4.98562	4.94558
LOC_Os01g13770	6.37723	6.31266	6.2941	6.06898	6.15697	6.05373	6.29457	6.18883	6.23682	6.31197	6.18167	6.12728	6.14901	6.2518	6.27726	6.70323	6.23509	6.28206	6.4312	6.51427	6.54791	6.49107	6.29462	6.45446
LOC_Os01g13780	1.24685	1.26541	0.969133	0.374696	0.219662	0.0847799	1.83191	2.69145	2.78583	0.69259	0.327938	0.595373	1.25607	1.4789	1.73335	0.7256	0.403224	0.328178	1.02294	1.58417	1.40415	1.03578	0.439779	0.888255
LOC_Os01g13800	5.2317	5.14964	5.07436	4.8236	4.77849	4.57583	5.71408	5.44317	5.7882	5.04621	4.79193	4.82106	5.79761	5.73165	5.49011	5.2074	4.74746	4.99145	6.18741	6.45243	6.31794	4.9782	4.84632	4.55162
LOC_Os01g13810	0	0	0	0	0	0	0	0	0	0	0.0453063	0	0	0	0	0	0	0	0	0	0	0	0	0
LOC_Os01g13920	0	0	0	0.046773	0	0	0	0.0551918	0.054554	0	0	0	0	0	0	0	0	0	0	0	0	0	0	0
LOC_Os01g13930	2.27851	2.44516	2.40408	0.813847	0.990421	1.20245	2.3494	2.41378	2.50159	1.70935	0.944982	1.12524	0.911096	1.42557	1.24814	1.50083	1.04552	1.54384	2.23126	2.39357	2.00096	2.00841	1.63505	1.51879
LOC_Os01g13940	3.49173	3.29644	3.434	3.56172	3.78608	3.71207	3.66296	3.76925	3.73266	3.57249	3.69281	3.62466	3.48018	3.40753	3.29407	3.69607	3.49239	3.5321	3.53027	3.50825	3.37787	3.91937	3.71342	3.82342
LOC_Os01g13950	0	0.181052	0.0922694	0	0	0	0.150192	0.10835	0.344563	0	0.089233	0	0.0480469	0.0941656	0	0	0	0	0	0	0	0	0.0905817	0
LOC_Os01g14010	1.36412	1.39942	1.68371	1.40468	1.385	1.2213	0.964129	1.21779	0.973391	1.72359	0.992021	1.24668	1.46516	1.49625	1.9688	1.59747	1.19525	1.49565	1.64649	2.0107	1.64659	1.63248	1.33502	1.38056
LOC_Os01g14020	3.65022	3.67806	3.72448	2.41053	2.45242	2.62643	3.53225	3.08533	2.76143	2.99505	2.80686	2.60329	3.17947	3.03266	2.78542	2.69825	2.66006	2.8659	3.08022	2.99896	3.17622	3.28568	3.23136	3.15178
LOC_Os01g14030	0	0	0.136282	0	0	0.0430126	0	0	0.157838	0.0906655	0.0453063	0	0.0480469	0	0	0	0	0.0453429	0.0472483	0	0.175233	0.0451983	0.0905817	0.0914718
LOC_Os01g14040	3.79301	3.91709	3.77756	4.05191	3.76529	4.17055	3.58596	3.61709	3.27367	3.93564	3.7589	3.89927	3.40837	3.36094	3.423	3.64422	4.11138	4.06804	3.51355	3.34851	3.48159	3.91329	3.62904	4.09336
LOC_Os01g14050	7.2774	7.24627	7.31361	7.51928	7.3139	7.37393	7.06032	7.0172	7.09723	6.77965	6.93344	6.93802	7.31052	7.40243	7.47303	7.57247	7.68664	7.44231	7.23345	7.16486	7.20631	6.97884	6.91122	6.98575
LOC_Os01g14060	0.0475293	0	0.0922694	0.046773	0	0	0.051821	0	0.054554	0	0	0.0893055	0	0	0	0.0463924	0.133219	0	0	0	0	0	0.0460016	0
LOC_Os01g14070	4.41485	4.24162	4.39313	3.64007	3.70834	3.51992	3.90054	3.97287	3.60597	4.02744	3.79582	3.69748	3.51905	3.46153	3.32269	3.23245	3.51292	3.7186	4.08295	3.71359	3.92044	3.99042	3.82647	3.88863
LOC_Os01g14080	4.81402	4.85193	4.75077	1.80914	1.98561	2.20204	4.04178	3.98358	3.69022	2.02889	2.46731	2.39137	2.92667	2.73674	2.53131	2.15834	1.94022	2.31934	3.47519	3.45835	3.32772	2.22029	2.26026	2.76403
LOC_Os01g14090	3.00002	2.92319	3.10908	2.70839	3.23074	2.6887	2.38013	2.56405	2.71984	2.51976	2.24262	2.41747	2.4062	2.19369	1.9688	2.30865	2.07881	2.13238	2.66904	2.62977	2.79509	2.65873	2.39077	2.4291
LOC_Os01g14100	5.15511	5.14555	5.07012	5.01365	5.04313	5.0279	5.06034	5.20771	5.32472	4.05022	3.69637	3.91463	5.12508	5.2439	5.26659	4.97831	5.01395	4.95032	4.96483	5.04042	5.03003	4.68705	4.53768	4.70974
LOC_Os01g14110	0.954433	1.57154	1.42448	0.892778	0.865763	0.931977	1.77137	1.28859	1.47132	1.62085	0.767103	1.35869	1.23547	1.5134	1.01088	0.835363	1.02281	1.35867	1.58378	1.95181	1.74714	1.6618	0.906731	1.39858
LOC_Os01g14120	0.0475293	0	0.0468722	0.046773	0	0	0.101845	0	0	0	0.173267	0.0453437	0.0480469	0.0941656	0	0.0463924	0.0457868	0.0893039	0.0472483	0.0457666	0	0.131557	0.0460016	0
LOC_Os01g14130	1.38277	1.38102	1.38853	0.446225	0.259848	0.312786	0.410507	0.664445	0.585918	0.57188	0.625119	0.53307	0.225672	0.265849	0.408673	0.575497	0.569189	0.595364	0.222138	0.133162	0.255464	0.844486	0.662839	0.962823
LOC_Os01g14140	5.26852	5.31261	5.2967	0.75872	2.41732	1.44625	3.73606	3.68427	3.20298	4.20029	2.68333	2.29141	3.60186	3.47034	3.21488	2.6689	2.53721	3.36333	4.74424	4.15582	4.49204	3.81232	3.85259	4.03695
LOC_Os01g14170	0	0	0.0468722	0	0	0	0	0	0	0	0	0	0	0	0	0	0	0	0.0929981	0	0.0458436	0	0	0
LOC_Os01g14200	0.0475293	0.0933643	0	0	0	0	0	0	0	0	0	0	0.183274	0	0.135192	0	0	0	0	0	0	0	0	0
LOC_Os01g14250	0.0475293	0	0	0	0	0	0	0	0	0	0	0	0	0	0	0	0	0	0	0	0	0	0	0
LOC_Os01g14270	0	0	0	2.16765	2.07842	2.50862	0.729709	1.14334	1.10845	0.776924	1.18656	1.20732	0.0945451	0.047851	0.046486	2.81674	1.55324	1.89294	0.925156	1.17443	1.48957	1.58735	1.73673	1.16586
LOC_Os01g14280	0	0	0	0	0	0	0	0	0	0	0	0	0	0	0	0	0	0	0	0	0	0.0890235	0	0
LOC_Os01g14340	0	0	0	0	0	0	0	0	0	0.0460449	0	0	0	0	0	0	0	0	0	0	0	0	0	0
LOC_Os01g14370	5.75721	5.73373	5.84968	5.99115	5.92126	6.0616	6.02403	6.11201	6.4024	5.6579	5.80898	5.83459	6.33237	6.59758	6.64044	6.41745	5.92639	5.8402	5.95709	6.36317	6.18661	6.07372	5.77396	5.8777
LOC_Os01g14380	0	0	0	0	0	0	0	0	0	0	0	0	0	0	0	0.0463924	0	0	0	0	0	0	0.0460016	0
LOC_Os01g14410	1.22635	1.04941	0.64283	1.25337	2.13353	2.40527	1.16573	0.953029	0.548393	1.25974	1.51113	1.10396	0.911096	0.855491	0.963212	0.937362	0.537488	0.291013	1.46701	0.43781	1.50606	0.131557	0.294898	0.576207
LOC_Os01g14420	3.02398	3.23117	3.10908	2.66407	2.6084	2.49319	2.68094	2.65618	2.30184	2.48675	2.48386	2.28197	2.72715	2.71467	2.71521	2.21021	2.81352	2.74743	2.71365	2.60705	2.59376	2.66598	2.60567	2.64829
LOC_Os01g14430	0.710504	0.7094	0.673025	0.26028	0.0919155	0.164853	0.370254	1.06483	0.509866	0.256508	0.089233	0.173404	0	0.13904	0.046486	0.0913394	0.090165	0.213679	0	0.133162	0.133379	0.131557	0.133825	0.177488
LOC_Os01g14440	6.57366	6.55555	6.62519	5.02538	5.14052	5.4244	6.25159	6.78745	6.66981	5.67357	5.43105	5.75067	4.93214	4.79756	3.99092	5.51326	5.2001	5.91005	5.11513	5.577	5.17117	5.65513	5.35689	5.6025
LOC_Os01g14510	1.52388	1.52203	1.44212	0.813847	1.93686	1.46218	0.664628	0.553819	0.509866	0.332788	0.711975	0.846573	1.21457	1.03241	0.511674	0.985779	1.8783	1.39416	0.340662	0.43781	0.631218	0.252113	0.803387	0.477926
LOC_Os01g14514	1.38277	1.7825	1.55991	2.12469	1.50689	1.9876	1.34258	1.42055	1.27852	1.90943	1.64959	1.94174	1.8645	2.3921	2.67139	2.27982	2.08978	2.42605	1.91198	1.90291	2.11287	1.30097	1.73673	1.82896
LOC_Os01g14520	2.98789	2.91042	3.03545	3.78506	3.83678	3.87269	2.90175	3.38906	3.10945	5.83882	5.24575	5.39549	4.32909	4.43781	4.46524	4.49414	4.06489	5.15034	4.77439	3.64834	4.2094	4.91417	4.83162	4.5087
LOC_Os01g14530	2.22783	2.20482	2.55763	0.374696	1.97357	0.627358	2.51547	1.44142	1.93103	1.37245	0.739802	0.564558	0.526306	0.55791	0.755037	0.861546	1.04552	1.28497	2.11411	1.33049	2.1236	1.01321	1.58918	1.7041
LOC_Os01g14540	0.877616	1.02592	0.868349	0	0.0466896	0.0430126	0.286213	0	0.509866	0.256508	0	0.0453437	0.139591	0.0941656	0.218759	0	0.133219	0.328178	0.87366	0.800186	0.368019	0.966984	0.332505	0.335513
LOC_Os01g14550	4.3357	4.3282	4.34237	2.35586	2.56094	2.28501	6.02484	4.77616	5.36035	2.59912	2.27151	2.1941	3.11326	2.82177	2.13935	3.7705	3.24499	3.42467	3.04574	3.41542	3.31374	2.42224	2.53485	2.75706
LOC_Os01g14580	6.28852	6.25574	6.23081	5.61987	5.7859	5.67312	6.94087	7.03918	7.0652	5.37186	5.55174	5.6984	6.24102	5.95905	5.75533	5.39163	5.57958	5.38779	6.0346	6.02977	6.05759	5.82512	5.69946	5.84932
LOC_Os01g14590	3.97303	4.34491	4.30188	4.15958	4.54231	4.27121	7.47671	7.11297	7.00067	4.69886	4.58505	4.46839	5.84768	5.12066	2.19199	3.39365	3.74227	3.9715	5.6041	5.58767	5.64045	4.83434	4.72608	4.91617
LOC_Os01g14610	5.00218	4.90762	5.07578	5.53527	5.04169	5.62351	4.65179	4.73872	4.429	4.80644	4.70637	4.72505	4.99324	5.38214	5.77271	5.68713	5.87895	5.79114	4.77263	4.5643	4.69808	5.03812	5.06735	5.30813
LOC_Os01g14630	1.6677	1.72531	1.69847	0.892778	0.916926	0.539972	1.94585	2.5545	3.19693	0.830527	0.213517	0.399761	0.830969	0.382408	0.258794	1.05549	0.976275	0.794397	0.518836	1.08957	0.569782	1.49264	1.17861	0.888255
LOC_Os01g14640	0.0935426	0.222975	0.411675	0.046773	0.0919155	0	0.051821	0.10835	0.157838	0.2168	0.089233	0	0	0.0941656	0.046486	0.0913394	0	0.0893039	0.137342	0.133162	0.255464	0.131557	0	0.0464607
LOC_Os01g14650	1.34523	1.13973	1.45954	0.046773	0.219662	0.0847799	1.23461	1.14334	1.23194	1.5901	0.594965	0.921445	1.05912	1.10206	0.913916	0.696803	0.852917	1.35867	1.59971	1.98743	1.57021	1.35582	1.13671	1.07913
LOC_Os01g14660	1.26707	1.58768	1.37022	0	0.670893	0.2772	1.9182	1.01001	1.58687	2.51158	1.05982	1.41159	2.26087	2.06006	1.24814	0.477318	0.630575	0.921432	2.98637	2.26403	2.37775	2.17017	2.24061	2.2521
LOC_Os01g14670	7.28113	7.30295	7.3034	3.36351	3.73353	3.7772	6.29591	6.20799	6.92994	5.90043	3.55472	4.36488	6.55238	6.123	4.46524	4.55558	4.25961	4.95479	7.08038	6.86001	6.75529	6.19524	5.25531	5.88331
LOC_Os01g14690	6.48257	6.45688	6.53097	6.08518	6.30535	6.19213	6.58684	6.62537	6.41418	6.54126	6.5328	6.49265	6.51066	6.37181	6.28516	6.13572	5.97675	6.15531	6.51604	6.40163	6.53239	6.69626	6.58879	6.65893
LOC_Os01g14700	1.16302	1.07252	1.08595	0.610917	0.479961	0.381427	1.40368	1.42055	0.915616	1.04978	0.896357	0.794408	1.05912	0.743712	0.697935	0.861546	0.569189	1.18722	1.77835	2.64472	2.39557	1.1846	1.0263	1.3251
LOC_Os01g14720	0.416769	0.618089	0.481583	0.046773	0	0.0847799	0	0.159618	0.300098	0.0460449	0.131862	0.0453437	0.0945451	0.305758	0.218759	0.177239	0	0.0453429	0.137342	0.215564	0.293966	0	0.133825	0.258663
LOC_Os01g14770	4.56326	4.51696	4.58598	5.53732	5.56113	5.61996	5.06192	5.25857	5.73387	4.67891	4.92211	4.8485	5.54063	5.93301	5.94594	6.31399	5.46734	4.96956	5.27873	5.95077	5.69631	4.97529	4.91765	4.80064
LOC_Os01g14780	1.36412	1.13973	0.94459	1.87543	1.21144	1.39736	0.936826	1.11764	1.15912	1.46009	1.22644	1.10396	1.33565	1.40734	1.41688	1.28564	1.52118	1.54384	1.04639	1.27393	1.31335	0.990284	1.21933	1.3251
LOC_Os01g14790	4.48988	4.47204	4.49384	4.43262	4.20163	4.48906	4.20802	4.25215	4.10316	4.89559	4.54421	4.79807	4.16992	4.19114	4.14573	4.10509	4.60371	4.83402	4.25633	4.26627	4.16854	4.905	4.58324	4.79555
LOC_Os01g14800	0	0	0	0	0.0466896	0	0	0	0	0	0.0453063	0	0	0	0	0	0.090165	0	0	0	0	0	0	0.0464607
LOC_Os01g14810	5.54902	5.53172	5.49354	5.5536	5.43408	5.5767	5.56825	5.59173	5.74116	4.80644	4.74636	4.79143	5.7888	5.96139	6.03581	5.64723	5.4214	5.26019	5.60805	5.72412	5.5369	5.27947	5.05475	5.26335
LOC_Os01g14820	4.54474	4.51696	4.79434	5.37152	5.17508	5.27567	4.69113	4.66745	4.62198	4.79806	4.7969	4.75607	4.62079	4.82871	4.92163	5.17644	5.31907	5.12152	4.75139	4.72238	4.77835	4.91873	4.98266	5.04619
LOC_Os01g14830	4.48988	4.43462	4.38404	4.46742	4.55448	4.65421	4.23629	4.33254	3.9782	4.72209	4.81664	4.75777	4.22321	4.17776	4.24125	4.32568	4.47155	4.54337	4.05722	3.90888	4.1104	4.72227	4.69574	4.79384
LOC_Os01g14840	4.48558	4.37078	4.52107	4.84361	4.9247	4.84098	4.6135	4.49604	4.43672	4.61734	4.37042	4.44954	4.85995	4.95172	4.86601	4.90467	4.76809	4.73889	4.82779	4.9273	5.00994	4.76511	4.68306	4.56763
LOC_Os01g14850	0.0935426	0.0933643	0.136282	0	0	0	0	0.514975	0.157838	0	0	0	0	0	0.297749	0	0	0	0	0	0	0	0	0.0914718
LOC_Os01g14860	7.69362	7.66179	7.64763	7.2652	7.31599	7.35379	8.10559	8.06091	8.01752	7.36208	7.42543	7.39386	7.76932	7.66993	7.65609	7.3268	7.31322	7.30079	8.13675	8.16826	8.15331	7.53816	7.50098	7.63738
LOC_Os01g14870	2.99397	2.96084	3.04702	2.64139	2.89663	2.70218	2.86601	2.68271	2.42083	3.07495	2.74642	2.62585	2.64362	2.44667	2.41211	2.62371	2.71777	2.8659	2.80583	2.59171	2.61673	2.78401	2.93394	2.67071
LOC_Os01g14880	2.83376	2.6279	2.67417	0.892778	1.03742	0.539972	2.75315	1.83747	1.69386	2.5836	1.72114	1.60571	1.46516	1.1467	1.28738	1.26617	1.25494	1.62075	2.82629	2.16382	2.63184	2.71576	2.63607	2.84512
LOC_Os01g14900	0	0	0	0	0	0	0	0	0.054554	0.0460449	0	0	0	0	0	0	0	0	0	0.0901259	0	0	0	0
LOC_Os01g14910	0.0935426	0.222975	0.0922694	0.046773	0.0466896	0.0847799	0.150192	0.303323	0.10712	0	0.213517	0.0453437	0.0945451	0.0941656	0.0915209	0.0913394	0.0457868	0.0453429	0.0929981	0.293513	0.215906	0.0451983	0	0
LOC_Os01g14920	3.5993	3.54392	3.3983	3.67771	3.5472	3.77402	3.44289	3.35647	3.58759	3.39262	3.33516	3.37672	3.75807	3.90969	3.91152	3.73907	3.76298	3.5558	3.67643	3.70292	3.69444	3.72821	3.50689	3.42667
LOC_Os01g14926	0.0475293	0.0474373	0	0.136002	0.219662	0	0.051821	0	0.054554	0.256508	0.0453063	0	0	0	0	0.0463924	0	0.0453429	0	0	0	0.0451983	0	0
LOC_Os01g14932	6.1209	6.16993	6.10771	6.11085	6.01523	6.05504	6.0797	5.96845	5.98625	6.0083	5.93695	5.92758	6.34505	6.24861	6.048	6.34042	6.11941	6.00634	6.17017	6.20513	6.20567	6.22132	6.08132	6.12843
LOC_Os01g14940	0	0	0	0	0	0	0.051821	0	0.10712	0	0	0	0	0	0	0	0	0	0	0.0457666	0.0458436	0	0	0
LOC_Os01g14950	9.06173	9.03133	9.07858	9.42533	9.09221	9.35044	8.05907	8.18499	8.11078	8.79348	8.77751	8.84662	8.96371	9.75291	10.2981	9.36485	9.65086	9.39343	8.38997	8.35054	8.37168	8.91118	8.92968	9.05719
LOC_Os01g14960	0.0935426	0.451755	0.300019	0.136002	0.51359	0.164853	0.051821	0.10835	0.10712	0.133947	0.213517	0.173404	0.139591	0.047851	0.0915209	0.335066	0.090165	0.291013	0.180363	0.293513	0.175233	0.398624	0.4049	0.258663
LOC_Os01g14970	0.554745	0.303334	0.411675	0	0.0919155	0.0430126	0.328845	0.209127	0.344563	0.633497	0.252674	0.173404	0.655987	0.382408	0	0.134928	0.215654	0.0453429	0.551974	0.717764	0.569782	0.290159	0.216608	0.135121
LOC_Os01g14980	4.53644	4.3847	4.42896	4.30375	4.33927	4.20647	4.57418	4.28138	3.97467	4.43252	4.31369	4.20424	4.54119	4.47985	4.36792	3.99999	4.15904	4.28677	4.58125	4.3666	4.60545	4.24891	4.49686	4.37855
LOC_Os01g14990	1.1192	1.3435	0.919621	0.547278	0.891571	0.569693	1.70818	1.33393	1.40987	1.5901	1.61995	1.39417	1.14999	0.6538	0.297749	1.26617	1.19525	1.55956	2.10297	1.8523	1.96562	1.10145	1.69402	1.24768
LOC_Os01g15000	3.72155	3.56444	3.71363	3.11184	3.13135	3.4174	3.83919	3.58931	3.95329	1.98229	2.056	2.1941	3.4889	3.30296	2.71521	3.32474	3.13279	3.39433	3.14681	3.25906	3.29012	2.81696	2.63607	2.87117
LOC_Os01g15010	6.86525	6.87193	6.91419	7.22	7.40183	7.21874	6.66379	6.36912	6.11777	7.17239	7.38772	7.26323	6.86558	6.95134	7.15446	6.68181	7.09512	7.1668	6.81543	6.57504	6.77669	6.99368	7.3077	7.1672
LOC_Os01g15020	7.41315	7.3616	7.39116	7.07239	7.04414	7.19748	7.74293	7.82573	8.06749	7.01489	7.07875	7.01981	8.11636	8.35378	8.38596	8.24453	7.22362	7.19033	7.75756	8.06491	7.95566	7.61395	7.2088	7.26315
LOC_Os01g15029	6.19533	6.14152	6.26466	5.43883	5.66391	5.50929	6.16673	6.06152	5.93447	6.15537	5.97696	5.92	5.68627	5.30055	4.90753	5.30245	5.37395	5.42042	5.76113	5.40439	5.659	5.91613	5.90533	5.93362
LOC_Os01g15039	0.954433	0.767213	0.919621	0	0.219662	0	1.25686	0.831832	1.05593	0.175969	0.089233	0.0453437	0.345867	0.18256	0.135192	0.134928	0.293632	0.328178	0.974877	0.660078	0.879276	0.398624	0.602548	0.477926
LOC_Os01g15060	0.0475293	0.0474373	0.136282	0.299436	0.445529	0.414561	2.36996	4.17638	3.50674	0.540056	0.532697	0.846573	0.456814	0.382408	0.218759	0.575497	0.293632	0.291013	1.20063	0.903232	0.801235	0.593784	0.662839	0.809621
LOC_Os01g15100	2.79251	2.87141	2.86282	0.514374	0.135767	0.414561	1.01723	0.628504	1.15912	0.721253	0.290797	0.467955	0.686665	0.382408	0.44383	0.443048	0.36761	0.291013	0.551974	0.403066	0.690145	0.252113	0.4049	0.372456
LOC_Os01g15110	6.61171	6.55913	6.62761	6.60024	6.62579	6.55734	6.98026	7.0684	6.78218	6.59983	6.74977	6.67906	6.45216	6.49235	6.53841	6.41026	6.56932	6.60762	6.64113	6.40328	6.57259	6.48082	6.66493	6.70627
LOC_Os01g15120	5.6254	5.52021	5.64879	5.38296	5.23174	5.30137	5.11007	5.18315	4.82589	4.87182	4.69219	4.69691	5.18137	4.96891	5.30533	5.10152	5.559	5.40093	5.06149	4.9334	5.07218	4.73267	4.90522	4.9099
LOC_Os01g15130	0.303874	0.341895	0.136282	0.671867	0.757651	0.655348	6.84039	6.87633	6.44578	0.603018	0.46762	0.467955	0.139591	0.0941656	0.135192	0	0.630575	0.399755	0.262738	0.293513	0.438455	0.213036	0.473835	0.0464607
LOC_Os01g15150	0	0	0	0	0	0	0.101845	0.0551918	0.206833	0	0	0	0	0	0	0	0	0	0	0	0	0	0	0
LOC_Os01g15170	0	0.0474373	0	0	0	0	0.051821	0	0.157838	0	0.0453063	0	0	0	0	0	0	0.0453429	0	0	0	0	0	0
LOC_Os01g15200	0	0.0474373	0	0	0	0	0	0	0	0.0460449	0	0.0453437	0	0	0	0	0	0	0.0472483	0.0457666	0.133379	0.0451983	0	0
LOC_Os01g15210	0.0475293	0.137874	0	0.299436	0.178324	0.240715	0.286213	0.256994	0.344563	0.776924	0.739802	0.820726	0.225672	0.18256	0.135192	0.371965	0.215654	0.131965	0.378101	0.599988	0.293966	0.363368	0.539626	0.544185
LOC_Os01g15220	0.554745	0.618089	0.54826	0.26028	0.410256	0.2772	0.242282	0.514975	0.206833	0.663346	0.564167	0.655097	0.491978	0.344592	0.177581	0.335066	0.471917	0.655087	0.551974	0.660078	0.255464	0.363368	0.507106	0.511436
LOC_Os01g15229	0	0.0474373	0	0	0	0	0.051821	0.391743	0	0	0	0	0	0	0	0	0	0	0	0.0901259	0	0	0	0
LOC_Os01g15240	0	0.0933643	0.0468722	0.136002	0.374098	0.203282	0	0.256994	0.344563	0.369467	0.327938	0.364416	0.383806	0.45519	0.478151	1.12198	0.255169	0.252864	0.180363	0.330962	0.538054	0.563036	0.439779	0.135121
LOC_Os01g15250	1.07402	1.02592	1.017	0.918157	0.785448	1.10433	0.697536	0.893703	1.18381	0.95642	0.968693	1.10396	0.456814	0.55791	0.809964	0.91253	0.852917	0.846561	0.847205	0.903232	0.977169	1.12269	0.829925	1.03373
LOC_Os01g15260	4.48558	4.60481	4.69668	4.22967	4.32987	4.12623	4.27223	4.47848	4.25647	4.53295	4.16768	4.01206	4.17804	4.06601	4.1748	3.93057	4.22271	4.29618	4.21037	3.94254	4.24177	4.41092	4.30919	4.19482
LOC_Os01g15270	7.26583	7.36833	7.28427	7.2059	6.53199	6.63232	5.43677	5.61831	5.35084	7.39692	7.10773	7.15588	5.3973	6.19183	6.60496	6.68594	6.94613	7.07958	5.44562	4.98276	5.15818	6.58779	6.73418	6.41738
LOC_Os01g15290	4.84798	4.60283	4.70766	4.39244	4.20678	4.20173	3.99291	4.09642	3.741	4.45829	4.29036	4.12197	4.41633	4.61702	4.95247	4.23595	4.46314	4.38704	4.34171	4.20707	4.15814	4.24649	4.21165	4.28477
LOC_Os01g15300	4.73458	4.69508	4.6443	3.8946	3.82007	4.03596	4.82373	4.72177	5.04043	3.28153	3.12438	3.15161	4.36272	4.65421	4.66467	4.04638	3.83972	3.63209	4.44676	4.58188	4.67821	3.95829	3.49035	3.82342
LOC_Os01g15310	5.5135	5.52336	5.43197	5.11453	5.28991	5.20168	5.35276	5.39585	5.06389	5.69631	5.58088	5.52818	5.38449	5.21144	5.15167	5.05122	5.29202	5.38448	5.25377	5.05168	5.13185	5.74091	5.62848	5.75016
LOC_Os01g15320	5.33227	5.27325	5.35257	3.09525	2.68419	2.89059	4.89462	4.31569	4.26806	3.97782	3.29821	2.99864	4.88992	4.54799	3.2401	3.14454	3.23514	3.41607	5.02802	4.55839	4.94186	4.03031	4.05456	3.80665
LOC_Os01g15340	4.20556	4.29173	4.24523	5.10627	4.74349	4.83793	4.5269	4.28427	4.34668	4.72032	4.05313	4.62966	4.55788	4.33066	3.88937	4.3923	4.76296	5.10421	4.53227	4.10808	4.50029	5.22772	4.77811	4.86037
LOC_Os01g15350	5.13737	5.05561	5.13256	4.92097	4.90741	4.96219	5.5738	5.62289	5.65331	4.79131	4.88209	4.87386	4.74987	5.12206	4.92007	4.91721	4.71948	4.85486	4.68759	4.7451	4.90967	5.10235	4.86408	4.99824
LOC_Os01g15390	2.3178	2.16236	2.35836	3.10633	3.03622	3.02539	2.4969	2.56405	3.16009	2.85979	2.7736	3.09343	2.79208	2.95949	2.75774	3.21224	2.85269	2.73364	2.86636	3.2395	2.8924	2.81696	3.10124	2.75706
LOC_Os01g15399	3.25412	3.27667	3.40281	3.74307	3.73353	3.80246	3.5231	3.80994	4.19405	2.57577	2.91456	2.8079	3.68398	3.73436	3.76632	3.89298	3.54913	3.39433	3.80226	4.03904	3.95689	2.88691	3.03435	3.08658
LOC_Os01g15448	3.69568	3.51889	3.71363	3.30699	3.39763	3.47743	2.35972	2.39251	2.05662	3.15066	3.18637	3.19752	2.49555	2.76564	2.89109	2.7055	3.46738	3.47939	2.75693	2.50426	2.69793	2.95362	3.40908	3.37299
LOC_Os01g15460	5.68203	5.73554	5.72011	6.32048	6.47977	6.37736	6.06401	6.09153	6.10732	6.43658	6.61399	6.57371	5.70606	5.83839	5.68819	6.17866	6.12409	6.14754	6.1158	6.0169	6.18341	6.53728	6.41399	6.35702
LOC_Os01g15470	5.17397	5.11387	5.24236	7.02171	7.16711	6.98369	6.15345	5.91723	5.87792	7.50879	7.44008	7.39797	6.6765	6.52864	6.47716	6.90397	7.11371	7.19064	6.7134	6.62347	6.75701	7.39792	7.48385	7.56716
LOC_Os01g15480	3.68068	3.5927	3.47742	1.31199	2.12267	1.58369	2.68094	3.09195	3.29082	2.78709	1.96462	2.04581	2.54661	2.63859	2.46441	2.81674	2.31216	2.50931	2.85976	2.77271	3.0242	2.65873	2.79268	2.92811
LOC_Os01g15490	5.49004	5.43136	5.51349	5.66461	5.5131	5.73591	5.52993	5.52731	5.61638	5.26883	5.41388	5.43116	5.57178	5.65648	5.65013	5.55798	5.53613	5.45863	5.30691	5.34957	5.32898	5.49332	5.51551	5.56009
LOC_Os01g15510	0.0935426	0.0474373	0.136282	0.046773	0.135767	0.125372	0.051821	0.209127	0.10712	0.440141	0.131862	0.0893055	0.225672	0.419258	0.408673	0.0463924	0.0457868	0.213679	0	0.174951	0.0902752	0.290159	0.133825	0.2976
LOC_Os01g15520	1.72729	1.75418	1.87769	0.75872	1.10516	1.34676	0.791981	0.34821	0.85543	0.474221	0.364147	0.252868	2.17693	2.16143	1.93213	1.16467	0.903533	0.896905	1.02294	1.33049	1.23636	0.653381	0.439779	0.544185
LOC_Os01g15530	0.739736	1.09527	0.94459	0.866945	0.990421	0.627358	0.990924	1.42055	1.56825	1.33585	1.22644	1.16686	1.1278	1.12455	1.12358	1.787	1.52118	1.28497	0.792796	1.53688	1.27537	1.26322	1.19912	1.41638
LOC_Os01g15540	4.553	4.4807	4.39313	1.80914	2.39042	2.13404	4.32057	4.2551	4.39769	3.59202	2.35484	2.40882	4.14252	3.88356	3.52911	4.50664	2.90952	3.79692	4.68011	4.5041	4.75956	4.87402	4.40497	4.54758
LOC_Os01g15550	0.0935426	0	0	0	0.135767	0	0	0	0	0.175969	0	0	0.0480469	0	0	0.0463924	0	0	0	0	0	0.213036	0.175811	0.0464607
LOC_Os01g15560	0	0	0	0	0	0	0	0	0	0	0	0	0	0	0	0	0.133219	0	0	0	0	0.0451983	0	0
LOC_Os01g15580	3.17607	3.05669	3.18961	3.08408	3.38406	3.38015	3.40852	3.3175	3.76165	3.06939	2.98019	3.02151	4.23103	4.26386	4.24375	4.2158	3.36273	3.34078	3.77094	4.25169	4.08592	3.52783	3.27064	3.09212
LOC_Os01g15600	6.65262	6.56881	6.69813	6.48555	6.53045	6.51405	6.50148	6.44017	6.26889	6.6686	6.64099	6.57178	6.36771	6.68103	6.75771	6.42735	6.45519	6.51143	6.52389	6.25834	6.4686	6.68738	6.62523	6.76606
LOC_Os01g15610	7.45754	7.39837	7.42537	6.77188	6.72512	6.96843	6.36219	5.95853	5.77405	6.94901	6.72518	6.71721	6.33782	6.30692	6.47131	6.46145	7.08281	7.31127	6.5852	6.28423	6.66637	7.06262	6.99898	7.17179
LOC_Os01g15630	7.26331	7.2699	7.29159	6.89642	6.90694	6.87183	7.04802	6.79962	6.87747	6.77282	6.83044	6.80057	6.93151	6.91108	7.01202	6.72167	6.79388	6.80508	6.8479	6.85118	6.92167	6.9209	6.88812	6.96927
LOC_Os01g15640	8.07799	8.06079	8.12627	6.9839	7.03548	7.0056	8.03754	7.98144	8.0158	6.57257	6.49095	6.64126	6.77614	6.56815	6.23524	7.02366	7.11136	7.36115	6.8772	7.0194	6.9066	6.69803	6.61383	6.54927
LOC_Os01g15660	4.38278	4.49788	4.4596	4.11088	3.94857	4.10101	4.21087	3.98002	4.29663	4.03031	3.82534	3.85857	4.43226	4.94067	5.07946	4.41015	4.20768	3.87434	4.49015	4.51837	4.57646	3.96712	3.83632	4.10986
LOC_Os01g15680	0	0	0.0468722	0	0	0	0	0	0.054554	0	0	0	0	0	0	0	0	0	0.0472483	0	0.0902752	0	0.0460016	0
LOC_Os01g15709	0	0	0.0468722	0	0	0	0	0.10835	0	0	0	0	0	0	0	0	0	0	0	0.0901259	0.0458436	0	0	0
LOC_Os01g15740	0.181387	0.303334	0.0468722	0	0	0.0847799	0	0	0	0	0	0	0.0945451	0.265849	0.046486	0.0913394	0	0.0453429	0	0	0	0	0	0
LOC_Os01g15770	1.78451	1.61942	1.86466	0.0920771	0.374098	0.627358	1.83191	1.56065	1.64136	2.05164	2.27151	2.28197	1.29641	1.1685	0.755037	1.46712	1.02281	1.84246	2.10297	2.2148	1.94157	1.45963	1.19912	0.782428
LOC_Os01g15780	4.81745	4.69694	4.61154	5.6189	5.43627	5.50641	5.03803	5.20467	5.38451	5.27851	5.21387	5.20509	5.23554	5.30671	5.4431	5.99718	5.51593	5.44389	5.09981	5.13873	5.15687	5.34871	5.23559	5.06746
LOC_Os01g15790	4.54681	4.45014	4.46392	5.23303	5.05888	5.29471	4.38259	4.48101	4.79418	4.32224	4.43993	4.32407	4.56821	4.92154	5.10027	5.27957	5.38513	4.91717	4.49015	4.68129	4.59392	4.47839	4.46547	4.62425
LOC_Os01g15800	0	0.0474373	0	0	0	0.164853	0	0	0	0	0	0	0	0	0	0	0	0	0	0.133162	0	0.0451983	0.0460016	0
LOC_Os01g15810	4.65434	4.52955	4.52728	0.410904	1.79365	1.2213	3.50462	2.9242	2.90937	3.74292	2.13147	2.23381	2.53822	2.2963	1.99274	3.20203	2.52109	3.65054	3.44022	3.89645	4.08043	4.14375	3.511	3.81002
LOC_Os01g15830	7.91478	7.8485	7.9279	5.50836	5.38836	5.30026	7.83685	7.84642	7.5146	8.51534	8.23611	8.19156	7.68042	7.28785	6.98692	7.42389	6.20388	6.98421	8.6881	8.16745	8.49584	8.01843	7.96143	7.85653
LOC_Os01g15840	1.68283	1.48805	1.42448	2.19905	2.18661	2.29394	1.98636	2.2927	2.67702	1.8327	1.95278	2.05692	2.32077	2.2148	2.42096	2.55317	2.41169	2.0233	2.14701	2.56052	2.22672	2.17017	2.03927	2.14941
LOC_Os01g15850	3.9482	3.88807	3.86843	3.46602	3.53497	3.63684	3.51389	3.63531	3.31895	3.59202	3.31217	3.44599	3.5233	3.5263	3.9395	3.32944	3.49239	3.51609	3.52194	3.75206	3.67634	3.81232	3.5151	3.63104
LOC_Os01g15860	3.46572	3.45436	3.40281	4.25479	4.02343	4.21119	3.49997	3.62623	3.83361	3.54068	3.48244	3.3408	3.91852	4.01275	4.20841	4.22339	4.11138	4.05424	3.81255	4.16622	4.05823	3.73167	3.68463	3.70532
LOC_Os01g15900	5.90404	5.9117	5.88236	5.96551	5.69631	6.01645	5.15371	4.59946	4.75353	4.13787	4.35701	4.33095	5.85867	5.95749	6.03365	4.20816	4.58832	4.26776	5.56609	5.57016	5.57843	4.34241	4.5517	4.15826
LOC_Os01g15910	0.587271	0.767213	0.580477	0.480702	0.700396	0.539972	0.370254	0.209127	0.300098	0.663346	0.500526	0.434261	0.74613	0.743712	1.03413	0.781525	0.878447	0.794397	0.450184	0.255065	0.331468	0.792418	0.803387	0.638195
LOC_Os01g15920	0.739736	1.09527	0.673025	0.610917	0.51359	0.682806	0.449667	0.256994	0.470282	0.507514	0.625119	0.712445	0.559835	0.6538	1.10173	0.177239	0.630575	0.56455	0.340662	0.255065	0.505613	0.398624	0.979653	0.372456
LOC_Os01g15934	0.0935426	0.263714	0.375408	0.374696	0.219662	0.44695	0.101845	0.628504	0.387698	0.2168	0.532697	0	0.526306	0.55791	0.258794	0.543507	0.133219	0.252864	0.414592	0.255065	0.255464	0.398624	0.332505	0.218647
LOC_Os01g15950	0.0935426	0.181052	0	0.136002	0	0.125372	0	0.10835	0.206833	0.2168	0.089233	0.131967	0	0	0.177581	0	0	0	0.0929981	0.0901259	0.0902752	0.0890235	0.0905817	0
LOC_Os01g15970	6.87104	6.93517	6.85122	4.43262	4.52387	4.9339	6.01182	5.96575	5.70964	5.49627	4.48584	4.57079	6.80045	6.78704	6.55358	5.13411	4.31675	5.38448	6.65502	6.15903	6.38691	5.84203	5.54484	5.92509
LOC_Os01g15979	5.19918	5.14555	5.04002	5.54038	5.46985	5.56014	4.81813	4.82064	4.70958	5.68453	5.31676	5.38781	4.92251	5.13041	5.18452	5.24766	5.5747	5.60777	5.12618	5.08083	5.06524	5.32943	5.31523	5.36079
LOC_Os01g15990	0.223382	0.379452	0.338206	0	0	0.0430126	0.051821	0.10835	0	0.0460449	0.0453063	0.131967	0.0945451	0	0	0.0913394	0.090165	0.0453429	0.137342	0.255065	0.0902752	0.252113	0.175811	0.177488
LOC_Os01g16000	5.80812	5.84194	5.76986	6.61922	6.72467	6.66409	6.02403	6.07494	6.0337	6.51541	6.40231	6.38709	5.94685	5.71415	5.35581	6.17996	6.31965	6.43417	6.047	5.89639	5.95545	6.82211	6.85943	6.82347
LOC_Os01g16010	4.29934	4.34253	4.34237	4.30856	4.18346	4.25758	3.55038	3.84559	3.48705	4.37731	4.37264	4.20173	3.84223	3.99455	4.15902	4.01172	4.51085	4.28913	3.92117	3.75895	3.66536	4.34918	4.3647	4.41664
LOC_Os01g16020	0.61908	0.6796	1.08595	0.514374	0.51359	0.655348	0.596472	1.01001	1.30126	1.04978	0.433947	0.921445	0.491978	0.344592	0.135192	0.335066	0.569189	1.03818	0.974877	1.47131	0.505613	0.990284	0.776351	0.576207
LOC_Os01g16030	6.40315	6.29742	6.44445	2.70839	3.42881	2.72877	5.20181	5.32884	4.96411	4.63815	3.34425	3.11486	4.74805	4.27395	3.44919	3.89298	3.85908	4.22899	5.89064	5.18164	5.70437	5.12621	4.79841	5.23855
LOC_Os01g16040	4.88442	4.80094	4.89705	4.62792	4.56855	4.62089	4.80687	4.84238	4.79418	4.30104	4.23032	4.34688	4.39559	4.63476	4.58817	4.41679	4.40284	4.08442	4.76735	4.72414	4.87676	4.59126	4.35102	4.68425
LOC_Os01g16060	2.89351	2.62008	2.88878	1.73967	1.7091	1.94288	3.15375	3.13741	3.4159	1.8195	1.9288	1.94174	3.3328	3.73436	4.15106	3.1969	2.2352	2.11122	2.93077	3.75551	3.38681	2.34301	1.96937	2.01569
LOC_Os01g16070	0	0	0.0468722	0	0	0	0	0	0.054554	0	0	0	0	0	0	0	0	0	0	0	0	0.0451983	0	0
LOC_Os01g16080	3.68068	3.45436	3.51541	3.57375	3.59117	3.61919	3.3528	3.4314	3.51163	3.87315	3.72449	3.82321	3.5019	3.68225	3.68784	3.79109	3.56494	3.51206	3.77094	3.51233	3.67998	3.7826	3.71342	3.66494
LOC_Os01g16090	5.77497	5.70997	5.72642	5.86876	6.05859	5.94737	5.63453	5.66563	5.91709	5.98338	5.9012	6.03053	5.49695	5.58834	5.30653	5.49351	5.61987	5.90775	5.62469	5.79953	5.73093	6.13118	5.78078	5.8769
LOC_Os01g16100	2.72834	2.90399	2.87586	2.98548	2.74916	2.87282	2.62216	3.01747	3.08345	2.72476	2.45896	2.67717	2.86094	2.86248	2.91634	2.98696	2.94015	2.99861	2.93077	3.08368	3.09678	2.87444	2.49394	2.75006
LOC_Os01g16110	5.98256	5.97363	5.99121	6.34174	6.4267	6.42285	6.24395	6.42781	6.60389	6.21893	6.36817	6.38599	6.44824	6.52283	6.50915	6.66565	6.21332	6.16433	6.13301	6.33523	6.32551	6.34056	6.15007	6.17622
LOC_Os01g16120	0.0935426	0.303334	0.300019	0.641714	0.610014	0.2772	0.150192	0.256994	0.658161	0.776924	0.327938	0.328184	0.559835	0.419258	0.218759	0.407944	0.689454	0.56455	0.180363	0.43781	0.293966	0.682281	0.539626	0.258663
LOC_Os01g16130	4.9855	5.07291	5.01224	3.70713	3.6566	3.78673	4.92273	4.76586	5.35084	3.51635	3.5508	3.64321	5.62917	5.76424	5.81696	4.26076	3.38516	3.3987	4.99376	5.31377	5.32898	3.6572	3.511	3.29817
LOC_Os01g16140	0.979155	0.795273	1.13016	1.21293	1.08293	1.20245	0.822137	0.953029	0.85543	2.21171	3.23117	2.96953	0.686665	1.18999	0.836662	1.00939	1.27431	0.992609	0.736253	0.630346	0.904379	1.01321	1.38956	1.20735
LOC_Os01g16146	5.39907	5.40087	5.33143	5.15245	5.22795	5.13863	6.69417	6.63446	6.99065	5.48796	5.44696	5.61815	5.73936	5.45383	4.85463	5.67241	4.90792	5.01586	6.83028	7.0569	6.876	5.78405	5.48557	5.25348
LOC_Os01g16152	4.73276	4.75167	4.8266	4.67706	4.57055	4.81795	4.76866	4.64514	4.36838	3.91097	3.69281	3.87436	4.07745	4.19911	4.04344	4.46669	4.67464	4.46211	4.79702	4.59349	4.81687	4.0415	4.16551	4.48781
LOC_Os01g16170	5.68485	5.67924	5.64593	2.53878	2.33506	2.73534	7.14961	7.23339	7.34851	2.33738	2.03369	2.10053	4.91119	4.99356	5.09475	2.60058	2.85269	2.22397	7.40507	7.65472	7.49596	2.28766	2.35467	2.4291
LOC_Os01g16180	5.90646	5.85033	5.86284	6.11154	5.91104	6.00426	6.36475	6.45435	6.77051	5.65975	5.84145	5.81836	6.22347	6.42826	6.52719	6.10111	5.92332	5.82485	6.7343	7.13837	6.94869	5.85715	5.66763	5.70109
LOC_Os01g16190	6.78383	6.8512	6.83628	6.49032	6.61324	6.58762	6.63965	6.64911	6.47169	7.15936	7.03133	7.04688	6.43249	6.38875	6.17047	6.31281	6.57177	6.71675	6.55589	6.23939	6.4221	6.93748	6.99349	7.12588
LOC_Os01g16200	1.82599	1.83751	1.65374	2.13555	1.7091	2.08343	0.851675	0.514975	0.69297	0.69259	0.820202	0.767602	1.46516	1.64368	1.16631	2.07128	2.03408	1.70793	1.09216	0.927883	1.02373	0.593784	0.602548	0.697629
LOC_Os01g16210	2.95711	2.97318	2.97614	2.82031	2.86441	2.86085	2.88041	2.87903	2.68568	2.92285	2.7736	2.81446	3.01997	2.77278	2.98955	2.85634	3.12214	2.8659	3.20526	2.92742	3.01271	2.80387	2.90926	3.03566
LOC_Os01g16220	2.57459	2.5311	2.77506	2.44586	2.67679	2.51627	2.95716	2.8559	2.84892	2.68893	2.39914	2.54923	2.48686	2.37344	1.99274	2.65399	2.26454	2.56486	2.99242	2.78626	3.08035	2.52951	2.39965	2.44653
LOC_Os01g16230	0.61908	0.553838	0.515307	0.374696	0.445529	0.414561	0.880621	0.953029	0.85543	0.721253	0.767103	0.684056	0.686665	0.855491	0.544436	0.443048	0.437979	0.533062	0.736253	0.660078	0.904379	0.398624	0.507106	0.668218
LOC_Os01g16240	7.0968	7.19057	7.15251	6.33763	6.4437	6.20875	6.82605	6.69545	6.58722	6.77581	6.48428	6.254	7.07574	6.9135	7.14648	6.28406	6.39786	6.17074	6.98919	6.8656	6.89373	6.57244	6.67594	6.72291
LOC_Os01g16250	0.181387	0.181052	0.338206	0.046773	0.0919155	0.0430126	0.561148	0.34821	0.054554	0.175969	0.131862	0.173404	0.225672	0.0941656	0.046486	0.134928	0.090165	0	0.0472483	0	0.0458436	0.0890235	0.216608	0.135121
LOC_Os01g16260	5.29337	5.26575	5.29427	5.85158	6.01009	5.87259	5.51501	5.15184	5.16962	5.66253	5.99944	6.09933	5.91966	5.67754	5.01809	5.22641	5.42249	5.44071	5.43788	5.3126	5.45644	5.62289	5.72973	5.64085
LOC_Os01g16290	4.37349	4.30643	4.3067	4.74777	4.67083	4.8756	4.65598	5.07046	5.06721	4.539	4.33437	4.54142	4.42318	4.9859	5.28851	5.16071	4.76467	4.4972	4.53642	4.73989	4.57059	4.78689	4.46758	4.73655
LOC_Os01g16310	0.487406	0.6796	0.411675	0.046773	0.135767	0.0430126	0.370254	0.475056	0.300098	0.2168	0.173267	0.0453437	0.830969	0.524476	0.046486	0	0.0457868	0.213679	0.137342	0.133162	0.0458436	0.0451983	0	0
LOC_Os01g16320	0	0	0	0	0	0	0	0	0	0	0.0453063	0	0	0	0	0	0	0	0	0	0	0	0.0460016	0
LOC_Os01g16330	4.94529	4.95192	5.03276	4.75131	4.95255	4.78031	5.34239	5.18624	5.0837	5.35709	5.2923	5.20633	5.11525	5.02975	4.8031	4.89994	4.66917	4.85167	5.0829	5.08768	5.15557	5.30408	5.14866	4.98488
LOC_Os01g16340	2.23811	2.26626	2.4571	2.06913	2.06714	2.2115	2.2859	2.33791	2.47183	2.22177	1.90442	2.01194	2.1106	2.41052	2.21252	2.46199	2.17467	2.14285	2.41359	2.36677	2.09117	2.17017	1.96937	2.29121
LOC_Os01g16350	4.69221	4.80094	4.90183	5.25684	5.62117	5.27793	4.8587	4.56659	4.50931	4.79469	4.94918	5.15554	5.28023	5.19559	5.27515	4.83205	5.08145	5.20506	4.93374	4.72941	4.84955	4.77855	4.97674	4.96385
LOC_Os01g16354	4.82259	4.92041	4.92868	5.77203	5.76947	5.7244	5.06192	5.12307	5.31637	5.5925	5.48856	5.67154	5.09395	5.09526	5.04981	5.65848	5.71681	5.65516	5.13304	5.13476	5.24917	5.66422	5.52468	5.52566
LOC_Os01g16360	0	0	0	0	0	0	0	0	0	0	0	0	0	0	0	0	0	0	0	0	0	0	0.0460016	0
LOC_Os01g16370	2.84052	2.91682	2.87586	4.71738	4.56254	4.70028	3.31088	3.56575	3.90586	3.42347	3.93773	4.10333	3.64155	3.96682	4.04344	4.28997	4.48616	4.25093	3.94319	4.17397	4.01279	3.86998	3.93435	3.62722
LOC_Os01g16380	0.45252	0.341895	0.894213	0.046773	0.135767	0.125372	0.630953	0.628504	0.509866	0.175969	0.131862	0.291017	0.491978	0.590587	0.544436	0.134928	0.090165	0.0893039	0.677404	0.660078	0.255464	0.213036	0.216608	0.408476
LOC_Os01g16390	0.796479	1.28533	0.842013	0.671867	0.135767	0.312786	1.57285	1.80563	1.85622	0.88221	0.213517	0.213683	0.491978	0.524476	0.607808	1.28564	0.903533	0.712435	1.72122	1.87783	1.69054	0.792418	0.748799	0.782428
LOC_Os01g16400	2.06415	2.21524	2.24232	3.58171	3.01876	3.27582	3.49061	2.69145	2.99555	3.09699	3.40634	3.38557	2.612	2.45557	2.0509	3.82475	3.58058	3.59826	3.27639	3.1843	3.37339	3.71778	3.86867	3.65373
LOC_Os01g16414	3.61516	3.4977	3.72808	3.87205	3.97898	3.83953	4.00611	4.00125	4.14775	3.7218	3.75208	3.72561	4.06874	4.01275	3.98795	4.11601	3.7318	3.5868	3.96796	4.0191	4.06937	3.77591	3.61385	3.69076
LOC_Os01g16430	6.20911	6.21087	6.24029	6.55444	6.91561	6.61905	6.20228	6.20646	5.82201	6.57404	6.53131	6.50183	5.80724	5.68985	5.61971	5.88199	6.53009	6.58333	6.2644	6.0212	6.13784	6.22194	6.5079	6.47424
LOC_Os01g16450	6.29408	6.3883	6.25845	3.809	3.68271	3.78038	4.76673	5.61372	5.31777	5.23196	4.44204	4.53149	4.39791	4.66192	4.60574	4.53539	4.22022	4.85645	5.44231	4.5	4.89722	4.85986	4.51333	4.62042
LOC_Os01g16460	0	0	0.136282	0	0	0	0	0.0551918	0	0	0	0	0	0	0	0	0	0	0	0	0	0	0	0.0464607
LOC_Os01g16510	4.14948	4.20549	4.29946	4.54278	4.59235	4.491	3.98959	3.90313	3.49693	4.70605	4.63221	4.57852	3.93459	3.9976	4.33318	4.00587	4.5825	4.33092	3.88911	3.80292	3.95689	4.66007	4.60645	4.7025
LOC_Os01g16520	3.55887	3.69306	3.71363	3.29735	3.45501	3.24392	3.49529	3.62166	3.77389	3.00674	2.95072	2.71975	3.63763	3.83325	3.56947	3.59435	3.25964	3.45019	3.68392	3.64462	3.68361	3.23781	3.10124	3.32197
LOC_Os01g16530	3.96377	3.71526	3.71726	3.83588	3.71919	3.64734	3.57715	3.56099	3.65975	3.58033	3.42789	3.4204	3.68398	4.02476	4.03482	3.78426	3.64893	3.54005	3.64989	3.8326	3.54283	3.62407	3.46941	3.55675
LOC_Os01g16540	5.60669	5.61772	5.64784	5.93553	5.99677	6.04119	5.66501	5.84566	5.59239	5.88942	5.88883	5.94189	5.53748	5.40414	5.30533	5.57687	5.79598	5.97227	5.58021	5.32542	5.55881	5.81374	5.8857	6.0586
LOC_Os01g16550	5.0511	5.01741	5.00929	5.48414	5.32229	5.55829	4.61135	4.31286	3.99224	5.53715	5.57317	5.5411	4.43903	4.38756	4.4174	4.77292	5.64797	5.49483	4.41108	4.11077	4.26618	5.23749	5.51959	5.62372
LOC_Os01g16600	4.34524	4.30886	4.41116	4.56504	4.26471	4.51029	5.36305	5.12629	5.11773	4.43469	4.22295	4.21915	4.44801	4.35464	3.72761	4.57746	4.35363	4.57657	4.98013	4.88386	4.95092	4.67092	4.75059	4.98339
LOC_Os01g16610	0.0935426	0.0933643	0.0468722	0	0	0	0.101845	0.209127	0	0.0906655	0	0.0453437	0.0480469	0	0	0	0	0	0.0472483	0	0	0.0451983	0	0
LOC_Os01g16620	2.1208	2.35377	2.2118	3.32133	3.55932	3.36327	2.56089	2.32674	2.36796	3.77745	3.78584	3.54402	2.70485	2.6695	2.8326	3.22742	3.61516	3.42896	2.72822	2.77271	2.76114	3.55933	3.54343	3.73753
LOC_Os01g16640	5.95945	5.90124	5.99346	5.54038	5.56815	5.7036	5.4681	5.50642	4.9152	6.1107	5.99656	5.89853	5.30639	5.0607	4.93404	5.07519	5.65168	5.68948	5.50076	5.24922	5.44151	6.0096	6.07925	6.22879
LOC_Os01g16650	3.4303	3.67429	3.49865	0.374696	0.729307	0.203282	1.67552	2.36	1.82518	2.20157	0.6836	0.595373	2.08779	1.59619	1.1451	1.36099	1.19525	1.74962	2.24145	2.06727	2.41316	1.5249	1.8052	2.00396
LOC_Os01g16660	6.25095	6.24433	6.28985	6.73398	6.70706	6.69054	6.0836	6.14339	6.7339	6.13886	6.0531	6.06603	7.12558	7.41445	7.42188	7.4465	6.76037	6.528	6.42283	6.60592	6.64744	6.59256	6.03573	5.96721
LOC_Os01g16670	4.56121	4.59287	4.47039	4.74777	4.71667	4.86815	4.87138	5.0176	4.97476	4.68438	4.70989	4.93387	4.52854	4.92474	4.64215	4.79517	4.74572	4.88791	4.90035	4.88228	4.89096	5.02549	4.69574	4.70793
LOC_Os01g16714	2.40249	2.58836	2.55763	0.641714	1.06035	0.885467	2.12587	2.72587	2.49174	1.29829	1.16619	1.01559	1.72368	1.27286	0.726769	1.05549	0.976275	1.08236	2.35846	2.37576	2.13425	1.33777	0.855984	1.38056
LOC_Os01g16730	0	0	0	0	0	0	0.051821	0.0551918	0	0	0	0	0	0	0	0.0913394	0	0	0	0	0	0	0	0.0914718
LOC_Os01g16750	0.0475293	0.0474373	0.0468722	0	0	0	0	0	0.157838	0	0	0	0	0	0.0915209	0	0	0.0453429	0.0472483	0	0.0458436	0.0451983	0.133825	0.0464607
LOC_Os01g16770	2.55828	2.87799	2.71102	0.046773	0.298946	0.125372	0.761181	0.953029	1.10845	1.33585	0.213517	0.364416	1.37386	1.056	0.755037	0.335066	0.331095	0.896905	2.6462	2.15341	2.10207	1.05801	0.507106	0.888255
LOC_Os01g16810	1.65241	1.32437	1.29455	2.6864	2.78402	2.53146	2.35972	2.62003	2.37869	2.35578	1.99957	1.95368	2.16608	1.8331	2.23277	2.01406	1.77334	2.24355	2.09175	2.48777	2.47311	1.73258	2.16966	1.73279
LOC_Os01g16840	0	0	0	0	0	0	0	0	0	0	0	0	0	0	0.046486	0	0	0	0	0	0	0	0	0
LOC_Os01g16860	0.138134	0.0474373	0.0468722	0.446225	0.990421	0.787692	0	0	0.054554	0.175969	0.896357	0.992622	0	0.265849	0.046486	0.297198	0.471917	0.820715	0.180363	0.0901259	0.0458436	0.43304	0.332505	0.335513
LOC_Os01g16870	6.71006	6.69053	6.72585	7.49761	7.15783	7.42665	6.47385	6.60875	6.66763	6.07645	6.02722	5.9963	7.01055	7.38478	7.63936	7.53457	7.46891	7.20476	6.61785	6.73288	6.7164	6.74887	6.72051	6.80416
LOC_Os01g16890	8.09435	7.95592	8.03894	8.21227	7.96137	8.09964	7.50864	7.62661	7.16	8.09838	7.91175	7.70152	7.73648	7.71832	7.94889	7.93231	8.42559	8.12594	7.45575	7.13738	7.30887	7.69062	8.02346	7.91012
LOC_Os01g16900	6.62987	6.59798	6.55397	6.61874	6.84389	6.59892	6.69723	6.44792	6.37385	7.87783	8.05032	8.08567	6.48362	6.35704	6.05726	6.26088	6.35361	6.61938	6.42841	6.36937	6.45646	7.53866	7.4815	7.38595
LOC_Os01g16910	5.10965	5.00545	4.98993	4.78791	4.76109	4.87113	5.09007	5.097	4.77196	5.38982	5.23602	5.2554	5.05038	4.67721	4.55036	4.62027	4.89234	4.92931	4.76028	4.53652	4.8333	5.4018	5.34544	5.3711
LOC_Os01g16920	0.0475293	0.181052	0.178991	0.136002	0.0466896	0.0430126	0.242282	0.591645	1.3674	0.369467	0.089233	0.399761	0.0945451	0.047851	0.0915209	0.25831	0.133219	0.213679	0.262738	0.660078	0.175233	0.213036	0	0.0914718
LOC_Os01g16930	4.03034	4.05694	3.88142	3.14983	3.30943	3.13382	3.90759	3.80189	3.77795	3.23259	3.31217	3.13072	3.5105	3.24256	3.07051	3.62524	2.93408	3.09879	3.16299	3.38903	3.12908	3.24751	3.20118	3.22935
LOC_Os01g16940	4.86466	4.77827	4.79434	4.54888	4.33222	4.36742	4.17919	4.0832	3.79006	4.35691	4.35701	4.22901	4.43903	4.82185	5.18062	4.20816	4.58638	4.43681	4.47295	4.17139	4.33473	4.21964	4.26854	4.53338
LOC_Os01g16950	2.44748	2.5477	2.34904	2.35586	2.20731	2.46974	1.69195	2.13513	1.91638	3.04125	1.94084	2.6407	2.43359	2.33539	2.28217	2.34623	2.92185	2.70567	2.69152	2.59171	2.61673	2.77733	2.51863	2.32929
LOC_Os01g16960	6.24587	6.21866	6.18636	5.96779	6.02983	6.07591	6.39328	6.62822	6.30801	5.99736	5.67307	5.61063	6.20439	5.86535	5.47	6.10111	6.36832	6.37212	5.83283	5.83172	5.96667	6.34734	6.37792	6.53508
LOC_Os01g16970	6.82746	6.7915	6.85245	7.30903	7.23073	7.20726	6.68138	6.83208	6.81662	6.97528	6.99246	6.97401	6.8118	6.99434	7.04137	7.12542	7.21488	7.02226	6.79092	6.68758	6.84392	7.16855	7.02613	6.99022
LOC_Os01g16980	0.223382	0.416057	0.0922694	0.178629	0.298946	0.0430126	0.150192	0.256994	0.429581	0.0906655	0.0453063	0	0.225672	0.047851	0.0915209	0	0.133219	0.0893039	0.0472483	0	0.293966	0.0451983	0.256284	0.0914718
LOC_Os01g16990	0	0.0474373	0.136282	0	0.0466896	0	0.150192	0	0	0.133947	0	0	0.0480469	0.18256	0	0.134928	0.0457868	0	0.0929981	0.0457666	0	0.0451983	0	0
LOC_Os01g17000	3.2078	3.03332	3.32413	2.80679	2.51187	2.57607	2.59622	2.51568	2.49174	3.04125	2.63228	2.58805	3.19021	3.20612	2.89744	3.88343	3.28372	3.08257	2.9742	2.72428	2.95381	3.12656	2.78592	3.07542
LOC_Os01g17010	5.28844	5.37088	5.3549	5.66179	5.67324	5.70611	6.06874	5.83486	6.0968	5.20938	5.33283	5.36116	5.85445	5.82472	5.71182	5.96056	5.40063	5.43434	6.40253	6.55786	6.48742	5.5994	5.44107	5.51227
LOC_Os01g17020	4.99462	5.07004	5.07012	5.00775	4.96324	5.07399	4.36221	4.40337	4.26517	5.18128	4.7046	5.04548	4.78927	5.05485	5.06683	4.72024	5.21395	5.28521	5.08573	4.82602	4.99395	5.03532	5.00029	5.16807
LOC_Os01g17040	0.954433	0.92793	1.08595	1.12847	1.31043	1.06313	1.23461	1.11764	1.10845	1.27914	0.920874	0.969284	1.1278	1.29286	1.45184	1.03262	0.903533	1.67945	1.39579	1.13262	1.21646	0.966984	1.19912	0.913542
LOC_Os01g17050	4.68095	4.71174	4.71675	0.967614	0.610014	0.736202	2.2081	2.93895	3.13499	2.24169	1.80255	2.02332	0.911096	1.92565	2.48986	2.25039	0.99973	1.70793	0.518836	0.773231	0.801235	2.48099	1.90842	2.40256
LOC_Os01g17060	3.6191	3.51045	3.51957	4.02296	3.89535	4.01721	3.57272	3.48262	4.06713	3.67861	3.18637	3.30862	4.1174	4.36176	4.57832	4.39679	3.91566	3.71159	4.24624	4.46252	4.26376	3.70022	3.50278	3.31724
LOC_Os01g17065	3.47878	3.33518	3.31458	2.94901	3.01289	3.13382	3.01051	3.49266	3.8297	3.00674	2.69048	2.99286	3.6337	3.69357	3.50435	3.92437	3.09517	3.17727	3.39984	3.7347	3.41765	3.35463	2.91547	2.98289
LOC_Os01g17070	2.3841	2.3818	2.5657	2.99147	3.13135	3.23002	2.79936	3.13741	3.07027	2.42711	2.49206	2.66269	2.78501	2.69227	2.92258	3.07911	2.88454	2.96361	2.84646	2.84568	2.73339	2.82993	2.79268	2.89675
LOC_Os01g17130	0	0	0	0	0	0	0	0.0551918	0	0.0460449	0	0	0	0	0	0	0	0	0	0	0	0.0451983	0	0
LOC_Os01g17150	2.18596	2.12967	1.9411	1.76786	1.4385	2.11401	1.74012	1.52199	1.40987	2.51976	2.38159	2.07889	1.14999	1.95104	1.99274	2.39186	2.19513	1.60569	1.61547	1.61486	1.50606	1.9854	2.19029	2.28153
LOC_Os01g17160	2.70629	2.75479	2.86282	3.60534	3.85	3.95944	4.22223	4.40868	4.62198	4.2939	4.06418	3.86491	2.42452	2.70724	2.64141	3.65549	2.6892	2.78132	3.30583	3.7347	3.59387	4.63257	4.01752	3.58063
LOC_Os01g17170	4.98092	4.8784	5.00781	3.33081	3.05917	4.86366	3.15375	1.8991	2.33528	4.66422	4.42071	4.27018	4.75168	5.51894	6.19066	3.63666	2.83324	2.58035	2.79202	2.10018	2.72637	2.90541	3.04004	3.69442
LOC_Os01g17180	5.65639	5.73645	5.64308	6.28921	6.41619	6.36523	5.84927	5.79893	5.73596	6.12082	6.1804	6.24127	5.88619	5.91215	5.89366	6.05435	6.19882	6.13514	5.91074	5.80785	5.87122	6.32518	6.23568	6.20787
LOC_Os01g17190	7.97977	7.88873	7.94752	7.31531	7.70561	7.36839	7.66864	7.5765	7.21455	8.16884	8.03443	7.87185	7.59102	7.33351	7.15843	7.23213	7.45333	7.51009	7.76751	7.44123	7.60765	7.7842	7.94616	7.80763
LOC_Os01g17214	1.28701	1.07252	1.25518	0.610917	0.178324	0.598813	0.328845	0.893703	0.470282	0.540056	0.399469	0.564558	0.383806	0.524476	0.297749	0.443048	0.471917	0.500872	0.950231	0.367465	0.82772	0.710614	0.633008	0.668218
LOC_Os01g17240	2.09841	2.22559	2.53315	2.20936	2.17615	2.56135	1.98636	1.54145	1.71094	2.45297	2.71171	2.68435	2.26087	2.88241	3.20978	2.33692	2.3673	2.51738	2.09175	1.79984	2.06914	2.17017	2.29877	2.57094
LOC_Os01g17250	5.37249	5.3627	5.38371	5.33312	5.29233	5.30137	4.87138	4.77616	4.47972	5.45527	5.18885	5.15037	5.03705	5.03421	5.22045	4.92654	5.28129	5.11887	5.28367	5.07394	5.14902	5.24235	5.26749	5.12948
LOC_Os01g17260	4.59559	4.56665	4.62319	4.87797	4.92001	4.85614	4.61781	4.65411	4.93896	4.70605	4.55404	4.66095	4.93374	5.01929	5.13429	5.14214	4.75781	4.71278	4.78836	5.04887	5.00559	4.75324	4.6885	4.72945
LOC_Os01g17279	5.91689	6.00326	5.96094	6.63987	6.53864	6.58853	5.8881	5.88332	5.66978	6.26407	6.34571	6.37271	6.14625	6.20244	6.46062	6.46306	6.59986	6.53049	6.14188	5.82025	6.06038	6.53084	6.63608	6.74156
LOC_Os01g17300	0.138134	0.0933643	0.178991	0	0	0	0.051821	0	0.054554	0.0460449	0	0.0453437	0.225672	0	0.046486	0.134928	0.133219	0.0893039	0.222138	0.0901259	0.175233	0	0	0.0914718
LOC_Os01g17310	0	0	0	0	0.0466896	0	0	0	0	0	0.131862	0	0	0	0	0	0.0457868	0	0.0472483	0	0	0	0	0
LOC_Os01g17320	3.38013	3.40968	3.13642	1.92634	2.22772	2.33778	3.21185	3.4314	3.35743	2.78709	2.45057	2.38256	3.38049	3.20612	2.81257	2.41856	2.27419	2.12184	3.03991	2.9755	2.98943	2.82993	2.56676	2.67811
LOC_Os01g17330	0.929279	0.6796	0.673025	3.03272	2.9219	2.40527	2.2641	2.13513	2.26761	1.37245	2.08883	2.04581	0.420772	0.419258	0.135192	0.835363	2.50479	2.89715	1.33996	1.367	1.15503	0.89474	0.88158	0.862517
LOC_Os01g17390	5.38757	5.34501	5.23731	6.11498	5.73335	5.86886	5.36177	5.279	5.34264	5.5321	5.3965	5.40531	6.10497	6.2454	6.52	6.92429	6.13935	6.33666	5.96249	5.87753	5.9358	5.73057	5.6379	5.57799
LOC_Os01g17396	5.26349	5.23406	5.29063	4.54074	4.30367	4.65595	4.41015	3.98358	4.27669	2.667	2.67615	2.41747	5.14869	5.71785	5.98301	3.23245	3.16944	2.98122	4.13309	4.30912	4.40017	2.75029	2.73768	2.69279
LOC_Os01g17402	1.32608	1.13973	1.275	1.12847	0.640775	0.627358	1.06845	0.953029	1.38879	0.369467	0.399469	0.291017	1.31616	1.056	0.987242	1.07799	0.7735	0.625535	1.66175	1.34886	1.71912	0.765662	0.602548	0.408476
LOC_Os01g17420	0.181387	0.0933643	0.136282	0.046773	0.219662	0	0.242282	0	0.10712	0.256508	0.173267	0.328184	0.0480469	0.047851	0.177581	0.177239	0.090165	0.291013	0.340662	0.133162	0.215906	0.363368	0.256284	0.335513
LOC_Os01g17430	7.37378	7.40663	7.42149	7.83563	8.02506	7.78303	7.25078	7.3215	7.61643	7.71636	7.80157	7.80874	7.67087	7.7234	7.62985	7.85133	7.58127	7.53588	7.40847	7.56278	7.56055	7.55095	7.60908	7.39915
LOC_Os01g17470	2.10965	1.83751	1.81136	0.701403	1.36671	1.44625	0.964129	1.44142	0.944793	1.54271	0.767103	0.794408	1.46516	1.23202	0.44383	1.26617	1.68929	1.95366	1.87317	1.61486	1.40415	2.15993	1.8052	2.06165
LOC_Os01g17990	0	0.0474373	0	0.299436	0.546453	0.569693	0	0.0551918	0	0.0906655	0.173267	0.0893055	0.0480469	0.0941656	0.0915209	0.0913394	0.255169	0.252864	0	0	0	0	0.216608	0.135121
LOC_Os01g18050	8.49862	8.56299	8.50132	5.51254	5.95531	5.79844	8.02261	8.19174	7.97196	7.00836	5.79496	5.48152	7.81147	7.30856	6.62616	6.49634	6.32198	6.20486	8.30944	8.12511	8.33103	6.94234	6.82108	6.93379
LOC_Os01g18060	3.08789	3.21568	3.27083	2.81356	3.15285	2.81195	2.70541	2.67392	2.78583	2.9594	2.7736	2.59569	2.75637	3.12479	3.31321	2.98696	2.9642	2.63327	2.9742	3.01055	2.77481	2.81043	2.60567	2.77096
LOC_Os01g18070	6.77812	6.75312	6.8367	6.21244	6.24969	6.28015	6.03855	6.16942	6.05058	6.40766	6.20993	6.48187	6.17223	6.41863	6.60156	5.94915	6.26987	6.32176	6.25689	6.16875	6.14904	6.68158	6.3852	6.59443
LOC_Os01g18090	0.303874	0.486592	0.220472	0.480702	0.51359	0.381427	0.561148	0.256994	0.387698	0.405237	0.364147	0.434261	0.0945451	0.18256	0.177581	0.443048	0.403224	0.684046	0.484918	0.215564	0.293966	0.43304	0.602548	0.477926
LOC_Os01g18100	3.23884	3.23117	3.22571	3.1711	3.24583	3.18753	3.57272	3.41038	3.24464	2.98917	2.87746	2.54133	3.26327	2.97195	3.04211	3.09022	3.2302	3.24686	3.39984	3.47099	3.47742	3.22314	3.04571	3.16237
LOC_Os01g18110	1.89257	2.34431	2.26232	0.046773	0.374098	0	3.20042	2.81651	2.75321	0.749357	0.213517	0.328184	1.31616	1.49625	1.5357	0.371965	0.133219	0.467948	3.61504	2.42854	3.06374	0.818687	1.27833	1.18676
LOC_Os01g18120	0.342495	0.303334	0.300019	0.0920771	0	0.0430126	0.196972	0.591645	0.69297	0	0	0	0.0945451	0.047851	0.135192	0	0	0	0.262738	0.0457666	0.0902752	0	0	0
LOC_Os01g18130	0.138134	0.0933643	0.0922694	0	0	0	0	0	0.054554	0	0	0	0	0	0	0	0	0	0	0	0	0	0	0
LOC_Os01g18140	0.181387	0.263714	0.338206	0.547278	0.700396	0.762177	1.25686	1.21779	1.54937	1.33585	1.20664	1.44581	0.456814	0.590587	0.57647	0.510792	0.505075	0.467948	1.20063	1.52076	1.55444	1.47623	0.93145	1.18676
LOC_Os01g18150	0	0.0933643	0.0468722	0.046773	0	0	0	0	0	0.0460449	0	0.0453437	0.0480469	0	0	0	0	0	0.0472483	0	0	0.0451983	0	0.0914718
LOC_Os01g18160	2.22783	2.18375	2.03708	1.66668	1.32943	2.04162	1.44303	1.56065	1.38879	1.89692	1.39342	1.85526	1.79581	1.8331	1.43446	2.36465	2.16432	2.48483	1.99866	1.58417	1.8149	1.96202	1.90842	1.89392
LOC_Os01g18170	6.96995	6.97021	6.98623	3.06148	5.18032	4.1362	7.19281	6.74454	7.10492	7.20763	5.31907	5.2698	6.34925	6.04998	5.49849	6.81799	6.02112	7.04651	7.14119	7.54173	7.22449	7.44664	6.54791	6.70129
LOC_Os01g18200	0	0	0	0	0	0	0	0	0	0	0	0	0	0.047851	0	0	0	0	0	0	0	0	0	0
LOC_Os01g18210	4.02144	4.10817	4.0691	4.29167	4.33222	4.28247	4.54509	4.3927	4.13198	4.74321	4.61353	4.39365	3.78313	3.71966	3.29888	3.55878	4.0453	3.80023	4.09986	4.06706	4.105	4.42808	4.55965	4.50663
LOC_Os01g18220	3.80689	3.6476	3.60036	3.07846	3.43321	3.29819	5.43311	5.26297	5.32472	2.73182	3.1349	3.29461	3.32794	3.09093	2.49825	2.96901	2.71068	3.3767	4.83117	5.04324	4.92662	2.84917	3.11748	3.0007
LOC_Os01g18230	0.903679	1.02592	0.993267	0.943098	0.546453	0.931977	0.990924	0.893703	0.69297	0.540056	0.213517	0.328184	0.716704	0.772479	0.697935	0.985779	0.689454	0.794397	1.04639	1.21505	0.853729	0.499502	0.369156	0.408476
LOC_Os01g18240	3.48742	3.55627	3.80509	3.26804	3.30464	3.52372	2.92972	2.72587	2.73662	3.36109	2.7257	2.56488	3.14674	3.04451	2.93499	3.66295	3.92488	3.74633	3.843	3.84236	3.87036	3.77256	3.57516	3.87903
LOC_Os01g18250	0	0	0	0	0	0	0	0.0551918	0	0.0906655	0	0	0	0	0.046486	0	0	0	0	0	0	0	0	0
LOC_Os01g18280	4.11922	3.97651	4.0577	4.07184	4.01758	4.28247	4.76479	4.75756	5.28392	3.48744	3.12965	3.42898	4.52218	4.51857	4.32614	4.03492	4.07043	3.66877	5.11097	5.6894	5.32898	3.66446	3.39582	3.40008
LOC_Os01g18310	0.264189	0.303334	0.300019	0.178629	0.445529	0.381427	0.370254	0.159618	0.157838	0.2168	0.173267	0.364416	0.183274	0.224805	0.258794	0.543507	0.36761	0.500872	0.262738	0.504885	0.472425	0.290159	0.175811	0.177488
LOC_Os01g18320	2.24831	2.18375	2.09399	1.63641	1.96144	2.397	1.5001	1.88394	1.62342	2.50335	2.15233	2.24357	1.76739	2.86916	3.35537	2.25039	1.8909	1.88048	1.87317	1.90291	1.89223	1.64721	1.55777	2.1062
LOC_Os01g18360	1.78451	1.97879	1.97784	3.43118	3.45501	3.76119	1.80196	1.85312	2.01596	2.85333	2.83294	2.93982	1.83741	2.08321	1.84276	1.85374	2.99953	3.06066	3.03406	3.03911	3.00112	2.6732	2.83914	2.70007
LOC_Os01g18370	0.0935426	0	0	0	0.0919155	0.0847799	0.150192	0.159618	0.429581	0.0906655	0.252674	0.364416	0.0480469	0.047851	0.046486	0.177239	0.133219	0.0893039	0.262738	0.330962	0.255464	0.131557	0	0.258663
LOC_Os01g18375	0	0	0	0.046773	0.0466896	0	0	0.10835	0	0	0.290797	0.173404	0.0480469	0	0	0	0	0.0893039	0	0.0457666	0	0	0.256284	0
LOC_Os01g18390	0.0475293	0.137874	0	0.046773	0.219662	0.0430126	0.196972	0.256994	0.206833	0.0906655	0	0	0.345867	0.0941656	0.177581	0	0.0457868	0.0453429	0.302226	0.255065	0.255464	0.131557	0	0
LOC_Os01g18400	4.26708	4.32098	4.23261	1.36832	1.94921	1.86111	6.3291	6.74454	6.72656	2.28073	0.896357	1.30377	3.3945	3.10796	2.61852	1.41503	1.50488	2.18398	4.65173	4.89952	4.41989	2.69464	1.7782	2.33866
LOC_Os01g18410	0.303874	0.263714	0.338206	0.866945	0.839485	0.682806	0.908997	0.664445	1.15912	0.295152	0.327938	0.50088	0.936845	0.908292	1.03413	0.781525	0.630575	0.252864	0.847205	1.15367	1.00064	0.499502	0.4049	0.408476
LOC_Os01g18440	0	0	0	0	0	0	0	0	0	0	0	0	0	0	0	0	0	0	0	0.0457666	0	0	0	0
LOC_Os01g18450	0.877616	0.7094	0.815188	0	0	0.0430126	0.242282	0.34821	0.300098	0.2168	0.0453063	0.0453437	0.624643	0.590587	0.335679	0.297198	0	0.252864	1.11452	1.04519	0.953311	0.131557	0.0905817	0.372456
LOC_Os01g18490	0.138134	0.181052	0.136282	0	0	0	0	0	0	0	0	0	0.0480469	0.224805	0	0	0	0	0	0	0	0	0	0
LOC_Os01g18530	1.62134	1.68087	1.66881	0	0.0919155	0	3.64198	3.74847	3.29649	0.133947	0.089233	0.328184	0.830969	0.0941656	0.0915209	0	0.090165	0.131965	0.584369	1.23495	0.472425	0.0890235	0.0905817	0.258663
LOC_Os01g18584	3.0417	3.25663	3.15793	4.82696	5.14052	4.83946	4.00939	3.80189	3.89842	4.3105	4.48172	4.21668	4.34119	3.69357	2.9776	4.22339	4.60943	4.61467	4.19471	4.72766	4.36443	4.28939	4.34873	3.95102
LOC_Os01g18620	1.09679	0.767213	0.842013	0.701403	0.578583	0.627358	0.370254	0.799872	0.509866	0.633497	0.433947	0.328184	0.655987	0.800684	0.888622	1.00939	0.99973	0.921432	1.35881	1.06755	1.19627	0.531619	0.662839	0.443619
LOC_Os01g18630	8.39362	8.36703	8.34659	9.80466	9.69608	9.71296	8.84326	9.07039	8.87156	9.1843	9.27166	9.18229	8.69187	8.92326	9.14801	9.75062	10.2333	10.0658	8.87934	8.7208	8.77351	9.60086	9.54416	9.69362
LOC_Os01g18640	5.71736	5.69329	5.70922	6.42321	6.50507	6.21992	5.4681	5.65562	5.39907	6.36118	6.34797	6.38433	5.76024	5.73713	5.74567	5.78614	5.99874	6.02486	5.84039	5.6903	5.8202	6.42794	6.37848	6.25376
LOC_Os01g18660	4.11922	4.18972	4.19669	4.92411	5.08847	4.95938	3.84287	4.04281	3.9461	5.41636	5.02888	5.19632	3.98791	4.17776	4.12422	4.71306	4.71062	4.84528	4.70242	4.3711	4.56273	5.29241	5.18381	5.05757
LOC_Os01g18670	8.22089	8.19322	8.19941	6.71283	6.0664	6.40132	7.98956	8.06595	8.29624	6.66353	6.46305	6.40948	8.16908	7.86828	7.47223	6.77645	6.16616	6.38376	7.36863	7.5862	7.52963	6.97337	6.84201	6.62441
LOC_Os01g18710	0	0.137874	0.0468722	0.136002	0.259848	0.312786	0	0	0	0.133947	0.089233	0.131967	0.139591	0.305758	0.135192	0.0913394	0.0457868	0.0453429	0.222138	0.0901259	0.0458436	0.172872	0.0905817	0.177488
LOC_Os01g18730	0	0	0	0	0.0466896	0	0	0	0	0.2168	0	0	0	0	0	0	0	0	0	0	0	0	0	0
LOC_Os01g18744	7.03182	7.07479	7.10346	6.01634	6.41674	5.98646	6.33565	6.09071	6.18426	7.45407	6.85966	6.83688	7.10833	6.51008	5.43984	6.78417	6.22331	7.04197	6.43675	6.28721	6.36504	7.98021	7.79735	7.24676
LOC_Os01g18800	7.04139	6.98855	7.0215	6.46686	6.82476	6.58853	6.97104	6.70464	6.75464	7.3377	7.59403	7.51792	6.11558	6.24091	6.35838	5.89631	6.0565	5.99844	6.63147	6.48757	6.58234	7.28146	7.45829	7.80784
LOC_Os01g18830	0	0.0474373	0	0	0	0	0	0	0	0	0	0	0	0	0	0	0	0	0	0	0	0	0	0
LOC_Os01g18840	0.710504	0.553838	0.481583	0	0.0466896	0.125372	0	0	0	0.133947	0	0.131967	0.420772	0.6538	0.782762	0.0913394	0.0457868	0	0.0472483	0	0.133379	0.131557	0	0.177488
LOC_Os01g18850	6.58628	6.61136	6.53662	7.05605	6.92462	7.06289	7.40162	7.14194	7.38622	6.56863	6.81335	6.75353	7.43573	7.30087	7.13207	7.16932	7.06798	6.96479	6.90232	7.22142	7.03788	6.6847	6.74599	6.53355
LOC_Os01g18860	0.521468	0.767213	0.338206	0	0	0	0.328845	0.209127	0.300098	0.256508	0.089233	0.0893055	0.0945451	0.45519	0.888622	0	0.0457868	0	0.820257	0.403066	0.600827	0.0890235	0.507106	0.443619
LOC_Os01g18870	0	0	0	0	0	0	0	0	0	0	0	0.0893055	0	0	0	0	0	0	0	0	0	0	0.133825	0.135121
LOC_Os01g18880	4.16842	4.11097	4.12204	4.73712	4.60605	4.71698	4.28311	4.43753	4.429	4.10018	4.07787	4.13775	4.45025	4.6734	4.80648	4.78836	4.68914	4.52147	4.44676	4.66305	4.44363	4.25614	3.95258	3.96922
LOC_Os01g18890	0.342495	0.137874	0.220472	0.046773	0.0466896	0	0	0.159618	0	0.295152	0	0	0	0.0941656	0.135192	0.0463924	0.0457868	0.0453429	0.180363	0.215564	0.293966	0.0451983	0.0460016	0.0464607
LOC_Os01g18900	0.0475293	0.0474373	0.0922694	0	0.0919155	0	0.150192	0	0.054554	0	0	0	0	0.0941656	0	0	0.0457868	0.0453429	0	0	0.0458436	0	0.133825	0.0464607
LOC_Os01g18910	0.0935426	0.0933643	0.0468722	0	0	0	0	0.0551918	0	0.2168	0	0.0453437	0	0.047851	0	0	0.0457868	0	0.222138	0.215564	0.472425	0.172872	0.0460016	0.135121
LOC_Os01g18920	2.77143	2.80396	2.75403	0	0	0	0	0	0	0	0	0	3.68398	4.04258	3.96997	0	0	0	0	0	0	0	0	0
LOC_Os01g18950	0.0935426	0.0474373	0.375408	0.046773	0.219662	0	0.561148	0.475056	0.470282	0.440141	0.089233	0	0.26686	0.18256	0.177581	0.134928	0.090165	0.252864	1.15822	0.952121	0.853729	0.327228	0.662839	0.544185
LOC_Os01g18970	2.18596	1.86425	2.15944	0.0920771	1.31043	0.44695	2.02577	2.17305	1.56825	2.51976	0.992021	0.684056	1.83741	1.37018	1.07955	1.92995	1.45485	2.76108	3.63837	4.00469	3.77491	2.3156	2.37283	2.69279
LOC_Os01g19020	7.4704	7.45801	7.47442	1.98756	5.03736	3.69531	6.42679	6.93819	6.88642	7.41677	5.35662	5.37677	6.25068	5.89509	5.00932	6.22792	5.56097	7.09752	7.75178	7.83802	7.62545	7.4273	6.73506	7.14268
LOC_Os01g19050	0	0	0	0	0	0.569693	0	0	0	0.0906655	0	0	0	0	0	0	0	0.173401	0.302226	0	0	0	0	0
LOC_Os01g19110	0	0	0	0	0	0	0.051821	0	0	0	0	0	0	0.13904	0	0.0463924	0	0	0	0	0	0	0	0
LOC_Os01g19120	0	0	0	0	0	0	0.101845	0.0551918	0	0	0	0.0453437	0	0	0	0.0463924	0	0	0	0	0	0	0	0.0464607
LOC_Os01g19130	7.51044	7.51607	7.50595	5.95482	5.89757	6.17712	6.52688	6.81868	6.55565	6.33302	6.58408	6.48547	5.27897	5.58834	5.69915	6.25534	6.14462	6.4154	5.46532	5.48551	5.59684	6.09872	6.13019	6.40015
LOC_Os01g19140	1.22635	1.26541	1.5106	2.06913	1.94921	2.2395	1.75583	1.92896	2.01596	1.8843	1.47847	1.70795	1.33565	1.87349	2.06226	2.52068	1.96426	1.72196	1.97442	2.07832	2.02405	2.08616	1.7782	2.2521
LOC_Os01g19150	6.77017	6.76204	6.80638	6.95584	6.86114	7.00015	6.40017	6.40674	6.5264	6.53421	6.60361	6.80963	6.9565	7.12277	7.29044	7.16144	6.89858	7.05346	6.61	6.61496	6.60022	6.80456	6.59702	6.5998
LOC_Os01g19160	1.96862	1.97879	2.0715	1.87543	1.87352	2.4459	2.16169	2.14788	2.09617	2.28073	1.67864	2.16358	2.0529	2.63075	2.47294	2.58495	2.5452	2.58035	2.38629	1.79984	2.16574	2.0753	2.27964	2.56297
LOC_Os01g19170	5.4025	5.38017	5.25614	2.65655	3.13676	3.04139	3.8355	4.46581	4.23005	3.20241	2.5324	2.94581	5.03705	4.8508	4.04057	1.53377	1.23532	2.36477	3.67643	3.64462	3.97181	3.12656	2.87144	2.81859
LOC_Os01g19220	2.15375	2.31553	2.49139	0.136002	0.941843	0.2772	1.48133	2.62915	2.44145	2.31874	0.767103	1.03819	1.82368	1.40734	0.57647	1.97862	1.4884	2.04579	2.79894	2.56052	2.6243	2.36991	1.87057	2.28153
LOC_Os01g19240	2.04086	1.91628	2.01368	0.918157	0.941843	0.787692	2.08914	2.54489	2.15976	1.22012	0.846036	0.767602	0.858176	0.933985	1.07955	0.961773	0.826927	1.12522	1.63106	1.02248	1.33198	1.64721	1.25893	1.30613
LOC_Os01g19250	0.0475293	0.0474373	0	0.178629	0.0919155	0.125372	0	0.256994	0.157838	0	0.0453063	0	0.183274	0.18256	0.177581	0.177239	0.215654	0.0893039	0.0472483	0.133162	0.0902752	0	0.0905817	0
LOC_Os01g19260	5.38757	5.30775	5.12439	6.26097	6.09167	6.33418	5.76154	6.24035	6.12177	7.02139	6.85052	7.14941	5.80112	5.32624	4.47589	6.30806	5.48199	5.96122	5.98314	5.98862	5.89333	6.96199	6.77487	6.77902
LOC_Os01g19270	0.487406	0.486592	0.611991	0.579449	0.479961	0.164853	0.328845	0.591645	0.429581	0.474221	0.46762	0.291017	0.183274	0.419258	0.218759	0.371965	0.537488	0.467948	0.302226	0.504885	0.175233	0.499502	0.216608	0.2976
LOC_Os01g19280	0.181387	0.222975	0.0922694	0	0	0	0	0.10835	0.206833	0.0460449	0.0453063	0	0.0480469	0.047851	0	0	0	0	0.0472483	0	0.0902752	0.131557	0	0.0914718
LOC_Os01g19290	0.954433	1.24521	1.21469	0	0.0919155	0.0430126	0.664628	0.923671	0.944793	0.175969	0.0453063	0	0.774967	0.684398	0.755037	0.218343	0.0457868	0.213679	0.847205	0.689209	0.600827	0.593784	0.539626	0.638195
LOC_Os01g19320	0	0	0.0922694	0	0	0	0	0.0551918	0.054554	0	0	0	0	0.047851	0	0	0.0457868	0	0.0472483	0	0	0	0	0
LOC_Os01g19330	6.37781	6.36684	6.38868	0.299436	0.670893	0.736202	2.59622	2.02884	2.12195	1.42567	1.22644	1.26596	1.25607	1.25259	1.39907	1.18555	0.660315	1.06044	0.616052	0.927883	0.600827	2.13923	1.67951	1.90657
LOC_Os01g19340	0.0475293	0.0474373	0.0922694	0.046773	0.178324	0.0847799	0	0.209127	0.10712	0.0460449	0.089233	0.0453437	0.0945451	0.047851	0.046486	0.134928	0.133219	0.213679	0.0929981	0.0457666	0.0458436	0.0890235	0.0460016	0.0914718
LOC_Os01g19370	0.303874	0.520607	0.411675	0.75872	0.670893	0.90891	0.561148	0.664445	0.387698	0.2168	0.252674	0.213683	0.345867	0.13904	0.135192	0.0913394	0.255169	0.399755	0.899637	0.255065	0.879276	0.363368	0.216608	0.372456
LOC_Os01g19380	0.680669	0.618089	0.7026	1.90111	1.67977	1.62674	1.16573	1.33393	1.43065	1.44298	1.52719	1.4288	1.25607	0.984038	1.12358	2.26027	2.05662	1.55956	0.99911	1.33049	1.50606	1.81319	1.57356	1.76093
LOC_Os01g19390	3.82746	3.65145	3.67312	3.87529	4.30127	3.81181	4.99068	4.64963	4.71806	4.04172	4.32522	4.2142	4.21796	3.79169	3.31321	3.59044	3.75266	3.73599	4.13582	3.96356	4.105	4.21223	3.86226	4.01958
LOC_Os01g19400	3.95445	4.01281	3.96312	4.16754	4.01465	4.08051	3.76351	3.74428	3.31895	3.91408	3.6749	3.64321	3.58974	3.58829	3.69515	3.79449	4.16423	3.94184	3.74967	3.41105	3.57053	3.65355	3.63281	3.8433
LOC_Os01g19410	7.77308	7.80517	7.79713	6.66959	6.41062	6.69096	6.82279	6.99531	7.27035	6.50772	6.19115	6.25641	8.1204	8.68115	8.70133	7.34402	6.68099	6.78684	7.27745	7.35467	7.31912	6.83101	6.43791	6.50212
LOC_Os01g19440	0	0	0	0	0	0	0.051821	0	0	0	0	0	0	0	0	0	0.0457868	0	0	0	0.0458436	0	0	0.0464607
LOC_Os01g19450	7.67056	7.63244	7.67237	7.73925	7.78413	7.64785	7.47285	7.57178	7.49069	7.99287	8.25129	8.26782	7.71106	7.58252	7.42408	7.39197	7.49879	7.34481	7.66971	7.46353	7.63157	7.80734	7.72805	7.64731
LOC_Os01g19470	6.80084	6.72057	6.80765	7.20912	7.41078	7.17015	6.95071	7.14949	7.26783	7.11313	7.37586	7.3471	7.01169	7.00119	6.84455	7.16604	7.06659	6.91718	6.78352	6.89872	6.89687	7.25555	7.15733	7.11434
LOC_Os01g19480	3.03582	2.99149	2.81623	1.65162	1.4731	1.96541	1.81701	2.001	2.17215	1.04978	0.767103	1.10396	2.65917	2.889	2.75074	1.80059	2.15391	1.5119	3.06308	3.13221	3.12908	1.96202	1.19912	1.53518
LOC_Os01g19490	4.0883	4.07993	4.02002	4.55294	4.34629	4.42139	3.48591	3.55621	3.22693	4.27711	4.17279	3.98323	4.21534	4.5459	4.84644	4.59513	4.71948	4.57463	3.61504	3.54854	3.76466	4.3356	4.48438	4.55965
LOC_Os01g19500	0	0	0	0	0	0	0	0	0	0	0	0	0	0	0	0	0	0	0	0	0.0458436	0	0	0
LOC_Os01g19529	0.0475293	0	0.0468722	0	0.0466896	0	0	0	0.054554	0	0	0.0453437	0	0.0941656	0.046486	0	0	0	0	0	0	0.0451983	0	0.0464607
LOC_Os01g19548	2.98179	3.09671	3.12555	2.82031	2.72782	2.70888	2.4397	2.69145	2.50159	2.63722	2.64705	2.74745	2.6279	2.91503	3.07051	2.58495	2.92185	2.68433	2.94954	2.94564	2.89866	2.70875	2.90926	2.98885
LOC_Os01g19590	0	0	0	0	0	0	0	0	0	0	0	0	0	0	0.046486	0	0	0.0453429	0	0	0	0	0	0
LOC_Os01g19630	2.89351	2.96703	2.80945	4.84692	4.77329	4.80082	2.77644	2.8324	3.03679	4.15636	4.22048	4.11932	3.18485	3.63603	4.07741	4.41015	4.6655	4.43468	4.02807	3.79625	4.02142	4.10691	4.0001	4.28719
LOC_Os01g19660	0.0475293	0	0.0922694	0	0	0	0	0	0	0	0	0	0.0480469	0.18256	0.046486	0	0	0	0	0	0	0	0	0
LOC_Os01g19670	0.0935426	0	0.0468722	0.0920771	0.0466896	0.0430126	0	0.0551918	0.054554	0.2168	0.0453063	0	0	0	0.046486	0.0913394	0.0457868	0.131965	0	0.133162	0	0.131557	0.0905817	0.0914718
LOC_Os01g19694	4.45285	4.3258	4.52934	3.68512	4.30607	4.15102	3.66296	3.18768	3.48208	3.30539	3.32601	3.47113	4.56615	4.45122	4.29999	2.81003	3.5531	3.22732	3.71352	3.79625	3.78845	2.94768	3.23136	2.8904
LOC_Os01g19730	0	0	0	0	0	0	0	0	0	0	0	0	0	0	0	0.0463924	0	0	0	0	0	0	0	0
LOC_Os01g19740	2.3178	2.46276	2.36762	0.813847	0.785448	2.10389	0.101845	0.159618	0.254219	3.52043	2.88371	3.12545	1.69379	2.75126	2.98358	1.58181	1.06789	0.655087	0.262738	0.133162	0.175233	2.3248	1.87057	3.13575
LOC_Os01g19750	0.38011	0.137874	0.300019	0	0	0	5.69078	6.71003	6.43296	0	0	0	0	0.047851	0	0	0	0	0	0.0457666	0	0	0	0.0464607
LOC_Os01g19760	4.38971	4.40987	4.49384	4.4972	4.64071	4.70196	4.58301	4.44788	4.92255	4.36374	4.52834	4.44531	4.85995	4.92154	4.63646	5.00205	4.40942	4.43468	4.51347	4.67766	4.7885	4.66007	4.4718	4.42105
LOC_Os01g19770	0.0475293	0.0474373	0	0	0	0	0	0	0.054554	0	0	0	0	0	0.046486	0	0.0457868	0	0.0929981	0.0901259	0.133379	0.0451983	0	0
LOC_Os01g19780	0.0475293	0.181052	0	0	0	0	0.101845	0	0.054554	0	0	0	0.0945451	0.047851	0.046486	0	0.090165	0	0.0472483	0.0457666	0	0	0	0.0464607
LOC_Os01g19800	4.94999	4.86191	4.79262	1.68157	1.91186	1.9084	3.90407	4.14493	3.8297	2.69617	2.54822	2.34679	2.46932	2.41052	2.4385	2.50415	2.14342	2.8404	2.91811	2.90276	3.01271	3.08928	2.7723	3.11955
LOC_Os01g19820	3.39399	3.40058	3.39377	1.87543	2.81132	1.47794	1.86125	2.09618	1.51087	5.16833	5.63282	5.90624	3.60588	3.42122	3.07612	1.36099	1.38532	2.45153	2.67657	1.9153	2.19655	3.14743	3.511	2.52246
LOC_Os01g19840	6.42693	6.29496	6.3489	6.16353	6.03996	6.08301	5.99123	5.95037	5.64333	6.58236	6.35249	6.165	6.04186	5.67087	5.38776	5.71252	6.04033	6.18474	5.75136	5.42727	5.6864	6.38354	6.4096	6.35183
LOC_Os01g19850	2.42966	2.5311	2.54951	2.84036	3.15285	3.2393	3.28945	3.41038	3.45191	1.13746	1.58969	1.24668	1.85102	2.62287	2.40321	3.39365	3.16426	2.5254	3.09716	3.71359	3.46903	2.3248	1.96937	2.09519
LOC_Os01g19860	0.303874	0.137874	0.260793	0.299436	0.337011	0.478629	0.328845	0.434001	0.885837	0.0460449	0.089233	0.0893055	0.139591	0.224805	0.135192	0.575497	0.537488	0.252864	0.414592	0.568979	0.538054	0.0890235	0.133825	0.135121
LOC_Os01g19870	4.76333	4.78353	4.83497	4.11911	4.07783	4.18742	4.78215	4.76379	5.17425	4.33621	4.32292	4.48288	4.68487	4.36649	3.95482	4.24841	4.10058	3.95971	4.66694	4.71885	4.77495	4.41092	4.11245	3.95102
LOC_Os01g19880	4.03624	3.98871	3.99334	1.12847	0.374098	1.84904	2.53381	3.49765	2.70286	1.44298	1.08173	1.01559	0.592603	1.65916	1.86887	2.13706	1.29341	2.01192	0.302226	0.504885	0.538054	1.73258	1.35343	1.90657
LOC_Os01g19940	6.53562	6.51446	6.49392	3.88819	4.21447	4.31574	6.7955	6.51528	6.43682	5.30715	5.28288	5.22862	6.02845	5.58124	4.98416	4.02047	3.99949	4.46211	5.9187	6.02549	6.03005	4.98111	4.90366	5.20054
LOC_Os01g19960	0.416769	0.451755	0.673025	0.046773	0.0466896	0	0.101845	0	0	0.0460449	0	0	1.17184	1.4789	1.28738	0.134928	0.090165	0	0.0929981	0.255065	0.175233	0.327228	0	0.0464607
LOC_Os01g19970	0.877616	1.11767	0.919621	2.03474	2.32563	2.10389	0.936826	0.831832	0.973391	0.830527	0.711975	0.846573	0.0480469	0.419258	0.335679	1.92995	2.49657	1.90529	0.551974	0.773231	0.690145	1.44284	1.29748	1.38056
LOC_Os01g19980	0	0	0	0	0.0466896	0	0	0	0	0	0	0	0	0	0	0	0	0	0	0	0	0	0	0
LOC_Os01g19990	0.303874	0.767213	0.481583	0	0.0466896	0.0430126	0.101845	0.159618	0.300098	0.332788	0.0453063	0	0.345867	0.224805	0.297749	0	0	0.213679	0.137342	0.174951	0.368019	0.0451983	0.0460016	0.218647
LOC_Os01g20000	0	0	0	0	0	0	0	0	0	0	0	0	0	0	0	0	0	0	0.0472483	0	0	0	0	0
LOC_Os01g20010	0.45252	0.553838	0.481583	0.299436	0.259848	0.164853	0.286213	0.34821	0.206833	0	0.089233	0.0453437	0.139591	0.13904	0	0.0463924	0.255169	0	0.378101	0.174951	0.133379	0	0	0.0464607
LOC_Os01g20030	0.303874	0.222975	0.260793	0	0	0	0.328845	0.34821	0	0.540056	0.131862	0.434261	0.183274	0.047851	0	0.0463924	0.0457868	0	0.137342	0.0901259	0.0458436	0.327228	0.0905817	0.258663
LOC_Os01g20080	0	0	0	0	0	0	0	0.0551918	0	0	0	0	0	0	0	0	0	0	0	0	0	0	0	0
LOC_Os01g20100	2.91289	2.96703	3.0585	1.19227	0.135767	0.44695	2.85876	2.64723	3.00251	0.332788	0.173267	0.173404	1.10527	1.23202	0.782762	2.00234	1.78689	1.18722	3.4795	3.45835	3.41765	1.28222	0.955753	1.18676
LOC_Os01g20110	3.89397	3.65528	3.81528	3.29251	2.74916	3.47351	3.23445	2.68271	3.08345	3.37919	3.20146	3.20253	3.26835	4.05727	4.60768	3.68511	3.68916	3.0384	3.04574	3.26874	3.1184	3.08387	3.19098	3.61956
LOC_Os01g20120	4.61347	4.64777	4.53962	3.5975	3.77918	3.84561	4.53602	4.21325	4.17571	3.97187	3.55472	3.85539	4.39094	4.4689	4.33786	3.55076	3.27894	3.26614	4.70426	4.57605	4.53486	3.66446	3.65153	3.74107
LOC_Os01g20150	0	0	0	0	0	0	0.051821	0	0	0	0	0	0	0	0	0	0	0	0	0	0	0	0	0
LOC_Os01g20160	5.80294	5.82077	5.85381	6.71826	5.63174	6.66753	4.3073	4.42972	4.41603	3.58033	2.99758	2.94581	6.37361	6.38816	6.45363	6.48217	5.51999	5.48561	5.28613	5.40549	5.39245	5.31335	4.913	5.04189
LOC_Os01g20204	0.138134	0.181052	0	0.579449	0.259848	0.569693	0.370254	0.34821	0.387698	0.0460449	0.089233	0	0	0.0941656	0.046486	0.543507	0.331095	0.252864	0.0929981	0.0457666	0	0	0	0
LOC_Os01g20206	2.76434	2.63568	2.4484	1.62104	1.83414	1.74868	4.5786	4.58077	4.47472	1.44298	1.47847	1.65042	1.80981	1.27286	0.607808	1.73129	1.71785	1.86792	2.13613	2.65951	2.40439	1.40866	1.55777	1.68953
LOC_Os01g20208	0.0475293	0	0	0	0	0	0	0	0	0	0	0	0	0	0	0	0	0	0	0	0	0	0	0
LOC_Os01g20710	0.138134	0.0933643	0.0922694	0.046773	0	0	0	0	0	0.0906655	0.0453063	0	0	0	0.046486	0.134928	0.090165	0	0.0472483	0.0457666	0.0458436	0.0451983	0	0.135121
LOC_Os01g20720	2.72103	2.68901	2.51659	4.00235	3.6864	3.8547	3.37331	3.27745	3.43144	3.5646	3.69637	3.70103	3.77957	3.8264	3.80062	4.6895	3.97011	3.83292	3.98322	4.1215	4.03852	4.09353	4.06856	4.11532
LOC_Os01g20730	0.181387	0.137874	0.0468722	0	0	0	0	0	0.206833	0	0	0	0.0480469	0.13904	0.218759	0	0	0	0	0.133162	0.0458436	0.131557	0	0
LOC_Os01g20770	0	0.0474373	0.0922694	0	0.0466896	0	0	0.159618	0	0.175969	0.173267	0.0453437	0	0	0	0.134928	0.0457868	0.0893039	0.0929981	0.0457666	0.0902752	0	0.0460016	0.0914718
LOC_Os01g20780	3.38013	3.52728	3.434	0.178629	0.479961	0.125372	1.75583	2.25783	2.24433	1.57447	0.46762	0.50088	0.911096	1.29286	0.862876	0.606793	0.505075	1.01557	1.77835	1.8523	1.61652	1.49264	0.906731	1.16586
LOC_Os01g20800	0	0	0	0	0	0	0	0	0	0	0	0	0.0480469	0	0	0	0	0	0	0	0	0	0	0
LOC_Os01g20820	0.138134	0	0.136282	0	0	0	0	0.0551918	0.054554	0	0.0453063	0.0893055	0.0945451	0.265849	0.046486	0.0913394	0	0.0453429	0.137342	0.255065	0.331468	0.0890235	0.0905817	0
LOC_Os01g20830	0.768386	0.902357	0.54826	1.17132	1.32943	1.18336	0.286213	0.209127	0.548393	2.26135	1.39342	1.46262	1.05912	1.33204	1.6303	1.36099	1.21542	1.35867	0.764801	0.504885	0.82772	1.67623	1.89591	1.7041
LOC_Os01g20840	6.05557	6.07512	6.08543	5.68693	5.53986	5.6697	6.44749	6.23737	6.2405	5.45847	5.59809	5.6078	5.7737	6.1697	6.26072	5.76201	5.76893	5.69394	6.80172	6.73506	6.8235	5.66693	5.50526	5.52668
LOC_Os01g20850	0	0	0	0	0	0	0	0	0	0	0	0	0	0	0	0	0	0	0.0472483	0	0	0	0	0.0464607
LOC_Os01g20860	5.44083	5.4436	5.39281	4.77755	4.92782	4.9253	6.69977	6.35269	6.77357	3.87953	4.18296	4.15337	5.57691	5.69831	5.62928	5.00499	4.63212	4.45162	6.90071	7.31988	7.13055	4.43022	4.31625	4.42765
LOC_Os01g20880	4.78277	4.78528	4.89864	4.63941	4.38087	4.8133	5.32802	5.82	6.19189	3.63408	4.08331	4.22409	5.8977	5.90161	5.59841	5.21249	4.53313	4.16623	5.4412	6.23693	5.95845	4.0415	3.99717	3.8629
LOC_Os01g20890	6.07003	6.11602	6.1666	5.81658	5.52448	5.96914	6.3126	6.5761	6.9557	5.27368	5.25904	5.33744	6.83894	7.03571	6.89027	6.58593	5.99072	5.87516	6.61393	7.03473	6.86205	5.62475	5.33158	5.42484
LOC_Os01g20894	1.00346	1.09527	1.29455	1.25337	0.941843	1.10433	0.630953	0.893703	0.585918	1.37245	1.16619	1.06045	1.85102	1.87349	1.99274	1.51739	1.5373	1.88048	1.51821	1.04519	1.1758	0.990284	0.979653	1.12315
LOC_Os01g20900	4.41031	4.52746	4.34706	4.70831	4.57254	4.61911	4.81251	4.65187	4.98533	4.47732	4.57157	4.65913	5.06213	4.9782	4.86763	4.96328	4.59218	4.48491	4.67448	4.91656	4.88781	4.56628	4.33026	4.35567
LOC_Os01g20910	2.39333	2.3818	2.25236	1.47477	1.21144	1.164	1.06845	0.831832	0.973391	1.65096	1.26526	1.41159	1.1278	0.959229	1.1872	1.41503	1.78689	1.86792	0.974877	1.04519	1.04646	1.50886	1.67951	1.20735
LOC_Os01g20920	0	0	0	0	0.0919155	0	0	0	0	0	0	0	0	0	0	0	0	0	0	0	0	0	0	0.0464607
LOC_Os01g20930	0.416769	0.451755	0.375408	0.299436	0.640775	0.709751	0.101845	0.0551918	0.254219	0.2168	0.213517	0.364416	0.526306	0.344592	0.297749	0.25831	0.331095	0.36441	0.414592	0.330962	0.438455	0.363368	0.133825	0.218647
LOC_Os01g20940	5.01718	5.04543	4.96421	4.85022	4.88028	5.00904	3.872	4.11277	3.95329	4.05866	3.80243	3.65788	5.04299	5.47367	5.79926	5.2163	5.13141	4.93835	4.48801	4.4583	4.50029	4.55851	4.40938	4.61657
LOC_Os01g20950	0.768386	0.586321	0.481583	1.91378	1.87352	1.81222	0.242282	0.209127	0.429581	1.95841	1.97637	2.31936	1.08238	1.10206	0.809964	1.36099	1.75967	1.63565	1.15822	1.04519	0.853729	2.40501	2.01634	2.01569
LOC_Os01g20970	0.0935426	0.0933643	0.0468722	0	0.0466896	0.0430126	0.051821	0.0551918	0	0.0460449	0	0	0	0	0	0	0	0	0	0.0457666	0.133379	0.0451983	0.175811	0.0914718
LOC_Os01g20980	2.82014	2.82453	2.86935	1.47477	1.21144	1.1245	3.06827	2.48586	3.16629	1.54271	1.22644	1.52798	2.65142	2.09465	1.10173	0.985779	0.7735	1.52796	1.83329	2.39357	1.97749	1.74633	1.8833	1.7041
LOC_Os01g21010	0	0.0933643	0	0.046773	0.0466896	0	0	0	0	0.0906655	0	0.0893055	0	0	0	0	0.090165	0.0893039	0.0472483	0.0457666	0.133379	0.0451983	0	0.0914718
LOC_Os01g21034	2.46509	2.30581	2.20148	0.136002	0.0466896	0.125372	0.242282	1.70568	0.915616	0.440141	0	0.173404	0.491978	0.62254	0.544436	0.335066	0.255169	0.173401	0.647054	0.599988	0.631218	0.327228	0.0905817	0.135121
LOC_Os01g21050	0.303874	0.137874	0.178991	0.136002	0.135767	0.164853	0.101845	0.0551918	0	0.2168	0.327938	0.0893055	0.306904	0.047851	0.177581	0.0463924	0.215654	0.399755	0.340662	0.0901259	0.175233	0.213036	0.256284	0.177488
LOC_Os01g21070	1.63696	1.68087	1.72753	0.0920771	0.610014	0.44695	0.487792	1.01001	0.85543	0.88221	0.290797	0.328184	1.27638	1.07922	0.963212	0.985779	0.537488	1.24666	1.43184	1.86512	1.48957	1.10145	0.602548	0.782428
LOC_Os01g21100	0	0.0474373	0	0	0	0	0	0	0	0	0	0	0	0	0	0	0	0	0	0	0	0	0	0
LOC_Os01g21120	4.67907	4.68011	4.51691	1.10656	1.88642	0.999046	2.36996	3.00351	2.49174	4.05866	5.25904	5.53117	1.05912	1.23202	1.1872	1.34252	1.15403	1.90529	0.707129	0.878152	0.774254	2.73657	2.74467	2.57887
LOC_Os01g21144	0.342495	0.7094	0.515307	1.15005	1.14861	0.837408	0.851675	0.799872	0.824369	0.663346	0.920874	1.06045	0.559835	0.419258	0.0915209	0.887263	0.630575	0.871952	0.647054	0.878152	0.71873	0.682281	0.662839	1.01048
LOC_Os01g21160	4.74542	4.73908	4.84661	4.60856	4.96172	4.6262	4.78023	4.55467	4.87218	3.77404	3.89506	3.84581	4.91119	4.67721	4.34718	4.45168	4.32374	4.40672	4.28371	4.24925	4.36895	3.99619	4.15243	4.06824
LOC_Os01g21170	0	0	0	0	0	0	0	0	0	0.0460449	0	0	0.0480469	0	0	0	0.0457868	0	0	0	0	0	0	0.0464607
LOC_Os01g21180	6.02992	5.96594	5.99121	6.04326	6.01303	6.11233	5.73899	5.69634	5.50571	6.23206	6.14247	6.03686	5.75754	5.47914	5.34655	5.73836	6.04598	6.0298	5.77348	5.51835	5.69631	6.14811	6.28506	6.27281
LOC_Os01g21240	0.303874	0.303334	0.260793	1.36832	1.7799	1.20245	0.196972	0.514975	0.254219	0.803975	1.14554	1.16686	0.26686	0.71436	0.668514	0.696803	1.29341	1.01557	0.414592	0.367465	0.505613	0.43304	0.633008	0.862517
LOC_Os01g21250	7.46385	7.50469	7.54652	4.1026	4.41463	4.55183	6.68395	7.01023	7.04892	6.18074	5.60283	6.15145	4.5243	3.94487	2.88471	2.60833	3.14861	3.77016	3.09716	3.89956	3.36437	5.34419	5.0743	5.39149
LOC_Os01g21260	0	0	0	0	0	0	0	0	0	0	0	0	0.0480469	0	0	0.0463924	0	0.0453429	0.0472483	0	0	0	0	0
LOC_Os01g21300	0.824035	0.92793	0.787854	0.610917	0.578583	0.347514	1.53693	1.24178	1.54937	0.932105	1.52719	1.26596	1.08238	0.743712	0.607808	0.985779	1.06789	1.10395	1.262	1.15367	1.21646	1.30097	1.07148	0.782428
LOC_Os01g21310	0.877616	1.24521	1.21469	0.136002	0.259848	0.2772	1.34258	1.1934	1.69386	1.22012	1.35795	1.39417	0.74613	0.590587	0.258794	1.07799	0.471917	0.896905	1.41392	1.70319	1.35036	1.10145	0.906731	0.782428
LOC_Os01g21320	6.6821	6.66557	6.70225	7.46811	7.44332	7.29911	7.13692	6.95643	7.00631	7.37904	7.42543	7.33488	7.36992	7.26715	7.10658	7.69629	7.06347	7.44205	7.51813	7.20039	7.40956	7.18347	7.4366	7.34064
LOC_Os01g21350	0	0	0	0	0	0	0	0	0	0	0	0	0	0	0	0	0.0457868	0	0	0	0	0	0	0
LOC_Os01g21380	0.979155	1.38102	1.15176	1.33101	1.12705	1.14438	1.6251	1.88394	1.69386	1.11603	0.767103	1.06045	0.830969	0.55791	0.668514	1.18555	0.293632	0.94555	2.08043	1.95181	2.01255	1.40866	0.955753	1.07913
LOC_Os01g21410	3.81721	3.64375	3.91023	3.82921	3.76878	3.76119	3.96277	3.99068	3.57831	4.14846	3.87324	3.89618	3.77957	3.75612	3.66939	3.79449	3.69636	3.78694	3.99532	3.98721	3.91427	3.89797	3.8461	3.95102
LOC_Os01g21420	4.88279	4.72274	4.74189	5.8712	5.77727	5.9353	5.01536	4.88489	5.21972	4.10834	4.0392	3.96564	5.2714	5.81698	5.95359	5.49247	5.51593	5.15293	5.14666	5.56526	5.44366	4.49477	4.55568	4.56763
LOC_Os01g21440	6.60179	6.53489	6.57311	6.47062	6.74073	6.53398	6.26056	6.08243	5.70538	7.07095	6.99895	6.66415	6.10213	5.93619	5.97177	5.88837	6.58443	6.449	6.3957	6.08561	6.27167	6.79177	6.9728	6.82639
LOC_Os01g21450	6.03876	6.08723	6.04271	6.65645	6.65622	6.5721	6.02241	6.01356	6.10652	6.52255	6.66023	6.59388	6.34865	6.43952	6.61319	6.69734	6.54611	6.49263	6.27994	6.3079	6.38246	6.5811	6.68279	6.59101
LOC_Os01g21520	0.223382	0	0.0922694	0	0	0	0.196972	0.256994	0.509866	0	0.0453063	0.0453437	0	0	0	0	0	0	0	0	0	0	0	0.135121
LOC_Os01g21560	1.96862	1.9665	1.85152	1.38661	1.49009	1.50896	2.17343	2.54489	2.887	2.6221	1.81569	2.36479	1.80981	1.65916	0.809964	1.28564	1.56901	1.86792	1.96215	2.22478	1.78818	2.3248	1.83171	1.93154
LOC_Os01g21580	0.0475293	0	0	0	0	0	0	0	0	0	0	0	0	0	0	0.0463924	0	0	0	0	0	0	0	0
LOC_Os01g21585	0	0	0	0.136002	0.135767	0.0847799	0.101845	0	0	0.0460449	0.089233	0.213683	0.0480469	0	0	0	0.0457868	0.0453429	0	0.0457666	0	0	0.0460016	0
LOC_Os01g21590	0.587271	0.486592	0.220472	0	0.445529	0.0430126	0.101845	0.434001	0.429581	3.02984	3.41068	3.67602	0.884878	0.772479	0.177581	0	0	0.213679	0.414592	0.133162	0.0902752	1.05801	1.45921	0.544185
LOC_Os01g21610	3.15453	3.06824	3.12008	2.97343	3.04774	2.90232	3.23445	3.3175	3.06363	3.2226	3.27937	2.99286	3.15773	3.19554	2.9288	3.03952	2.78005	2.71271	3.16299	3.21467	3.36888	2.81696	3.0848	2.8776
LOC_Os01g21620	0	0	0	0	0	0	0	0	0	0	0	0	0	0	0	0	0	0	0	0.0457666	0	0	0	0
LOC_Os01g21630	0.45252	0.486592	0.515307	0	0.298946	0.203282	2.3494	2.79235	2.887	0.663346	0.213517	0.328184	0.592603	0.344592	0.177581	0.753833	0.569189	0.767591	0.551974	0.773231	0.953311	0.765662	0.803387	0.668218
LOC_Os01g21640	1.18444	1.38102	1.017	0	0	0	0.101845	0.391743	0.157838	0.0460449	0.0453063	0	0.183274	0.18256	0.0915209	0.0463924	0.0457868	0.0893039	0.0929981	0.43781	0.438455	0.172872	0.0905817	0.135121
LOC_Os01g21650	0.680669	0.7094	0.815188	0.136002	0.298946	0.203282	0.729709	1.63499	1.05593	0.474221	0.327938	0.399761	0.420772	0.490249	0.408673	0.297198	0.36761	0.820715	0	0.568979	0.255464	0.792418	0.855984	0.668218
LOC_Os01g21660	0.0935426	0.0933643	0	0.136002	0.0919155	0	0	0	0	0.0906655	0.089233	0.0453437	0.139591	0	0.046486	0	0.0457868	0.0453429	0	0	0.0458436	0.0451983	0.0905817	0.218647
LOC_Os01g21670	0	0	0	0	0	0	0	0.0551918	0.054554	0	0	0	0	0	0	0	0	0	0	0	0.0902752	0	0	0
LOC_Os01g21710	0	0	0.0468722	0	0	0	0	0	0	0	0	0	0	0	0	0	0	0	0	0	0	0	0	0
LOC_Os01g21740	1.09679	1.26541	1.21469	0.579449	0.298946	0.312786	2.9774	2.17305	2.29052	0.540056	0.46762	0.467955	0.911096	1.25259	1.03413	1.10016	0.660315	1.24666	3.03406	4.39119	3.95989	0.43304	0.294898	0.697629
LOC_Os01g21780	0	0	0	0	0.0466896	0	0	0	0	0	0	0	0	0	0	0	0	0	0	0	0	0	0	0
LOC_Os01g21800	0	0	0	0.0920771	0	0.0430126	0	0.10835	0	0	0	0	0.0480469	0	0	0	0	0.0893039	0.0472483	0	0	0	0	0
LOC_Os01g21810	0.0475293	0.0474373	0.0922694	0.701403	0.785448	0.90891	0.596472	0.256994	0.429581	0.369467	0.46762	0.328184	0.383806	0.18256	0.135192	2.03722	0.689454	1.12522	0.378101	0.878152	0.690145	1.16426	0.979653	1.05661
LOC_Os01g21820	4.49846	4.42791	4.43558	4.85843	5.0982	5.11614	4.22787	4.51831	4.67518	4.71677	4.72215	4.72505	4.63265	5.0824	5.40793	5.35984	4.88448	4.63706	4.48587	4.72062	4.74747	4.61581	4.5517	4.77327
LOC_Os01g21850	4.77749	4.8044	4.77707	4.64702	4.57055	4.62973	4.82373	4.87534	4.98182	4.68801	4.71691	4.71982	4.96066	4.76751	4.73555	4.94809	4.36496	4.49516	4.71528	4.89797	4.88151	4.79684	4.73488	4.71693
LOC_Os01g21860	4.71998	4.74629	4.6519	4.14353	4.04371	4.21119	4.49917	4.30434	4.26228	4.55302	4.0559	4.2915	4.63068	4.64452	4.29999	4.21833	4.3445	4.67722	4.61692	4.62775	4.49823	4.49477	4.40938	4.4836
LOC_Os01g21870	0.521468	0.738596	0.731581	0.26028	0.610014	0.203282	0.851675	0.699512	0.585918	2.30933	2.60984	2.5174	0.686665	0.71436	0.478151	0.753833	0.255169	1.06044	0.764801	0.927883	0.660983	1.45963	1.27833	1.16586
LOC_Os01g21880	1.57343	1.43552	1.75602	1.55786	1.16986	1.56905	1.99962	2.12226	1.69386	3.17159	3.26508	3.31326	0.911096	0.828348	1.03413	1.86672	1.5373	2.27244	0.87366	1.56858	1.27537	1.95019	2.26998	2.12797
LOC_Os01g21900	0	0	0	0	0	0	0	0.256994	0.10712	0	0	0.0453437	0.0480469	0	0	0.0913394	0.090165	0.0893039	0.0929981	0.0457666	0	0.0890235	0.0905817	0
LOC_Os01g21940	4.43062	4.36611	4.45309	4.68448	4.66523	4.65595	4.51079	4.75964	4.80017	4.85737	4.7412	4.66459	4.70374	4.72399	4.59014	4.73447	4.51493	4.53346	4.74782	4.7259	4.73703	4.80179	4.64433	4.8074
LOC_Os01g21960	5.6146	5.64303	5.67886	3.16581	3.58328	3.45372	5.66813	5.33722	5.52395	4.14318	3.35329	3.28045	4.88827	4.44453	3.87012	3.87059	3.88135	3.9207	5.58222	5.50612	5.63389	4.45764	4.18363	4.45589
LOC_Os01g21970	1.91837	2.09623	2.12708	0.579449	1.21144	0.885467	4.84592	5.58705	5.22716	1.00385	0.920874	0.992622	2.01713	1.65916	1.28738	0.887263	1.04552	0.992609	2.33961	1.86512	2.14482	0.89474	0.979653	0.888255
LOC_Os01g21990	0.903679	0.767213	1.15176	1.10656	1.01411	1.43014	0.286213	0.256994	0.658161	1.57447	1.28428	1.41159	0.592603	1.1685	1.469	1.14348	1.38532	1.28497	0.378101	0.660078	0.569782	1.26322	1.31637	1.43396
LOC_Os01g22000	0.487406	0.416057	0.515307	0	0.0466896	0	1.11791	1.1934	1.54937	0.0460449	0.0453063	0	0.225672	0.382408	0.372638	0.218343	0.133219	0.328178	0.378101	0.43781	0.438455	0.0890235	0.256284	0.218647
LOC_Os01g22010	10.1034	10.1214	10.12	10.1018	9.83224	10.1278	10.1136	10.1427	10.1178	9.35098	9.2822	9.32069	9.94169	9.58841	9.15167	8.55558	9.39136	9.15537	10.1193	10.1073	10.0926	8.9695	9.14891	8.966
LOC_Os01g22039	0	0	0	0	0	0.0430126	0	0	0	0	0	0	0.0480469	0	0	0	0	0.0453429	0	0	0	0	0.0460016	0
LOC_Os01g22080	0	0	0	0	0	0	0	0	0	0.0460449	0	0	0	0	0	0	0	0	0	0	0	0	0	0
LOC_Os01g22090	3.80343	3.91709	3.90069	4.53254	4.05232	4.61733	3.92853	4.29863	4.19101	4.14053	3.89815	3.94485	4.1174	4.3451	4.16429	4.87767	4.55704	4.58235	4.04563	4.2221	4.02428	4.25614	4.09615	4.08225
LOC_Os01g22140	0	0	0	0	0	0	0	0	0	0	0	0	0	0	0	0	0.0457868	0	0	0.0457666	0	0	0	0
LOC_Os01g22200	0	0	0	0	0	0	0	0	0	0	0	0	0	0.18256	0.0915209	0	0	0	0	0	0	0	0	0
LOC_Os01g22209	0	0	0	0	0	0.0430126	0	0	0	0	0	0	0.0480469	0	0	0	0	0.0453429	0	0	0	0	0.0460016	0
LOC_Os01g22220	0	0	0	0	0	0	0	0	0.054554	0	0	0	0	0	0	0	0	0	0	0.0457666	0	0	0	0
LOC_Os01g22230	2.21748	2.47149	2.19108	0.337557	2.20731	0.837408	1.8757	1.97262	1.76101	1.13746	0.6836	0.655097	0.80324	1.00843	0.913916	0.667419	0.7735	0.969271	2.12516	1.89043	2.21673	0.818687	0.955753	1.12315
LOC_Os01g22249	0.0935426	0.0474373	0.0922694	0	0	0	0	0	0	0.133947	0.089233	0.0893055	0	0.047851	0.046486	0	0	0	0	0	0	0	0	0.135121
LOC_Os01g22336	3.45254	3.64375	3.72808	2.91789	3.27553	3.12884	2.50622	3.00351	3.44171	3.05257	2.34582	2.8275	2.20898	2.35454	2.0509	2.52068	2.77326	3.61339	3.16834	2.96958	3.02992	2.95953	2.62095	2.87117
LOC_Os01g22352	4.3989	4.37078	4.32583	4.86171	5.61344	4.41322	5.76154	5.48146	5.35356	3.97485	4.50218	4.54931	5.22251	4.55214	3.60872	2.90751	3.94616	3.96562	5.53948	5.38004	5.3746	3.25715	3.97058	3.63864
LOC_Os01g22370	6.82149	6.79542	6.79826	6.70556	6.82894	6.69392	7.10278	7.30452	7.26819	8.01709	7.59046	7.79263	7.01849	6.92556	6.78282	6.58789	6.6664	7.08026	6.64209	6.58718	6.64977	7.47762	7.31006	7.33626
LOC_Os01g22380	0.264189	0.222975	0.136282	0.046773	0.0466896	0.0847799	0	0.10835	0	0.0460449	0	0.0453437	0	0.224805	0.046486	0	0	0.0453429	0	0	0.0458436	0.172872	0.0460016	0.0914718
LOC_Os01g22390	4.56326	4.51486	4.5998	5.51254	5.47306	5.5712	4.85688	5.13912	5.38051	4.57478	4.9327	4.96517	5.37274	5.44268	5.40235	5.89631	5.40941	5.21626	4.92428	5.23817	5.26622	5.0099	4.72608	4.89252
LOC_Os01g22430	2.10965	2.2562	2.36762	3.52915	3.61461	3.57224	3.17727	3.05857	3.86828	2.879	2.78031	2.71274	3.27845	3.53892	3.36915	3.81808	3.16944	2.92167	3.64606	4.03337	3.80188	2.78401	2.44328	2.36639
LOC_Os01g22440	0	0	0	0.178629	0	0.0430126	0	0.0551918	0	0	0	0	0	0	0	0	0.0457868	0.131965	0	0	0.0902752	0.0451983	0	0
LOC_Os01g22450	2.1208	1.929	2.01368	1.01543	0.51359	0.931977	2.30738	2.37092	2.51138	0.633497	0.594965	0.252868	1.29641	0.855491	0.888622	0.961773	1.1116	0.992609	1.67685	1.7174	1.7049	0.792418	0.803387	1.10131
LOC_Os01g22480	3.72886	3.63989	3.68428	4.39921	4.32514	4.45363	3.75572	3.75682	3.90586	3.90786	3.90431	3.78696	4.43903	4.74228	4.85136	4.72381	4.41598	4.34005	4.23097	4.36885	4.37569	3.95533	3.93129	3.85639
LOC_Os01g22490	8.17297	8.21595	8.17258	8.10792	7.93253	8.05929	7.76348	7.77911	7.29003	8.53856	8.24493	8.22073	7.65883	7.38827	7.1243	7.65104	8.25943	8.18268	7.58269	7.23012	7.48326	8.2219	8.38008	8.45585
LOC_Os01g22500	4.53644	4.63035	4.65946	4.69185	4.72924	4.62266	4.2194	4.10951	4.11283	4.73621	4.65065	4.61093	4.40715	4.5459	4.68502	4.65249	4.82007	4.89257	4.22328	4.08361	4.38017	4.83916	4.79841	4.85222
LOC_Os01g22510	5.12497	5.25442	5.20797	5.00035	5.00817	5.1073	5.2948	5.02626	4.98005	4.90499	4.92059	5.03568	5.1404	5.18225	5.10851	4.98874	5.05231	5.02296	5.17353	5.01188	5.15295	5.13538	5.25653	5.30336
LOC_Os01g22520	6.92134	6.93201	6.92089	7.31978	7.55856	7.28379	6.96598	6.77825	6.78066	7.68623	7.90139	7.77885	6.69265	6.51594	6.03869	6.80751	6.94613	6.99796	6.91431	6.72718	6.89647	7.65644	7.67506	7.54812
LOC_Os01g22540	0.138134	0.0474373	0.0922694	0.046773	0	0.0430126	0.150192	0.303323	0.157838	0	0	0.0453437	0.0480469	0.18256	0	0.0463924	0.133219	0.0893039	0.0929981	0.0901259	0.293966	0	0	0.0914718
LOC_Os01g22550	3.49601	3.48483	3.48595	3.62859	3.60294	3.42555	3.39353	3.34544	3.34654	3.35195	3.36673	3.4628	3.30835	3.41667	3.30845	3.69242	3.35365	3.42896	3.59132	3.55647	3.62062	3.42471	3.59076	3.48687
LOC_Os01g22590	0.264189	0.0933643	0.220472	0.046773	0	0	0.150192	0.159618	0.054554	0.0460449	0.131862	0.213683	0.183274	0.13904	0.046486	0.0913394	0.0457868	0	0.180363	0.174951	0.0458436	0.0451983	0	0
LOC_Os01g22600	5.91609	5.86198	5.88639	5.82834	5.63937	5.80938	6.66431	6.37794	6.37452	5.12071	5.14789	5.15166	5.61828	5.78557	5.88089	5.57588	6.0161	5.74893	6.27002	6.48446	6.34684	5.22035	5.34083	5.42264
LOC_Os01g22630	4.03624	4.22108	4.19409	4.32526	4.36022	4.22526	4.34932	4.39538	4.56675	4.24292	4.33665	4.23636	4.58256	4.43332	4.25863	4.36052	4.11944	4.21169	4.23863	4.4583	4.27102	4.12281	4.10432	4.08781
LOC_Os01g22640	3.80689	3.83499	3.86517	1.08431	0.610014	1.2213	3.80939	3.31185	3.89095	1.42567	0.793897	0.328184	3.7215	2.92147	1.48597	2.19998	2.10067	1.42879	3.90523	3.94858	3.90808	2.47274	2.20049	2.40256
LOC_Os01g22660	2.09841	2.3818	1.97784	0.786547	1.06035	0.954682	1.01723	1.28859	1.45112	1.09429	0.532697	0.684056	1.48275	0.828348	1.36279	0.961773	0.99973	0.625535	1.41392	1.74541	1.23636	1.12269	1.09355	0.836311
LOC_Os01g22670	5.83884	5.8899	5.8472	7.36605	6.99551	7.48777	7.50138	7.91795	7.84858	7.26199	7.03695	7.26293	7.37963	6.94859	6.07067	7.57791	6.87578	7.84061	7.78939	8.04691	7.7938	7.92687	7.54444	7.01744
LOC_Os01g22680	4.46603	4.75346	4.58598	5.79019	4.98887	5.82564	6.90697	7.18588	6.96507	4.72209	4.19306	4.43896	6.07049	5.48458	4.14038	6.11546	5.03822	6.47823	6.81714	7.20323	6.97003	5.52956	5.14602	4.61465
LOC_Os01g22710	0.710504	0.586321	0.375408	0.0920771	0.0466896	0.0430126	1.30036	1.98688	1.62342	0.405237	0.089233	0.213683	1.03548	1.07922	1.05702	0.961773	0.403224	0.595364	0.899637	0.660078	0.879276	0.363368	0.4049	0.0914718
LOC_Os01g22780	0.303874	0.181052	0.260793	0.046773	0.0466896	0.125372	0.101845	0.10835	0.054554	0.0460449	0.089233	0.0893055	0.0480469	0.047851	0.0915209	0	0.0457868	0	0.0929981	0.0457666	0.215906	0	0.0460016	0.0464607
LOC_Os01g22870	4.96089	4.9236	5.01372	5.04135	5.05174	5.20049	4.85688	4.65857	4.32187	5.12071	5.18126	5.18116	4.74623	4.89725	4.86277	4.87927	5.20262	5.23472	5.00726	4.71885	4.89253	5.24114	5.26628	5.25225
LOC_Os01g22880	0	0	0	0.046773	0	0	0	0	0	0.0906655	0	0	0	0	0	0	0	0	0	0	0	0	0.0460016	0
LOC_Os01g22900	6.67739	6.61825	6.64627	3.96021	4.68934	4.42952	5.74196	5.60797	5.70111	5.23693	5.69011	5.62936	4.1174	3.67465	3.39183	4.72915	4.53313	4.9278	4.28371	4.35982	4.16854	5.08622	5.08811	5.45745
LOC_Os01g22920	0	0.0474373	0	0	0	0	1.6251	2.02884	1.90157	0	0	0.131967	0.26686	0.13904	0	0	0	0.0453429	0.0929981	0.367465	0.215906	0	0	0
LOC_Os01g22930	0	0	0	0.046773	0	0.0430126	0	0	0	0	0	0	0	0	0	0	0	0	0	0.133162	0	0.0451983	0	0
LOC_Os01g22954	2.16457	2.01504	2.04865	0.178629	0.445529	0.312786	1.44303	1.26538	1.45112	1.24006	0.654656	0.712445	0.987005	1.33204	1.36279	0.961773	0.600208	1.10395	1.56766	1.53688	1.60125	1.44284	0.720711	1.38056
LOC_Os01g22980	1.96862	1.929	1.92863	0.943098	1.25185	1.58369	2.53381	1.97262	2.12195	1.24006	0.896357	0.820726	1.95549	1.33204	0.888622	1.34252	1.43778	1.52796	1.93728	2.56052	2.68351	1.35582	1.52566	1.76093
LOC_Os01g22990	6.75146	6.71599	6.6633	6.15021	5.91104	6.4075	6.56527	6.52875	6.4496	6.0569	5.9377	5.96641	6.21626	6.86508	6.44661	6.74822	6.31088	6.40728	6.32257	6.30966	6.56227	6.4648	5.98793	6.12166
LOC_Os01g23000	0	0	0	0	0	0	0	0.0551918	0.157838	0	0	0	0	0	0	0.134928	0	0.0893039	0	0.0901259	0	0	0	0.0914718
LOC_Os01g23070	0.0475293	0.181052	0.220472	0	0.0466896	0.164853	0.051821	0	0	0	0	0	0	0	0	0	0	0	0.137342	0.0457666	0.0458436	0	0	0.0464607
LOC_Os01g23260	0	0	0	0	0	0	0	0	0	0	0	0	0	0	0	0	0.090165	0	0	0	0	0.0451983	0.0460016	0
LOC_Os01g23290	0	0	0	0	0.135767	0	0.051821	0	0.054554	0	0.0453063	0	0	0	0	0.0913394	0.090165	0.0893039	0	0.174951	0.0902752	0.0451983	0	0
LOC_Os01g23370	0	0.137874	0.0468722	0	0	0	0	0	0	0	0.089233	0.0453437	0	0.13904	0.046486	0	0	0	0	0	0	0.0890235	0	0
LOC_Os01g23380	4.34286	4.25432	4.27998	4.54278	4.38541	4.49488	4.32584	4.46326	4.47722	4.76058	4.64146	4.77806	4.78219	4.61702	4.52391	4.81205	4.50472	4.75945	4.52812	4.54451	4.73353	4.81815	4.89426	4.92708
LOC_Os01g23400	0	0	0	0	0	0	0	0	0	0	0	0	0	0	0	0.0463924	0	0	0	0	0	0	0	0
LOC_Os01g23440	0.61908	0.520607	0.787854	0.786547	0.337011	0.627358	0.328845	0.34821	0.387698	2.48675	2.19316	2.58037	0.345867	0.55791	0.607808	0.606793	0.505075	0.56455	0.340662	0.903232	0.600827	1.33777	1.13671	1.41638
LOC_Os01g23530	0	0	0	0	0	0	0.964129	0	0.157838	0	0	0	0.0480469	0.13904	0	0	0	0	0	0	0.0902752	0	0	0
LOC_Os01g23570	0	0	0	0	0	0.0430126	0	0.10835	0	0.0460449	0.0453063	0	0	0.0941656	0.135192	0.0463924	0	0.173401	0	0.0901259	0.133379	0	0	0
LOC_Os01g23580	1.94371	1.83751	1.9411	2.6864	3.53087	2.82433	3.44773	3.18768	3.67289	3.37919	4.08331	4.18664	4.21007	3.27308	1.01088	1.73129	2.52917	2.66267	2.38629	2.78626	2.61673	2.42224	2.54289	2.30083
LOC_Os01g23590	6.22857	6.12018	6.15662	6.42155	6.47338	6.45456	6.35447	6.37455	6.70488	6.00976	6.2303	6.2136	6.5909	6.7813	6.76902	6.8449	6.28963	6.07696	6.40989	6.65381	6.42644	6.38354	6.12014	6.12775
LOC_Os01g23600	1.78451	1.57154	1.91607	2.82703	2.54477	2.79318	2.11373	2.23411	2.24433	2.17073	2.26194	2.30079	2.36886	2.69977	2.39425	2.97502	2.83324	2.56486	2.66904	2.53667	2.61673	2.40501	2.37283	2.2119
LOC_Os01g23610	4.86466	4.75881	4.76134	6.18982	6.07909	6.18194	5.99372	6.04202	6.04638	5.74073	5.89038	5.97449	5.10535	5.14561	5.01371	5.64535	6.21081	5.60019	5.14666	5.37556	5.28186	5.90238	5.80857	5.89843
LOC_Os01g23620	6.95912	7.09539	6.99485	6.34875	6.48084	6.46102	6.67778	6.65972	6.20401	6.99596	7.02109	6.9214	6.52664	6.37181	6.27238	6.15503	6.28963	6.46682	6.59914	6.24553	6.5667	6.73298	6.89795	6.90964
LOC_Os01g23630	4.18445	4.07993	4.23514	4.0803	4.25728	4.16082	3.75572	3.56099	3.47209	4.12452	4.13923	4.34914	4.05411	3.66701	3.88298	3.81808	3.87502	4.15075	4.07157	3.74167	3.79518	4.17712	4.3256	4.1688
LOC_Os01g23640	5.87716	5.86695	5.8612	6.402	6.66045	6.61104	6.05372	5.87472	6.17737	6.50566	6.53727	6.56157	6.38476	6.24669	6.22706	6.72568	6.19502	6.4013	6.15542	5.98421	6.09691	6.54221	6.50944	6.4124
LOC_Os01g23660	0.0475293	0	0.0468722	0	0	0	0	0	0	0	0	0	0	0	0.046486	0	0	0	0	0	0	0	0	0
LOC_Os01g23680	4.71815	4.90601	4.8333	4.20152	4.22972	4.34396	5.70501	5.74855	5.70538	4.52077	4.74978	4.75436	5.09966	4.96891	4.69052	4.37423	4.23017	4.23634	4.77614	4.80787	4.93121	4.55265	4.52352	4.51491
LOC_Os01g23705	0	0.0474373	0	0.046773	0	0	0.101845	0.209127	0.10712	0.175969	0	0.0893055	0	0	0.046486	0.0913394	0.0457868	0.131965	0.0472483	0.133162	0.175233	0.172872	0.133825	0.177488
LOC_Os01g23710	1.74181	1.85094	1.75602	2.82031	2.13353	2.03098	3.39854	3.50757	3.86447	2.28073	2.36381	2.31936	1.91719	2.46441	2.78542	3.21732	2.86552	2.0233	4.12485	4.45194	4.32081	2.86816	2.42599	2.52246
LOC_Os01g23740	6.70775	6.66081	6.78925	6.29225	6.49511	6.27226	7.04082	6.9722	6.86273	7.30286	7.01648	7.10157	6.73362	6.44064	6.18027	6.18968	6.22828	6.43363	7.02503	6.96684	6.88981	7.03348	6.88536	6.70673
LOC_Os01g23750	0.0475293	0	0	0	0	0	0	0	0	0	0	0	0	0	0	0	0	0.0453429	0	0	0	0.0451983	0	0
LOC_Os01g23760	0	0	0	0	0	0	0	0	0	0	0	0	0	0	0	0	0	0	0.0472483	0.0457666	0.0458436	0	0	0
LOC_Os01g23770	0	0	0	0	0	0	0	0	0	0	0	0	0	0	0	0	0	0	0	0	0	0	0	0.0464607
LOC_Os01g23790	0	0	0.0468722	0.046773	0.135767	0.0847799	0.051821	0	0	0.0906655	0.0453063	0.291017	0	0	0	0.0463924	0	0.0453429	0.180363	0.0901259	0.0902752	0.0451983	0.216608	0
LOC_Os01g23810	0.223382	0.0474373	0.136282	0	0.0466896	0	0.051821	0	0.054554	0	0	0	0.0480469	0.18256	0.0915209	0	0	0	0.0472483	0.133162	0.0458436	0.172872	0.0460016	0
LOC_Os01g23840	0.264189	0.486592	0.375408	0.26028	0.0466896	0.2772	0.101845	0.0551918	0.10712	0.0906655	0.0453063	0	0.383806	0.684398	0.638481	0.407944	0.403224	0.0453429	0.378101	0.0457666	0.255464	0.398624	0.133825	0.135121
LOC_Os01g23850	2.15375	2.12967	2.06012	1.76786	2.07842	2.07309	1.99962	2.18547	2.42083	2.12855	1.26526	1.51191	2.53822	2.28636	1.73335	2.27982	2.07881	2.33768	2.79202	3.03345	2.52259	2.41365	1.79176	1.71852
LOC_Os01g23870	1.71262	1.55523	1.77006	1.33101	1.63464	1.64081	1.555	1.73978	2.41041	2.00578	1.39342	1.94174	2.57148	2.09465	1.56793	1.95449	1.61529	1.90529	2.3678	3.01055	2.63184	1.90186	1.52566	1.55138
LOC_Os01g23880	0.710504	0.822799	0.515307	0.046773	0	0	0.286213	0.256994	0.206833	0	0.0453063	0.0453437	0.183274	0.305758	0.297749	0.0463924	0.133219	0.0453429	0.378101	0.367465	0.215906	0.327228	0.133825	0.177488
LOC_Os01g23890	0.181387	0.222975	0.136282	0	0	0	0.101845	0	0	0	0	0	0.183274	0.224805	0.046486	0	0	0	0	0	0	0	0	0.0464607
LOC_Os01g23910	0.0475293	0.0474373	0	0.046773	0.0919155	0.0430126	0.051821	0.10835	0	0.0906655	0	0	0	0.0941656	0.135192	0.134928	0	0.0453429	0.0929981	0.174951	0.0458436	0	0.0460016	0.0464607
LOC_Os01g23940	0	0	0	0	0.0466896	0	0.101845	0.0551918	0.054554	0.133947	0	0	0.0480469	0	0	0	0	0	0.0472483	0	0.0458436	0.0451983	0	0
LOC_Os01g23970	0.710504	0.520607	0.411675	1.71091	1.34819	1.61253	1.36324	0.981802	1.15912	0.830527	0.944982	1.16686	1.48275	1.35123	0.938775	1.41503	0.976275	1.88048	0.87366	1.48798	0.929053	1.55647	1.63505	1.86829
LOC_Os01g23990	0	0	0	0.136002	0.729307	0.0847799	0.101845	0.159618	0	0	0.089233	0.173404	0.345867	0.0941656	0	0	0	0.213679	0.180363	0.0901259	0	0	0.256284	0
LOC_Os01g24010	1.28701	1.04941	1.19402	2.63376	4.71847	3.32021	4.9588	4.40603	5.06389	1.42567	2.60228	2.55707	5.43731	4.59303	1.48597	1.46712	1.68929	1.5119	2.54284	3.26874	3.0242	1.61759	2.11675	2.02732
LOC_Os01g24020	2.00519	2.30581	1.89059	1.98756	1.67977	2.03098	1.74012	1.73978	1.85622	2.37394	1.70711	2.184	1.33565	1.56364	1.34431	1.7026	2.47162	2.50931	1.86	2.19462	1.74714	2.56097	1.65002	2.14941
LOC_Os01g24030	0.0475293	0.303334	0.220472	0	0	0	0.328845	0.0551918	0.206833	0	0.089233	0.364416	0.0480469	0.047851	0.046486	0.134928	0	0.0453429	0.180363	0.43781	0.368019	0.0451983	0.0460016	0
LOC_Os01g24050	3.96995	3.91069	4.00229	0.136002	0.578583	0.347514	5.57047	4.86379	5.37113	1.39041	0.290797	0.213683	3.49758	3.37507	2.95949	1.36099	0.7735	1.16685	5.96787	6.12612	6.23194	1.14362	0.93145	1.18676
LOC_Os01g24060	4.36647	4.31856	4.44217	3.96326	3.9175	3.94817	4.36733	4.21628	4.43415	3.57642	3.17622	3.10953	4.4636	4.76929	4.77577	4.27056	4.16683	3.77016	4.68198	4.54451	4.54886	4.12808	3.77276	3.99017
LOC_Os01g24070	5.53867	5.59794	5.50827	3.64007	3.54313	3.54632	5.52879	5.21076	5.04717	4.99284	4.78693	4.64078	4.61083	4.39913	4.11334	4.22339	3.95219	4.49924	4.87275	4.78444	4.91586	4.83434	4.72784	5.00854
LOC_Os01g24080	0	0	0	0	0	0	0	0	0	0.0460449	0	0	0	0	0	0	0.0457868	0	0	0.0457666	0.0458436	0.0890235	0	0
LOC_Os01g24090	2.18596	1.95411	1.85152	1.34978	0.990421	1.72246	1.27877	1.52199	1.18381	1.44298	1.08173	1.1462	1.41108	1.38888	1.73335	1.61297	1.56901	1.10395	1.46701	1.19488	1.71912	1.35582	1.17861	1.41638
LOC_Os01g24110	0	0	0.0922694	0.299436	0.0919155	0.125372	0.101845	0.0551918	0	0.175969	0	0	0.0480469	0.13904	0.046486	0.0913394	0.133219	0.0453429	0	0.0901259	0.0458436	0.0890235	0.0460016	0.0464607
LOC_Os01g24120	0.824035	0.738596	0.868349	1.15005	1.01411	0.90891	0.851675	0.981802	1.27852	1.027	0.793897	0.969284	0.80324	1.1467	1.73335	1.12198	1.1116	0.94555	1.13653	1.34886	1.42164	0.653381	0.507106	0.862517
LOC_Os01g24130	0	0.0474373	0	0.046773	0.0919155	0.0430126	0	0	0	0.175969	0	0.0453437	0	0	0	0.218343	0.0457868	0.131965	0	0	0	0.131557	0.0460016	0.0464607
LOC_Os01g24160	0	0.0474373	0	0	0	0	0	0	0.054554	0	0.0453063	0	0	0	0	0	0	0	0.0472483	0	0.133379	0	0.0460016	0.0464607
LOC_Os01g24210	0.303874	0.379452	0.260793	0.641714	0.610014	0.478629	0.561148	0.434001	0.387698	0.295152	0.500526	0.364416	0.306904	0.55791	0.135192	0.575497	0.630575	0.467948	0.647054	0.367465	0.472425	0.682281	0.439779	0.477926
LOC_Os01g24330	0	0	0	0	0	0	0.051821	0	0	0	0	0	0	0	0	0	0	0	0	0	0	0	0	0
LOC_Os01g24340	2.18596	2.4093	2.22205	3.12824	2.49513	2.91973	2.7453	2.98231	2.75321	2.73885	2.78031	2.71975	3.01997	2.80098	2.95341	3.40705	2.9157	3.08257	3.32513	2.87767	3.1916	3.25234	3.07374	3.37299
LOC_Os01g24350	0	0	0	0.178629	0.178324	0.44695	0.101845	0.0551918	0.054554	0.0906655	0.0453063	0	0.139591	0	0.046486	0.407944	0.133219	0.131965	0.0472483	0.293513	0.175233	0.290159	0.133825	0.258663
LOC_Os01g24420	5.26601	5.34975	5.25614	4.47171	3.99692	4.19698	4.66225	5.11822	4.7638	5.006	4.7836	4.75777	5.41573	6.167	6.50863	4.67297	4.4965	4.40672	4.8546	4.76747	4.78344	4.523	4.40938	4.27016
LOC_Os01g24430	1.83956	2.20482	2.11614	4.11638	4.05803	3.95944	2.96393	3.27745	3.15385	3.69676	3.87638	3.88376	3.30341	3.2881	3.3321	3.6997	3.76298	3.79692	3.65371	3.5761	3.5508	3.70022	3.66265	3.43543
LOC_Os01g24440	2.73561	2.37252	2.644	2.14633	2.32563	2.08343	2.92972	2.31548	2.72826	2.94732	2.3276	2.23381	2.52979	2.54998	1.90716	2.13706	1.8909	2.27244	2.75693	2.93959	2.87345	2.65873	2.40848	2.34796
LOC_Os01g24460	0	0	0.0468722	0.046773	0.0919155	0	0	0.303323	0.157838	0	0	0	0.0480469	0	0	0	0	0.0453429	0	0.330962	0.0458436	0	0	0
LOC_Os01g24470	0.739736	0.849808	0.993267	0.26028	0.219662	0.203282	0.328845	0.553819	1.13401	0.369467	0.173267	0.173404	0.686665	0.743712	0.726769	0.371965	0.471917	0.252864	0.847205	0.568979	0.660983	0.363368	0.332505	0.372456
LOC_Os01g24480	5.48141	5.48295	5.47116	5.34604	5.21011	5.33204	5.15222	4.96453	5.10809	4.84277	4.92514	4.66821	5.50665	5.63019	5.54072	5.57291	5.32256	5.19504	5.55591	5.49997	5.62354	5.08487	4.90522	4.95475
LOC_Os01g24490	5.07423	4.98732	5.024	4.86823	4.71847	4.91521	5.71207	5.34277	5.43422	4.37506	4.35025	4.31715	5.3333	5.2323	5.27149	4.30436	4.53313	4.35813	5.93685	6.11207	6.06317	4.63071	4.61982	4.71873
LOC_Os01g24500	2.86726	2.79008	2.77506	1.62104	1.27164	1.38069	3.19466	3.289	2.93141	1.62085	1.10332	1.16686	3.17947	2.93426	2.61852	1.81406	1.78689	1.63565	2.48396	2.28327	2.38669	2.09693	1.79176	1.71852
LOC_Os01g24530	0	0	0	0	0.0466896	0	0	0	0	0	0	0	0.0945451	0	0	0	0	0	0	0	0	0	0	0
LOC_Os01g24550	3.67691	3.82141	3.90069	1.79551	3.14751	1.93148	6.32384	5.74015	5.98801	6.64354	6.24251	6.57854	5.30762	4.65614	3.20466	3.90247	3.71773	5.41503	6.20314	6.43641	6.38803	5.70087	5.78587	4.83909
LOC_Os01g24560	4.16033	4.16842	4.17311	2.25986	3.71197	2.84878	6.46611	6.07243	6.34473	6.93417	6.62008	6.89338	5.36684	4.67911	3.08728	4.30436	3.90639	5.69126	6.12064	6.52744	6.40791	6.26078	6.25722	5.42704
LOC_Os01g24570	1.62134	1.66575	1.72753	0.178629	0.337011	0.125372	3.88277	3.41566	3.89469	2.12855	1.16619	1.44581	2.29113	2.24591	1.1872	0.753833	0.660315	1.90529	3.63063	4.70287	3.96586	2.05335	1.49282	1.22766
LOC_Os01g24600	1.48988	1.41758	1.37022	0	0.135767	0.0430126	3.55038	2.70876	3.3843	1.99408	1.30305	1.24668	1.95549	1.31258	1.10173	0.297198	0.689454	1.49565	3.77445	4.58576	4.16595	1.31949	1.0263	1.07913
LOC_Os01g24680	6.9849	6.92806	6.98998	7.23364	7.43704	7.31784	8.11438	8.22107	8.22296	6.98529	7.14723	7.15167	7.4104	7.37132	7.30096	7.13619	7.08624	6.99905	7.43147	7.44737	7.46123	7.49986	7.42794	7.50847
LOC_Os01g24690	7.24909	7.1988	7.25088	7.4926	7.13134	7.42131	6.66483	6.6949	6.37653	7.44846	7.05229	7.11758	6.99033	7.18662	7.33355	7.32474	7.66755	7.59735	6.5686	6.30202	6.41175	7.26722	7.31065	7.21724
LOC_Os01g24700	0	0	0	0	0	0	0	0.0551918	0	0.0906655	0	0	0	0	0	0	0	0.0453429	0	0.174951	0.0902752	0	0	0.0464607
LOC_Os01g24710	7.43398	7.41485	7.42842	3.43997	6.18137	3.99274	5.71006	3.045	4.5263	3.95085	4.93871	5.00301	5.89442	5.32866	4.68502	1.91753	3.7353	4.89257	5.72526	5.0205	5.28306	2.85553	4.74189	4.73123
LOC_Os01g24720	0.303874	0.181052	0.375408	0.0920771	0.0919155	0.2772	0.370254	0.303323	0.824369	0.295152	0.173267	0.252868	0.183274	0.524476	0.0915209	0.297198	0.175025	0.328178	0.677404	0.568979	0.569782	0.43304	0.133825	0.177488
LOC_Os01g24750	5.18198	5.09706	5.15947	4.88442	4.77329	4.8164	5.77798	5.76519	5.60957	5.00746	5.03731	5.03146	5.25358	5.21144	4.98267	4.76254	4.80351	4.9533	4.98923	4.9425	4.95393	4.84716	4.95881	4.96234
LOC_Os01g24764	0.903679	0.849808	1.08595	0.26028	0.298946	0.627358	0.286213	0.209127	0.548393	1.00385	0.739802	0.794408	0.624643	0.908292	1.03413	0.606793	0.630575	0.500872	0.484918	0.330962	0.505613	0.844486	0.720711	0.782428
LOC_Os01g24780	0.138134	0.0474373	0	0.579449	0.337011	0.787692	0.101845	0.0551918	0	0.540056	0.871416	1.10396	0.26686	0.047851	0.046486	0.7256	0.600208	0.655087	0.450184	0.403066	0.293966	0.943303	0.803387	0.888255
LOC_Os01g24790	0	0	0	0.0920771	0	0	0	0	0.054554	0	0	0	0	0	0	0	0	0	0	0	0.0458436	0	0	0
LOC_Os01g24810	0.0935426	0	0	0	0	0	0	0	0	0	0	0	0	0	0	0	0	0	0	0	0	0	0	0
LOC_Os01g24820	0	0	0.0922694	0.178629	0.0919155	0.0430126	0.410507	0.699512	1.13401	0	0	0	0	0	0.046486	0	0	0.131965	0.302226	0.330962	0.175233	0	0.0460016	0
LOC_Os01g24870	0	0	0.0468722	0.046773	0.178324	0.0847799	0.051821	0	0	0	0	0.0453437	0	0.13904	0	0.177239	0.0457868	0	0	0	0	0.0890235	0.0460016	0.0914718
LOC_Os01g24880	4.83787	4.78003	4.85486	5.58959	5.74667	5.52454	4.99565	4.92618	4.93714	5.44349	5.43105	5.43116	5.05627	5.41444	5.31129	5.37013	5.3399	5.37008	5.09841	4.96798	5.06941	5.38981	5.40843	5.32472
LOC_Os01g24900	0	0	0	0.26028	0.0919155	0.125372	0.051821	0	0.10712	0	0.0453063	0.0893055	0.0480469	0	0.046486	0.177239	0.0457868	0.0893039	0	0.174951	0	0.0890235	0	0.135121
LOC_Os01g24920	1.63696	1.65047	1.54366	1.62104	1.61927	1.78714	1.70818	1.85312	1.77732	1.35427	1.66419	1.59049	1.94284	1.89981	2.35785	2.06001	1.92805	1.67945	2.14701	2.14292	2.15532	2.13923	1.63505	2.18099
LOC_Os01g24930	0.0475293	0	0.0468722	0	0	0	0	0	0	0	0	0	0	0	0	0	0	0	0	0	0	0	0	0
LOC_Os01g24940	2.39333	2.51432	2.31114	1.36832	1.385	1.41384	2.70541	2.93895	2.90195	1.76548	1.20664	1.4288	2.37828	1.96357	2.26261	1.87959	1.71785	1.82955	3.06882	2.63726	2.94173	2.15993	1.73673	2.14941
LOC_Os01g24950	5.40592	5.3627	5.46793	5.24059	5.37813	5.17171	5.48352	5.46881	5.64555	5.30597	5.31097	5.26261	5.4839	5.38214	5.25797	5.47667	5.16552	5.13207	5.4401	5.53248	5.55485	5.17405	5.20297	5.03327
LOC_Os01g24960	0	0	0	0	0	0	0	0.209127	0.10712	0	0	0	0.0945451	0.13904	0.372638	0	0.0457868	0	0	0	0.0458436	0	0	0
LOC_Os01g24980	4.0883	4.03357	4.07476	2.97343	2.68419	3.05196	4.09215	3.83381	3.94248	3.37469	3.36227	3.38997	4.27964	4.14788	4.02033	3.33879	3.2302	3.10416	4.04272	4.05031	4.08592	3.66446	3.41785	3.61956
LOC_Os01g25010	0	0.0933643	0.0468722	0.178629	0.135767	0	0.370254	0.34821	0	0.133947	0	0.131967	0.183274	0	0.046486	0	0.0457868	0.131965	0.414592	0.215564	0.293966	0.131557	0.216608	0.0464607
LOC_Os01g25030	6.77062	6.78408	6.8051	0	0.51359	0.240715	1.32162	4.23433	3.00251	2.39188	0.399469	0.364416	3.16864	2.32572	0.755037	2.6689	0.976275	1.90529	4.0601	3.1269	3.51049	2.58413	2.25047	2.91565
LOC_Os01g25050	0	0	0	0.046773	0	0	0	0	0	0	0	0	0	0	0	0	0	0	0	0.0457666	0	0.0451983	0	0
LOC_Os01g25060	0.587271	0.303334	0.580477	0.991721	1.21144	1.2213	0.990924	0.733747	1.32365	1.13746	1.01498	1.01559	1.1278	1.00843	0.697935	1.71702	1.04552	0.896905	1.20063	1.43737	1.31335	0.990284	0.906731	1.03373
LOC_Os01g25065	0	0	0.0468722	0	0	0	0	0.0551918	0.10712	0	0.0453063	0.0453437	0	0	0	0	0	0	0	0	0.133379	0	0	0
LOC_Os01g25070	0	0	0	0	0	0	0	0	0	0	0	0	0	0	0	0	0	0	0	0	0	0	0.0460016	0
LOC_Os01g25100	0	0	0	0	0.135767	0.164853	0.664628	0.553819	0.509866	0.0460449	0.131862	0.173404	0	0.047851	0	0.0913394	0	0.434254	0.0472483	0	0	0.43304	0.0905817	0.177488
LOC_Os01g25110	0	0	0.0468722	0.136002	0.298946	0.312786	0.051821	0.159618	0.10712	0.0906655	0.089233	0.131967	0	0	0	0.177239	0.471917	0.291013	0.302226	0.0901259	0.133379	0.290159	0.175811	0.135121
LOC_Os01g25160	0	0	0	0	0	0	0	0	0	0	0.089233	0.0453437	0	0	0	0	0	0.0893039	0	0	0	0	0.0905817	0
LOC_Os01g25189	3.17607	3.13564	3.16326	3.12824	3.17928	3.00378	3.36821	3.21217	3.25632	3.37919	3.04296	3.09882	3.1632	3.0679	2.79906	3.48069	3.24008	3.22732	3.40438	3.10545	3.46482	3.44594	3.19609	3.28369
LOC_Os01g25230	0	0	0	0	0	0	0	0	0	0	0	0	0.0480469	0.0941656	0	0	0	0	0	0	0	0	0	0
LOC_Os01g25240	2.71368	2.58032	2.4571	2.45456	2.08961	2.42166	3.11773	3.29475	2.90937	1.70935	1.39342	1.66501	2.22996	2.04835	1.70465	2.19998	2.35825	2.30077	3.3769	3.21967	3.22187	1.9141	1.9453	2.26198
LOC_Os01g25270	1.18444	1.20394	1.29455	1.79551	1.01411	1.65474	1.60789	1.97262	2.0432	1.70935	1.72114	1.66501	1.25607	1.35123	1.12358	1.64347	1.52118	1.47923	1.41392	1.53688	1.64659	1.5249	1.55777	1.36231
LOC_Os01g25280	0.979155	0.767213	0.731581	0.046773	0.178324	0.0430126	3.14184	2.75116	2.54034	0.603018	0.793897	1.1462	3.75083	3.0386	2.30146	3.838	0.826927	2.01192	4.58925	3.95758	4.25158	1.57199	1.11529	1.16586
LOC_Os01g25300	1.91837	1.9665	1.79773	1.84928	1.31043	1.95419	0.990924	1.48227	1.58687	2.25155	2.30914	2.39137	1.03548	1.38888	1.76149	2.53702	1.5846	2.31934	1.13653	0.878152	0.977169	2.79728	2.46037	2.50593
LOC_Os01g25320	4.87458	4.99036	4.97334	5.70435	5.56514	5.78266	5.85748	6.16551	6.30168	5.30242	5.53794	5.49792	5.50987	5.62133	5.57383	5.92608	5.67736	5.6515	5.39287	5.73464	5.4775	5.6126	5.3896	5.3259
LOC_Os01g25330	6.20125	6.17327	6.19354	6.6451	6.71251	6.59306	6.31724	6.36571	6.699	6.20124	6.43938	6.36211	6.56275	6.65616	6.66857	6.87373	6.40117	6.31599	6.28857	6.48861	6.46966	6.38738	6.3159	6.27525
LOC_Os01g25360	0.0935426	0.0933643	0.0468722	0.178629	0.135767	0.164853	0.196972	0.256994	0	0.2168	0.089233	0	0.139591	0.047851	0.0915209	0.371965	0.090165	0.213679	0.0929981	0.0457666	0	0.363368	0.133825	0.0914718
LOC_Os01g25370	4.74362	4.68199	4.68005	5.38182	5.14455	5.15587	4.73339	4.75964	5.05053	4.97212	4.81009	4.76287	5.34176	5.38214	5.3535	5.72149	5.36382	5.16325	5.0829	5.30909	5.14376	5.07537	4.8349	4.79044
LOC_Os01g25386	5.89595	5.85367	5.86448	7.41339	7.56909	7.47972	7.57046	8.02701	8.39104	6.49843	6.48582	6.51347	6.87018	6.45845	6.12854	7.4754	6.93971	7.02686	6.82011	6.8909	6.9502	6.65585	6.48407	6.28316
LOC_Os01g25440	3.68068	3.59669	3.68798	3.9663	3.87609	4.22759	3.31088	3.14379	3.07687	4.05866	4.3298	4.2606	3.58567	3.75972	3.82416	3.80127	3.95819	3.85218	3.51355	3.56042	3.57835	3.99619	4.06297	4.12076
LOC_Os01g25460	0.0475293	0.222975	0.0468722	0	0	0	0	0.0551918	0.10712	0.0906655	0	0	0.183274	0.13904	0	0	0.133219	0	0	0	0.175233	0	0.0460016	0.0464607
LOC_Os01g25470	0	0	0.0468722	0	0	0.0430126	0	0	0	0.0460449	0	0.0453437	0.139591	0	0	0	0	0	0	0	0	0	0	0
LOC_Os01g25484	8.68438	8.81378	8.73562	8.07656	8.19419	7.66257	8.32992	8.9502	8.83441	11.8839	11.1403	11.2841	9.18078	9.06263	8.63479	7.82412	7.57665	7.88123	9.11673	8.79616	8.9342	11.2995	11.0039	11.2229
LOC_Os01g25500	0.710504	0.341895	0.64283	0.410904	0.337011	0.598813	0.596472	0.893703	0.387698	0.932105	1.18656	1.30377	0.526306	0.959229	1.69008	0.696803	0.471917	0.740277	0.450184	0.133162	0.690145	0.765662	0.979653	0.809621
LOC_Os01g25510	0	0	0	0	0	0	0	0	0	0.0460449	0	0	0.0945451	0	0.046486	0	0	0	0	0	0	0	0	0.0914718
LOC_Os01g25520	0	0	0	0	0	0.0430126	0	0	0	0.0460449	0	0	0	0	0	0	0	0	0	0	0	0	0	0
LOC_Os01g25530	6.17541	6.13604	6.15795	6.46847	6.14763	6.51453	6.30194	6.30724	6.73911	5.68726	5.9362	5.93739	6.93191	7.28941	7.34696	7.0153	6.41432	6.16433	6.48313	6.80243	6.72302	6.30093	5.94456	5.97624
LOC_Os01g25540	6.18938	6.03155	6.10702	2.97343	2.79089	3.03075	4.69724	5.03315	5.08206	4.63439	4.04479	4.41108	3.66869	3.84006	3.83082	4.29958	3.10602	3.82968	3.81937	4.20707	3.76466	4.76173	3.85259	4.02249
LOC_Os01g25560	5.01569	4.88168	5.00484	3.29251	3.71919	3.13382	5.47524	4.78843	5.07383	6.32778	5.87478	5.90008	4.92412	4.4842	2.95341	3.85112	3.43333	4.36038	5.23858	5.00899	5.07357	5.31104	5.29275	4.66948
LOC_Os01g25600	2.40249	2.41835	2.43964	2.08041	1.61927	2.28501	2.05145	1.98688	2.29052	1.77917	1.90442	1.67947	2.37828	2.82177	3.01314	2.479	2.07881	1.76325	2.33961	2.69585	2.33223	1.78682	1.90842	2.13873
LOC_Os01g25610	6.779	6.81525	6.77496	6.9854	6.67213	6.89292	6.43107	6.46394	6.04385	7.04744	6.97391	6.8545	6.60552	6.44623	6.47663	6.86567	7.16486	7.06142	6.24427	5.98715	6.14509	6.7595	6.97466	6.9865
LOC_Os01g25630	2.55005	2.44516	2.55763	2.53878	2.36301	2.53899	2.4397	2.38175	2.71984	2.24169	2.06703	2.20413	3.06737	2.59093	2.77164	2.6689	2.20525	2.58035	2.54284	3.11622	3.17106	2.79066	2.73768	2.5388
LOC_Os01g25670	0.487406	0.618089	0.300019	0.136002	0.0466896	0.164853	0.328845	0.159618	0.10712	0.0460449	0.173267	0.0893055	0.225672	0.265849	0.372638	0.543507	0.215654	0.0453429	0.222138	0.293513	0.175233	0.131557	0.0460016	0.177488
LOC_Os01g25720	4.38046	4.28927	4.27998	5.04998	4.93094	5.09458	4.31527	4.35471	4.86648	4.22301	4.50015	4.5013	5.08678	5.43596	5.58075	5.62734	5.06765	4.89721	4.98469	5.41968	5.36785	4.8149	4.64059	4.62616
LOC_Os01g25740	3.34252	3.17888	3.26092	4.8303	4.28432	4.76434	4.1288	4.20107	4.65325	3.7324	3.91044	3.90236	4.57847	4.95643	4.88372	5.58475	4.9325	4.55909	4.57723	5.02765	4.64135	4.45973	4.28542	4.27992
LOC_Os01g25760	3.39399	3.28164	3.30014	3.34023	3.08177	3.45372	3.78664	4.38733	4.34394	2.65219	2.64705	2.43461	3.85579	4.2383	4.3495	4.10783	3.39404	3.47111	3.60323	3.77602	3.68361	3.1883	3.04571	2.9588
LOC_Os01g25770	0.138134	0.0933643	0.0468722	0.178629	0.259848	0.240715	0.328845	0.34821	0.387698	0.440141	0.252674	0.467955	0.225672	0.13904	0.135192	0.637425	0.537488	0.399755	0.137342	0.330962	0.133379	0.0890235	0.256284	0.218647
LOC_Os01g25800	0.264189	0.137874	0.0922694	0.299436	0.259848	0.347514	0.196972	0.303323	0.10712	0.295152	0.327938	0.213683	0.139591	0.13904	0.218759	0.177239	0.175025	0.252864	0.378101	0.133162	0.255464	0.398624	0.294898	0.2976
LOC_Os01g25810	2.77143	2.64342	2.82298	2.71564	2.67679	2.76133	3.53225	3.76512	4.10639	2.73885	2.59468	2.35582	2.63578	2.74402	2.73663	2.87574	2.95222	2.82097	3.14681	3.52854	3.39125	2.43078	2.30823	2.0503
LOC_Os01g25820	6.66124	6.61481	6.70682	4.84692	4.62156	4.85463	6.4673	6.41994	6.46604	5.02193	4.15997	4.09796	6.14901	6.01655	5.81947	5.76028	5.46207	5.14774	6.52075	6.19628	6.40131	5.17912	5.11803	5.20566
LOC_Os01g25880	4.76688	4.73727	4.84991	4.83863	4.69668	4.76755	4.5015	4.38733	4.08033	4.69164	4.7532	4.64078	4.5558	4.68291	4.92785	4.56557	4.94161	4.85486	4.56511	4.38675	4.41989	4.6655	4.78152	4.74362
LOC_Os01g25920	5.21097	5.18718	5.17538	5.67115	5.62406	5.82717	5.49175	5.38512	5.7422	5.6514	5.63838	5.80359	5.60127	5.87118	5.79245	5.84474	5.59313	5.5617	5.65647	5.75544	5.79693	5.75203	5.51755	5.53587
LOC_Os01g25940	0	0	0	0.046773	0	0.0847799	0	0	0	0	0	0	0	0	0	0	0	0	0	0	0	0	0	0
LOC_Os01g25990	4.08261	3.92346	3.82203	5.37267	5.53271	5.76028	4.01266	3.27745	4.06713	2.91046	3.2458	3.06619	3.97243	4.12854	4.37704	5.51738	5.48718	4.95181	4.58326	4.55839	4.63949	4.20478	3.90345	3.90448
LOC_Os01g26000	0.38011	0.379452	0.515307	0.374696	0.445529	0.509626	0.487792	0.34821	0.622492	0.256508	0.213517	0.173404	0.306904	0.18256	0.335679	0.510792	0.331095	0.625535	0.378101	0.599988	0.746759	0.252113	0.332505	0.372456
LOC_Os01g26020	4.444	4.52327	4.44873	4.76885	4.65773	4.58313	3.80563	3.64434	3.26213	4.31756	4.2738	4.20673	4.25682	4.3379	4.51361	4.26812	4.69813	4.51141	4.13582	3.85848	4.04982	4.25132	4.33952	4.40999
LOC_Os01g26039	3.50029	3.22603	3.26092	2.2499	2.16561	2.65444	3.18309	3.26579	3.50674	1.73769	1.28428	1.32231	2.59593	3.36094	3.82416	3.4291	2.88454	2.30077	3.15762	3.61077	3.54283	1.87708	1.72263	1.91911
LOC_Os01g26070	2.83376	3.1842	2.86282	2.23987	2.29695	2.43786	2.14985	2.13513	1.62342	2.04031	2.02241	2.01194	1.89109	1.98831	2.03946	2.04866	2.19513	2.62583	2.44038	1.90291	2.02405	1.99695	2.26026	2.67811
LOC_Os01g26080	0.0935426	0.341895	0.0468722	0.26028	0	0.0430126	0.286213	0.0551918	0.054554	0.2168	0	0.0453437	0.183274	0.0941656	0.297749	0.0913394	0.090165	0.213679	0	0.0901259	0.293966	0.0451983	0.0905817	0.0914718
LOC_Os01g26120	2.20705	2.29602	2.33021	2.59494	2.81132	2.61222	1.42349	0.733747	0.760165	2.55999	2.03369	2.64807	1.79581	1.79154	1.5357	1.75941	2.28378	2.49304	2.16854	2.37576	1.95364	2.50545	2.02785	1.93154
LOC_Os01g26130	5.51878	5.50436	5.51036	5.71616	5.4537	5.63497	5.02188	5.18779	5.10324	5.40426	5.24211	5.17989	5.70137	6.03373	6.11019	5.82658	5.64146	5.59162	5.6344	5.80785	5.77753	5.32026	5.08122	5.30456
LOC_Os01g26150	0	0	0	0	0	0	0	0	0	0	0	0	0.0480469	0	0	0	0	0	0	0	0	0	0	0
LOC_Os01g26160	5.19523	5.17255	5.17801	6.19567	6.38189	6.26377	5.68976	5.70067	6.0821	5.59831	5.86691	5.93513	5.74939	5.84772	5.58371	6.30984	5.89389	5.80521	5.70791	6.05236	5.86724	6.08931	5.85049	5.9282
LOC_Os01g26174	0.61908	0.486592	0.375408	0.26028	0.337011	0.2772	0.822137	0.591645	0.509866	0.474221	0.399469	0.131967	0.936845	0.684398	0.0915209	0.0463924	0.175025	0.56455	0.792796	0.745764	0.977169	0.499502	0.4049	0.511436
LOC_Os01g26250	0.138134	0.303334	0.0922694	0.136002	0.0466896	0.0847799	0.101845	0.256994	0.254219	0.175969	0.131862	0.0453437	0.0480469	0	0.135192	0.0463924	0	0.0893039	0.137342	0.215564	0.133379	0.131557	0.0905817	0.0464607
LOC_Os01g26270	0.38011	0.486592	0.481583	3.19205	2.88383	3.16336	1.69195	1.78945	1.84078	1.8195	2.056	2.15326	1.31616	1.27286	0.638481	3.26223	3.21023	2.98122	1.66175	1.6597	1.61652	2.3248	1.93311	2.29121
LOC_Os01g26280	1.60554	1.26541	1.74185	4.30375	4.06087	4.20883	2.58747	2.73435	2.71984	3.34736	3.1813	3.30862	2.19838	1.86016	1.43446	4.06622	4.07596	4.08984	2.9742	2.79967	2.99529	3.6499	3.54343	3.67236
LOC_Os01g26290	0	0	0	0.046773	0.0466896	0	0	0	0	0.0906655	0.089233	0	0	0.047851	0.046486	0	0.090165	0	0	0	0	0	0	0.0464607
LOC_Os01g26300	0	0	0	0	0	0	0.051821	0.0551918	0.054554	0	0	0	0	0	0	0	0	0	0	0.0457666	0	0	0	0
LOC_Os01g26310	0	0	0	0.046773	0	0.0847799	0.101845	0	0	0	0	0	0	0	0	0.0463924	0	0	0	0	0	0	0.0460016	0
LOC_Os01g26320	0	0	0	0	0.0466896	0	0	0	0	0.0460449	0.0453063	0.131967	0	0	0	0	0	0.0453429	0	0	0	0.0451983	0.0460016	0.135121
LOC_Os01g26340	1.60554	1.52203	1.49378	0.610917	0.479961	0.709751	1.555	1.68833	1.64136	0.405237	0.625119	0.53307	0.774967	1.10206	1.10173	1.30485	0.505075	0.767591	0.820257	1.13262	0.879276	0.765662	0.4049	0.576207
LOC_Os01g26370	2.95088	3.02742	3.04125	4.559	4.30847	4.63852	4.01266	4.23433	4.79818	3.57642	3.69637	3.90544	4.42999	4.4645	4.37704	4.88885	4.44189	4.14556	4.54055	4.93796	4.74747	3.80577	3.70269	3.69076
LOC_Os01g26390	4.69595	4.71358	4.67633	5.8491	5.87268	5.99402	5.89875	5.45348	5.97746	5.08945	5.09904	5.16841	6.37184	5.99	5.34423	6.15437	5.83888	5.40528	6.2309	6.93527	6.58088	5.60696	5.33737	5.53281
LOC_Os01g26920	3.61516	3.4977	3.56053	3.68881	3.78951	3.79932	3.79806	3.80592	4.17571	3.56855	3.41068	3.59828	3.84563	3.9915	4.00864	3.87702	3.69636	3.55971	3.87281	4.17911	4.11847	3.77591	3.46941	3.56475
LOC_Os01g26940	5.73652	5.75888	5.71468	5.71344	5.77468	5.79136	5.84285	5.79387	6.21752	5.91756	5.80158	5.78449	6.24102	6.25244	6.18677	6.15437	5.5006	5.56268	5.94778	6.08561	6.11584	5.88617	5.72443	5.68649
LOC_Os01g26950	0	0.0474373	0.0468722	0	0	0	0	0	0.054554	0	0	0	0	0.047851	0	0	0	0	0	0.133162	0.0902752	0.131557	0	0
LOC_Os01g26970	3.83086	3.96111	3.90069	4.5014	4.35559	4.37585	4.21656	3.98002	4.07704	5.45207	5.28877	5.34878	4.67343	4.69235	4.60768	4.63931	4.25961	4.53147	4.30087	4.08361	4.184	5.40722	5.14734	5.30694
LOC_Os01g27020	5.76078	5.78972	5.81287	5.98215	5.89359	5.84779	5.75374	5.65674	5.69898	5.91833	5.70076	5.73519	6.00506	6.08695	6.13393	6.20702	5.94991	6.00132	6.05136	5.98788	6.02219	6.07508	5.94987	6.01545
LOC_Os01g27040	6.31729	6.30048	6.29532	6.73755	6.88301	6.78502	6.5725	6.77209	6.87226	6.57698	6.81253	6.75395	6.49178	6.526	5.99046	6.74822	6.66549	6.61516	6.45822	6.51071	6.61882	6.95794	6.64965	6.78759
LOC_Os01g27050	1.60554	1.63503	1.59187	1.03876	0.865763	1.1245	1.67552	1.98688	1.76101	1.9704	1.41084	1.39417	1.80981	1.53034	1.1872	1.81406	1.45485	1.81654	1.77835	1.55282	1.15503	2.34301	2.07299	2.45517
LOC_Os01g27080	0	0.0933643	0	0	0	0	0	0	0	0	0	0	0	0	0	0	0	0	0	0	0	0	0	0
LOC_Os01g27140	0	0	0	0	0	0	0	0	0	0.133947	0	0.131967	0.0480469	0	0	0	0	0	0	0	0	0.213036	0.175811	0.443619
LOC_Os01g27150	8.09824	8.06781	8.14339	8.90388	8.8841	8.88259	8.11247	8.07995	8.19837	8.31513	8.57142	8.6705	8.30242	8.45763	8.55664	8.59232	8.77052	8.69946	8.2452	8.19405	8.23396	8.57686	8.56349	8.72852
LOC_Os01g27160	1.54059	1.48805	1.42448	4.00531	4.35327	3.98724	1.16573	2.40318	2.05662	2.24169	3.25064	3.19249	1.83741	2.41964	2.82595	2.47052	4.14333	3.79692	0.99911	0.773231	1.09087	1.97376	2.75855	3.09765
LOC_Os01g27170	0.138134	0.137874	0.338206	0	0.0466896	0	0.150192	0.0551918	0.157838	0.0460449	0	0	0	0	0.335679	0	0.133219	0	0.180363	0.133162	0.175233	0	0	0.0464607
LOC_Os01g27190	0	0.0933643	0	0.866945	1.12705	0.509626	0	0	0	2.43578	1.41084	1.34061	0	0.0941656	0.046486	0.407944	0.36761	0.252864	0	0.0457666	0	3.08387	2.63607	2.85167
LOC_Os01g27210	6.82021	6.87481	6.8919	8.09285	8.47562	8.03269	7.95957	7.16917	7.12537	6.8241	7.31906	7.20322	7.18386	6.45346	5.06118	6.17148	7.52176	7.22615	7.45438	7.4008	7.51187	6.72866	7.16256	7.30525
LOC_Os01g27230	5.24577	5.31383	5.27225	3.18161	2.38134	3.12384	3.57272	3.13741	3.36824	4.05866	3.35778	3.59828	5.69384	6.2921	6.49403	3.99408	3.71419	3.6939	4.90517	4.81945	4.82511	4.51298	3.93741	4.19739
LOC_Os01g27240	2.10965	2.31553	2.10511	0.84064	1.69451	1.58369	2.76872	2.39251	1.9882	2.38294	1.39342	0.992622	2.56324	2.28636	1.34431	2.83006	2.51296	2.8722	3.36762	2.52056	2.98356	3.22805	2.81941	3.09765
LOC_Os01g27260	1.09679	0.795273	0.868349	0.337557	0.259848	0.381427	0.242282	0.553819	0.429581	0.256508	0.252674	0.131967	1.44736	0.828348	0.372638	0.443048	0.331095	0.36441	0.677404	0.403066	0.774254	0.623891	0.473835	0.754712
LOC_Os01g27340	0.303874	0.303334	0.481583	0.641714	0.729307	0.44695	0.851675	0.209127	0.387698	0.256508	0.46762	0.53307	0.420772	0.305758	0.135192	0.177239	0.215654	0.173401	0.137342	0.0901259	0.133379	0	0.294898	0.372456
LOC_Os01g27360	0.979155	1.13973	1.25518	0.26028	0.610014	0.164853	1.18906	1.24178	0.85543	0.440141	0.173267	0.0453437	1.03548	0.684398	0.408673	0.543507	0.569189	0.252864	1.24183	1.08957	1.23636	0.466653	0.662839	1.01048
LOC_Os01g27380	0.0935426	0.0474373	0.0468722	0.26028	0.546453	0.312786	0.051821	0.10835	0.206833	0.0460449	0.173267	0.399761	0.491978	0	0.0915209	0.218343	0.437979	0.533062	0.0472483	0.133162	0.0902752	0.466653	0.332505	0.372456
LOC_Os01g27390	4.46384	4.41892	4.45743	3.26804	4.34629	3.61919	3.99622	3.8534	3.48705	4.43035	3.63841	3.4204	3.80076	3.73436	3.57344	4.78323	4.83482	5.1735	3.94631	4.15059	4.05263	5.13146	5.06316	5.61508
LOC_Os01g27449	0.929279	1.04941	1.17304	0.610917	0.785448	0.709751	1.77137	2.18547	2.2087	0.749357	0.364147	0.364416	1.55103	1.53034	1.58377	0.835363	0.569189	0.328178	1.28188	1.62996	1.71912	0.765662	0.473835	0.511436
LOC_Os01g27480	0	0	0	0	0	0	0.051821	0.0551918	0.206833	0	0	0	0.345867	0.13904	0.046486	0.0463924	0.090165	0.0453429	0.137342	0	0.0902752	0	0	0
LOC_Os01g27520	6.09851	6.08367	6.24532	6.50347	6.58683	6.58671	6.56583	6.57492	6.58722	6.70941	6.49809	6.42564	6.42682	6.3606	6.14332	6.45394	6.37394	6.40185	6.25877	6.28423	6.33651	6.6771	6.57169	6.49324
LOC_Os01g27530	0.680669	0.586321	0.759992	0.337557	0.219662	0.682806	0.101845	0.34821	0.300098	0.256508	0.131862	0.131967	0.655987	0.800684	0.607808	0.477318	0.255169	0.684046	0.262738	0.215564	0.331468	0.593784	0.473835	0.372456
LOC_Os01g27560	0	0	0	0.046773	0	0	0	0	0	0	0	0	0	0	0	0	0	0.0453429	0	0	0	0	0	0
LOC_Os01g27590	1.40118	1.22472	1.25518	1.78175	1.55613	1.49353	2.3494	2.44511	2.50159	1.46009	1.69294	1.60571	1.6002	1.40734	1.1872	1.56597	1.96426	1.67945	2.03428	1.93974	2.00096	1.49264	1.31637	1.51879
LOC_Os01g27600	0	0	0.0468722	0	0	0	0	0	0	0	0	0	0	0	0	0	0	0	0	0	0	0	0	0
LOC_Os01g27630	0.416769	0.222975	0.481583	0.299436	2.22772	0.931977	0	0.34821	0.054554	0.175969	0.327938	0.291017	0	0	0	0.637425	0.746025	0.740277	0	0	0.175233	0.131557	0.57143	0.258663
LOC_Os01g27650	0.851074	0.822799	0.815188	1.08431	1.16986	0.977034	0.964129	0.953029	1.49123	1.00385	0.992021	0.969284	0.655987	1.10206	0.755037	1.58181	1.31227	1.18722	0.764801	1.27393	0.631218	1.37365	1.04907	1.41638
LOC_Os01g27680	0	0	0	0	0	0	0.051821	0	0	0	0	0.0453437	0	0	0	0	0	0	0	0	0	0	0	0
LOC_Os01g27690	0	0	0	0	0	0	0	0	0	0.0906655	0	0	0	0	0	0	0	0	0	0	0	0	0	0
LOC_Os01g27700	1.50698	1.52203	1.55991	0	0	0	1.32162	0.209127	0.824369	0.0460449	0	0	0	0.047851	0	0.0463924	0	0	0	0.255065	0.0458436	0	0.0905817	0
LOC_Os01g27720	4.65434	4.7025	4.69668	5.1946	5.0546	5.11488	4.61135	4.44012	4.15089	4.90967	4.88832	4.88482	4.78041	4.63476	4.73732	4.88407	5.22519	5.21378	4.69131	4.36885	4.52276	4.95767	5.0743	5.17724
LOC_Os01g27730	5.73107	5.68863	5.72912	6.37591	6.06144	6.41213	5.55484	5.73382	5.52153	6.24384	6.2809	6.22781	5.82631	5.77139	5.84106	6.2342	6.69811	6.48955	5.2849	5.28544	5.47855	6.19148	6.1967	6.36162
LOC_Os01g27740	5.08708	5.09283	5.03422	5.46597	5.40973	5.4315	4.89817	4.95004	5.21374	4.70784	4.86955	4.85329	5.52268	5.9777	6.24461	5.68987	5.53713	5.3723	5.18545	5.28782	5.2565	5.10235	5.13009	5.07449
LOC_Os01g27750	5.97105	5.95432	6.01425	5.47348	5.57413	5.31678	6.41137	5.94215	6.25002	6.23393	6.45572	6.49112	6.19908	5.72431	4.85463	5.12062	5.04246	5.37563	6.14664	6.05726	6.1673	6.14811	6.07232	6.06707
LOC_Os01g27760	0	0	0.0468722	0	0	0	0	0	0	0	0	0	0.0480469	0	0	0	0	0	0.0472483	0	0	0	0	0.0464607
LOC_Os01g27770	1.62134	1.83751	1.85152	0.26028	0.259848	0.203282	0.791981	1.09148	1.18381	0.721253	0.252674	0.252868	0.884878	1.29286	1.34431	0.371965	0.403224	0.467948	1.22137	1.02248	1.13396	0.653381	0.439779	0.576207
LOC_Os01g27834	0	0	0	0	0.0466896	0	0	0.0551918	0	0	0	0	0.0480469	0	0	0.0463924	0.0457868	0	0	0.0901259	0	0	0	0
LOC_Os01g27860	0.303874	0.263714	0.300019	0.410904	0.51359	0.240715	1.09339	0.514975	1.10845	0.721253	0.399469	0.625544	0.716704	0.490249	0	0.297198	0.437979	0.740277	0.0472483	0.293513	0.133379	0.738401	0.369156	0.335513
LOC_Os01g27880	6.08861	5.98586	6.05494	5.27292	5.4153	5.36419	8.21849	7.92236	7.93268	4.20283	4.49811	4.61657	5.75754	5.44938	4.98565	4.51285	4.90637	5.00729	8.61587	8.57722	8.56241	4.63071	4.77641	4.90518
LOC_Os01g27890	1.07402	1.43552	1.35167	1.44015	1.25185	1.47794	0.880621	0.591645	0.760165	0.907373	0.433947	0.399761	2.04107	1.61219	1.30661	2.8033	1.77334	1.60569	1.11452	1.11126	0.977169	1.50886	0.662839	0.962823
LOC_Os01g27940	5.46728	5.40429	5.45713	5.66835	5.59294	5.57396	5.38342	5.35245	5.44574	5.37862	5.35437	5.19506	5.73111	5.90811	6.0286	5.7026	5.67827	5.55192	5.4133	5.52341	5.36446	5.46033	5.4281	5.41823
LOC_Os01g27990	4.26708	4.24671	4.28731	4.38336	4.62733	4.30914	4.27496	4.28715	4.65986	4.94047	4.57736	4.48699	4.42999	4.11175	3.72046	4.37195	4.05092	4.29148	4.48372	4.68852	4.42206	4.67632	4.45698	4.2405
LOC_Os01g28030	1.8123	1.60364	1.42448	0.0920771	0.219662	0.0430126	0.596472	0.628504	0.824369	0.474221	0.131862	0.173404	1.1278	0.71436	0.726769	0.25831	0.255169	0.0893039	0.518836	0.773231	0.538054	0.327228	0.369156	0.607534
LOC_Os01g28050	0.0475293	0.0474373	0.0468722	0	0.0466896	0.0430126	0	0.0551918	0	0	0	0.0453437	0	0	0	0	0.090165	0	0	0	0	0.0451983	0.0460016	0.0914718
LOC_Os01g28089	0.303874	0.416057	0.300019	0	0	0	0.729709	0.591645	0.824369	0	0.0453063	0	0.183274	0.13904	0	0.0463924	0	0	0.0472483	0.630346	0	0.0451983	0	0.0914718
LOC_Os01g28134	1.77042	1.50514	1.5106	1.34978	1.40305	1.3295	1.25686	1.24178	0.915616	2.31874	2.80686	2.67717	1.76739	1.74875	1.84276	1.86672	1.52118	1.60569	1.35881	1.27393	1.19627	1.40866	1.7084	1.59892
LOC_Os01g28150	3.04755	3.03332	3.0812	4.1273	4.16506	3.98172	3.27862	3.44179	3.30776	3.63784	3.9196	3.96564	3.17947	3.08521	3.08171	3.59044	3.86228	3.81011	3.47519	3.41105	3.36888	3.742	3.8909	3.9449
LOC_Os01g28184	0	0	0	0	0	0	0	0	0	0	0	0	0	0	0	0	0	0	0.180363	0	0	0	0	0
LOC_Os01g28290	0	0	0	0	0.0466896	0.0430126	0	0.10835	0.054554	0	0	0	0	0	0	0	0	0	0	0.133162	0.0458436	0	0	0
LOC_Os01g28450	0	0	0	1.72536	2.46106	1.50896	2.63071	2.9242	2.56873	1.44298	3.79582	3.92376	0.526306	0.13904	0	0.177239	2.42907	2.19408	2.11411	1.89043	1.71912	1.50886	3.06818	2.29121
LOC_Os01g28474	0.138134	0	0.136282	0.26028	0.0919155	0.203282	0.196972	0.209127	0.585918	0.0906655	0.131862	0.213683	0.225672	0.382408	0.258794	0.0463924	0.175025	0.131965	0.0472483	0.0457666	0.175233	0.0451983	0.0905817	0.0914718
LOC_Os01g28500	0.521468	0.451755	0.220472	0.0920771	0	0.0430126	0.242282	0.159618	0	0	0.0453063	0.0453437	0.183274	0.047851	0	0	0	0	0.450184	0.330962	0.215906	0.0890235	0	0.0464607
LOC_Os01g28510	0	0	0	0	0	0	0.101845	0	0	0	0	0	0	0	0	0	0	0	0	0	0	0	0	0
LOC_Os01g28520	0	0	0	0	0	0	0.242282	0.303323	0.344563	0	0	0	0	0	0	0	0	0	0	0	0	0	0	0
LOC_Os01g28540	1.75619	1.9665	1.97784	1.31199	0.785448	1.49353	0.851675	0.923671	1.02894	1.51023	1.63485	1.51191	1.69379	2.33539	2.75774	1.4326	1.27431	1.10395	0.551974	0.689209	0.801235	0.869832	1.13671	1.03373
LOC_Os01g28580	1.40118	1.32437	1.25518	0.730346	0.670893	1.04209	1.48133	2.40318	2.77774	0.749357	0.625119	0.595373	1.14999	0.908292	0.987242	0.781525	1.08991	0.767591	1.20063	1.56858	1.43893	0.398624	0.602548	0.511436
LOC_Os01g28590	0	0	0	0.046773	0.0466896	0	0.051821	0	0.054554	0	0	0	0.0945451	0.18256	0	0	0	0	0	0.0457666	0	0	0	0
LOC_Os01g28600	2.67637	2.72592	2.644	4.46096	4.60605	4.46158	3.3528	3.54179	3.17247	4.97658	5.27695	5.25177	3.23241	3.07369	2.92258	4.15093	4.45468	4.52748	3.72082	3.46679	3.58225	5.26879	5.16569	5.14023
LOC_Os01g28660	0	0	0	0	0.0466896	0	0	0	0	0	0	0.0893055	0	0	0	0	0	0	0	0	0	0	0	0
LOC_Os01g28680	7.39919	7.43003	7.4187	6.44138	6.05289	6.50879	8.60335	8.55398	8.96409	5.87115	5.73227	5.93136	7.93759	7.73555	7.38165	7.01275	6.16551	6.07491	7.90752	8.39914	8.15625	6.31484	5.90611	5.97924
LOC_Os01g28690	3.00002	2.99149	3.09241	3.70713	3.72996	3.70539	2.76872	2.90179	2.90937	3.20241	3.26028	3.31326	2.69733	3.35619	3.58923	3.29623	3.67101	3.34532	2.86636	2.71013	2.71931	2.90541	2.97613	2.9343
LOC_Os01g28710	0.0475293	0.0474373	0	0	0.0466896	0.203282	0	0.10835	0	0	0.0453063	0	0	0	0.046486	0	0.0457868	0.0453429	0.0472483	0	0.0458436	0.0451983	0	0.0464607
LOC_Os01g28730	3.49601	3.60067	3.47742	1.68157	2.00937	1.72246	3.19466	3.1181	3.37361	2.13921	1.99957	1.98892	2.8876	2.78695	2.44719	2.43609	1.96426	1.79014	3.02228	3.06157	2.8348	2.25918	1.84478	2.0503
LOC_Os01g28790	8.98818	8.98962	8.99505	5.01659	4.65396	5.79372	6.66951	7.28517	7.13609	7.31584	6.78817	7.39551	5.56767	6.3155	6.44444	6.61604	5.63118	6.70134	4.40882	5.01044	4.57646	7.37708	6.5529	6.97491
LOC_Os01g28810	0.138134	0.263714	0.136282	0	0.0919155	0.0430126	0.150192	0.256994	0.157838	0.175969	0.0453063	0	0.0480469	0.265849	0.135192	0	0	0	0.0929981	0	0.0902752	0.0890235	0.133825	0.0464607
LOC_Os01g28840	2.27851	2.20482	2.51659	0.178629	1.31043	0.478629	2.56089	3.09195	3.05697	1.89692	0.992021	0.767602	1.21457	0.984038	1.24814	1.22642	1.15403	1.35867	2.0225	1.70319	1.78818	1.80006	1.52566	2.01569
LOC_Os01g28850	0	0	0	0	0	0	0	0	0	0	0	0	0	0	0	0	0	0.0453429	0	0	0	0	0	0
LOC_Os01g28930	0	0.0474373	0.0922694	0	0	0	0	0	0.157838	0	0.0453063	0	0.0480469	0	0.046486	0.0463924	0	0	0	0.0457666	0	0	0	0.0464607
LOC_Os01g28980	1.85299	1.66575	1.86466	1.97553	2.05577	1.84904	1.75583	1.80563	1.27852	1.77917	1.22644	1.41159	1.96803	1.62802	1.73335	1.90499	2.33077	2.0233	1.87317	1.73147	1.95364	1.74633	1.7084	1.59892
LOC_Os01g28989	6.57112	6.54577	6.60967	6.70328	6.53199	6.75542	6.55577	6.30083	6.67363	6.20441	6.13332	6.06328	7.08369	7.45106	7.5759	7.0805	6.69407	6.59004	7.09661	7.2026	7.18598	6.29918	6.10867	6.21742
LOC_Os01g29104	0.416769	0.341895	0.611991	0	0	0.164853	0.524936	0.256994	0.85543	0.0460449	0	0	0.383806	0.18256	0.335679	0.0463924	0.255169	0.213679	0.551974	0.215564	0.175233	0.131557	0.0905817	0
LOC_Os01g29110	0	0	0	0	0	0	0	0	0	0	0	0	0	0	0	0	0	0.0893039	0	0	0	0	0	0
LOC_Os01g29150	2.5082	2.18375	2.54951	0.967614	1.10516	1.2213	1.6251	1.26538	1.25542	1.54271	0.654656	0.896917	1.79581	1.58001	2.07353	1.3238	1.17479	0.969271	1.94977	2.03359	1.92939	1.26322	1.17861	1.10131
LOC_Os01g29180	3.68068	3.61255	3.68428	4.17282	4.15444	4.11871	3.86477	3.74428	3.8297	3.99553	3.86694	3.85857	3.77601	4.01275	4.02614	4.06903	3.99074	3.85855	4.23608	4.20455	4.26376	3.99619	3.77958	3.80665
LOC_Os01g29210	0	0	0	0	0.0919155	0.0847799	0.101845	0.159618	0	0.133947	0.089233	0.131967	0.0945451	0	0	0.0913394	0.0457868	0.173401	0.0929981	0.0901259	0.0458436	0.0890235	0.0460016	0.135121
LOC_Os01g29220	3.0822	3.07969	2.98218	3.81914	3.24082	4.00638	3.26221	3.91064	4.59002	2.51976	2.9023	3.24202	4.59272	5.04751	4.75492	4.93735	3.82994	3.62464	3.47087	4.32545	3.76466	3.73856	3.18586	3.43979
LOC_Os01g29230	7.15084	7.1347	7.21188	7.20879	6.9662	7.33255	7.10777	7.43931	8.02735	6.10324	6.34854	6.35762	8.11389	8.57862	8.63704	8.21008	7.11136	6.77216	7.3102	7.91325	7.73095	6.92809	6.4981	6.61577
LOC_Os01g29240	0	0	0.0922694	0	0.0466896	0	0	0	0	0	0.173267	0.131967	0	0	0	0	0	0	0.222138	0	0	0.0890235	0	0
LOC_Os01g29280	4.03624	3.84844	3.78449	1.40468	0.916926	1.64081	4.08595	3.52723	3.65975	1.95841	2.33674	2.16358	2.74184	1.65916	0.408673	1.7026	1.33088	2.34677	1.15822	1.53688	1.23636	2.20045	2.07299	2.65581
LOC_Os01g29330	5.56952	5.49155	5.50722	2.99744	2.197	3.16823	5.87736	4.90381	5.02856	3.47066	3.82209	3.82646	4.39791	3.55969	1.81618	4.88885	3.81017	4.65362	2.16854	3.05599	2.63933	4.13854	3.7659	4.15826
LOC_Os01g29390	4.08261	3.97957	4.0577	4.29409	4.62348	4.42343	5.47286	5.21531	5.20321	4.15898	4.25464	4.32176	4.04526	3.90969	3.65446	3.93057	4.10869	4.34912	5.08148	4.89171	5.01858	4.27523	4.3939	4.58544
LOC_Os01g29409	3.9482	4.02471	4.01413	4.52017	4.73103	4.55183	4.83487	4.79046	5.11131	4.58456	4.58505	4.61469	4.64832	4.71845	4.65533	4.79686	4.24986	4.26776	4.8159	5.01476	5.02289	4.73784	4.43985	4.49201
LOC_Os01g29430	3.25412	3.11908	3.08682	3.50422	3.33787	3.37595	3.69591	3.80189	4.4672	2.7803	2.90844	2.99286	4.19414	4.1858	4.21605	4.25583	3.50474	3.36333	3.67267	4.3823	4.184	3.35463	2.85861	2.8904
LOC_Os01g29469	4.33809	4.23139	4.20704	4.64891	4.68934	4.68339	4.07972	3.90313	3.62862	4.50231	4.57929	4.65913	3.80776	3.63212	3.94565	4.06903	4.30503	4.28441	4.17358	3.61077	3.91427	4.63257	4.58519	4.6934
LOC_Os01g29507	0.223382	0.222975	0.300019	0.337557	0.374098	0.0430126	0.196972	0.209127	0.585918	0.175969	0.252674	0.328184	0.225672	0.419258	0.218759	0.543507	0.403224	0.173401	0.222138	0.174951	0.175233	0.363368	0.473835	0.177488
LOC_Os01g29600	0	0	0	0.0920771	0	0	0	0	0	0	0	0	0	0	0	0	0.0457868	0	0	0	0	0	0	0
LOC_Os01g29610	1.30668	1.48805	1.275	2.26976	2.38134	2.34639	1.59048	1.72283	1.8715	1.72359	1.6049	1.54386	2.24034	2.28636	1.95668	2.53702	2.27419	2.07887	1.89916	2.10018	2.13425	1.99695	1.57356	1.65996
LOC_Os01g29640	0	0	0	0	0	0.0430126	0	0	0	0	0.089233	0	0.0945451	0	0	0	0	0.0453429	0	0	0	0.0451983	0.133825	0
LOC_Os01g29690	0	0	0	0	0	0	0	0	0.054554	0	0	0	0	0.047851	0	0	0	0	0	0	0	0.0451983	0	0.0464607
LOC_Os01g29710	0	0	0	0	0	0	0	0	0	0	0	0	0	0	0	0.0463924	0	0	0	0	0	0	0	0
LOC_Os01g29740	2.71368	2.99149	2.81623	3.44434	3.32372	3.38433	3.44773	3.25993	3.35743	3.48326	3.22133	3.21747	2.97096	2.84904	3.07612	3.33879	3.36724	3.39433	3.21046	3.05038	3.1916	3.24267	3.48619	3.43106
LOC_Os01g29780	0.0935426	0.0474373	0.0468722	0.0920771	0.0919155	0.0847799	2.318	1.80563	2.55933	0.0460449	0.089233	0.0453437	0	0.047851	0	0.0463924	0.0457868	0	0.0929981	0.0901259	0.0458436	0	0	0.0464607
LOC_Os01g29804	2.9	2.91682	3.10908	1.12847	1.16986	1.02073	1.48133	1.52199	1.58687	1.22012	1.14554	1.10396	1.7384	2.53326	2.81257	1.82741	1.27431	1.3406	1.46701	1.6597	1.63163	1.03578	0.906731	0.986847
LOC_Os01g29820	4.60356	4.52117	4.5998	4.35576	4.32514	4.62797	4.61566	4.71321	5.1804	4.31756	4.00521	4.19923	5.13346	5.20089	4.96916	4.94503	4.46735	4.50534	5.00278	5.23694	5.25406	4.50087	4.15506	4.14231
LOC_Os01g29830	4.35943	4.29665	4.32583	4.6752	4.20163	4.39258	3.26221	3.48765	3.37897	4.38852	4.17789	4.20922	4.346	4.89888	5.22677	4.8952	4.64706	4.24608	3.84967	3.81289	3.83489	3.99042	3.93129	3.98123
LOC_Os01g29840	0	0	0	0.046773	0	0	0	0	0	0	0	0	0	0	0	0	0	0.0453429	0	0	0	0	0	0
LOC_Os01g29860	0	0	0	0	0	0	0	0	0	0	0	0	0	0	0	0	0	0	0.0472483	0	0	0	0	0
LOC_Os01g29870	1.89257	1.68087	1.52722	0.579449	0.966336	0.954682	1.3836	0.767188	0.944793	0.540056	0.252674	0.399761	1.39259	1.64368	1.38105	0.937362	0.826927	0.56455	1.48428	1.34886	1.52237	0.710614	0.720711	0.638195
LOC_Os01g30950	0	0	0	0	0	0	0.051821	0	0.054554	0	0	0	0	0	0	0	0	0	0	0	0	0	0	0
LOC_Os01g31010	0.264189	0.379452	0.178991	0	0.374098	0.0847799	0.051821	0	0.206833	0.332788	0.46762	0.364416	0.624643	0.45519	0.177581	0.134928	0.0457868	0.0453429	0	0	0	0.466653	0.256284	0.218647
LOC_Os01g31040	0.680669	0.341895	0.515307	0.178629	0.135767	0.569693	0.561148	0.553819	0.915616	0.133947	0	0.173404	0.491978	1.056	1.12358	0.985779	0.331095	0.291013	0.0929981	0.471737	0.505613	0.43304	0.175811	0.218647
LOC_Os01g31050	0	0	0	0	0	0	0	0	0.10712	0	0	0	0	0	0	0.0463924	0	0	0	0	0	0	0	0
LOC_Os01g31110	4.34998	4.47204	4.52728	5.11178	5.13782	5.13615	4.77253	4.80664	4.86838	4.76746	4.89142	5.01018	4.50292	4.67721	4.69234	4.91565	4.87024	4.82754	4.67448	4.64085	4.69089	4.8567	4.81345	4.88934
LOC_Os01g31120	0.0475293	0	0	0.514374	0.0466896	0.347514	0.286213	0.391743	0.387698	0.175969	0.089233	0.131967	0.0480469	0.047851	0.046486	0.371965	0.133219	0.291013	0.180363	0.255065	0.175233	0.0451983	0.175811	0.0464607
LOC_Os01g31140	0	0	0	0.046773	0	0.0430126	0.150192	0	0	0	0	0	0	0	0.046486	0.0463924	0	0.173401	0	0	0	0.0890235	0.0460016	0
LOC_Os01g31170	0	0.0474373	0	0	0	0	0	0	0	0	0	0	0	0	0	0	0	0	0	0	0	0	0	0
LOC_Os01g31210	0	0	0	0	0	0	0	0	0	0	0	0	0	0	0	0	0	0	0.0472483	0	0	0	0	0
LOC_Os01g31220	4.90069	4.79052	4.72937	4.67706	4.73282	4.67316	4.94345	5.00714	5.19261	4.88929	4.82153	4.73374	4.63659	4.6848	4.57237	4.8403	4.40504	4.51746	4.75495	4.74163	4.69808	4.70653	4.74712	4.52315
LOC_Os01g31270	0.0475293	0	0	0	0	0.164853	0	0	0	0	0	0	0.183274	0	0.135192	0	0	0.921432	0.0472483	0	0	0.0451983	0	0.0914718
LOC_Os01g31280	0	0	0	0	0	0	0	0	0	0	0	0	0.0945451	0	0	0	0	0	0	0	0	0	0	0
LOC_Os01g31360	7.49069	7.46703	7.50464	7.71863	7.6216	7.74405	6.59232	6.16864	6.59414	6.86401	7.13974	7.05626	7.67852	7.77518	7.80103	7.19142	7.16971	7.01516	6.80859	7.26893	7.03611	7.2459	7.22326	7.29115
LOC_Os01g31370	5.83884	5.82162	5.85956	1.12847	1.27164	1.53932	3.82437	3.80994	3.73684	1.99408	2.07797	2.39137	1.72368	1.44356	0.963212	1.56597	1.19525	1.69376	1.13653	1.19488	1.13396	1.60255	1.65002	2.46375
LOC_Os01g31460	0	0	0	0	0	0	0	0	0	0	0	0	0	0	0	0	0	0	0	0	0	0.0451983	0	0
LOC_Os01g31470	4.92952	5.01293	5.0196	5.55764	5.60858	5.45955	5.11617	5.29628	5.48351	5.28932	5.39978	5.41073	5.50342	5.58022	5.62258	5.79635	5.40503	5.27929	5.24366	5.38449	5.29022	5.38542	5.31523	5.25225
LOC_Os01g31480	0.138134	0.137874	0.0468722	0	0	0	0	0	0	0	0	0	0.0480469	0.0941656	0	0.134928	0	0	0.0472483	0.0457666	0.0458436	0	0	0.0464607
LOC_Os01g31494	0.710504	0.341895	0.673025	0.918157	1.16986	0.682806	1.5001	1.50226	1.72782	0.295152	0.399469	0.53307	1.27638	1.79154	1.59945	1.10016	0.852917	0.399755	1.73572	1.45444	1.63163	0.710614	0.776351	0.177488
LOC_Os01g31560	0	0	0	0	0	0	0	0	0	0	0	0	0.0480469	0	0	0	0.0457868	0.0453429	0	0	0.0458436	0	0	0
LOC_Os01g31570	0.0935426	0.0933643	0.0922694	0	0	0	0	0.303323	0.206833	0	0	0	0	0	0	0	0	0.0893039	0	0	0	0.0890235	0	0
LOC_Os01g31580	4.99007	4.9044	4.96116	5.55056	5.49532	5.4929	5.01046	4.92433	5.13365	5.2119	5.12565	5.03989	5.24459	5.32016	5.38889	5.7904	5.50368	5.40311	5.00577	5.22952	5.14902	5.20798	5.24055	5.19152
LOC_Os01g31610	3.88746	3.77988	3.73883	3.30699	3.19491	3.35049	3.34243	3.49765	3.40544	3.59976	3.54686	3.44176	3.46256	3.43028	3.30367	3.52642	3.3121	3.47111	3.48809	3.36214	3.39569	3.70022	3.46941	3.60022
LOC_Os01g31629	4.12199	3.98567	3.99931	3.91995	4.06938	3.92824	4.185	4.31286	4.18491	4.34314	4.11553	3.93886	4.02439	3.83325	3.81076	3.99408	4.13276	3.72906	4.1221	3.92734	3.93269	4.23191	3.99717	4.09336
LOC_Os01g31680	4.04797	4.03357	3.99334	4.67334	4.47349	4.61377	3.64198	3.75682	3.55011	4.31521	4.17024	4.16369	3.86923	4.25369	4.72487	4.5004	5.03822	4.76454	3.91163	3.88075	3.80854	4.33105	4.45271	4.53542
LOC_Os01g31690	7.12754	7.14768	7.10277	4.19894	3.29016	5.76511	4.15865	2.25783	3.33005	6.37308	5.98643	5.82974	6.80832	7.80333	8.49996	5.80312	4.85425	3.63209	3.68018	2.28327	3.34616	4.3173	4.98856	5.9079
LOC_Os01g31714	0	0	0	0	0	0	0	0	0	0	0	0	0	0	0	0	0.0457868	0	0	0	0	0	0	0
LOC_Os01g31760	0	0.0474373	0.0468722	0	0	0	5.27177	5.77755	5.58545	0	0	0	0	0	0	0	0	0	0.0472483	0.0457666	0.0902752	0	0.0460016	0
LOC_Os01g31770	5.72011	5.80015	5.69642	5.72517	5.66579	5.75867	5.54017	5.49524	5.27963	5.72843	5.67036	5.66883	5.61329	5.62527	5.77185	5.62734	5.70883	5.62093	5.53638	5.46355	5.55088	5.76981	5.86339	6.02564
LOC_Os01g31780	0.223382	0.0933643	0.136282	0.0920771	0.0466896	0.0430126	0	0	0	0	0	0.0453437	0	0.047851	0.258794	0	0	0.0453429	0	0	0.0458436	0.0890235	0	0.135121
LOC_Os01g31800	4.22894	4.23396	4.28975	1.01543	1.34819	1.14438	2.71348	3.37828	2.887	2.8272	1.10332	1.59049	2.38765	2.18301	1.94446	2.10454	1.8909	2.65538	3.34417	3.67407	3.37787	2.81043	2.25047	2.60238
LOC_Os01g31810	6.10485	6.07082	6.01498	5.78589	5.72978	5.9353	6.12349	5.92466	6.34678	5.45207	5.32022	5.3701	6.69736	6.98323	7.00063	6.43826	5.82745	5.71075	6.51183	6.70239	6.57942	5.7219	5.48139	5.53179
LOC_Os01g31850	0.0475293	0	0	0	0	0.0430126	3.33722	4.1481	3.44171	0.0460449	0.089233	0.0893055	0	0.0941656	0	0.407944	0.0457868	0.131965	0.222138	0.330962	0.215906	0.0890235	0.0460016	0.0464607
LOC_Os01g31870	6.19401	6.16119	6.18112	6.64034	6.67306	6.64502	6.61994	6.49172	6.84107	6.51592	6.78233	6.81863	6.6765	6.7157	6.60447	6.9474	6.55752	6.45164	6.62321	6.85399	6.794	6.82414	6.62571	6.6775
LOC_Os01g31910	0.181387	0.181052	0.0922694	0	0	0	0	0	0	0	0	0	0	0.382408	0.135192	0	0	0	0	0	0	0	0	0
LOC_Os01g31920	0	0.0474373	0.0922694	0.26028	0.479961	0.203282	0.150192	0.10835	0.054554	0.2168	0.252674	0.131967	0	0	0	0	0.215654	0.173401	0.0929981	0.133162	0.0902752	0.252113	0.439779	0.0914718
LOC_Os01g31930	0	0	0	0	0	0	0.051821	0	0	0.0460449	0	0	0	0	0	0	0.0457868	0.0453429	0	0	0	0.0451983	0	0.0464607
LOC_Os01g31940	2.04086	2.32519	2.03708	3.56172	3.54313	3.46166	4.22505	4.95186	4.81012	3.42347	2.7736	2.90334	3.51905	3.69733	3.35537	4.09685	3.49239	3.77016	5.01916	5.01907	4.72122	3.9224	3.50278	3.29336
LOC_Os01g31980	5.80294	5.85367	5.84886	6.40985	6.48031	6.23391	6.36027	6.1896	6.2405	6.49843	6.43884	6.43259	6.06904	5.83072	5.39788	5.56795	6.08966	5.95974	6.18741	6.00319	6.05619	6.45907	6.48772	6.46519
LOC_Os01g32080	7.12754	7.19123	7.13973	7.40528	7.58129	7.40724	7.41683	7.28589	7.41452	7.07164	6.94767	6.83244	7.24665	6.99777	6.75465	7.26254	7.18482	7.13896	7.43536	7.32104	7.39856	7.07425	7.091	6.99504
LOC_Os01g32090	2.23811	2.16236	2.26232	2.52232	2.70617	2.45389	2.50622	2.45541	2.59657	2.667	2.45896	2.45995	2.24034	2.52483	2.11774	2.81003	2.52917	2.71271	2.63851	2.46268	2.48148	2.41365	2.49394	2.51422
LOC_Os01g32100	0.0935426	0.0474373	0	0	0	0	0	0	0	0	0	0	0	0.047851	0	0	0	0	0	0	0	0	0	0
LOC_Os01g32120	2.57459	2.43628	2.59753	3.63625	3.93932	3.67152	2.68094	2.88666	2.93868	3.18193	2.54033	2.50122	2.15515	2.01262	1.59945	3.19175	3.7283	2.88473	3.72446	3.41977	3.40011	2.78401	2.9582	2.46375
LOC_Os01g32130	4.36413	4.37776	4.32583	4.54888	4.15444	4.57766	3.897	4.08652	3.62412	4.26255	4.0392	4.01776	3.93139	4.01877	4.05485	4.083	4.66183	4.58427	3.88911	3.68856	3.96288	4.50896	4.4591	4.65456
LOC_Os01g32140	0	0	0	0	0	0	0	0	0	0	0	0	0	0	0.046486	0	0	0	0	0	0	0	0	0.0914718
LOC_Os01g32150	0	0	0	0	0	0	0	0.0551918	0	0	0	0	0	0	0	0	0	0	0	0	0	0	0	0
LOC_Os01g32160	0.877616	0.849808	0.611991	0.26028	0.0466896	0.164853	0.101845	0	0.10712	0.0460449	0	0	0.183274	0.13904	0	0.443048	0.215654	0.213679	0.302226	0	0.368019	0.131557	0.0905817	0.258663
LOC_Os01g32170	2.88044	2.86481	3.0061	3.02105	2.79089	2.95957	2.98408	3.21217	3.15385	2.99505	3.11379	3.02717	3.02598	3.0679	3.03059	3.38013	2.79353	2.96951	2.85976	3.26391	3.19669	2.94768	2.74467	2.78473
LOC_Os01g32184	3.99744	3.84844	3.95392	4.15691	4.19387	4.19935	3.73606	3.49765	3.77795	3.83104	3.9196	3.78696	4.2127	4.76572	5.02246	4.56158	4.38291	4.18661	3.86624	4.03053	4.08592	4.16438	3.90968	3.95711
LOC_Os01g32200	0	0	0.0922694	0	0	0.0430126	0.150192	0.209127	0	0	0.089233	0	0.0945451	0.047851	0	0.0463924	0	0.0453429	0.0472483	0.293513	0.133379	0	0.175811	0
LOC_Os01g32259	3.62302	3.76577	3.7495	4.17808	4.06371	4.46948	4.17627	3.77748	3.782	3.77061	3.92263	3.82646	4.21534	4.4129	4.63836	4.75033	4.21271	4.34005	3.9275	3.60696	3.95989	3.66083	3.79313	3.9961
LOC_Os01g32270	0	0	0	0	0	0	0	0	0	0	0	0	0.0945451	0	0	0	0	0	0	0	0	0	0	0
LOC_Os01g32280	5.26852	5.16585	5.15947	5.18156	5.07445	5.21231	4.79171	4.60409	4.37375	5.04479	4.74807	4.81617	4.93534	4.95329	4.8917	4.94043	5.34334	5.20756	4.85957	4.53251	4.85761	5.23139	5.3896	5.35503
LOC_Os01g32300	6.06065	6.12503	6.10425	6.32582	6.12333	6.21582	5.67744	5.59639	5.38451	6.09915	6.05449	6.04665	5.97275	6.17308	6.54095	6.18709	6.40666	6.34121	5.78833	5.725	5.83251	6.11405	6.08545	6.19439
LOC_Os01g32330	6.35968	6.43141	6.39944	7.92832	7.82698	8.00882	6.49681	6.11039	5.90878	7.30671	7.14496	7.23843	5.79849	5.93539	5.9398	7.21858	7.89115	7.79737	7.43674	7.00463	7.16698	7.13235	7.4914	7.74452
LOC_Os01g32350	4.88932	4.6988	4.86797	4.68448	4.69484	4.65768	4.19079	4.16702	4.04709	4.70605	4.46931	4.63523	4.89814	4.88742	4.94636	4.82208	4.63212	4.72677	4.09425	4.2345	4.12115	4.78523	4.442	4.55764
LOC_Os01g32364	4.47475	4.48932	4.39992	4.93968	4.71847	4.68169	5.95341	6.45564	6.27034	4.20537	3.9937	4.04033	4.15354	4.32096	4.40853	4.36968	4.58056	4.25093	5.84875	4.93035	5.47122	4.28939	4.49686	4.64138
LOC_Os01g32380	4.20556	4.13312	4.20187	1.96339	2.02111	2.13404	3.54587	3.693	3.10945	3.33814	3.23117	3.50804	1.08238	1.68965	2.03946	3.37559	2.7527	3.50396	1.56766	2.14292	1.7049	2.98875	2.56676	3.18331
LOC_Os01g32439	1.9311	1.8905	1.74185	2.13555	1.82077	2.28501	2.46858	2.77602	2.51138	2.09609	1.86706	1.84247	1.67861	1.64368	1.84276	2.31814	2.28378	2.43459	2.18975	2.85214	2.60911	2.0753	2.10594	2.18099
LOC_Os01g32450	0	0	0	0	0	0	0.150192	0	0	0	0	0	0	0	0	0	0	0	0	0	0	0	0	0
LOC_Os01g32460	3.05919	3.21568	2.99419	0.786547	0.546453	0.478629	4.1014	4.30149	4.07704	1.8327	0.767103	1.10396	1.10527	1.18999	0.258794	1.67334	1.08991	1.28497	2.5179	3.29267	2.60146	1.73258	1.47611	1.07913
LOC_Os01g32490	0	0	0.0468722	0	0	0	0	0	0	0	0	0	0	0.0941656	0.046486	0	0	0	0	0	0	0	0	0
LOC_Os01g32510	0.0475293	0	0	0.136002	0	0	0.051821	0.209127	0.157838	0.0906655	0	0	0.420772	0.6538	0.478151	0.0913394	0.0457868	0.0453429	0.180363	0.852629	0.600827	0.131557	0	0
LOC_Os01g32560	1.30668	1.43552	1.29455	0	0	0	0.410507	0.664445	0.344563	0.133947	0.173267	0.0453437	0.0480469	0	0	0.134928	0.0457868	0.0893039	0.0929981	0.174951	0.0902752	0.0451983	0.4049	0.218647
LOC_Os01g32610	0.138134	0.181052	0.136282	0.410904	0.374098	0.2772	0.410507	0.553819	0.726959	0.175969	0.131862	0.173404	0.225672	0.224805	0.177581	0.696803	0.215654	0.213679	0.302226	0.367465	0.331468	0.0451983	0.133825	0
LOC_Os01g32640	2.22783	2.3818	2.25236	0.337557	0.410256	0.240715	1.44303	1.5983	1.85622	0.980332	0.46762	0.434261	1.03548	1.056	1.07955	0.887263	0.505075	0.56455	1.17958	1.55282	1.33198	0.943303	0.748799	0.726453
LOC_Os01g32660	7.3357	7.30935	7.33029	6.9884	6.93939	7.0245	7.653	7.81553	7.56215	6.78856	6.96583	6.98132	6.88183	6.93315	6.85642	6.8342	7.00309	6.91718	6.72661	6.67626	6.69137	6.86725	6.9259	6.99207
LOC_Os01g32670	3.50456	3.31594	3.39377	3.8022	3.87609	3.37173	3.03646	2.64723	2.86427	2.78709	2.81343	2.79468	1.66326	1.4789	0.862876	2.01406	3.51292	3.88373	3.18428	2.80634	2.8478	2.05335	2.56676	2.16002
LOC_Os01g32710	2.17531	1.95411	2.02543	3.20758	3.07615	3.32893	2.29668	2.72587	2.9241	2.06288	2.8458	2.78134	2.82692	2.77278	2.72953	3.33412	3.01111	2.71271	2.28152	2.41116	2.48148	2.68038	2.62853	2.58675
LOC_Os01g32720	5.12635	5.04104	5.05443	5.78416	5.62598	5.6842	5.20181	5.33861	5.57616	5.02481	5.16082	5.17097	5.39032	5.58225	5.72081	5.88439	5.43437	5.41611	5.23348	5.42835	5.449	5.3909	5.22063	5.25472
LOC_Os01g32730	2.86726	2.74043	2.8952	3.01519	3.20009	3.39267	1.8757	2.13513	1.72782	2.87263	3.00333	2.74057	2.54661	3.35144	3.81412	2.98696	3.02261	3.02715	2.01063	2.16382	2.19655	2.77733	2.7723	3.41786
LOC_Os01g32750	5.70259	5.6382	5.65542	6.11429	5.96598	6.14971	5.97287	6.04202	6.08292	5.98264	6.17468	6.21112	5.84428	6.01278	6.00009	6.39578	6.07179	6.13579	5.83535	5.94097	5.91434	6.22194	5.94608	6.02419
LOC_Os01g32770	6.05702	6.05495	6.13169	4.74246	4.99781	5.02119	3.30555	4.54024	4.3163	6.46968	6.42873	6.82027	5.0251	5.15384	5.27881	4.52314	4.46735	5.19126	4.16824	3.82606	3.99828	6.01954	5.67771	5.47666
LOC_Os01g32780	3.66553	3.65528	3.68057	4.59289	5.24557	4.70866	4.17335	3.96208	4.15089	4.5669	4.65065	5.04268	3.38049	3.29307	3.19438	3.82142	4.4225	4.93835	4.38833	4.45618	4.26133	4.48455	4.57346	4.44075
LOC_Os01g32790	4.48773	4.45455	4.59192	5.15912	5.18815	5.14481	4.43475	4.23433	4.21216	5.0798	5.05403	4.99725	4.53277	4.48854	4.60962	4.83205	5.24126	5.07718	4.2763	3.80292	4.16075	5.07128	5.10722	5.15621
LOC_Os01g32800	5.60669	5.54934	5.54648	6.08307	6.26272	6.05701	5.36305	5.45605	5.22865	6.24013	6.22169	6.14366	5.43956	5.419	5.58272	5.68804	6.07456	5.97739	5.5942	5.4033	5.5379	5.8682	6.10596	5.97399
LOC_Os01g32830	1.34523	0.92793	1.08595	0.75872	1.10516	1.27641	0.664628	0.628504	0.760165	0.803975	0.767103	0.684056	0.80324	1.07922	1.41688	0.696803	1.06789	0.595364	0.925156	0.745764	0.904379	0.623891	0.720711	0.544185
LOC_Os01g32840	2.33706	2.24607	2.27222	2.94284	2.67679	2.92549	2.9774	2.9242	3.33005	2.92285	2.64705	2.77463	2.98954	3.28311	3.21488	3.21732	2.93408	2.5254	3.05733	3.17917	3.16588	2.77061	2.695	2.56297
LOC_Os01g32849	1.48988	1.43552	1.62314	0.136002	0.259848	0.0847799	0.964129	0.953029	1.38879	0.332788	0.290797	0.213683	1.29641	1.1685	1.2078	1.00939	0.537488	0.252864	1.28188	1.33049	1.67604	0.531619	0.294898	0.372456
LOC_Os01g32870	5.58168	5.56979	5.4733	5.57171	5.58406	5.63936	5.61959	5.66452	5.72233	5.99369	5.84386	6.0035	5.65849	5.66513	5.46893	5.53376	5.53913	5.64783	5.73522	5.78695	5.80278	5.97425	5.84724	5.7676
LOC_Os01g32880	4.11085	4.19499	4.12204	5.08961	5.05603	4.95517	4.24745	4.28715	4.67082	4.60969	4.54815	4.35591	4.4636	4.53545	4.53414	5.22515	4.65076	4.70221	4.55084	4.70466	4.63762	4.63442	4.42252	4.29443
LOC_Os01g32890	0.264189	0.341895	0.338206	0.26028	0.578583	0.539972	0.596472	0.664445	0.344563	1.00385	0.767103	1.08237	0.491978	0.55791	0.809964	0.606793	0.471917	0.500872	1.13653	0.975957	1.21646	1.14362	1.27833	0.607534
LOC_Os01g32910	0	0	0	0	0	0	0	0	0.054554	0	0	0	0	0	0	0	0	0	0	0	0	0	0	0
LOC_Os01g32920	0.680669	0.6796	0.64283	0.136002	0.0919155	0	0.936826	0.34821	0.470282	0.405237	0.327938	0.213683	0.420772	0.45519	0.0915209	0.371965	0.133219	0.0893039	0.707129	0.660078	0.690145	0.43304	0.633008	0.477926
LOC_Os01g32964	5.73652	5.65361	5.8339	5.38182	5.10373	5.4101	6.46133	6.66749	6.43361	4.96014	4.91144	4.82106	5.55005	5.48458	5.40904	5.63685	5.45573	5.54503	5.74331	5.7785	5.73093	5.20674	5.18381	5.22725
LOC_Os01g32980	4.29443	4.21331	4.11381	4.03751	4.01465	4.21824	4.32847	4.31002	4.36568	3.84413	3.69637	3.70456	4.18611	4.40144	4.34486	4.4387	4.17715	4.11132	4.144	4.15843	4.19422	4.0105	3.91589	3.82675
LOC_Os01g33000	6.11325	6.1181	6.15928	5.78157	5.89757	5.80626	6.03292	5.89472	5.93447	5.41087	5.35212	5.39221	5.0251	4.96268	5.01078	5.39611	5.84536	5.70722	5.37908	5.35866	5.28665	5.34532	5.44965	5.49248
LOC_Os01g33020	4.23151	4.14134	4.18101	3.75721	4.04083	3.67836	4.21087	4.11277	3.82579	4.43035	3.9908	3.97739	3.87922	3.62819	3.44919	3.7705	3.96416	3.75999	4.27133	3.79289	4.06381	4.16438	4.07966	3.96318
LOC_Os01g33030	5.49648	5.45354	5.60736	5.98366	5.65547	5.91373	5.10548	5.15816	4.83954	5.77617	5.78498	5.65244	5.38682	5.59741	5.63024	5.78272	6.3003	6.16754	4.99376	4.87755	4.90191	5.68489	5.86178	5.94975
LOC_Os01g33040	4.06828	3.88807	3.94776	0.410904	1.49009	0.655348	2.30738	3.289	3.05697	2.40077	1.24598	1.03819	2.49555	2.06006	1.8027	2.08245	1.74586	2.0569	2.59942	2.49604	3.29962	2.361	2.41726	2.55496
LOC_Os01g33050	6.77415	6.6938	6.78839	6.56502	6.45511	6.50783	5.66501	5.56226	5.16188	6.28882	6.25823	6.08651	6.336	6.70174	7.25159	6.47211	6.9164	6.63568	6.02652	5.61734	5.7186	5.99311	6.32875	6.30363
LOC_Os01g33060	5.32506	5.37321	5.41532	5.67488	5.70816	5.73755	5.54583	5.63539	5.97834	5.38871	5.57413	5.6219	5.74757	5.84179	5.70187	5.86914	5.48303	5.41827	5.61982	5.80951	5.71505	5.72798	5.52671	5.58981
LOC_Os01g33070	0.0475293	0.0933643	0.220472	0.046773	0.0919155	0.203282	0.101845	0.159618	0.254219	0.133947	0.131862	0.0453437	0.0945451	0.0941656	0.335679	0.218343	0.331095	0.173401	0.0929981	0.255065	0.0458436	0.290159	0.256284	0.218647
LOC_Os01g33080	3.19202	3.19477	3.03545	1.03876	1.14861	0.787692	2.30738	2.49587	2.75321	1.87157	0.767103	0.740287	2.44261	2.32572	2.08471	2.15834	1.5846	1.79014	2.91174	2.75904	3.04693	2.05335	1.61992	1.89392
LOC_Os01g33090	3.01205	2.99149	2.97007	1.33101	1.42089	1.38069	3.28404	2.69145	3.14759	2.55999	1.85439	1.4288	3.03793	2.81488	2.26261	2.93242	2.17467	2.13238	3.39071	3.35762	3.70162	2.51352	2.35467	2.33866
LOC_Os01g33110	1.02737	1.09527	0.787854	1.21293	0.337011	0.598813	2.33901	2.96079	2.82558	0.369467	0.399469	0.467955	0.491978	0.419258	0.782762	0.297198	0.718017	0.56455	0.518836	0.43781	0.631218	0.593784	0.855984	0.0464607
LOC_Os01g33160	5.03792	4.99339	4.90183	4.13814	4.22719	4.3905	4.58741	4.62476	4.25938	4.86862	4.09682	4.41756	4.49644	4.52914	4.32378	4.39006	4.28846	4.60713	4.71162	4.43269	4.48581	5.03812	4.81677	4.97741
LOC_Os01g33230	3.13816	3.03332	2.95786	3.25316	3.19491	3.14867	2.81444	2.89424	3.1413	2.98917	2.60984	2.45156	3.04386	3.07946	3.43178	3.49749	3.32144	3.07166	2.9742	3.19956	3.20176	2.98295	2.92781	2.81859
LOC_Os01g33270	0.0935426	0	0	0	0	0	0	0	0	0	0	0	0	0	0	0	0	0	0	0	0	0	0	0
LOC_Os01g33360	0.768386	0.92793	0.611991	0	0	0	0.150192	0.475056	0.157838	0	0	0	0	0.047851	0	0.0913394	0	0	0	0.0457666	0.0902752	0	0	0.0464607
LOC_Os01g33400	0	0	0	0	0.0466896	0	0	0.0551918	0	0	0	0	0	0	0	0.0463924	0	0	0	0	0.0458436	0.0451983	0	0
LOC_Os01g33420	6.32515	6.33255	6.44827	6.97901	6.71567	6.90098	6.18498	6.08492	6.25149	6.05127	6.13332	6.03405	6.44712	6.95723	7.29014	7.03233	6.93249	6.44266	6.5852	6.38392	6.50393	6.14357	6.25845	6.1472
LOC_Os01g33450	2.77143	2.99149	2.86282	2.60279	2.2775	2.87282	2.99073	3.29475	3.66414	3.65652	2.63228	3.48354	2.92667	2.94693	2.28217	2.81003	2.75959	3.25653	3.50934	3.67407	3.43067	3.75906	2.81941	2.98289
LOC_Os01g33490	1.5571	1.53872	1.59187	1.97553	2.39042	2.20204	2.18508	2.04257	2.38934	1.90943	2.14194	1.76327	2.38765	2.2963	2.45582	2.62371	2.08978	2.00046	2.23126	2.32098	2.52259	1.86452	1.81851	1.53518
LOC_Os01g33500	0.138134	0.0933643	0.136282	0.136002	0.0919155	0.0847799	0.150192	0.159618	0.054554	0.540056	0	0.213683	0.139591	0.18256	0.218759	0.0913394	0.175025	0.291013	0.0929981	0.215564	0.0458436	0.252113	0.133825	0.135121
LOC_Os01g33514	3.73975	3.9549	3.64674	4.07184	4.16771	3.99274	3.93199	3.92552	4.05714	4.02457	3.88575	4.10333	4.1672	4.35464	4.4063	3.94595	4.15382	4.16623	4.56714	4.66121	4.56863	4.17458	3.99131	3.89181
LOC_Os01g33520	0	0	0	0	0	0	0	0	0	0	0.0453063	0	0.0945451	0.047851	0	0	0	0	0	0	0	0	0	0
LOC_Os01g33530	0.0475293	0.181052	0	0.136002	0.135767	0.509626	0.286213	0.475056	0.622492	0.474221	0.399469	0.434261	0.383806	0.224805	0.372638	0.297198	0.437979	0.213679	0.414592	0.367465	0.368019	0.531619	0.216608	0.697629
LOC_Os01g33540	4.853	4.82496	4.91768	5.63334	5.48476	5.61284	4.98736	4.94091	5.26525	4.62873	4.86482	4.79972	5.45746	5.61141	5.67716	5.78357	5.60656	5.49892	5.39515	5.56624	5.48376	4.92025	4.85604	4.89728
LOC_Os01g33630	0	0	0	0	0	0	0.051821	0	0	0	0	0	0	0.047851	0	0	0	0	0	0	0	0	0	0
LOC_Os01g33670	0.0475293	0.181052	0	0	0	0	0.150192	0	0	0.0460449	0	0	0	0	0	0	0	0	0.137342	0.0901259	0.0458436	0	0	0
LOC_Os01g33684	3.96377	4.01877	3.98434	4.43262	4.26717	4.21589	4.1616	4.17638	4.32187	3.8827	3.985	3.89927	4.19414	4.53545	4.69964	4.43434	4.29084	4.00345	4.18154	4.15321	4.19676	3.99906	3.91898	3.82008
LOC_Os01g33710	0.0475293	0.181052	0.220472	0.547278	0.410256	0.569693	0.286213	0.391743	0.585918	0.133947	0.290797	0.252868	0.420772	0.0941656	0.177581	0.477318	0.255169	0.173401	0.736253	0.537288	0.538054	0.466653	0.369156	0.218647
LOC_Os01g33720	0.0475293	0.0933643	0.136282	0.0920771	0.0919155	0.0847799	0.051821	0.209127	0.10712	0.0906655	0.173267	0.0893055	0	0.0941656	0.0915209	0.218343	0.0457868	0	0.0472483	0.0457666	0.175233	0.0451983	0.0460016	0
LOC_Os01g33762	1.58958	1.75418	1.74185	1.79551	1.83414	2.03098	2.25307	2.18547	2.70286	1.17938	1.54307	1.65042	2.90727	2.4732	2.53131	2.88215	2.11148	1.95366	2.29136	2.73828	2.21673	1.9141	1.7084	1.71852
LOC_Os01g33764	0	0.0474373	0	0	0.0466896	0	0	0.0551918	0	0	0	0.0453437	0	0	0	0	0.0457868	0	0	0	0	0	0	0
LOC_Os01g33770	0	0	0	0	0	0.0430126	0	0	0	0	0	0	0.0945451	0	0	0	0	0.0893039	0	0	0	0	0.0460016	0.0464607
LOC_Os01g33784	4.45285	4.52117	4.53962	5.10903	5.0603	4.99815	4.82931	4.70676	4.96767	4.05866	4.29974	4.29385	4.55995	4.92954	4.98267	4.79347	4.94161	4.73024	4.68198	4.76405	4.71059	4.45555	4.50717	4.33243
LOC_Os01g33800	5.55931	5.44913	5.57275	5.72157	5.62886	5.73181	5.49175	5.49524	5.3671	5.60697	5.64022	5.67335	5.55005	5.72523	5.88169	5.77154	5.82253	5.82728	5.46858	5.4751	5.55782	5.74177	5.73938	5.70652
LOC_Os01g33810	4.26457	4.17377	4.08883	4.15958	4.17561	4.3223	3.42335	2.96079	3.28513	5.18128	5.15566	5.21504	5.36684	5.44156	5.36616	5.41723	4.2717	4.97397	4.26635	4.47512	4.32081	5.67863	5.47405	5.2398
LOC_Os01g33820	0	0	0	0	0	0.0430126	0.051821	0	0	0	0.131862	0.0453437	0	0	0.046486	0.134928	0.0457868	0.0453429	0.0472483	0	0	0.0451983	0.0460016	0.0464607
LOC_Os01g33840	0	0	0	0.0920771	0.259848	0.164853	0.051821	0.0551918	0	0.133947	0.252674	0	0.0480469	0	0	0.25831	0.133219	0.173401	0	0.0457666	0	0.398624	0.294898	0.135121
LOC_Os01g33869	4.22377	4.25432	4.39766	6.1846	5.62502	5.77231	4.85141	5.47135	5.41349	6.01048	6.06208	6.14691	6.31099	5.91699	5.3101	5.49874	5.76209	6.11866	4.91475	4.5305	4.81522	6.37028	6.54791	6.44039
LOC_Os01g33900	0	0	0	0.046773	0	0	0	0	0	0	0	0	0	0	0	0	0	0	0	0	0	0	0	0
LOC_Os01g33910	0.138134	0.137874	0.178991	0.178629	0.0919155	0.203282	0.328845	1.42055	0.726959	0.405237	0.399469	0.53307	1.05912	0.590587	0.335679	0.575497	0.331095	0.533062	0	0.0457666	0.215906	0.252113	0.692065	0.697629
LOC_Os01g33930	0	0	0	0	0	0	0	0	0	0	0	0	0	0	0	0.0463924	0	0	0	0	0	0	0	0
LOC_Os01g33940	0.0475293	0.303334	0.0468722	0.337557	0.0466896	0.414561	0.370254	0.303323	0.344563	0.540056	0.364147	0.328184	0.225672	0.265849	0.0915209	0.575497	0.090165	0.399755	0.518836	0.215564	0.175233	0.398624	0.332505	0.372456
LOC_Os01g33950	0	0	0	0	0	0	0	0.0551918	0	0	0	0	0	0	0	0	0	0	0	0	0	0	0	0
LOC_Os01g34010	0.264189	0.0474373	0.220472	0.220032	0.298946	0.312786	0.101845	0.303323	0.254219	0.507514	0.290797	0.173404	0.183274	0.419258	0.57647	0.510792	0.331095	0.467948	0.340662	0.174951	0.403667	0.172872	0.473835	0.218647
LOC_Os01g34060	1.86631	1.91628	1.78396	1.6055	1.64984	1.72246	0.761181	0.863099	0.622492	2.02889	1.55878	1.44581	1.99279	2.57469	2.81928	1.58181	1.6304	1.55956	1.44953	1.40262	1.256	1.42585	1.58918	1.51879
LOC_Os01g34080	3.8611	3.90748	3.99334	4.15691	4.12755	4.21354	3.48591	3.74847	3.79807	3.33351	3.60854	3.53213	4.01838	4.3922	4.76885	4.14827	4.0024	3.51206	3.79536	3.83912	3.86717	3.59776	3.29941	3.60799
LOC_Os01g34100	0.61908	0.7094	0.54826	0.991721	1.10516	0.977034	0.990924	1.1934	1.00143	1.60556	1.18656	0.945563	0.383806	0.419258	0.408673	1.20613	0.903533	0.871952	1.44953	1.11126	1.31335	1.28222	1.31637	0.809621
LOC_Os01g34190	3.9482	3.99779	3.81189	4.11363	4.11665	4.10101	3.80939	3.94392	3.9782	4.38181	4.34347	4.30788	4.01233	4.06601	3.94871	4.00587	4.08421	4.0817	4.03102	4.09997	4.047	4.23435	4.23666	4.09336
LOC_Os01g34200	4.65626	4.64777	4.73475	4.39244	4.25728	4.59943	4.45655	4.52321	4.5644	4.58456	4.46723	4.30788	4.63068	4.50149	4.61541	4.56954	4.52709	4.29148	4.48158	4.45618	4.5568	4.61394	4.46758	4.46233
LOC_Os01g34330	5.05692	5.00545	5.10652	6.30913	6.28054	6.27396	5.34499	5.23037	5.19868	5.98781	5.9392	5.98326	5.3002	5.49864	5.67161	6.04581	6.29675	6.30613	5.50076	5.55837	5.45006	5.98153	6.1046	6.06072
LOC_Os01g34350	4.37814	4.40533	4.37258	4.73176	4.67269	4.56665	3.57715	3.55621	3.64205	3.75337	3.81557	3.60587	4.1672	4.40833	4.72487	4.67666	4.43975	4.44317	3.8988	3.80292	3.93574	4.11753	4.03473	4.00495
LOC_Os01g34390	4.65626	4.66688	4.65568	4.73176	4.88028	4.62266	4.81626	4.66079	4.7638	5.15395	5.09501	4.89569	5.07813	4.69046	4.48647	4.74682	4.53112	4.68798	4.82101	4.71	4.81191	5.24477	5.09633	5.04761
LOC_Os01g34410	0	0	0	0	0	0	0	0	0	0	0	0	0	0.047851	0	0.0463924	0	0	0	0	0	0	0	0
LOC_Os01g34420	0.181387	0.303334	0.260793	0.410904	0.298946	0.478629	0.328845	0.209127	1.13401	0.474221	0.173267	0.328184	0.306904	0.62254	0.258794	0.407944	0.36761	0.684046	0.414592	0.660078	0.569782	0.531619	0.332505	0.443619
LOC_Os01g34430	3.42581	3.6086	3.57659	3.82586	3.75126	3.72863	3.8169	3.82192	4.09667	3.37469	3.2458	3.26136	3.81124	4.08906	4.22619	4.22843	3.75611	3.37226	4.00133	4.00469	4.03284	3.55933	3.45669	3.52429
LOC_Os01g34440	0.61908	0.767213	0.731581	0.446225	0.81272	0.598813	0.851675	0.664445	1.45112	0.95642	0.594965	0.50088	0.911096	0.828348	0.809964	0.808695	0.7735	0.399755	1.15822	1.34886	1.11258	0.738401	0.602548	0.668218
LOC_Os01g34450	0	0.0474373	0	0	0	0	0	0	0	0	0	0	0	0	0	0	0	0	0	0	0	0	0	0
LOC_Os01g34470	0	0	0	0	0	0	0	0	0	0	0	0	0	0	0	0	0	0.0453429	0	0	0	0	0	0
LOC_Os01g34480	6.38477	6.386	6.42628	6.67472	6.8024	6.70358	6.58903	6.70086	6.48851	6.50256	6.63775	6.75353	5.57998	5.83072	5.97252	6.16229	6.45678	6.67724	6.43897	6.04393	6.16211	6.31137	6.49448	6.59492
LOC_Os01g34560	0.223382	0.303334	0.54826	0	0	0	0.051821	0.159618	0.157838	0	0	0	0.0945451	0.224805	0.218759	0	0	0	0.180363	0.0457666	0.133379	0.0890235	0.0905817	0
LOC_Os01g34590	0.303874	0.137874	0.136282	0.178629	0.298946	0.414561	0.242282	0.391743	0.054554	0.474221	0.213517	0.213683	0.0480469	0.047851	0.177581	0.177239	0.255169	0.252864	0.137342	0.215564	0.255464	0.290159	0.216608	0.335513
LOC_Os01g34610	4.40576	4.33777	4.51691	5.06568	4.92782	4.97474	4.09524	4.38195	4.10316	4.85413	4.85213	4.80303	4.4921	4.70732	5.10439	4.62791	5.28488	5.04266	4.4268	4.35074	4.41989	5.05341	4.91145	5.10499
LOC_Os01g34614	4.15763	4.2694	4.12204	3.40449	3.5472	3.63684	3.90407	3.88039	4.04034	4.13255	3.56253	3.66879	4.22582	3.91615	3.83413	3.64044	3.72478	3.61339	4.21037	4.37335	4.06102	4.17712	3.86547	3.5885
LOC_Os01g34620	4.92475	4.9858	5.02254	5.22288	5.14589	5.26095	4.84958	4.9113	4.58308	5.20431	5.23235	5.25298	4.97472	4.93432	5.2629	4.86478	5.26566	5.10153	4.81078	4.71177	5.00559	5.07809	5.28198	5.2095
LOC_Os01g34630	2.49968	2.79008	2.4484	3.23308	3.41553	3.21129	3.31088	3.37828	3.37897	3.17677	3.12438	3.01012	2.97718	3.12479	3.35998	3.59044	3.47158	3.32707	2.84646	2.84568	2.8478	3.19333	3.11748	3.1781
LOC_Os01g34660	3.17072	3.09106	3.18961	3.46171	3.15818	3.44973	2.83677	2.60161	2.78583	3.06939	3.05409	2.9754	3.21146	3.24769	3.58923	3.56676	3.3491	3.42038	2.86636	3.06713	3.02992	2.92972	2.9642	3.08101
LOC_Os01g34680	0.0475293	0.222975	0.0922694	0.813847	0.578583	0.736202	0.242282	0.514975	0.760165	0.405237	0.532697	0.364416	0.0480469	0.265849	0.0915209	0.808695	0.403224	0.625535	0.137342	0	0	0.593784	0.633008	0.372456
LOC_Os01g34690	3.60328	3.5887	3.41626	1.15005	1.08293	1.47794	1.90417	1.73978	1.60526	1.63598	1.10332	1.22714	1.23547	1.00843	1.56793	2.21021	1.68929	1.5751	1.56766	1.31188	1.52237	1.92623	1.61992	2.24215
LOC_Os01g34700	7.27927	7.24785	7.28121	7.6405	7.65706	7.5714	7.56768	7.2812	7.17161	7.0439	7.09769	7.03007	6.79254	7.01517	7.21867	6.95197	7.51872	7.3397	7.78852	7.62512	7.71817	7.13268	7.25206	7.32453
LOC_Os01g34770	0.650203	0.649173	0.481583	1.47477	1.21144	1.56905	1.25686	1.26538	1.25542	0.980332	0.992021	1.08237	1.80981	1.64368	1.59945	1.82741	1.5373	1.52796	0.925156	1.74541	1.21646	1.40866	0.855984	1.22766
LOC_Os01g34780	5.99927	5.96517	5.98897	6.10534	6.17087	6.06877	6.05531	6.10058	6.36848	6.08129	5.96596	5.99702	6.31713	6.56352	6.53587	6.46145	6.04809	5.92756	6.17815	6.37162	6.33766	6.36639	6.00622	5.8881
LOC_Os01g34790	0.650203	1.11767	0.731581	0.0920771	0.178324	0.203282	2.99735	2.33791	2.59657	0.2168	0.327938	0.173404	1.6002	0.882133	0.511674	0.407944	0.215654	0.533062	3.2208	3.44987	3.34616	0.398624	0.175811	0.697629
LOC_Os01g34830	0	0	0	0.0920771	0.0466896	0.0430126	0	0.159618	0.054554	0	0.0453063	0.131967	0	0.047851	0	0.218343	0	0.0453429	0.0472483	0.0901259	0.133379	0	0.0460016	0.0464607
LOC_Os01g34850	0	0	0	0	0	0	0	0	0	0	0	0	0	0	0	0	0	0	0	0.0457666	0	0	0	0
LOC_Os01g34860	1.6978	1.52203	1.65374	3.55364	3.2206	3.66809	2.5698	3.06531	2.887	2.92901	2.79365	2.95178	2.54661	2.69227	2.79225	3.97021	3.64522	3.6358	2.48396	2.87767	2.92343	2.93573	3.05136	3.24935
LOC_Os01g34870	2.9	2.99754	2.84966	1.86241	1.91186	1.93148	3.11164	2.9242	3.29082	1.79274	1.49489	1.49567	2.32077	2.106	1.81618	1.91753	1.66014	2.12184	2.79894	3.02204	3.0693	2.09693	1.99305	2.14941
LOC_Os01g34880	5.21748	5.23278	5.27472	6.02439	6.81847	6.353	6.00772	5.95763	6.5878	5.23445	5.49674	5.39877	5.52055	5.70858	5.44744	6.48953	5.84374	5.60683	6.36689	6.7416	6.69047	5.39418	5.18123	5.21713
LOC_Os01g34890	4.98398	4.95036	4.96878	6.52377	7.08665	6.84512	5.98208	6.44792	6.86512	5.16703	5.90582	5.9605	5.85022	5.99382	5.62833	7.08918	6.38289	6.12131	6.11025	6.82844	6.52836	5.94325	5.59696	5.64652
LOC_Os01g34900	1.43732	1.48805	1.37022	2.84698	3.45067	3.46562	2.11373	2.70876	3.26791	2.04031	2.71171	2.5174	2.36886	2.22525	2.00456	3.49749	2.98785	2.62583	2.50103	3.25906	2.80845	2.50545	2.20049	2.06165
LOC_Os01g34920	0.0935426	0.137874	0	0.046773	0.0919155	0.0430126	0.101845	0.0551918	0	0.0460449	0.327938	0	0.0480469	0.047851	0	0.218343	0.0457868	0	0	0.0457666	0.0458436	0	0.216608	0
LOC_Os01g34930	3.38938	3.26668	3.33833	3.46171	3.79977	3.57591	4.1879	3.78974	4.3051	2.46996	2.62484	2.71975	3.536	4.07758	4.21096	3.94595	3.18998	3.10416	4.51347	5.11611	4.83003	3.25715	3.04571	2.92811
LOC_Os01g34940	0	0	0	0	0	0	0	0	0	0	0	0	0	0	0	0	0	0	0	0	0	0.0451983	0	0
LOC_Os01g34970	4.80195	4.77827	4.75077	5.5767	5.44719	5.34176	5.69078	5.68435	5.94353	3.64908	4.0364	4.1841	5.51842	5.40529	5.25054	5.94533	5.25717	5.79114	5.03975	5.38115	5.29735	4.627	4.13923	4.11532
LOC_Os01g34980	0	0	0	0.480702	0.135767	0.2772	0	0.0551918	0	0.133947	0.089233	0.0893055	0	0	0	0.0913394	0.331095	0.0893039	0	0	0.0458436	0	0.175811	0
LOC_Os01g35000	0	0	0	0	0	0	0	0	0	0	0	0	0	0	0.046486	0	0.0457868	0.0453429	0	0	0	0	0	0.0464607
LOC_Os01g35030	2.59073	2.58032	2.68162	3.82251	3.71919	3.71871	4.02891	4.11277	4.46217	3.36564	3.37119	3.34987	3.19021	3.16873	3.10935	3.50581	3.86867	3.31786	3.27142	3.47518	3.28535	3.26195	3.15994	3.23938
LOC_Os01g35040	6.87968	6.89521	6.91261	5.5747	5.69814	5.60568	5.88274	5.87759	5.63328	5.37073	5.55762	5.63586	5.43844	5.40643	5.3419	5.46391	5.38735	5.43753	5.35581	5.37444	5.43829	5.47486	5.49493	5.74048
LOC_Os01g35050	8.51601	8.46663	8.51883	9.0033	8.82097	9.08387	8.16232	8.2357	8.30769	8.38131	8.54308	8.56839	8.51192	8.61271	8.69519	8.60267	8.73472	8.48133	8.24457	8.18529	8.29797	8.62208	8.60057	8.68444
LOC_Os01g35080	0	0	0	0	0	0	0	0.0551918	0.10712	0	0	0.0453437	0.0945451	0	0	0	0	0.0453429	0	0.0457666	0	0	0	0
LOC_Os01g35100	0.138134	0.0474373	0.0922694	0.220032	0.298946	0.0847799	0	0.159618	0.10712	0.295152	0.089233	0.0893055	0.183274	0.18256	0.177581	0.0913394	0.255169	0.131965	0.0472483	0.255065	0.0902752	0.213036	0.133825	0.177488
LOC_Os01g35110	0	0	0	0	0	0	0	0.0551918	0	0	0	0	0	0	0	0	0	0	0	0.0457666	0.0458436	0	0	0
LOC_Os01g35149	0	0	0	0	0.0919155	0	0	0	0.254219	0	0	0.0453437	0	0	0	0.0463924	0.0457868	0	0	0.0457666	0.133379	0	0	0.0464607
LOC_Os01g35160	5.69794	5.68019	5.65447	5.47134	5.26174	5.61818	5.42331	5.63991	5.89857	4.8622	4.7412	4.71632	5.51842	5.81352	5.8672	5.77929	5.55703	5.30632	5.34876	5.65197	5.45432	5.42229	5.1915	5.35964
LOC_Os01g35170	3.1216	3.13564	2.92059	2.96127	2.66935	2.86085	2.6392	2.79235	2.53075	3.02984	2.57936	2.58037	3.71035	3.81953	3.9609	3.90562	3.47576	3.57138	2.80583	2.87133	3.15022	3.71778	3.25603	3.7621
LOC_Os01g35184	5.68673	5.74006	5.71286	6.94623	6.91325	6.94346	5.79233	5.80398	5.82004	6.24137	6.43246	6.41218	5.60127	5.98693	5.97928	6.58347	6.78968	6.61657	6.07078	6.05516	6.08529	6.74288	6.62429	6.71484
LOC_Os01g35230	3.07074	3.00356	3.11459	3.96021	3.87285	3.88752	3.15967	3.693	3.43144	4.39076	4.00234	4.0708	3.60988	3.43478	2.91634	4.2803	3.86867	4.04868	3.93379	3.92734	3.88304	4.63811	4.25636	4.00495
LOC_Os01g35300	0.0935426	0.0933643	0.0468722	0.220032	0.178324	0.240715	0.150192	0.209127	0.254219	0.0460449	0.131862	0.131967	0.139591	0.305758	0.218759	0.297198	0.0457868	0.213679	0.180363	0.133162	0.255464	0.0890235	0.216608	0.177488
LOC_Os01g35310	0	0	0	0	0	0	0	0.0551918	0	0	0	0	0	0	0	0.0463924	0	0	0	0	0	0	0	0
LOC_Os01g35330	6.37082	6.32775	6.33658	6.65032	6.45565	6.42895	2.41022	1.72283	1.67657	1.80618	1.8287	1.96552	6.82479	6.71894	6.57356	7.07736	6.89154	6.87346	2.40455	2.68143	2.47311	3.05101	2.27964	2.8776
LOC_Os01g35470	0	0	0	0	0.0466896	0.203282	0	0	0	0	0.0453063	0.213683	0	0	0	0	0	0.0453429	0	0	0.133379	0	0	0.0464607
LOC_Os01g35580	5.70259	5.65648	5.76723	6.07886	6.02983	6.09455	5.9619	6.01964	6.28038	6.35147	6.14961	6.11204	6.21692	6.2952	6.1238	6.40025	5.90636	5.91921	5.93528	6.21017	6.09759	6.17059	5.96267	5.87207
LOC_Os01g35590	0	0.0474373	0.178991	0	0.0919155	0.0430126	0	0	0	0	0	0.0453437	0.183274	0.047851	0	0	0.0457868	0.0893039	0.137342	0.0457666	0.0458436	0	0	0
[truncated: 32,201 more rows]

## Sheet: Sheet-2
GENEID	cluster	phr2 vs WT LP Mock lfc	phr2 vs WT LP Mock FDR	35S:PHR2vs WT HP Mock lfc	35S:PHR2vs WT HP Mock FDR	phr2 LP Mock Z-score	WT LP Mock Z-score	35S:PHR2 HP Mock Z-score	WT HP Mock Z-score
ChrSy.fgenesh.gene.12	1	-0.417874	0.51326	2.17753	9.85e-07	-0.941633	-0.919328	-0.480181	-0.95473
ChrSy.fgenesh.gene.17	1	-0.184791	0.798373	1.76452	2.03e-05	-0.878625	-0.896337	-0.668407	-0.940982
ChrSy.fgenesh.gene.38	1	0.0407238	1	5.40593	0.00896815	-1.16231	-1.22997	-1.10784	-1.22258
ChrSy.fgenesh.gene.64	1	-0.246257	0.792319	1.96321	0.000625804	-0.688279	-0.676714	-0.150586	-0.720549
ChrSy.fgenesh.gene.73	1	-0.283178	0.568464	1.03059	0.0172763	-0.955369	-0.953548	-0.811025	-0.999617
ChrUn.fgenesh.gene.15	1	0.00529301	1	2.33254	2.05e-06	-1.05692	-1.11144	-0.915886	-1.14741
LOC_Os01g01280	1	1.26497	0.00910889	0.618086	0.382425	-0.129049	-0.558089	-0.0888079	-0.305509
LOC_Os01g01620	1	0.150738	0.64488	0.71431	0.00358123	1.02936	0.948852	1.28887	0.983925
LOC_Os01g02100	1	0.762924	2.86e-05	0.537542	0.0110885	0.585795	0.266059	0.648791	0.4194
LOC_Os01g02610	1	0.452139	0.326542	1.30512	0.00107428	-0.816639	-0.953464	-0.676105	-0.95379
LOC_Os01g04020	1	0.715022	0.000107952	0.509713	0.0186783	2.49054	2.17708	2.63288	2.41351
LOC_Os01g07140	1	0.614437	0.0314053	0.83331	0.00437798	0.193891	-0.0629871	0.346693	0.0187468
LOC_Os01g10770	1	1.52084	0.403427	4.62196	0.048019	-1.17281	-1.28956	-1.14883	-1.22258
LOC_Os01g11600	1	1.14251	9.71e-06	0.711975	0.0174014	-0.152225	-0.540813	-0.0522641	-0.299883
LOC_Os01g12720	1	0.534304	0.0325951	0.590884	0.0303587	1.32498	1.08465	1.45132	1.19737
LOC_Os01g14510	1	1.30916	0.00624666	1.99184	6.47e-06	-0.87295	-1.12535	-0.613747	-1.01087
LOC_Os01g15790	1	0.391035	0.0504048	0.716642	0.000164351	0.756815	0.581478	0.946147	0.650672
LOC_Os01g16200	1	0.807571	0.18069	2.36767	1.17e-05	-0.664054	-0.899617	-0.39953	-0.961094
LOC_Os01g16870	1	0.767935	0.00178159	0.660987	0.0182206	1.78232	1.45201	1.85897	1.57644
LOC_Os01g19150	1	0.609098	0.0180822	0.3801	0.276512	1.69072	1.41859	1.70816	1.53887
LOC_Os01g25740	1	0.134767	0.585732	0.773079	2.03e-05	0.733207	0.647907	0.876507	0.575699
LOC_Os01g27890	1	1.0784	0.0440723	1.62308	0.00228672	-0.569733	-0.87763	-0.348692	-0.789818
LOC_Os01g28690	1	0.644469	0.0423138	0.57375	0.124023	0.0753326	-0.174094	0.22027	-0.00543887
LOC_Os01g32259	1	0.721557	8.2e-05	0.632716	0.00175781	0.574515	0.267756	0.632232	0.35825
LOC_Os01g32610	1	-0.648333	0.472295	2.73994	0.0015657	-1.16644	-1.18179	-1.04521	-1.19786
LOC_Os01g34350	1	0.689587	0.000117683	0.500941	0.0159769	0.579171	0.287528	0.667565	0.455881
LOC_Os01g36064	1	5.10092	1.1e-16	1.92551	0.000335391	-0.507215	-1.27954	-0.450046	-0.9005
LOC_Os01g37220	1	0.799723	0.0434108	0.842678	0.0556305	-0.854009	-1.04533	-0.782775	-0.952865
LOC_Os01g37870	1	0.654148	0.000644207	0.592918	0.00548627	0.538959	0.261924	0.574881	0.338546
LOC_Os01g41050	1	0.235606	0.860126	2.71208	0.00125936	-1.11949	-1.19845	-1.01491	-1.1912
LOC_Os01g45670	1	-0.0472866	0.944739	1.54156	5.12e-15	1.05253	1.05498	1.42528	0.786237
LOC_Os01g48700	1	0.771598	8.48e-06	0.482634	0.0193797	0.780412	0.468948	0.842143	0.636159
LOC_Os01g49020	1	-0.0848761	0.942334	0.992707	0.0228229	-0.799127	-0.804956	-0.644879	-0.884954
LOC_Os01g50020	1	5.61453	8.07e-06	7.80541	1.77e-18	-1.1449	-1.32009	-0.815063	-1.22258
LOC_Os01g52740	1	1.49555	0.0031774	0.913598	0.150504	-0.279703	-0.756789	-0.0882218	-0.4073
LOC_Os01g57310	1	0.530976	0.0110325	0.875321	1.76e-05	0.967134	0.718285	1.20928	0.847122
LOC_Os01g57962	1	1.06155	0.342803	5.64892	8.99e-05	-1.18518	-1.28269	-1.10435	-1.22258
LOC_Os01g58049	1	0.29073	0.670269	1.0617	0.013099	-1.06114	-1.14693	-0.827114	-1.01516
LOC_Os01g58340	1	3.89463	0.000269928	5.64326	9.82e-11	-1.13859	-1.31377	-0.879943	-1.21616
LOC_Os01g58350	1	2.69066	0.000720399	1.65237	0.0526688	-1.10717	-1.29479	-1.05585	-1.17444
LOC_Os01g60680	1	-0.0665475	1	1.14376	0.0400138	-0.283185	-0.300292	-0.0569717	-0.452601
LOC_Os01g61340	1	2.13749	9e-07	2.91347	9.62e-13	-0.800278	-1.17674	-0.506366	-1.07026
LOC_Os01g63910	1	0.829033	1.17e-05	0.466821	0.0462143	1.06302	0.702681	1.08685	0.889767
LOC_Os01g63990	1	1.33758	3.04e-11	0.788813	0.000434759	0.456639	-0.0923989	0.534275	0.198116
LOC_Os01g65150	1	0.631929	0.175956	0.922315	0.0163895	-0.929972	-1.07891	-0.653727	-0.877251
LOC_Os01g65902	1	0.0947355	0.954834	1.18797	0.0124616	-0.981546	-1.05436	-0.758929	-0.990142
LOC_Os01g66520	1	0.945489	8.26e-06	0.582605	0.0213405	1.20427	0.815269	1.31611	1.06818
LOC_Os01g70950	1	0.0287741	1	1.17631	1.31e-08	0.967065	0.926011	1.26326	0.773618
LOC_Os01g72220	1	0.649021	0.0048315	0.420424	0.155174	1.28156	1.00054	1.31242	1.12832
LOC_Os01g72260	1	-0.0134247	1	1.32908	0.0105437	-0.351776	-0.379673	0.105045	-0.373835
LOC_Os01g72340	1	0.483521	0.0682308	0.593586	0.0361369	1.85241	1.6338	1.97309	1.71674
LOC_Os01g73470	1	0.810098	0.000308494	0.820509	0.000663409	1.25355	0.910189	1.42853	1.07944
LOC_Os01g74310	1	0.621028	0.0138843	0.465196	0.136003	1.48815	1.20186	1.54973	1.35369
LOC_Os02g01360	1	0.639555	0.0113936	0.472476	0.130826	1.82451	1.54481	1.86747	1.65623
LOC_Os02g01740	1	0.747275	0.00152419	0.64898	0.0152239	1.98204	1.65161	2.11245	1.83555
LOC_Os02g02640	1	0.019667	1	0.835042	9.85e-05	1.03468	0.987295	1.29473	0.986393
LOC_Os02g03320	1	0.0509633	0.984931	0.822236	0.0183358	0.0710438	0.019432	0.287555	-0.0352452
LOC_Os02g03820	1	0.385089	0.208417	0.788843	0.00514566	0.240181	0.0673339	0.419273	0.103906
LOC_Os02g04230	1	0.780263	9.46e-06	0.950627	1.01e-07	0.797298	0.447849	1.07682	0.688417
LOC_Os02g04560	1	0.621104	0.000577769	0.406803	0.0657348	0.613415	0.338964	0.681918	0.506508
LOC_Os02g05880	1	0.579817	0.0246921	0.613367	0.0313098	1.5368	1.27891	1.63142	1.37336
LOC_Os02g06130	1	0.352896	0.795799	1.83157	0.0130297	-1.17454	-1.25326	-0.984008	-1.15158
LOC_Os02g06640	1	1.49949	5.09e-134	0.879799	9.4e-47	3.94587	3.34616	4.03042	3.64854
LOC_Os02g08330	1	1.43389	0.0430954	6.64048	5.97e-27	-1.06645	-1.24218	-0.19203	-1.19736
LOC_Os02g10794	1	0.569253	0.0130401	0.679724	0.00483639	0.390392	0.133437	0.488906	0.23462
LOC_Os02g12654	1	0.334254	0.199475	0.876596	0.000106499	0.328141	0.21126	0.547702	0.176645
LOC_Os02g13460	1	1.14897	0.00666213	1.17476	0.00313634	-0.946048	-1.15353	-0.787582	-1.00571
LOC_Os02g16480	1	0.733068	0.26152	1.50932	0.0119079	-0.479071	-0.730146	-0.11161	-0.602112
LOC_Os02g18070	1	0.926712	0.0244534	0.815268	0.0941909	-0.427088	-0.661197	-0.361239	-0.596934
LOC_Os02g24780	1	-0.729033	0.556764	4.26966	0.0263298	-1.21472	-1.25292	-1.15703	-1.22258
LOC_Os02g25900	1	0.744121	0.00172426	0.735476	0.00464144	1.96533	1.63453	2.09905	1.78416
LOC_Os02g26850	1	0.700208	0.000964824	0.536237	0.0299425	0.417438	0.128318	0.52485	0.302795
LOC_Os02g27580	1	5.2689	7.57e-05	8.23688	3.2e-25	-1.16856	-1.32009	-0.726057	-1.22258
LOC_Os02g29280	1	-0.256831	0.60592	1.03252	0.0162166	-0.97583	-0.983542	-0.854227	-1.02737
LOC_Os02g30730	1	0.800186	0.000917332	0.401445	0.228195	1.4842	1.13823	1.52318	1.34634
LOC_Os02g33310	1	0.905341	0.0349117	0.814398	0.0817111	-0.912922	-1.10231	-0.815897	-0.971729
LOC_Os02g33400	1	0.695195	0.00117483	0.504439	0.0478393	0.377473	0.11064	0.49245	0.289735
LOC_Os02g33840	1	-0.151169	0.907871	1.91576	0.00842177	-1.0871	-1.13623	-1.01816	-1.16786
LOC_Os02g34120	1	2.25157	0.115533	3.57246	0.0439824	-1.14044	-1.29478	-1.10648	-1.21616
LOC_Os02g35230	1	-0.735495	0.26587	4.48129	4.12e-18	-0.976733	-0.910431	0.313577	-0.970706
LOC_Os02g35790	1	0.94228	0.0302375	1.38928	0.00307555	-0.971213	-1.14802	-0.922813	-1.09828
LOC_Os02g37920	1	0.719912	0.000138654	0.604147	0.00429476	1.0012	0.700068	1.09025	0.831717
LOC_Os02g38050	1	0.0781008	0.769008	0.94496	6.56e-10	2.74465	2.69159	3.00534	2.60299
LOC_Os02g39040	1	1.09503	6.09e-11	0.695552	0.000193174	0.753604	0.316357	0.785746	0.49624
LOC_Os02g44155	1	0.967843	0.0161852	1.04011	0.0161527	-0.925665	-1.11831	-0.847637	-1.0277
LOC_Os02g44270	1	0.0985548	0.747034	0.829641	1.31e-05	0.845799	0.774046	1.06349	0.721759
LOC_Os02g45690	1	0.624706	0.000735057	1.24554	1.24e-12	0.423279	0.177585	0.762792	0.253629
LOC_Os02g48440	1	0.114742	1	5.23481	0.047663	-1.23993	-1.30723	-1.11742	-1.22258
LOC_Os02g48770	1	0.201952	0.858931	1.62962	0.0133876	-0.886719	-0.982086	-0.724286	-1.02036
LOC_Os02g51119	1	0.764855	3.18e-05	1.03369	3.01e-08	0.584241	0.256546	0.687737	0.270214
LOC_Os02g53250	1	2.10067	4.35e-07	1.53119	0.000154996	-0.838653	-1.18797	-0.710357	-1.01578
LOC_Os02g54130	1	0.92728	6.52e-05	0.798891	0.00187753	1.4399	1.06269	1.52818	1.18535
LOC_Os02g55590	1	0.268078	0.320645	0.607651	0.0120702	1.09543	0.935999	1.29001	1.02852
LOC_Os02g57340	1	0.734942	0.00063273	0.667669	0.00518339	0.438167	0.127447	0.488316	0.220853
LOC_Os02g58554	1	0.439018	0.114018	0.646192	0.0214553	1.45725	1.24374	1.66065	1.39385
LOC_Os03g03610	1	0.296472	0.231269	0.621819	0.00614761	2.37216	2.2155	2.48756	2.23495
LOC_Os03g03880	1	-0.0815542	0.818782	0.652512	0.00189036	0.816684	0.822235	0.97163	0.695812
LOC_Os03g03900	1	0.437974	0.11661	1.53428	1.14e-10	1.55198	1.34562	1.91706	1.27476
LOC_Os03g05540	1	0.612806	0.0144933	0.377048	0.265063	0.341672	0.0791478	0.393029	0.231293
LOC_Os03g05680	1	0.325622	0.295423	0.593086	0.046862	0.24167	0.0858869	0.366516	0.138375
LOC_Os03g05780	1	0.385873	0.182492	0.608995	0.0346929	1.48254	1.29781	1.78765	1.52598
LOC_Os03g07110	1	0.0588456	0.895598	0.868331	8.22e-06	0.403942	0.346514	0.67578	0.317005
LOC_Os03g08820	1	0.685791	0.00641642	0.746309	0.00598308	1.69067	1.38771	1.7952	1.48035
LOC_Os03g10090	1	1.00803	1.58e-05	1.71698	8.46e-14	1.20049	0.756921	1.99693	1.27831
LOC_Os03g11470	1	0.226258	0.500077	0.595077	0.0385535	1.43727	1.31549	1.56468	1.32545
LOC_Os03g13770	1	1.04052	5.38e-10	0.626001	0.00105606	0.824908	0.400606	0.836184	0.572431
LOC_Os03g15110	1	0.22445	0.330856	0.613733	0.00176535	0.769802	0.651383	0.930334	0.666411
LOC_Os03g15960	1	0.508435	0.006187	0.749996	4.58e-05	0.567017	0.373065	0.791875	0.505882
LOC_Os03g16140	1	0.880719	0.00024384	0.627474	0.0268473	1.74318	1.3581	1.90145	1.62825
LOC_Os03g19462	1	-0.00993483	1	0.669559	0.00166363	0.906737	0.879549	1.06695	0.791062
LOC_Os03g19610	1	6.19365	6.16e-07	6.56982	1.74e-07	-1.09632	-1.32009	-1.00596	-1.22258
LOC_Os03g22960	1	0.6455	0.0817704	0.900662	0.0184429	0.114832	-0.147221	0.218432	-0.122128
LOC_Os03g27190	1	1.4927	0.0237491	2.65072	3.39e-06	-0.930751	-1.17846	-0.358409	-0.966357
LOC_Os03g31270	1	1.02513	0.709324	5.31327	0.0458295	-1.20443	-1.29478	-1.11419	-1.22258
LOC_Os03g33690	1	0.221877	0.924342	2.43591	0.0152033	-1.16644	-1.24218	-1.02277	-1.18608
LOC_Os03g34280	1	-0.0451901	1	0.801905	0.0352085	-0.0640587	-0.0841283	0.0776682	-0.217703
LOC_Os03g40725	1	-0.577869	0.266733	2.25533	3.02e-10	-1.07114	-1.05537	-0.702124	-1.06785
LOC_Os03g44150	1	-0.0702716	0.867495	0.787252	0.000181055	0.79082	0.791985	1.14888	0.815236
LOC_Os03g50325	1	0.492055	0.0101303	0.590535	0.00328489	0.845516	0.612966	0.920633	0.695441
LOC_Os03g51030	1	1.05625	1.46e-06	0.675912	0.00834404	2.11033	1.66557	2.23518	1.94477
LOC_Os03g53340	1	0.847241	0.0935895	1.28645	0.000412547	-1.02524	-1.18153	-0.767237	-1.00874
LOC_Os03g53990	1	0.889878	6.9e-05	0.587615	0.0262174	0.362537	-0.0050924	0.465835	0.230204
LOC_Os03g56280	1	0.527138	0.0471847	0.696605	0.0116872	1.63434	1.39773	1.86838	1.56855
LOC_Os03g57330	1	0.781907	9.89e-05	1.06834	1.32e-07	0.429593	0.139369	0.627054	0.207513
LOC_Os03g57830	1	1.24016	0.0046961	1.38785	0.00567837	-0.97095	-1.17723	-0.938743	-1.10684
LOC_Os03g58170	1	0.282871	0.183022	0.68386	0.000261402	0.596512	0.468412	0.769533	0.495114
LOC_Os03g63999	1	0.746586	0.193591	1.69954	0.00106383	-0.331334	-0.601624	0.0562357	-0.513531
LOC_Os04g07290	1	-0.537717	0.584884	2.969	0.00036326	-1.16489	-1.18967	-0.995217	-1.1912
LOC_Os04g08800	1	0.864636	5.63e-06	0.786653	9.85e-05	0.474705	0.137009	0.71236	0.387064
LOC_Os04g26400	1	1.66079	2.02e-07	0.778033	0.0493308	0.177665	-0.387455	0.25344	-0.0479724
LOC_Os04g27096	1	1.3376	0.0152347	0.657531	0.416152	-0.358123	-0.783653	-0.317606	-0.536884
LOC_Os04g31804	1	0.647953	0.000302875	0.802657	9.57e-06	0.554796	0.273036	0.840957	0.5087
LOC_Os04g32080	1	1.78328	0.0107976	2.22989	0.00496294	-1.04275	-1.24713	-0.99158	-1.17371
LOC_Os04g32580	1	1.08179	1.56e-10	0.601347	0.00207611	0.821175	0.403911	0.84922	0.590783
LOC_Os04g35260	1	0.340234	0.222827	0.615663	0.0208237	1.22749	1.05769	1.43032	1.17727
LOC_Os04g39160	1	0.312212	0.144752	0.676137	0.000475498	0.733504	0.592868	1.00554	0.720397
LOC_Os04g41510	1	0.654798	0.00039149	0.677982	0.000604088	0.932951	0.632091	1.00406	0.726637
LOC_Os04g46310	1	0.503271	0.0615738	0.65041	0.0211505	1.62561	1.35306	1.73782	1.42917
LOC_Os04g50670	1	0.21958	0.706366	1.63276	1.51e-05	-0.890687	-0.986961	-0.684074	-0.991741
LOC_Os04g51800	1	0.38313	0.541066	1.31001	0.0228072	-1.0617	-1.16032	-0.976114	-1.12473
LOC_Os04g52590	1	1.68358	1.26e-19	1.65236	1.42e-18	1.07085	0.41716	1.40911	0.749956
LOC_Os04g52790	1	6.5177	1.86e-09	6.21179	3.58e-07	-1.06292	-1.32009	-1.04428	-1.22258
LOC_Os04g55740	1	1.13657	2.08e-08	0.721717	0.00163154	0.246093	-0.114852	0.31665	0.0747538
LOC_Os04g57480	1	-0.0519597	0.905603	0.642624	0.000794104	0.665434	0.683678	0.921184	0.643164
LOC_Os04g58030	1	1.03033	3.58e-05	1.06125	5.45e-05	0.30251	-0.104721	0.42577	0.0230396
LOC_Os04g59560	1	0.060346	0.89342	0.591082	0.00652141	0.809944	0.75874	1.03069	0.780855
LOC_Os05g01120	1	0.50218	0.31811	1.28045	0.00326078	-0.245927	-0.446995	0.0406607	-0.3838
LOC_Os05g01990	1	0.611708	0.00059581	0.49725	0.0146649	0.745086	0.483657	0.828322	0.628703
LOC_Os05g04620	1	0.730431	0.00334609	0.854545	0.00110557	1.60002	1.28225	1.8539	1.49285
LOC_Os05g04770	1	0.84916	0.0406389	0.840723	0.070247	-0.842738	-1.04411	-0.769576	-0.94659
LOC_Os05g05060	1	0.0696514	0.845862	1.63837	1.16e-22	0.49818	0.442773	1.23989	0.565378
LOC_Os05g05070	1	0.521395	0.200619	2.00785	4.2e-09	-0.0114335	-0.222391	0.332351	-0.430838
LOC_Os05g07000	1	0.487935	0.102386	0.70895	0.0191077	0.209527	0.00149508	0.343798	0.0692929
LOC_Os05g10570	1	0.703124	0.00434294	0.675512	0.0138216	0.357284	0.0629752	0.430205	0.151245
LOC_Os05g10670	1	0.0364727	0.997753	0.738963	0.00656434	1.60606	1.57265	1.9066	1.58956
LOC_Os05g10754	1	0.897587	1.11e-06	0.689327	0.00078126	1.10817	0.731097	1.13902	0.849538
LOC_Os05g18660	1	1.15437	8e-09	0.756495	0.000780957	1.22381	0.758623	1.31982	1.00072
LOC_Os05g23950	1	0.0385358	1	2.36355	6.39e-08	-0.435748	-0.490193	0.23378	-0.569398
LOC_Os05g24160	1	0.652485	0.00280296	0.775934	0.000694012	1.16375	0.880453	1.27578	0.947669
LOC_Os05g25680	1	2.04863	0.00151675	1.52688	0.0429612	-1.04046	-1.25902	-1.00512	-1.15092
LOC_Os05g27870	1	0.842177	0.000160311	0.414884	0.167971	1.34472	0.981439	1.35266	1.1715
LOC_Os05g34490	1	5.87802	8.2e-17	9.32021	1.17e-38	-0.887222	-1.31376	-0.433572	-1.22258
LOC_Os05g34840	1	0.120868	0.901477	1.25195	0.0139147	-1.026	-1.09626	-0.928833	-1.10116
LOC_Os05g35040	1	1.16436	0.00189656	0.953099	0.0170131	-0.845073	-1.09151	-0.748237	-0.94728
LOC_Os05g35110	1	0.88296	0.00021289	0.67136	0.0149825	1.8993	1.51153	1.96523	1.67599
LOC_Os05g35340	1	1.18424	0.0400821	0.589728	0.498702	-0.37258	-0.738703	-0.328161	-0.53214
LOC_Os05g36270	1	0.455248	0.0178194	0.80548	1.3e-05	0.707925	0.51439	0.917883	0.566665
LOC_Os05g37210	1	0.481114	0.895527	3.95543	0.0463555	-1.22693	-1.30169	-1.08029	-1.21634
LOC_Os05g38530	1	0.283081	0.320645	0.670825	0.00810938	1.22334	1.1089	1.34394	1.05992
LOC_Os05g39600	1	-0.460881	0.506868	1.38185	0.0137909	-1.11388	-1.12417	-0.947007	-1.11162
LOC_Os05g42200	1	0.585958	0.00267008	0.492013	0.0283778	0.514844	0.285083	0.607885	0.402816
LOC_Os05g43060	1	0.834028	5.45e-05	0.688431	0.00286786	2.2588	1.91061	2.42907	2.13348
LOC_Os05g44650	1	-0.232668	0.696306	1.41078	0.00063857	-0.997924	-1.02442	-0.801245	-1.04248
LOC_Os05g45540	1	-0.297523	0.666484	1.49433	0.00167498	-1.09568	-1.10973	-0.891183	-1.09762
LOC_Os05g45720	1	0.0677271	0.896952	0.661691	0.00833649	1.04435	0.985709	1.29052	1.01972
LOC_Os05g46040	1	-0.0557588	0.894896	0.997976	1.94e-08	0.602831	0.600941	0.971347	0.560096
LOC_Os05g46950	1	0.600535	0.00200047	0.387281	0.112638	0.458857	0.193511	0.499031	0.339257
LOC_Os05g47700	1	0.174394	0.59348	1.00135	2.98e-05	1.93875	1.8402	2.1603	1.73261
LOC_Os05g48340	1	0.418503	0.109682	0.756701	0.0023275	0.987399	0.792633	1.31451	0.991062
LOC_Os05g50390	1	-1.7936	0.464283	5.56757	2e-36	-1.25295	-1.31377	-0.501817	-1.19769
LOC_Os06g01170	1	0.567208	0.0273862	0.780015	0.00301285	1.46533	1.20689	1.60224	1.27579
LOC_Os06g03940	1	0.734078	0.000499698	0.435401	0.104825	1.17638	0.853891	1.1794	0.988461
LOC_Os06g04195	1	-0.401557	0.457541	1.13344	0.0141644	-1.0514	-1.0509	-0.888418	-1.06166
LOC_Os06g06080	1	0.885751	5.68e-07	0.592856	0.00336834	0.875561	0.494422	0.959738	0.704652
LOC_Os06g06380	1	-0.0299101	0.993086	0.701205	0.000578539	0.442392	0.419453	0.596793	0.310129
LOC_Os06g07080	1	0.644371	0.00593112	0.528969	0.0549152	2.10826	1.82414	2.1417	1.91557
LOC_Os06g08280	1	0.186888	0.445397	0.635384	0.00111123	0.717721	0.620497	0.969482	0.702418
LOC_Os06g10320	1	0.266364	0.73407	1.45086	0.00759529	-0.675179	-0.788731	-0.359993	-0.762704
LOC_Os06g11240	1	1.37831	0.500429	10.3275	8.26e-59	-1.23372	-1.31376	0.585308	-1.21616
LOC_Os06g13320	1	-0.281629	0.664128	1.63367	0.00622106	-1.07704	-1.10486	-1.00589	-1.15001
LOC_Os06g13570	1	0.839552	8.5e-07	0.507298	0.0121353	0.738376	0.393828	0.769088	0.553027
LOC_Os06g14200	1	0.343216	0.524952	1.01292	0.0145708	-1.0024	-1.10236	-0.835873	-1.01323
LOC_Os06g14406	1	0.535933	0.0210095	1.01458	4.05e-06	0.993309	0.731976	1.41425	1.02322
LOC_Os06g15779	1	0.135817	0.71632	0.889712	0.000405829	1.32032	1.23792	1.58586	1.20799
LOC_Os06g18020	1	-4.79656	0.00241407	7.20439	1.94e-31	-1.25295	-1.25325	0.462946	-1.16231
LOC_Os06g24180	1	0.978496	0.0480585	0.480578	0.53337	-0.204716	-0.48665	-0.169634	-0.328952
LOC_Os06g27790	1	0.609383	0.00405907	0.530631	0.0282442	0.424116	0.187498	0.542137	0.322266
LOC_Os06g28630	1	-0.102157	0.926445	1.05418	0.0184429	-0.954899	-0.98231	-0.760716	-0.962346
LOC_Os06g30901	1	0.579833	0.0024156	0.863603	5.79e-06	0.900167	0.624154	1.05693	0.719052
LOC_Os06g35060	1	0.713371	4.38e-05	1.17725	5.99e-12	0.725052	0.408428	0.911615	0.471878
LOC_Os06g35165	1	4.71543	3.5e-91	6.83391	3.69e-174	0.688777	-0.893491	1.70954	-0.759288
LOC_Os06g41710	1	0.0550047	0.942643	0.623234	0.0240445	0.197956	0.175297	0.322709	0.0807494
LOC_Os06g43384	1	0.150887	0.803015	1.22252	0.000900517	-0.184512	-0.276922	0.019467	-0.410727
LOC_Os06g44200	1	0.627769	0.0183512	0.386681	0.28336	0.260681	0.00117251	0.341712	0.174392
LOC_Os06g44760	1	0.75909	0.12709	2.14411	2.92e-07	-1.01506	-1.16173	-0.833281	-1.1169
LOC_Os06g46754	1	-0.206514	0.498295	0.786553	0.000697044	0.169615	0.208268	0.52694	0.208406
LOC_Os06g46900	1	0.581002	0.0046575	0.645134	0.00316902	0.961271	0.713248	1.10688	0.83793
LOC_Os06g47470	1	0.208588	0.452796	0.650278	0.00431579	1.0567	0.959553	1.18443	0.904368
LOC_Os06g50724	1	0.903807	0.0491665	1.44643	0.000202182	-0.925317	-1.12048	-0.729464	-0.9855
LOC_Os06g51330	1	0.696827	0.000620926	0.509905	0.0346842	1.13906	0.834742	1.17526	0.955849
LOC_Os07g01904	1	1.9429	1.65e-17	1.65414	2.05e-12	1.74413	0.964626	1.79744	1.17096
LOC_Os07g02674	1	1.13879	0.0224307	1.0449	0.057411	-1.01518	-1.1928	-0.945808	-1.08657
LOC_Os07g03180	1	0.417566	0.136301	0.706226	0.00961517	1.67443	1.47633	2.05458	1.74576
LOC_Os07g07210	1	-0.582722	0.451422	1.83602	0.0383523	-1.1692	-1.18737	-1.08991	-1.19236
LOC_Os07g07974	1	0.607535	0.0158691	0.788825	0.00247133	1.71627	1.44217	1.88327	1.54711
LOC_Os07g13890	1	0.258038	0.296755	0.602	0.00508704	0.338603	0.209715	0.64726	0.397934
LOC_Os07g14490	1	0.59056	0.894821	5.41282	0.0472439	-1.23358	-1.30723	-1.10889	-1.22258
LOC_Os07g15959	1	1.03599	0.0949272	1.71826	0.00240816	-1.10584	-1.23174	-0.969885	-1.15562
LOC_Os07g17250	1	0.618529	0.000634886	0.579994	0.00345318	0.649683	0.370099	0.73443	0.50086
LOC_Os07g22660	1	0.527125	0.239162	1.06771	0.0090112	-0.845405	-0.978823	-0.706995	-0.931881
LOC_Os07g25390	1	0.165968	0.54224	0.752857	0.000407028	1.01682	0.931349	1.19533	0.877578
LOC_Os07g26100	1	3.78605	4.86e-24	9.13163	5.19e-250	-0.755762	-1.25356	1.41427	-1.14559
LOC_Os07g27350	1	1.26598	3.53e-14	1.00398	1.08e-08	0.808554	0.281996	0.879739	0.466068
LOC_Os07g28614	1	1.02455	0.000508686	0.756348	0.0280287	0.294181	-0.11051	0.391237	0.0849414
LOC_Os07g29810	1	0.811256	1.3e-05	0.708166	0.000506993	1.05314	0.6974	1.0866	0.788243
LOC_Os07g31650	1	0.334758	0.310157	0.664157	0.0288353	0.119315	-0.0372926	0.377174	0.108838
LOC_Os07g33100	1	0.603334	0.00146496	0.366734	0.131818	0.944005	0.673716	0.982712	0.822616
LOC_Os07g34610	1	0.1746	0.503382	0.623289	0.00217619	0.819031	0.720197	1.00461	0.74588
LOC_Os07g37650	1	0.969798	1.37e-07	0.817511	4.02e-05	2.48536	2.06893	2.66587	2.31511
LOC_Os07g39090	1	0.763566	0.000465989	0.752873	0.00143395	0.412433	0.0928875	0.499912	0.196441
LOC_Os07g40520	1	0.238797	0.283143	0.798313	1.09e-05	0.653496	0.525248	0.806664	0.503969
LOC_Os07g40690	1	0.732614	0.11413	1.51081	0.000240517	-0.868538	-1.04957	-0.798256	-0.983037
LOC_Os07g44730	1	0.745494	2.02e-05	0.524556	0.00955963	0.793699	0.514153	0.885992	0.681156
LOC_Os07g45210	1	2.02663	5.71e-06	1.36843	0.00204293	-0.786559	-1.14681	-0.585339	-0.884263
LOC_Os07g46510	1	0.0905335	0.949985	0.964587	0.0384169	-0.964349	-1.03135	-0.787363	-0.969299
LOC_Os07g47500	1	0.53676	0.0362085	0.617504	0.0257511	1.39574	1.14949	1.48061	1.21086
LOC_Os07g48620	1	0.345101	0.547223	1.43735	0.00182595	-1.03335	-1.1325	-0.903859	-1.09594
LOC_Os08g04010	1	0.196473	0.80084	1.29203	0.00935348	-1.05233	-1.13441	-0.924546	-1.09554
LOC_Os08g04120	1	0.49823	0.0431759	0.675042	0.00798735	0.346302	0.12331	0.438198	0.166423
LOC_Os08g07100	1	0.109224	1	2.27513	0.000138681	-1.2089	-1.27674	-1.00126	-1.17328
LOC_Os08g08205	1	0.413587	0.0304362	0.645469	0.000648037	0.716359	0.503276	0.795658	0.55323
LOC_Os08g08830	1	0.631235	0.0124284	0.842961	0.00113336	1.42556	1.15	1.67137	1.31367
LOC_Os08g09110	1	1.72875	0.198303	2.62739	5.04e-05	-1.2089	-1.30724	-0.970411	-1.18002
LOC_Os08g09460	1	0.0844856	1	5.01805	0.0460792	-1.20267	-1.27114	-1.12857	-1.22258
LOC_Os08g09900	1	0.471889	0.0493929	0.857919	0.000184509	1.02786	0.804864	1.26072	0.905671
LOC_Os08g17110	1	2.97019	0.00913289	2.59745	0.0541819	-1.1184	-1.30131	-1.0843	-1.20387
LOC_Os08g17600	1	0.686644	0.00620055	0.523268	0.0841208	1.74372	1.43348	1.75878	1.53139
LOC_Os08g19600	1	0.856993	0.0461652	1.20372	0.00662841	-0.756228	-0.988301	-0.676975	-0.934699
LOC_Os08g21561	1	0.0604351	0.875502	0.616758	0.0014701	0.702517	0.6455	0.85227	0.600083
LOC_Os08g23590	1	1.92357	1.42e-05	2.10383	1.78e-10	-0.961051	-1.22434	-0.708033	-1.04846
LOC_Os08g23600	1	0.979065	0.330353	2.4339	0.0124131	-1.11332	-1.24103	-1.03155	-1.18621
LOC_Os08g24400	1	0.907408	1.5e-07	0.590604	0.00276334	0.896347	0.499747	0.963392	0.724323
LOC_Os08g29124	1	0.486127	0.0200016	0.801318	8.89e-05	1.01433	0.787618	1.14469	0.81339
LOC_Os08g32090	1	0.76373	0.000542326	0.67688	0.00593052	1.17504	0.843396	1.3541	1.06562
LOC_Os08g34500	1	-0.168111	0.835446	1.00119	0.039483	-0.953308	-0.978773	-0.749996	-0.951134
LOC_Os08g34840	1	0.930825	0.0118834	1.065	0.00369205	-0.871294	-1.0844	-0.766422	-0.972976
LOC_Os08g34940	1	-0.491372	0.707641	3.16085	0.000441263	-1.19631	-1.23859	-0.999793	-1.19807
LOC_Os08g35939	1	0.427218	0.0665793	0.775078	0.000493278	0.372475	0.191396	0.53138	0.216667
LOC_Os08g38570	1	1.05324	1.31e-09	0.605437	0.00249074	0.91563	0.470412	0.953582	0.695035
LOC_Os08g42320	1	0.681	0.00019271	0.53748	0.00988754	0.880238	0.584179	0.994803	0.764797
LOC_Os08g43654	1	0.772694	0.00161275	0.310903	0.417993	0.115589	0.0488631	0.283291	0.142423
LOC_Os08g43815	1	0.901796	0.0331414	0.677924	0.199678	-0.052782	-0.382904	0.116277	-0.136415
LOC_Os08g43880	1	-0.51239	0.507988	1.73325	0.00530675	-1.14423	-1.16325	-0.984099	-1.1503
LOC_Os08g44240	1	0.60549	0.0185498	0.345048	0.343981	1.59981	1.32486	1.62152	1.47109
LOC_Os08g45080	1	0.594162	0.0148935	0.452221	0.132091	2.0157	1.74527	2.07493	1.88036
LOC_Os09g08730	1	1.06891	0.0248149	0.974498	0.060161	-0.749368	-1.01797	-0.587734	-0.831893
[truncated: 9,701 more rows]

## Sheet: Sheet-3
Cluster number	Number of genes	phr2 vs WT LP Mock (Mean lfc)	Standard error
[truncated: 23 more rows]

[truncated: 13 more sheets: Sheet-4, Sheet-5, Sheet-6, Sheet-7, Sheet-8, Sheet-9, Sheet-10, Sheet-11, Sheet-12, Sheet-13, Sheet-14, Sheet-15, Sheet-16]
