# Supplementary material for: PHOSPHATE STARVATION RESPONSE transcription factors enable arbuscular mycorrhiza symbiosis
Source: Nat Commun. 2022 Jan 25;13:477. doi: 10.1038/s41467-022-27976-8 (PMC8789775; doi:10.1038/s41467-022-27976-8)
Supplement: Supplementary file 6 — Supplementary Data 3 [file 41467_2022_27976_MOESM6_ESM.xlsx]

## Sheet: Description
Data S3: List of DEGs upregulated in wild type AM vs Mock LP and DEGs downregulated in phr2 vs WT LP Mock roots.
Sheet-1 provides the upregulated DEGs in WT fertilized with LP for the AM vs Mock comparison.
Sheet-2 provides the downregulated DEGs in phr2 vs WT Mock roots, both fertilized with LP.
Sheet-3 provides the overlap of DEGs from sheet 1 and 2 (779 genes) between the DEGs in sheet 1 and 2 as shown in the Venn diagram Fig. 2F, as well as the gene ontology (GO) and KEGG enrichment analysis for these genes.

## Sheet: Sheet-1
Upregulated DEGs in WT fertilized with LP for the AM vs Mock comparison
MSU Locus ID	Gene description
LOC_Os01g01180	expressed protein
LOC_Os01g01190	phosphoesterase family protein, putative, expressed
LOC_Os01g01295	expressed protein
LOC_Os01g01302	shikimate kinase, putative, expressed
LOC_Os01g01580	expressed protein
LOC_Os01g01620	kinase, pfkB family, putative, expressed
LOC_Os01g01710	1-deoxy-D-xylulose 5-phosphate reductoisomerase, chloroplast precursor, putative, expressed
LOC_Os01g01870	helix-loop-helix DNA-binding domain containing protein, expressed
LOC_Os01g02040	retrotransposon protein, putative, unclassified, expressed
LOC_Os01g02130	expressed protein
LOC_Os01g02290	Ser/Thr receptor-like kinase, putative, expressed
LOC_Os01g02300	receptor kinase ORK10, putative, expressed
LOC_Os01g02420	protein kinase domain containing protein, expressed
LOC_Os01g02680	protein kinase domain containing protein, expressed
LOC_Os01g02880	fructose-bisphospate aldolase isozyme, putative, expressed
LOC_Os01g03030	alanyl-tRNA synthetase, putative, expressed
LOC_Os01g03080	expressed protein
LOC_Os01g03130	expressed protein
LOC_Os01g03330	BBTI3 - Bowman-Birk type bran trypsin inhibitor precursor, expressed
LOC_Os01g03370	senescence-induced receptor-like serine/threonine-protein kinase precursor, putative, expressed
LOC_Os01g03549	multi-copper oxidase type I family protein, putative, expressed
LOC_Os01g03690	TKL_IRAK_DUF26-lg.1 - DUF26 kinases have homology to DUF26 containing loci, expressed
LOC_Os01g03710	mannose-6-phosphate isomerase, putative, expressed
LOC_Os01g03740	nuclease PA3, putative, expressed
LOC_Os01g03980	expressed protein
LOC_Os01g04050	BBTI12 - Bowman-Birk type bran trypsin inhibitor precursor, expressed
LOC_Os01g04330	OsCML16 - Calmodulin-related calcium sensor protein, expressed
LOC_Os01g04360	hsp20/alpha crystallin family protein, putative, expressed
LOC_Os01g04390	expressed protein
LOC_Os01g04440	expressed protein
LOC_Os01g04490	Ser/Thr protein kinase, putative, expressed
LOC_Os01g04530	expressed protein
LOC_Os01g04550	expressed protein
LOC_Os01g04570	Ser/Thr protein kinase, putative, expressed
LOC_Os01g04620	transposon protein, putative, unclassified, expressed
LOC_Os01g04750	B3 DNA binding domain containing protein, expressed
LOC_Os01g04800	B3 DNA binding domain containing protein, expressed
LOC_Os01g05100	expressed protein
LOC_Os01g05420	IWS1 C-terminus family protein, putative, expressed
LOC_Os01g05660	expressed protein
LOC_Os01g05710	expressed protein
LOC_Os01g05840	oxidoreductase, short chain dehydrogenase/reductase family domain containing family, expressed
LOC_Os01g06040	expressed protein
LOC_Os01g06320	MYB family transcription factor, putative, expressed
LOC_Os01g06360	transposon protein, putative, unclassified, expressed
LOC_Os01g06460	uncharacterized Cys-rich domain containing protein, putative, expressed
LOC_Os01g06510	arginyl-tRNA synthetase, putative, expressed
LOC_Os01g06560	transcription factor HBP-1b, putative, expressed
LOC_Os01g06590	zinc finger, C3HC4 type domain containing protein, expressed
LOC_Os01g06630	small hydrophilic plant seed protein, putative, expressed
LOC_Os01g06836	disease resistance protein SlVe2 precursor, putative, expressed
LOC_Os01g06870	resistance protein SlVe1 precursor, putative, expressed
LOC_Os01g06876	Cf-2, putative, expressed
LOC_Os01g06882	expressed protein
LOC_Os01g07120	AP2 domain containing protein, expressed
LOC_Os01g07360	KIP1, putative, expressed
LOC_Os01g07370	KIP1, putative, expressed
LOC_Os01g07530	uncharacterized glycosyltransferase, putative, expressed
LOC_Os01g07700	expressed protein
LOC_Os01g07760	phospholipase D, putative, expressed
LOC_Os01g07770	peroxidase precursor, putative, expressed
LOC_Os01g07850	glyoxalase family protein, putative, expressed
LOC_Os01g07870	ABC transporter family protein, putative, expressed
LOC_Os01g08190	transcriptional corepressor LEUNIG, putative, expressed
LOC_Os01g08220	gibberellin 3-beta-dioxygenase 2-2, putative, expressed
LOC_Os01g08380	transferase family protein, putative, expressed
LOC_Os01g08410	early fruit mRNA, putative, expressed
LOC_Os01g08450	ras-related protein, putative, expressed
LOC_Os01g08470	retrotransposon protein, putative, unclassified, expressed
LOC_Os01g08510	MAR-binding filament-like protein 1, putative, expressed
LOC_Os01g08780	endonuclease/exonuclease/phosphatase family domain containing protein, expressed
LOC_Os01g09100	WRKY10, expressed
LOC_Os01g09190	expressed protein
LOC_Os01g09200	AGC_AGC_other_NDRh_TRCd.1 - ACG kinases include homologs to PKA, PKG and PKC, expressed
LOC_Os01g09320	NADP-dependent malic enzyme, chloroplast precursor, putative, expressed
LOC_Os01g09450	OsIAA2 - Auxin-responsive Aux/IAA gene family member, expressed
LOC_Os01g09665	expressed protein
LOC_Os01g09670	pollen-specific protein SF21, putative, expressed
LOC_Os01g09770	expressed protein
LOC_Os01g09800	BTBA1 - Bric-a-Brac,Tramtrack, Broad Complex BTB domain with Ankyrin repeat region, expressed
LOC_Os01g09870	expressed protein
LOC_Os01g09900	helix-loop-helix DNA-binding domain containing protein, expressed
LOC_Os01g09990	helix-loop-helix DNA-binding domain containing protein, expressed
LOC_Os01g10130	RNA-dependent RNA polymerase, putative, expressed
LOC_Os01g10210	lachrymatory factor synthase, putative, expressed
LOC_Os01g10230	lachrymatory factor synthase, putative, expressed
LOC_Os01g10440	xylosyltransferase, putative, expressed
LOC_Os01g10610	BES1/BZR1 homolog protein, putative, expressed
LOC_Os01g10640	expressed protein
LOC_Os01g10740	expressed protein
LOC_Os01g10830	carnitine racemase like protein, putative, expressed
LOC_Os01g10850	peroxidase precursor, putative, expressed
LOC_Os01g10990	integral membrane protein DUF6 containing protein, expressed
LOC_Os01g11160	amino acid permease family protein, putative, expressed
LOC_Os01g11414	sodium/calcium exchanger protein, putative, expressed
LOC_Os01g11460	zinc finger, C3HC4 type domain containing protein, expressed
LOC_Os01g11520	RING-H2 finger protein, putative, expressed
LOC_Os01g11590	uncharacterized protein HI0077, putative, expressed
LOC_Os01g11600	expressed protein
LOC_Os01g11670	OsSCP2 - Putative Serine Carboxypeptidase homologue, expressed
LOC_Os01g11940	osFTL1 FT-Like1 homologous to Flowering Locus T gene; contains Pfam profile PF01161: Phosphatidylethanolamine-binding protein, expressed
LOC_Os01g12110	expressed protein
LOC_Os01g12440	AP2 domain containing protein, expressed
LOC_Os01g12680	C4-dicarboxylate transporter/malic acid transport protein, expressed
LOC_Os01g12690	plant-specific domain TIGR01568 family protein, expressed
LOC_Os01g12710	oxidoreductase, short chain dehydrogenase/reductase family domain containing protein, expressed
LOC_Os01g12770	cytochrome P450, putative, expressed
LOC_Os01g12790	receptor protein kinase, putative, expressed
LOC_Os01g12820	harpin-induced protein, putative, expressed
LOC_Os01g12930	U-box domain containing protein, expressed
LOC_Os01g12940	phosphorylase domain containing protein, putative, expressed
LOC_Os01g13270	AGC_PVPK_like_kin82y.4 - ACG kinases include homologs to PKA, PKG and PKC, expressed
LOC_Os01g13610	isoflavone reductase homolog IRL, putative, expressed
LOC_Os01g13690	ligA, putative, expressed
LOC_Os01g13780	expressed protein
LOC_Os01g14130	expressed protein
LOC_Os01g14430	DNA binding protein, putative, expressed
LOC_Os01g14440	WRKY1, expressed
LOC_Os01g14550	pathogen-related protein, putative, expressed
LOC_Os01g14580	dehydrogenase, putative, expressed
LOC_Os01g14590	pathogen-related protein, putative, expressed
LOC_Os01g14630	polyprenyl synthetase, putative, expressed
LOC_Os01g14850	MFS18 protein precursor, putative, expressed
LOC_Os01g15000	lipase, putative, expressed
LOC_Os01g15060	expressed protein
LOC_Os01g15130	hydrolase, alpha/beta fold family domain containing protein, expressed
LOC_Os01g15350	zinc finger C-x8-C-x5-C-x3-H type family protein, expressed
LOC_Os01g15640	no apical meristem protein, putative, expressed
LOC_Os01g16250	expressed protein
LOC_Os01g16310	glycosyl hydrolase, family 31, putative, expressed
LOC_Os01g16920	embryonic protein DC-8, putative, expressed
LOC_Os01g16930	presenilin, putative, expressed
LOC_Os01g16960	pyruvate kinase, putative, expressed
LOC_Os01g17050	VQ domain containing protein, putative, expressed
LOC_Os01g17160	OsSubt1 - Putative Subtilisin homologue, expressed
LOC_Os01g17330	eukaryotic translation initiation factor 6, putative, expressed
LOC_Os01g18400	CHIT10 - Chitinase family protein precursor, expressed
LOC_Os01g18530	expressed protein
LOC_Os01g18670	MDR-like ABC transporter, putative, expressed
LOC_Os01g19130	protein phosphatase 2C, putative, expressed
LOC_Os01g19240	integral membrane protein DUF6 containing protein, expressed
LOC_Os01g19330	MYB family transcription factor, putative, expressed
LOC_Os01g19390	glycerol-3-phosphate acyltransferase, putative, expressed
LOC_Os01g19750	glycosyl hydrolase, putative, expressed
LOC_Os01g19800	zinc finger, C3HC4 type, putative, expressed
LOC_Os01g19880	expressed protein
LOC_Os01g19940	expressed protein
LOC_Os01g20204	expressed protein
LOC_Os01g20206	methyltransferase, putative, expressed
LOC_Os01g21034	pectinesterase, putative, expressed
LOC_Os01g21120	AP2 domain containing protein, expressed
LOC_Os01g21250	late embryogenesis abundant protein, putative, expressed
LOC_Os01g21520	esterase/lipase/thioesterase family protein, putative, expressed
LOC_Os01g21630	pectinacetylesterase domain containing protein, expressed
LOC_Os01g21650	plant protein of unknown function domain containing protein, expressed
LOC_Os01g21970	protein kinase, putative, expressed
LOC_Os01g22000	expressed protein
LOC_Os01g22370	peroxidase precursor, putative, expressed
LOC_Os01g22710	organic cation transporter-related, putative, expressed
LOC_Os01g22900	neutral/alkaline invertase, putative, expressed
LOC_Os01g22920	gibberellin 2-beta-dioxygenase, putative, expressed
LOC_Os01g23580	inorganic H+ pyrophosphatase, putative, expressed
LOC_Os01g23610	dihydrolipoyl dehydrogenase, putative, expressed
LOC_Os01g23680	rossmann fold nucleotide-binding protein involved in DNA uptake, putative, expressed
LOC_Os01g24010	pleiotropic drug resistance protein, putative, expressed
LOC_Os01g24680	3-hydroxyacyl-CoA dehydrogenase, putative, expressed
LOC_Os01g24750	Ser/Thr protein phosphatase family protein, putative, expressed
LOC_Os01g25100	glutathione S-transferase, putative, expressed
LOC_Os01g25320	auxilin, putative, expressed
LOC_Os01g25386	multidrug resistance-associated protein, putative, expressed
LOC_Os01g25540	RALFL6 - Rapid ALkalinization Factor RALF family protein precursor, expressed
LOC_Os01g25760	powdery mildew resistance protein PM3F, putative, expressed
LOC_Os01g26340	dirigent, putative
LOC_Os01g27160	cullin, putative, expressed
LOC_Os01g27340	glutathione S-transferase, putative, expressed
LOC_Os01g27700	laccase precursor protein, putative, expressed
LOC_Os01g27860	expressed protein
LOC_Os01g28520	OsFBX8 - F-box domain containing protein, expressed
LOC_Os01g28580	expressed protein
LOC_Os01g28680	WD domain, G-beta repeat domain containing protein, expressed
LOC_Os01g28790	PRAS-rich protein, putative, expressed
LOC_Os01g28840	C4-dicarboxylate transporter/malic acid transport protein, expressed
LOC_Os01g29280	expressed protein
LOC_Os01g29330	expressed protein
LOC_Os01g29780	expressed protein
LOC_Os01g31010	retrotransposon, putative, centromere-specific, expressed
LOC_Os01g31040	retrotransposon protein, putative, unclassified, expressed
LOC_Os01g31370	glycosyltransferase, putative, expressed
LOC_Os01g31760	acyl-ACP thioesterase, putative, expressed
LOC_Os01g31850	expressed protein
LOC_Os01g32364	Os1bglu1 - beta-mannosidase/glucosidase homologue, expressed
LOC_Os01g32380	expressed protein
LOC_Os01g32460	expressed protein
LOC_Os01g32560	expressed protein
LOC_Os01g32660	STE_MEK_ste7_MAP2K.2 - STE kinases include homologs to sterile 7, sterile 11 and sterile 20 from yeast, expressed
LOC_Os01g32964	protein phosphotase protein, putative, expressed
LOC_Os01g33000	expressed protein
LOC_Os01g33110	receptor-like protein kinase 5 precursor, putative, expressed
LOC_Os01g33910	expressed protein
LOC_Os01g34680	expressed protein
LOC_Os01g35030	MDR-like ABC transporter, putative, expressed
LOC_Os01g36064	hAT dimerisation domain-containing protein, putative, expressed
LOC_Os01g36550	protein kinase family protein, putative, expressed
LOC_Os01g36560	auxin-induced protein 5NG4, putative, expressed
LOC_Os01g36620	pectate lyase family protein, expressed
LOC_Os01g36640	disease resistance protein RPM1, putative, expressed
LOC_Os01g36790	TKL_IRAK_DUF26-lf.2 - DUF26 kinases have homology to DUF26 containing loci, expressed
LOC_Os01g36850	transposon protein, putative, Pong sub-class, expressed
LOC_Os01g37810	expressed protein
LOC_Os01g38110	cytochrome P450, putative, expressed
LOC_Os01g38500	DUF538 domain containing protein, putative, expressed
LOC_Os01g38510	protein transport protein Sec61 subunit beta, putative, expressed
LOC_Os01g38580	beta,beta-carotene 9,10-dioxygenase, putative, expressed
LOC_Os01g38660	expressed protein
LOC_Os01g38980	calmodulin-binding protein, putative, expressed
LOC_Os01g39330	helix-loop-helix DNA-binding domain containing protein, expressed
LOC_Os01g39990	expressed protein
LOC_Os01g40070	expressed protein
LOC_Os01g40094	protein phosphatase 2C, putative, expressed
LOC_Os01g40120	expressed protein
LOC_Os01g40190	retrotransposon protein, putative, unclassified, expressed
LOC_Os01g40260	WRKY77, expressed
LOC_Os01g40430	WRKY27, expressed
LOC_Os01g40499	S-locus lectin protein kinase family protein, putative, expressed
LOC_Os01g40550	hsp20/alpha crystallin family protein, putative, expressed
LOC_Os01g40630	uncharacterized protein PA4923, putative, expressed
LOC_Os01g40860	aldehyde dehydrogenase, putative, expressed
LOC_Os01g40920	hypothetical protein
LOC_Os01g40940	expressed protein
LOC_Os01g40950	expressed protein
LOC_Os01g41240	hydrolase, alpha/beta fold family domain containing protein, expressed
LOC_Os01g41420	transmembrane amino acid transporter protein, putative, expressed
LOC_Os01g41430	UDP-glucoronosyl and UDP-glucosyl transferase, putative, expressed
LOC_Os01g41530	OsFBL2 - F-box domain and LRR containing protein, expressed
LOC_Os01g41660	phosphoethanolamine/phosphocholine phosphatase, putative, expressed
LOC_Os01g41710	chlorophyll A-B binding protein, putative, expressed
LOC_Os01g41750	expressed protein
LOC_Os01g41770	leucine rich repeat protein, putative, expressed
LOC_Os01g41780	expressed protein
LOC_Os01g41810	cytochrome P450 72A1, putative, expressed
LOC_Os01g41820	cytochrome P450 72A1, putative, expressed
LOC_Os01g42090	nodulin MtN3 family protein, putative, expressed
LOC_Os01g42150	MEGL13 - Maternally expressed gene MEG family protein precursor, expressed
LOC_Os01g42270	transcriptional corepressor LEUNIG, putative, expressed
LOC_Os01g42380	pleiotropic drug resistance protein, putative, expressed
LOC_Os01g42410	pleiotropic drug resistance protein, putative, expressed
LOC_Os01g42730	GDSL-like lipase/acylhydrolase, putative, expressed
LOC_Os01g42790	xylem cysteine proteinase 2 precursor, putative, expressed
LOC_Os01g42860	inhibitor I family protein, putative, expressed
LOC_Os01g43080	exonuclease, putative, expressed
LOC_Os01g43140	lipase, putative, expressed
LOC_Os01g43320	transmembrane amino acid transporter protein, putative, expressed
LOC_Os01g43330	extra-large G-protein-related, putative, expressed
LOC_Os01g43350	protein kinase family protein, putative, expressed
LOC_Os01g43410	CAMK_CAMK_like.9 - CAMK includes calcium/calmodulin depedent protein kinases, expressed
LOC_Os01g43480	AAA-type ATPase family protein, putative, expressed
LOC_Os01g43610	DUF623 domain containing protein, expressed
LOC_Os01g43740	cytochrome P450 72A1, putative, expressed
LOC_Os01g43844	cytochrome P450 72A1, putative, expressed
LOC_Os01g44050	siroheme synthase, putative, expressed
LOC_Os01g44120	expressed protein
LOC_Os01g44170	expressed protein
LOC_Os01g44240	zinc finger, C3HC4 type domain containing protein, expressed
LOC_Os01g44950	AMP-binding enzyme, putative, expressed
LOC_Os01g45110	anthocyanin 3-O-beta-glucosyltransferase, putative, expressed
LOC_Os01g45450	AAA family ATPase, putative, expressed
LOC_Os01g45460	serine esterase, putative, expressed
LOC_Os01g45720	expressed protein
LOC_Os01g45914	expressed protein
LOC_Os01g46030	receptor-like protein kinase, putative, expressed
LOC_Os01g46390	DUF538 domain containing protein, putative, expressed
LOC_Os01g46400	expressed protein
LOC_Os01g46440	VQ domain containing protein, putative, expressed
LOC_Os01g46760	protein phosphatase 2C, putative, expressed
LOC_Os01g46860	inorganic phosphate transporter, putative, expressed
LOC_Os01g47070	glycosyl hydrolase, putative, expressed
LOC_Os01g47080	pyruvate kinase, putative, expressed
LOC_Os01g47130	expressed protein
LOC_Os01g47470	serine/threonine-protein kinase, putative, expressed
LOC_Os01g47530	CGMC_MAPKCMGC_2.6 - CGMC includes CDA, MAPK, GSK3, and CLKC kinases, expressed
LOC_Os01g47570	expressed protein
LOC_Os01g47580	lipid phosphatase protein, putative, expressed
LOC_Os01g47670	expressed protein
LOC_Os01g47680	60S ribosomal protein L18a-1, putative, expressed
LOC_Os01g47690	metallo-beta-lactamase family protein, putative, expressed
LOC_Os01g47730	ras-related protein, putative, expressed
LOC_Os01g47760	OsGrx_I1 - glutaredoxin subgroup III, expressed
LOC_Os01g47840	S-locus-like receptor protein kinase, putative, expressed
LOC_Os01g47900	S-locus-like receptor protein kinase, putative, expressed
LOC_Os01g48000	S-locus-like receptor protein kinase, putative, expressed
LOC_Os01g48020	S-locus-like receptor protein kinase, putative, expressed
LOC_Os01g48040	S-locus-like receptor protein kinase, putative, expressed
LOC_Os01g48190	drought induced 19 protein, putative, expressed
LOC_Os01g48200	callose synthase, putative, expressed
LOC_Os01g48220	protein of unknown function DUF1421 domain containing protein, expressed
LOC_Os01g48320	transcription factor like protein, putative, expressed
LOC_Os01g48330	protein kinase domain containing protein, expressed
LOC_Os01g48370	OsFBT1 - F-box and tubby domain containing protein, expressed
LOC_Os01g48420	peroxiredoxin, putative, expressed
LOC_Os01g48446	no apical meristem protein, putative, expressed
LOC_Os01g48525	expressed protein
LOC_Os01g48540	glyoxal oxidase-related, putative, expressed
LOC_Os01g48660	expressed protein
LOC_Os01g48760	THAP domain-containing protein 4, putative, expressed
LOC_Os01g48910	AMP-binding enzyme, putative, expressed
LOC_Os01g48950	expressed protein
LOC_Os01g49065	expressed protein
LOC_Os01g49154	expressed protein
LOC_Os01g49160	MYB family transcription factor, putative, expressed
LOC_Os01g49529	OsWAK10d - OsWAK receptor-like cytoplasmic kinase OsWAK-RLCK, expressed
LOC_Os01g49580	Protein kinase domain containing protein, expressed
LOC_Os01g49600	expressed protein
LOC_Os01g49614	Protein kinase domain containing protein, expressed
LOC_Os01g49630	proteophosphoglycan ppg4, putative, expressed
LOC_Os01g49820	lipid phosphatase protein, putative, expressed
LOC_Os01g49830	B3 DNA binding domain containing protein, expressed
LOC_Os01g50010	clathrin assembly protein, putative, expressed
LOC_Os01g50040	DNA binding protein, putative, expressed
LOC_Os01g50100	ABC transporter, ATP-binding protein, putative, expressed
LOC_Os01g50170	eukaryotic aspartyl protease domain containing protein, expressed
LOC_Os01g50350	expressed protein
LOC_Os01g50370	STE_MEKK_ste11_MAP3K.4 - STE kinases include homologs to sterile 7, sterile 11 and sterile 20 from yeast, expressed
LOC_Os01g50400	STE_MEKK_ste11_MAP3K.5 - STE kinases include homologs to sterile 7, sterile 11 and sterile 20 from yeast, expressed
LOC_Os01g50410	STE_MEKK_ste11_MAP3K.6 - STE kinases include homologs to sterile 7, sterile 11 and sterile 20 from yeast, expressed
LOC_Os01g50420	STE_MEKK_ste11_MAP3K.7 - STE kinases include homologs to sterile 7, sterile 11 and sterile 20 from yeast, expressed
LOC_Os01g50480	SAM dependent carboxyl methyltransferase, putative, expressed
LOC_Os01g50490	cytochrome P450, putative, expressed
LOC_Os01g50520	cytochrome P450 monooxygenase CYP711A12, putative, expressed
LOC_Os01g50590	cytochrome P450, putative, expressed
LOC_Os01g50700	dehydrin family protein, expressed
LOC_Os01g50720	MYB family transcription factor, putative, expressed
LOC_Os01g50760	polyprenyl synthetase, putative, expressed
LOC_Os01g50820	transporter, major facilitator family, putative, expressed
LOC_Os01g50900	Cupin domain containing protein, expressed
LOC_Os01g50940	helix-loop-helix DNA-binding domain containing protein, expressed
LOC_Os01g51010	DUF292 domain containing protein, expressed
LOC_Os01g51570	glycosyl hydrolases family 17, putative, expressed
LOC_Os01g51610	B3 DNA binding domain containing protein, expressed
LOC_Os01g51620	KRR1 small subunit processome component, putative, expressed
LOC_Os01g51670	expressed protein
LOC_Os01g51690	WRKY26, expressed
LOC_Os01g51890	endonuclease/exonuclease/phosphatase family domain containing protein, expressed
LOC_Os01g51920	phosphotransferase, putative, expressed
LOC_Os01g52270	NB-ARC domain containing protein, expressed
LOC_Os01g52320	NB-ARC domain containing protein, expressed
LOC_Os01g52340	NB-ARC domain containing protein, expressed
LOC_Os01g52410	myb-like DNA-binding domain containing protein, putative, expressed
LOC_Os01g52530	phosphoribosyl transferase, putative, expressed
LOC_Os01g52540	B3 DNA binding domain containing protein, expressed
LOC_Os01g52550	ABC transporter, ATP-binding protein, putative, expressed
LOC_Os01g52560	Plant PDR ABC transporter associated domain containing protein, expressed
LOC_Os01g52570	lachrymatory factor synthase, putative, expressed
LOC_Os01g52594	expressed protein
LOC_Os01g52640	suppressor of phythchrome A, putative, expressed
LOC_Os01g52710	glycosyl transferase 8 domain containing protein, putative, expressed
LOC_Os01g52730	DUF584 domain containing protein, putative, expressed
LOC_Os01g52740	expressed protein
LOC_Os01g52750	OsSub3 - Putative Subtilisin homologue, expressed
LOC_Os01g52790	cytochrome P450 72A1, putative, expressed
LOC_Os01g52900	expressed protein
LOC_Os01g53130	zinc finger, C3HC4 type domain containing protein, expressed
LOC_Os01g53160	DUF623 domain containing protein, expressed
LOC_Os01g53240	BURP domain containing protein, expressed
LOC_Os01g53420	anthocyanidin 5,3-O-glucosyltransferase, putative, expressed
LOC_Os01g53430	anthocyanidin 5,3-O-glucosyltransferase, putative, expressed
LOC_Os01g53470	harpin-induced protein 1 domain containing protein, expressed
LOC_Os01g53630	ulp1 protease family protein, putative, expressed
LOC_Os01g53670	ENTH domain containing protein, expressed
LOC_Os01g53710	dual specificity protein phosphatase, putative, expressed
LOC_Os01g53730	expressed protein
LOC_Os01g53790	stress-induced protein, putative, expressed
LOC_Os01g53920	receptor-like protein kinase 5 precursor, putative, expressed
LOC_Os01g54270	transposon protein, putative, unclassified, expressed
LOC_Os01g54350	protein kinase domain containing protein, expressed
LOC_Os01g54400	VQ domain containing protein, putative, expressed
LOC_Os01g54470	GDSL-like lipase/acylhydrolase, putative, expressed
LOC_Os01g54480	serine/threonine protein kinase, putative, expressed
LOC_Os01g54510	MAC/Perforin domain containing protein, putative, expressed
LOC_Os01g54515	peptide transporter PTR2, putative, expressed
LOC_Os01g54560	trehalose synthase, putative, expressed
LOC_Os01g54670	coiled-coil domain-containing protein 25, putative, expressed
LOC_Os01g54700	retrotransposon protein, putative, unclassified, expressed
LOC_Os01g54969	O-methyltransferase, putative, expressed
LOC_Os01g54980	expressed protein
LOC_Os01g55110	RING-H2 finger protein, putative, expressed
LOC_Os01g55160	expressed protein
LOC_Os01g55240	gibberellin 2-beta-dioxygenase, putative, expressed
LOC_Os01g55260	AAA-type ATPase family protein, putative, expressed
LOC_Os01g55320	heavy metal-associated domain containing protein, expressed
LOC_Os01g55500	nucleobase-ascorbate transporter, putative, expressed
LOC_Os01g55510	dynein light chain type 1 domain containing protein, expressed
LOC_Os01g55560	ABIL3, putative, expressed
LOC_Os01g55610	peptide transporter PTR2, putative, expressed
LOC_Os01g55860	expressed protein
LOC_Os01g55940	OsGH3.2 - Probable indole-3-acetic acid-amido synthetase, expressed
LOC_Os01g56130	CSLC1 - cellulose synthase-like family C, expressed
LOC_Os01g56220	expressed protein
LOC_Os01g56230	transmembrane protein 56, putative, expressed
LOC_Os01g56235	expressed protein
LOC_Os01g56240	OsSAUR2 - Auxin-responsive SAUR gene family member, expressed
LOC_Os01g56300	expressed protein
LOC_Os01g56310	radical SAM enzyme, putative, expressed
LOC_Os01g56330	TKL_IRAK_CrRLK1L-1.5 - The CrRLK1L-1 subfamily has homology to the CrRLK1L homolog, expressed
LOC_Os01g56450	DUF567 domain containing protein, putative, expressed
LOC_Os01g56560	cyclase/dehydrase family protein, expressed
LOC_Os01g56570	xylosyltransferase, putative, expressed
LOC_Os01g56690	helix-loop-helix DNA-binding domain containing protein, expressed
LOC_Os01g56810	cytokinin dehydrogenase precursor, putative, expressed
LOC_Os01g56870	expressed protein
LOC_Os01g56890	expressed protein
LOC_Os01g56930	eukaryotic aspartyl protease domain containing protein, expressed
LOC_Os01g57020	expressed protein
LOC_Os01g57030	expressed protein
LOC_Os01g57073	insulin-degrading enzyme, putative, expressed
LOC_Os01g57110	SNF2 family N-terminal domain containing protein, expressed
LOC_Os01g57240	expressed protein
LOC_Os01g57400	lysM domain containing protein, putative
LOC_Os01g57420	diacylglycerol kinase, putative, expressed
LOC_Os01g57470	EF hand family protein, putative, expressed
LOC_Os01g57620	expressed protein
LOC_Os01g57730	peroxidase precursor, putative, expressed
LOC_Os01g57962	photosystem I P700 chlorophyll a apoprotein A2, putative, expressed
LOC_Os01g57968	expressed protein
LOC_Os01g58000	ATP synthase epsilon chain, putative, expressed
LOC_Os01g58020	ribulose bisphosphate carboxylase large chain precursor, putative, expressed
LOC_Os01g58024	NADPH-dependent oxidoreductase, putative, expressed
LOC_Os01g58039	uncharacterized protein ycf70, putative, expressed
LOC_Os01g58049	photosystem I assembly protein ycf4, putative, expressed
LOC_Os01g58130	expressed protein
LOC_Os01g58140	expressed protein
LOC_Os01g58150	expressed protein
LOC_Os01g58194	protein disulfide isomerase, putative, expressed
LOC_Os01g58220	translation initiation factor SUI1, putative, expressed
LOC_Os01g58335	expressed protein
LOC_Os01g58420	AP2 domain containing protein, expressed
LOC_Os01g58500	expressed protein
LOC_Os01g58520	disease resistance protein, putative, expressed
LOC_Os01g58530	NB-ARC/LRR disease resistance protein, putative, expressed
LOC_Os01g58600	expressed protein
LOC_Os01g58620	expressed protein
LOC_Os01g58640	nucleotide pyrophosphatase/phosphodiesterase, putative, expressed
LOC_Os01g58650	LTPL35 - Protease inhibitor/seed storage/LTP family protein precursor, putative
LOC_Os01g58660	LTPL29 - Protease inhibitor/seed storage/LTP family protein precursor, expressed
LOC_Os01g58790	GHMP kinases ATP-binding protein, putative, expressed
LOC_Os01g58850	circadian clock coupling factor-related, putative, expressed
LOC_Os01g59180	OsFBX27 - F-box domain containing protein, expressed
LOC_Os01g59290	hypothetical protein
LOC_Os01g59320	expressed protein
LOC_Os01g59450	ZOS1-13 - C2H2 zinc finger protein, expressed
LOC_Os01g59690	OsFBX28 - F-box domain containing protein, expressed
LOC_Os01g59760	bZIP transcription factor, putative, expressed
LOC_Os01g59870	LTPL65 - Protease inhibitor/seed storage/LTP family protein precursor, expressed
LOC_Os01g59930	NADH-cytochrome b5 reductase, putative, expressed
LOC_Os01g60020	NAC domain transcription factor, putative, expressed
LOC_Os01g60060	leucine-rich repeat family protein, putative, expressed
LOC_Os01g60110	E2F-related protein, putative, expressed
LOC_Os01g60120	transmembrane protein 56, putative, expressed
LOC_Os01g60170	DUF567 domain containing protein, putative, expressed
LOC_Os01g60420	expressed protein
LOC_Os01g60490	WRKY22, expressed
LOC_Os01g60520	WRKY116, expressed
LOC_Os01g60600	WRKY108, expressed
LOC_Os01g60640	WRKY21, expressed
LOC_Os01g60700	serine/threonine-protein kinase NAK, putative, expressed
LOC_Os01g60740	LTPL16 - Protease inhibitor/seed storage/LTP family protein precursor, expressed
LOC_Os01g60790	40S ribosomal protein S26, putative, expressed
LOC_Os01g61060	SAG20, putative, expressed
LOC_Os01g61080	WRKY24, expressed
LOC_Os01g61510	ammonium transporter protein, putative, expressed
LOC_Os01g61680	expressed protein
LOC_Os01g61960	GPR107 precursor, putative, expressed
LOC_Os01g61990	ankyrin repeat-containing protein, putative, expressed
LOC_Os01g62190	ZOS1-15 - C2H2 zinc finger protein, expressed
LOC_Os01g62380	fasciclin-like arabinogalactan protein, putative, expressed
LOC_Os01g62420	triosephosphate isomerase, cytosolic, putative, expressed
LOC_Os01g62430	C2 domain containing protein, putative, expressed
LOC_Os01g62450	expressed protein
LOC_Os01g62460	ZOS1-16 - C2H2 zinc finger protein, expressed
LOC_Os01g62500	OsFtsH3 FtsH protease, homologue of AtFtsH3/10, expressed
LOC_Os01g62630	aspartic proteinase nepenthesin precursor, putative, expressed
LOC_Os01g62660	MYB family transcription factor, putative, expressed
LOC_Os01g62670	avr9/Cf-9 rapidly elicited protein, putative, expressed
LOC_Os01g62870	oxidoreductase, aldo/keto reductase family protein, putative, expressed
LOC_Os01g62880	oxidoreductase, aldo/keto reductase family protein, putative, expressed
LOC_Os01g62950	ras-related protein, putative, expressed
LOC_Os01g63060	phosphatidic acid phosphatase-related, putative, expressed
LOC_Os01g63230	growth regulator related protein, putative, expressed
LOC_Os01g63690	hs1, putative, expressed
LOC_Os01g63930	cytochrome P450, putative, expressed
LOC_Os01g63970	sialyltransferase family domain containing protein, expressed
LOC_Os01g63980	ZOS1-17 - C2H2 zinc finger protein, expressed
LOC_Os01g64100	glycosyl hydrolase, putative, expressed
LOC_Os01g64110	glycosyl hydrolase, putative, expressed
LOC_Os01g64170	glycosyl hydrolases family 17, putative, expressed
LOC_Os01g64310	no apical meristem protein, putative, expressed
LOC_Os01g64360	MYB family transcription factor, putative, expressed
LOC_Os01g64440	expressed protein
LOC_Os01g64450	harpin-induced protein 1 domain containing protein, expressed
LOC_Os01g64470	harpin-induced protein 1 domain containing protein, expressed
LOC_Os01g64480	harpin-induced protein 1 domain containing protein, expressed
LOC_Os01g64750	sterol 3-beta-glucosyltransferase, putative, expressed
LOC_Os01g64790	AP2 domain containing protein, expressed
LOC_Os01g64850	OsSub10 - Putative Subtilisin homologue, expressed
LOC_Os01g65000	ammonium transporter protein, putative, expressed
LOC_Os01g65110	POT family protein, expressed
LOC_Os01g65330	expressed protein
LOC_Os01g65370	MYB family transcription factor, putative, expressed
LOC_Os01g65380	patellin protein, putative, expressed
LOC_Os01g65460	beta-galactosidase precursor, putative, expressed
LOC_Os01g65490	DNA binding protein, putative, expressed
LOC_Os01g65510	OsFBX31 - F-box domain containing protein, expressed
LOC_Os01g65520	Sad1 / UNC-like C-terminal domain containing protein, putative, expressed
LOC_Os01g65780	glycosyl transferase, putative, expressed
LOC_Os01g65830	acyl-desaturase, chloroplast precursor, putative, expressed
LOC_Os01g65900	chitin-inducible gibberellin-responsive protein, putative, expressed
LOC_Os01g65902	apocytochrome f precursor, putative, expressed
LOC_Os01g65940	expressed protein
LOC_Os01g66000	NADH dehydrogenase I subunit N, putative, expressed
LOC_Os01g66010	amino acid transporter, putative, expressed
LOC_Os01g66100	gibberellin 20 oxidase 2, putative, expressed
LOC_Os01g66110	methyltransferase, putative, expressed
LOC_Os01g66130	armadillo/beta-catenin repeat family protein, putative, expressed
LOC_Os01g66190	expressed protein
LOC_Os01g66250	S-locus-like receptor protein kinase, putative, expressed
LOC_Os01g66270	AP2 domain containing protein, expressed
LOC_Os01g66350	DUF647 domain containing protein, putative, expressed
LOC_Os01g66530	ARGOS, putative, expressed
LOC_Os01g66640	S-domain receptor-like protein kinase, putative, expressed
LOC_Os01g66700	beta-hexosaminidase precursor, putative, expressed
LOC_Os01g66830	pectinacetylesterase domain containing protein, expressed
LOC_Os01g66860	serine/threonine protein kinase, putative, expressed
LOC_Os01g66900	expressed protein
LOC_Os01g66940	kinase, pfkB family, putative, expressed
LOC_Os01g67030	auxin-responsive protein, putative, expressed
LOC_Os01g67340	STRUBBELIG-RECEPTOR FAMILY 8 precursor, putative, expressed
LOC_Os01g67600	CXE carboxylesterase, putative, expressed
LOC_Os01g67650	gibberellin response modulator protein, putative, expressed
LOC_Os01g67810	transposon protein, putative, unclassified, expressed
LOC_Os01g67820	exo70 exocyst complex subunit domain containing protein, expressed
LOC_Os01g67950	ubiquitin family protein, putative, expressed
LOC_Os01g68060	copine, putative, expressed
LOC_Os01g68130	expressed protein
LOC_Os01g68510	peptide transporter PTR2, putative, expressed
LOC_Os01g68660	cysteine proteinase inhibitor precursor protein, putative, expressed
LOC_Os01g69030	sucrose-phosphate synthase, putative, expressed
LOC_Os01g69040	zinc finger, C3HC4 type domain containing protein, expressed
LOC_Os01g69080	acyl-desaturase, chloroplast precursor, putative, expressed
LOC_Os01g69260	hypothetical protein
LOC_Os01g70150	expressed protein
LOC_Os01g70240	expressed protein
LOC_Os01g70270	auxin response factor, putative, expressed
LOC_Os01g70310	inducer of CBF expression 2, putative, expressed
LOC_Os01g70380	serine palmitoyltransferase 2, putative, expressed
LOC_Os01g70390	expressed protein
LOC_Os01g70470	expressed protein
LOC_Os01g70490	potassium transporter, putative, expressed
LOC_Os01g70525	tropinone reductase, putative, expressed
LOC_Os01g70600	DUF567 domain containing protein, putative, expressed
LOC_Os01g70790	SRC2 protein, putative, expressed
LOC_Os01g70820	lumenal PsbP, putative, expressed
LOC_Os01g70870	ZOS1-23 - C2H2 zinc finger protein, expressed
LOC_Os01g71270	eukaryotic peptide chain release factor subunit 1-1, putative, expressed
LOC_Os01g71320	hexokinase, putative, expressed
LOC_Os01g71340	glycosyl hydrolases family 17, putative, expressed
LOC_Os01g71624	expressed protein
LOC_Os01g71650	glycosyl hydrolases family 17, putative, expressed
LOC_Os01g71670	glycosyl hydrolases family 17, putative, expressed
LOC_Os01g71700	amino acid permease family protein, putative, expressed
LOC_Os01g71740	amino acid permease family protein, putative, expressed
LOC_Os01g71760	amino acid permease family protein, putative, expressed
LOC_Os01g71820	glycosyl hydrolases family 17, putative, expressed
LOC_Os01g71830	glycosyl hydrolases family 17, putative, expressed
LOC_Os01g71860	glycosyl hydrolases family 17, putative, expressed
LOC_Os01g72000	armadillo repeat-containing protein, putative, expressed
LOC_Os01g72080	calmodulin-like protein 1, putative, expressed
LOC_Os01g72100	OsCML10 - Calmodulin-related calcium sensor protein, expressed
LOC_Os01g72190	expressed protein
LOC_Os01g72230	stromal membrane-associated protein, putative, expressed
LOC_Os01g72360	expressed protein
LOC_Os01g72490	LRP1, putative, expressed
LOC_Os01g72520	phosphoesterase family protein, putative, expressed
LOC_Os01g72530	OsCML31 - Calmodulin-related calcium sensor protein, expressed
LOC_Os01g72540	OsCML23 - Calmodulin-related calcium sensor protein, expressed
LOC_Os01g72550	OsCML19 - Calmodulin-related calcium sensor protein, expressed
LOC_Os01g72610	glycosyltransferase, putative, expressed
LOC_Os01g72710	expressed protein
LOC_Os01g72900	abscisic stress-ripening, putative, expressed
LOC_Os01g72910	abscisic stress-ripening, putative, expressed
LOC_Os01g72940	phosphatidylserine decarboxylase, putative, expressed
LOC_Os01g73200	peroxidase precursor, putative, expressed
LOC_Os01g73770	dehydration-responsive element-binding protein, putative, expressed
LOC_Os01g74000	glycerol-3-phosphate dehydrogenase, putative, expressed
LOC_Os01g74040	zinc finger, RING-type, putative, expressed
LOC_Os01g74200	protein kinase domain containing protein, expressed
LOC_Os01g74370	domain of unknown function DUF966 domain containing protein, expressed
LOC_Os01g74450	aquaporin protein, putative, expressed
LOC_Os01g74620	expressed protein
LOC_Os02g01340	ferredoxin--NADP reductase, chloroplast precursor, putative, expressed
LOC_Os02g01510	lactate/malate dehydrogenase, putative, expressed
LOC_Os02g01760	diphosphomevalonate decarboxylase family protein, expressed
LOC_Os02g01810	expressed protein
LOC_Os02g01930	expressed protein
LOC_Os02g01940	transcription factor jumonji, putative, expressed
LOC_Os02g01990	CCT motif family protein, expressed
LOC_Os02g02000	cytochrome P450, putative, expressed
LOC_Os02g02120	OsWAK11 - OsWAK receptor-like protein kinase, expressed
LOC_Os02g02170	transporter, major facilitator family, putative, expressed
LOC_Os02g02190	transporter, major facilitator family, putative, expressed
LOC_Os02g02600	serine/threonine-protein kinase Cx32, chloroplast precursor, putative, expressed
LOC_Os02g02820	helix-loop-helix DNA-binding domain containing protein, expressed
LOC_Os02g02930	terpene synthase, putative, expressed
LOC_Os02g03130	expressed protein
LOC_Os02g03140	inhibitor I family protein, putative, expressed
LOC_Os02g03150	inhibitor I family protein, putative, expressed
LOC_Os02g03180	inhibitor I family protein, putative, expressed
LOC_Os02g03190	inhibitor I family protein, putative, expressed
LOC_Os02g03210	FAD-binding and arabino-lactone oxidase domains containing protein, putative, expressed
LOC_Os02g03280	transmembrane BAX inhibitor motif-containing protein, putative, expressed
LOC_Os02g03400	microtubule associated protein, putative, expressed
LOC_Os02g03410	CAMK_CAMK_like.12 - CAMK includes calcium/calmodulin depedent protein kinases, expressed
LOC_Os02g03420	pentatricopeptide repeat-containing protein, putative, expressed
LOC_Os02g03430	expressed protein
LOC_Os02g03460	phosphatidate cytidylyltransferase, putative, expressed
LOC_Os02g04010	cyclin-T1-1, putative, expressed
LOC_Os02g04060	RecF/RecN/SMC N terminal domain containing protein, expressed
LOC_Os02g04080	chromosome segregation protein sudA, putative, expressed
LOC_Os02g04130	DUF1645 domain containing protein, putative, expressed
LOC_Os02g04170	L-aspartate oxidase 1, putative, expressed
LOC_Os02g04590	auxin-independent growth promoter, putative, expressed
LOC_Os02g04630	sodium/calcium exchanger protein, putative, expressed
LOC_Os02g04650	activator of 90 kDa heat shock protein ATPase homolog, putative, expressed
LOC_Os02g04960	expressed protein
LOC_Os02g05040	cyclin-related protein, putative, expressed
LOC_Os02g05050	OsSAUR4 - Auxin-responsive SAUR gene family member, expressed
LOC_Os02g05070	expressed protein
LOC_Os02g05610	ZOS2-03 - C2H2 zinc finger protein, expressed
LOC_Os02g05930	phytosulfokine receptor precursor, putative, expressed
LOC_Os02g05970	phytosulfokine receptor precursor, putative, expressed
LOC_Os02g06090	phytosulfokine receptor precursor, putative, expressed
LOC_Os02g06130	phytosulfokine receptor precursor, putative, expressed
LOC_Os02g06160	cysteine-rich receptor-like protein kinase 16 precursor, putative, expressed
LOC_Os02g06200	phytosulfokine receptor precursor, putative, expressed
LOC_Os02g06330	AP2 domain containing protein, expressed
LOC_Os02g06390	expressed protein
LOC_Os02g06440	expressed protein
LOC_Os02g06490	vacuolar protein sorting-associated protein 4, putative, expressed
LOC_Os02g06930	protein kinase, putative, expressed
LOC_Os02g06950	no apical meristem protein, putative, expressed
LOC_Os02g06990	expressed protein
LOC_Os02g07170	MYB family transcription factor, putative, expressed
LOC_Os02g07190	expressed protein
LOC_Os02g07360	pentatricopeptide containing protein, putative, expressed
LOC_Os02g07730	haloacid dehalogenase-like hydrolase domain-containing protein 3, putative, expressed
LOC_Os02g07750	cell cycle control protein, putative, expressed
LOC_Os02g08230	WAX2, putative, expressed
LOC_Os02g08270	class I glutamine amidotransferase, putative, expressed
LOC_Os02g08420	cinnamoyl CoA reductase, putative, expressed
LOC_Os02g08440	WRKY71, expressed
LOC_Os02g09200	cytochrome P450 71D10, putative, expressed
LOC_Os02g09760	expressed protein
LOC_Os02g09940	peroxiredoxin, putative, expressed
LOC_Os02g09960	LYK8, putative, expressed
LOC_Os02g10100	leucine-rich repeat receptor protein kinase EXS precursor, putative, expressed
LOC_Os02g10300	polygalacturonase, putative, expressed
LOC_Os02g10460	expressed protein
LOC_Os02g10520	OsSub12 - Putative Subtilisin homologue, expressed
LOC_Os02g10550	expressed protein
LOC_Os02g10700	OsFBL7 - F-box domain and LRR containing protein, expressed
LOC_Os02g11070	3-ketoacyl-CoA synthase, putative, expressed
LOC_Os02g11760	pleiotropic drug resistance protein, putative, expressed
LOC_Os02g11790	OsFBK4 - F-box domain and kelch repeat containing protein, expressed
LOC_Os02g11859	expressed protein
LOC_Os02g11870	expressed protein
LOC_Os02g11880	expressed protein
LOC_Os02g11890	syntaxin-related protein, putative, expressed
LOC_Os02g11960	ABC transporter, ATP-binding protein, putative, expressed
LOC_Os02g11980	receptor-like protein kinase precursor, putative, expressed
LOC_Os02g11990	expressed protein
LOC_Os02g12050	hypothetical protein
LOC_Os02g12070	expressed protein
LOC_Os02g12080	expressed protein
LOC_Os02g12170	expressed protein
LOC_Os02g12230	hypothetical protein
LOC_Os02g12240	expressed protein
LOC_Os02g12380	histone deacetylase, putative, expressed
LOC_Os02g12450	receptor-like protein kinase 2 precursor, putative, expressed
LOC_Os02g12530	cytochrome P450 71D6, putative, expressed
LOC_Os02g12540	cytochrome P450, putative, expressed
LOC_Os02g12910	receptor-like protein kinase 5 precursor, putative, expressed
LOC_Os02g13220	F-box family protein, putative, expressed
LOC_Os02g13260	F-box family protein, putative, expressed
LOC_Os02g13270	Mpv17 / PMP22 family domain containing protein, expressed
LOC_Os02g13300	mitochondrial carrier protein, putative, expressed
LOC_Os02g13430	receptor-like protein kinase 5 precursor, putative, expressed
LOC_Os02g13460	receptor-like protein kinase 2 precursor, putative, expressed
LOC_Os02g13510	receptor-like protein kinase 5 precursor, putative, expressed
LOC_Os02g13780	receptor-like protein kinase 2 precursor, putative, expressed
LOC_Os02g13960	spotted leaf 11, putative, expressed
LOC_Os02g14540	UDP-glucoronosyl and UDP-glucosyl transferase domain containing protein, expressed
LOC_Os02g14840	potassium channel KAT1, putative, expressed
LOC_Os02g14929	T-complex protein, putative, expressed
LOC_Os02g14980	calcium-binding EF hand family protein, putative, expressed
LOC_Os02g14990	zinc finger, C3HC4 type domain containing protein, expressed
LOC_Os02g15060	zinc finger, C3HC4 type domain containing protein, expressed
LOC_Os02g15230	GDSL-like lipase/acylhydrolase, putative, expressed
LOC_Os02g15290	VQ domain containing protein, putative, expressed
LOC_Os02g15500	plant protein of unknown function domain containing protein, expressed
LOC_Os02g15800	expressed protein
LOC_Os02g16220	expressed protein
LOC_Os02g16660	cbxX, chromosomal, putative, expressed
LOC_Os02g16940	OsSub13 - Putative Subtilisin homologue, expressed
LOC_Os02g17000	OsSub14 - Putative Subtilisin homologue, expressed
LOC_Os02g17080	OsSub16 - Putative Subtilisin homologue, expressed
LOC_Os02g17090	OsSub17 - Putative Subtilisin homologue, expressed
LOC_Os02g17730	BAM2, putative
LOC_Os02g17780	ent-kaurene synthase, chloroplast precursor, putative, expressed
LOC_Os02g17900	glycosyl hydrolases family 16, putative, expressed
LOC_Os02g18070	NB-ARC domain containing protein, expressed
LOC_Os02g18080	NB-ARC domain containing protein, expressed
LOC_Os02g18640	OsFBX45 - F-box domain containing protein, expressed
LOC_Os02g19200	OsFBX46 - F-box domain containing protein, expressed
LOC_Os02g19650	hydrolase, alpha/beta fold family domain containing protein, expressed
LOC_Os02g19820	nodulin MtN3 family protein, putative, expressed
LOC_Os02g20140	protein kinase domain containing protein, expressed
LOC_Os02g20970	C2 domain containing protein, putative, expressed
LOC_Os02g21040	aspartic proteinase nepenthesin precursor, putative, expressed
LOC_Os02g21700	STE_MEKK_ste11_MAP3K.8 - STE kinases include homologs to sterile 7, sterile 11 and sterile 20 from yeast, expressed
LOC_Os02g21810	cytochrome P450 51, putative, expressed
LOC_Os02g21920	CPuORF24 - conserved peptide uORF-containing transcript, expressed
LOC_Os02g22160	DNA binding protein, putative, expressed
LOC_Os02g23826	expressed protein
LOC_Os02g24080	SNARE domain containing protein, putative, expressed
LOC_Os02g24598	chloroplast envelope membrane protein, putative, expressed
LOC_Os02g24780	retrotransposon protein, putative, unclassified, expressed
LOC_Os02g25640	glutelin, putative, expressed
LOC_Os02g26430	WRKY42, expressed
LOC_Os02g26720	Inositol 1, 3, 4-trisphosphate 5/6-kinase, putative, expressed
LOC_Os02g26770	cytochrome P450, putative, expressed
LOC_Os02g26810	cytochrome P450, putative, expressed
LOC_Os02g27130	expressed protein
LOC_Os02g27210	hypothetical protein
LOC_Os02g27220	protein phosphatase 2C, putative, expressed
LOC_Os02g27310	TKL_IRAK_DUF26-lc.6 - DUF26 kinases have homology to DUF26 containing loci, expressed
LOC_Os02g27360	aspartic proteinase-like protein 2 precursor, putative, expressed
LOC_Os02g27480	membrane attack complex component/perforin/complement C9, putative, expressed
LOC_Os02g28160	expressed protein
LOC_Os02g28170	transferase family protein, putative, expressed
LOC_Os02g28720	spotted leaf 11, putative, expressed
LOC_Os02g29000	Cupin domain containing protein, expressed
LOC_Os02g29020	Cupin domain containing protein, expressed
LOC_Os02g29290	expressed protein
LOC_Os02g30190	expressed protein
LOC_Os02g30210	OsFBK7 - F-box domain and kelch repeat containing protein, expressed
LOC_Os02g30540	protein kinase, putative, expressed
LOC_Os02g30590	expressed protein
LOC_Os02g30900	protein kinase domain containing protein, expressed
LOC_Os02g31867	expressed protein
LOC_Os02g31890	ZOS2-08 - C2H2 zinc finger protein, expressed
LOC_Os02g31910	potassium transporter, putative, expressed
LOC_Os02g32060	hydrolase, NUDIX family, domain containing protein, expressed
LOC_Os02g32320	expressed protein
LOC_Os02g32370	inositol hexaphosphate kinase, putative, expressed
LOC_Os02g32520	ERD1 protein, chloroplast precursor, putative, expressed
LOC_Os02g32580	expressed protein
LOC_Os02g32590	HSF-type DNA-binding domain containing protein, expressed
LOC_Os02g32740	SNARE domain containing protein, putative, expressed
LOC_Os02g33000	glycosyl hydrolases family 17, putative, expressed
LOC_Os02g33030	bifunctional monodehydroascorbate reductase and carbonic anhydrasenectarin-3 precursor, putative, expressed
LOC_Os02g33110	glycosyl hydrolases, putative, expressed
LOC_Os02g33149	OR, putative, expressed
LOC_Os02g33240	OsFBX51 - F-box domain containing protein, expressed
LOC_Os02g33310	OsFBD7 - F-box and FBD domain containing protein, expressed
LOC_Os02g33590	U-box domain-containing protein, putative, expressed
LOC_Os02g33640	expressed protein
LOC_Os02g33670	expressed protein
LOC_Os02g33680	U-box domain containing protein, expressed
LOC_Os02g33700	expressed protein
LOC_Os02g33710	decarboxylase, putative, expressed
LOC_Os02g33820	abscisic stress-ripening, putative, expressed
LOC_Os02g34410	U-box domain-containing protein, putative, expressed
LOC_Os02g34850	histone-lysine N-methyltransferase ASHH2, putative, expressed
LOC_Os02g35010	STE_MEKK_ste11_MAP3K.9 - STE kinases include homologs to sterile 7, sterile 11 and sterile 20 from yeast, expressed
LOC_Os02g35329	RING-H2 finger protein ATL3F, putative, expressed
LOC_Os02g35490	MLO domain containing protein, putative, expressed
LOC_Os02g35500	NAD binding domain of 6-phosphogluconate dehydrogenase containing protein, expressed
LOC_Os02g35660	PTF1, putative, expressed
LOC_Os02g35830	extracellular ligand-gated ion channel, putative, expressed
LOC_Os02g35910	protein phosphotase protein, putative, expressed
LOC_Os02g35940	gibberellin receptor GID1L2, putative, expressed
LOC_Os02g36030	cytochrome P450, putative, expressed
LOC_Os02g36070	cytochrome P450, putative, expressed
LOC_Os02g36110	cytochrome P450, putative, expressed
LOC_Os02g36140	terpene synthase, putative, expressed
LOC_Os02g36190	cytochrome P450, putative, expressed
LOC_Os02g36210	ent-kaurene synthase, chloroplast precursor, putative, expressed
LOC_Os02g36280	cytochrome P450, putative, expressed
LOC_Os02g36330	RING-H2 finger protein ATL1O, putative, expressed
LOC_Os02g36340	riboflavin biosynthesis protein ribAB, chloroplast precursor, putative, expressed
LOC_Os02g36770	galactosyltransferase family protein, putative, expressed
LOC_Os02g36940	uncharacterized Cys-rich domain containing protein, putative, expressed
LOC_Os02g37280	heavy metal transport/detoxification protein, putative, expressed
LOC_Os02g37290	heavy metal associated domain containing protein, expressed
LOC_Os02g37300	heavy metal associated domain containing protein, expressed
LOC_Os02g37320	heavy metal associated domain containing protein, expressed
LOC_Os02g37330	heavy metal associated domain containing protein, expressed
LOC_Os02g37590	glycerophosphoryl diester phosphodiesterase family protein, putative, expressed
LOC_Os02g37930	hypoxia-responsive family protein, putative, expressed
LOC_Os02g38010	copper methylamine oxidase precursor, putative, expressed
LOC_Os02g38080	protein kinase domain containing protein, expressed
LOC_Os02g38130	no apical meristem protein, putative, expressed
LOC_Os02g38140	glycosyl transferase family 17 protein, putative, expressed
LOC_Os02g38230	high affinity nitrate transporter, putative, expressed
LOC_Os02g38240	rhodanese family protein, putative, expressed
LOC_Os02g38386	NBS-LRR disease resistance protein, putative, expressed
LOC_Os02g38392	NBS-LRR disease resistance protein, putative, expressed
LOC_Os02g38730	hypothetical protein
LOC_Os02g39010	cyclin-dependent kinase G-1, putative, expressed
LOC_Os02g39160	hydroxymethylbutenyl 4-diphosphate synthase, putative, expressed
LOC_Os02g39330	CHIT1 - Chitinase family protein precursor, expressed
LOC_Os02g39340	glycine-rich protein, putative, expressed
LOC_Os02g39560	non-receptor tyrosine kinase spore lysis A, putative, expressed
LOC_Os02g39660	receptor kinase, putative, expressed
LOC_Os02g39790	CPuORF9 - conserved peptide uORF-containing transcript, expressed
LOC_Os02g40010	phosphoribosyl transferase, putative, expressed
LOC_Os02g40090	transporter-related, putative, expressed
LOC_Os02g40530	MYB family transcription factor, putative, expressed
LOC_Os02g40664	zinc finger family protein, putative, expressed
LOC_Os02g40700	enzyme of the cupin superfamily protein, putative, expressed
LOC_Os02g40784	WAX2, putative, expressed
LOC_Os02g41500	OsWAK13 - OsWAK receptor-like protein kinase, expressed
LOC_Os02g41510	MYB family transcription factor, putative, expressed
LOC_Os02g41520	glycosyl transferase 8 domain containing protein, putative, expressed
LOC_Os02g41670	phenylalanine ammonia-lyase, putative, expressed
LOC_Os02g41680	phenylalanine ammonia-lyase, putative, expressed
LOC_Os02g41904	DEF7 - Defensin and Defensin-like DEFL family, expressed
LOC_Os02g41910	OsFBO12 - F-box and other domain containing protein, expressed
LOC_Os02g41954	gibberellin 2-beta-dioxygenase 7, putative, expressed
LOC_Os02g42150	OsWAK14 - OsWAK receptor-like protein kinase, expressed
LOC_Os02g42160	OsWAK15 - OsWAK receptor-like protein kinase, expressed
LOC_Os02g42190	OsWAK16 - OsWAK receptor-like protein kinase, expressed
LOC_Os02g42310	OsSCP8 - Putative Serine Carboxypeptidase homologue, expressed
LOC_Os02g42570	ferredoxin-thioredoxin reductase, variable chain, putative, expressed
LOC_Os02g42585	AP2 domain containing protein, expressed
LOC_Os02g42640	CBS domain-containing protein, putative, expressed
LOC_Os02g42710	C2 domain containing protein, putative, expressed
LOC_Os02g42790	short-chain dehydrogenase/reductase, putative, expressed
LOC_Os02g42880	remorin C-terminal domain containing protein, putative, expressed
LOC_Os02g43170	B-box zinc finger family protein, putative, expressed
LOC_Os02g43250	receptor-like protein kinase precursor, putative, expressed
LOC_Os02g43290	protein kinase domain containing protein, expressed
LOC_Os02g43330	homeobox associated leucine zipper, putative, expressed
LOC_Os02g43360	cytochrome b5-like Heme/Steroid binding domain containing protein, expressed
LOC_Os02g43460	required to maintain repression 1, putative, expressed
LOC_Os02g43470	glutamate dehydrogenase protein, putative, expressed
LOC_Os02g43690	ras-related protein, putative, expressed
LOC_Os02g43700	triacylglycerol lipase like protein, putative, expressed
LOC_Os02g43770	DUF630/DUF632 domains containing protein, putative, expressed
LOC_Os02g43790	ethylene-responsive transcription factor, putative, expressed
LOC_Os02g43820	AP2 domain containing protein, expressed
LOC_Os02g43850	serine esterase family protein, putative, expressed
LOC_Os02g43940	AP2 domain containing protein, expressed
LOC_Os02g43970	AP2 domain containing protein, expressed
LOC_Os02g44230	CPuORF22 - conserved peptide uORF-containing transcript, expressed
LOC_Os02g44235	expressed protein
LOC_Os02g44500	glutathione peroxidase, putative, expressed
LOC_Os02g44520	OsSub19 - Putative Subtilisin homologue, expressed
LOC_Os02g44590	OsSub20 - Putative Subtilisin homologue, expressed
LOC_Os02g44670	harpin-induced protein 1 domain containing protein, expressed
LOC_Os02g44780	polyprenyl synthetase, putative, expressed
LOC_Os02g44850	GDSL-like lipase/acylhydrolase, putative, expressed
LOC_Os02g44870	dehydrin, putative, expressed
LOC_Os02g44930	HMG1/2, putative, expressed
LOC_Os02g44990	OsFBDUF13 - F-box and DUF domain containing protein, expressed
LOC_Os02g45054	ZOS2-15 - C2H2 zinc finger protein, expressed
LOC_Os02g45170	helix-loop-helix DNA-binding protein, putative, expressed
LOC_Os02g45180	ORM1, putative, expressed
LOC_Os02g45320	OsFBX58 - F-box domain containing protein, expressed
LOC_Os02g45344	O-acyltransferase, putative, expressed
LOC_Os02g45380	MATE domain containing protein, expressed
LOC_Os02g45390	RING-H2 finger protein, putative, expressed
LOC_Os02g45420	AP2 domain containing protein, expressed
LOC_Os02g45450	dehydration-responsive element-binding protein, putative, expressed
LOC_Os02g45460	expressed protein
LOC_Os02g45520	uncharacterized membrane protein, putative, expressed
LOC_Os02g45690	uncharacterized mscS family protein, putative, expressed
LOC_Os02g45710	zinc finger, C3HC4 type domain containing protein, expressed
LOC_Os02g45780	zinc finger, C3HC4 type domain containing protein, expressed
LOC_Os02g45810	WD domain, G-beta repeat domain containing protein, expressed
LOC_Os02g45920	expressed protein
LOC_Os02g46090	CAMK_CAMK_like.15 - CAMK includes calcium/calmodulin depedent protein kinases, expressed
LOC_Os02g46100	RING-H2 finger protein, putative, expressed
LOC_Os02g46210	DUF581 domain containing protein, expressed
LOC_Os02g46650	ubiquitin carboxyl-terminal hydrolase domain containing protein, expressed
LOC_Os02g46680	multidrug resistance protein, putative, expressed
LOC_Os02g46690	OsFBD8 - F-box and FBD domain containing protein, expressed
LOC_Os02g46740	RWD domain containing protein, expressed
LOC_Os02g46850	oligopeptide transporter, putative, expressed
LOC_Os02g46860	oligopeptide transporter 4, putative, expressed
LOC_Os02g46910	glycosyl hydrolases family 16, putative, expressed
LOC_Os02g46930	jmjC domain containing protein, expressed
LOC_Os02g46962	VHS and GAT domain containing protein, expressed
LOC_Os02g47020	phosphoribulokinase/Uridine kinase family protein, expressed
LOC_Os02g47090	peptide transporter PTR2, putative, expressed
LOC_Os02g47110	ADP-ribosylation factor, putative, expressed
LOC_Os02g47190	MYB family transcription factor, putative, expressed
LOC_Os02g47230	Disease resistance/zinc finger/chromosome condensation-like region protein, putative, expressed
LOC_Os02g47350	oxidoreductase, short chain dehydrogenase/reductase family, putative, expressed
LOC_Os02g47390	expressed protein
LOC_Os02g47470	cytochrome P450, putative, expressed
LOC_Os02g47560	DNA-binding protein, putative, expressed
LOC_Os02g47570	phosphatase, putative, expressed
LOC_Os02g47605	expressed protein
LOC_Os02g47650	universal stress protein domain containing protein, putative, expressed
LOC_Os02g47880	tetratricopeptide repeat domain containing protein, expressed
LOC_Os02g48184	expressed protein
LOC_Os02g48190	expressed protein
LOC_Os02g48210	lectin-like protein kinase, putative, expressed
LOC_Os02g48280	expressed protein
LOC_Os02g48300	OsFBX60 - F-box domain containing protein, expressed
LOC_Os02g48320	DNA binding protein, putative, expressed
LOC_Os02g48770	SAM dependent carboxyl methyltransferase, putative, expressed
LOC_Os02g48820	plastocyanin-like domain containing protein, putative, expressed
LOC_Os02g48830	microtubule associated protein, putative, expressed
LOC_Os02g48860	aspartic proteinase nepenthesin-2 precursor, putative, expressed
LOC_Os02g48980	GPI-anchored protein, putative, expressed
LOC_Os02g48990	phosphatidylinositol transfer, putative, expressed
LOC_Os02g49180	RNA polymerase subunit, putative, expressed
LOC_Os02g49590	ASC1, putative, expressed
LOC_Os02g49920	3-ketoacyl-CoA synthase, putative, expressed
LOC_Os02g49950	spotted leaf 11, putative, expressed
LOC_Os02g50050	expressed protein
LOC_Os02g50060	OsCML20 - Calmodulin-related calcium sensor protein, expressed
LOC_Os02g50110	expressed protein
LOC_Os02g50140	caleosin related protein, putative, expressed
LOC_Os02g50374	expressed protein
LOC_Os02g50404	expressed protein
LOC_Os02g50430	expressed protein
LOC_Os02g50490	endoglucanase, putative, expressed
LOC_Os02g50570	retrotransposon protein, putative, unclassified, expressed
LOC_Os02g50600	glycosyl transferase 8 domain containing protein, putative, expressed
LOC_Os02g50710	expressed protein
LOC_Os02g50730	metalloendoproteinase 1 precursor, putative, expressed
LOC_Os02g50940	NHL repeat-containing protein, putative, expressed
LOC_Os02g51020	expressed protein
LOC_Os02g51280	TCP-domain protein, putative, expressed
LOC_Os02g51350	OsFBK10 - F-box domain and kelch repeat containing protein, expressed
LOC_Os02g51370	glutaredoxin, putative, expressed
LOC_Os02g51440	laccase precursor protein, putative, expressed
LOC_Os02g51590	phosphoglycerate mutase, putative, expressed
LOC_Os02g51730	dnaJ homolog subfamily C member 7, putative, expressed
LOC_Os02g51860	dehydration response related protein, putative, expressed
LOC_Os02g51890	RNA recognition motif containing protein, putative, expressed
LOC_Os02g52010	phosphate-induced protein 1 conserved region domain containing protein, expressed
LOC_Os02g52030	expressed protein
LOC_Os02g52040	phosphate-induced protein 1 conserved region domain containing protein, expressed
LOC_Os02g52170	expressed protein
LOC_Os02g52210	zinc finger, C3HC4 type domain containing protein, expressed
LOC_Os02g52370	armadillo/beta-catenin repeat family protein, putative, expressed
LOC_Os02g52380	DUF1645 domain containing protein, putative, expressed
LOC_Os02g52610	xyloglucan fucosyltransferase, putative, expressed
LOC_Os02g52650	chlorophyll A-B binding protein, putative, expressed
LOC_Os02g52670	AP2 domain containing protein, expressed
LOC_Os02g52780	bZIP transcription factor, putative, expressed
LOC_Os02g52910	zinc finger protein, putative, expressed
LOC_Os02g53130	nitrate reductase, putative, expressed
LOC_Os02g53410	expressed protein
LOC_Os02g53510	oxidoreductase/ transition metal ion binding protein, putative, expressed
LOC_Os02g53730	expressed protein
LOC_Os02g53750	tyrosine protein kinase domain containing protein, putative, expressed
LOC_Os02g53790	adenylate kinase, putative, expressed
LOC_Os02g53810	expressed protein
LOC_Os02g54010	lipase class 3 family protein, putative, expressed
LOC_Os02g54050	ethylene-responsive transcription factor, putative, expressed
LOC_Os02g54060	chaperonin, putative, expressed
LOC_Os02g54160	AP2 domain containing protein, expressed
LOC_Os02g54600	STE_MEK_ste7_MAP2K.5 - STE kinases include homologs to sterile 7, sterile 11 and sterile 20 from yeast, expressed
LOC_Os02g54650	diacylglycerol kinase, putative, expressed
LOC_Os02g54780	CYPRO4, putative, expressed
LOC_Os02g54820	trehalose-6-phosphate synthase, putative, expressed
LOC_Os02g54890	UDP-glucuronate 4-epimerase, putative, expressed
LOC_Os02g55110	expressed protein
LOC_Os02g55134	cytochrome c oxidase copper chaperone, putative, expressed
LOC_Os02g55400	ATPase 8, plasma membrane-type, putative, expressed
LOC_Os02g55420	aminotransferase, classes I and II, domain containing protein, expressed
LOC_Os02g55430	alginate regulatory protein AlgP, putative, expressed
LOC_Os02g55560	protein phosphatase 2C, putative, expressed
LOC_Os02g55600	expressed protein
LOC_Os02g55970	ANTH, putative, expressed
LOC_Os02g56140	helix-loop-helix DNA-binding domain containing protein, expressed
LOC_Os02g56150	expressed protein
LOC_Os02g56160	kelch repeat protein, putative, expressed
LOC_Os02g56250	GATA zinc finger domain containing protein, expressed
LOC_Os02g56300	aminotransferase, classes I and II, domain containing protein, expressed
LOC_Os02g56370	OsWAK20 - OsWAK receptor-like protein kinase, expressed
LOC_Os02g56380	OsWAK21 - OsWAK receptor-like cytoplasmic kinase OsWAK-RLCK, expressed
LOC_Os02g56560	CK1_CaseinKinase_1.6 - CK1 includes the casein kinase 1 kinases, expressed
LOC_Os02g56690	dihydroflavonol-4-reductase, putative, expressed
LOC_Os02g56900	thioredoxin family protein, putative, expressed
LOC_Os02g57160	ELMO/CED-12 family protein, putative, expressed
LOC_Os02g57290	cytochrome P450, putative, expressed
LOC_Os02g57350	expressed protein
LOC_Os02g57400	2-phosphoglycerate kinase-related, putative, expressed
LOC_Os02g57550	ZOS2-18 - C2H2 zinc finger protein, expressed
LOC_Os02g57810	cytochrome P450, putative, expressed
LOC_Os02g58080	transporter, major facilitator family, putative, expressed
LOC_Os02g58110	expressed protein
LOC_Os02g58160	expressed protein
LOC_Os02g58630	expressed protein
LOC_Os02g58800	expressed protein
LOC_Os03g01120	E1-E2 ATPase domain containing protein, expressed
LOC_Os03g01290	peptide transporter PTR2, putative, expressed
LOC_Os03g01650	expansin precursor, putative, expressed
LOC_Os03g01710	expressed protein
LOC_Os03g01740	expressed protein
LOC_Os03g01990	lysM domain containing protein, putative, expressed
LOC_Os03g02330	AAA-type ATPase family protein, putative, expressed
LOC_Os03g02340	expressed protein
LOC_Os03g02380	major facilitator superfamily domain-containing protein 5, putative, expressed
LOC_Os03g02390	mitochondrial import inner membrane translocase subunit Tim17, putative, expressed
LOC_Os03g02514	hydrolase, alpha/beta fold family protein, putative, expressed
LOC_Os03g02530	OsRhmbd7 - Putative Rhomboid homologue, expressed
LOC_Os03g02550	OsFBX76 - F-box domain containing protein, expressed
LOC_Os03g02650	ligA, putative, expressed
LOC_Os03g02660	expressed protein
LOC_Os03g02690	dihydrodipicolinate reductase, putative, expressed
LOC_Os03g02710	hydroxymethylglutaryl-CoA synthase, putative, expressed
LOC_Os03g02840	remorin family protein, putative, expressed
LOC_Os03g02920	peroxidase precursor, putative, expressed
LOC_Os03g03034	flavonol synthase/flavanone 3-hydroxylase, putative, expressed
LOC_Os03g03150	WD repeat-containing protein, putative, expressed
LOC_Os03g03164	homeobox protein knotted-1, putative, expressed
LOC_Os03g03200	hydrolase, alpha/beta fold family protein, putative, expressed
LOC_Os03g03290	receptor-like protein kinase At3g46290 precursor, putative, expressed
LOC_Os03g03334	expressed protein
LOC_Os03g03370	fatty acid hydroxylase, putative, expressed
LOC_Os03g03410	serine/threonine-protein kinase, putative, expressed
LOC_Os03g03510	CAMK_KIN1/SNF1/Nim1_like.15 - CAMK includes calcium/calmodulin depedent protein kinases, expressed
LOC_Os03g03550	bZIP family transcription factor, putative, expressed
LOC_Os03g03590	transporter, monovalent cation:proton antiporter-2 family, putative, expressed
LOC_Os03g03700	MLO domain containing protein, putative, expressed
LOC_Os03g03720	glyceraldehyde-3-phosphate dehydrogenase, putative, expressed
LOC_Os03g03810	DEF8 - Defensin and Defensin-like DEFL family, expressed
LOC_Os03g03860	expressed protein
LOC_Os03g03880	protein kinase, putative, expressed
LOC_Os03g03890	protein kinase family protein, putative, expressed
LOC_Os03g03910	catalase domain containing protein, expressed
LOC_Os03g04000	AMP-binding domain containing protein, expressed
LOC_Os03g04060	CHIT16 - Chitinase family protein precursor, expressed
LOC_Os03g04070	no apical meristem protein, putative, expressed
LOC_Os03g04110	lysM domain-containing GPI-anchored protein precursor, putative, expressed
LOC_Os03g04370	protein-methionine-S-oxide reductase, putative, expressed
LOC_Os03g04480	CorA-like magnesium transporter protein, putative, expressed
LOC_Os03g04570	peptide transporter PTR3-A, putative, expressed
LOC_Os03g04740	expressed protein
LOC_Os03g04770	beta-amylase, putative, expressed
LOC_Os03g04870	expressed protein
LOC_Os03g04890	zinc finger family protein, putative, expressed
LOC_Os03g05110	xyloglucan galactosyltransferase KATAMARI1, putative, expressed
LOC_Os03g05460	expressed protein
LOC_Os03g05470	tyrosine protein kinase domain containing protein, putative, expressed
LOC_Os03g05490	ZOS3-02 - C2H2 zinc finger protein, expressed
LOC_Os03g05650	expressed protein
LOC_Os03g05750	heavy-metal-associated domain-containing protein, putative, expressed
LOC_Os03g05760	transcription factor Dp, putative, expressed
LOC_Os03g05920	expressed protein
LOC_Os03g06090	high-affinity nickel-transport family protein, putative, expressed
LOC_Os03g06410	protein kinase domain containing protein, expressed
LOC_Os03g06520	sulfate transporter, putative, expressed
LOC_Os03g06980	nucleic acid binding protein, putative, expressed
LOC_Os03g07400	expressed protein
LOC_Os03g07530	OsFBK12 - F-box domain and kelch repeat containing protein, expressed
LOC_Os03g07540	bHLH family protein, putative, expressed
LOC_Os03g07620	expressed protein
LOC_Os03g07990	acetyltransferase, GNAT family, putative, expressed
LOC_Os03g08030	expressed protein
LOC_Os03g08310	ZIM domain containing protein, putative, expressed
LOC_Os03g08320	ZIM domain containing protein, putative, expressed
LOC_Os03g08330	ZIM domain containing protein, putative, expressed
LOC_Os03g08380	ABC transporter, ATP-binding protein, putative, expressed
LOC_Os03g08390	expressed protein
LOC_Os03g08410	flavin-containing monooxygenase family protein, putative, expressed
LOC_Os03g08520	DUF581 domain containing protein, expressed
LOC_Os03g08570	amine oxidase, flavin-containing, domain containing protein, expressed
LOC_Os03g08770	modifier of rudimentary protein, expressed
LOC_Os03g08840	zinc finger protein, putative, expressed
LOC_Os03g08860	GRAM domain containing protein, expressed
LOC_Os03g08870	expressed protein
LOC_Os03g08880	purine permease, putative, expressed
LOC_Os03g08930	helix-loop-helix DNA-binding protein, putative, expressed
LOC_Os03g09070	leucine rich repeat domain containing protein, putative, expressed
LOC_Os03g09110	mitochondrial carrier protein, putative, expressed
LOC_Os03g09170	ethylene-responsive transcription factor, putative, expressed
LOC_Os03g09810	polyamine oxidase precursor, putative, expressed
LOC_Os03g09900	membrane protein, putative, expressed
LOC_Os03g09910	aminotransferase, classes I and II, domain containing protein, expressed
LOC_Os03g10040	OsFBX77 - F-box domain containing protein, expressed
LOC_Os03g10100	transporter family protein, putative, expressed
LOC_Os03g10110	cupin domain containing protein, expressed
LOC_Os03g10250	expressed protein
LOC_Os03g10300	haemolysin-III, putative, expressed
LOC_Os03g10570	HORMA domain containing protein, putative, expressed
LOC_Os03g10640	calcium-transporting ATPase, plasma membrane-type, putative, expressed
LOC_Os03g10650	cyclin, putative, expressed
LOC_Os03g10730	expressed protein
LOC_Os03g10920	syntaxin 6, N-terminal domain containing protein, expressed
LOC_Os03g10950	protein phosphatase 2C, putative, expressed
LOC_Os03g11190	expressed protein
LOC_Os03g11220	keratin, type I cytoskeletal 9, putative, expressed
LOC_Os03g11440	protein transport protein Sec61 subunit alpha, putative, expressed
LOC_Os03g11650	ATMAP70 protein, putative, expressed
LOC_Os03g11900	transporter family protein, putative, expressed
LOC_Os03g12110	homocysteine S-methyltransferase protein, putative, expressed
LOC_Os03g12160	leucine-rich repeat family protein, putative, expressed
LOC_Os03g12180	MA3 domain containing protein, expressed
LOC_Os03g12350	two-component response regulator, putative, expressed
LOC_Os03g12370	HSF-type DNA-binding domain containing protein, expressed
LOC_Os03g12414	cyclin, putative, expressed
LOC_Os03g12500	cytochrome P450, putative, expressed
LOC_Os03g12510	non-symbiotic hemoglobin 2, putative, expressed
LOC_Os03g12520	STRUBBELIG-RECEPTOR FAMILY 7 precursor, putative, expressed
LOC_Os03g12530	cation efflux family protein, putative, expressed
LOC_Os03g12570	expressed protein
LOC_Os03g12760	helix-loop-helix DNA-binding domain containing protein, expressed
LOC_Os03g12820	ATP8, putative, expressed
LOC_Os03g12879	expressed protein
LOC_Os03g12890	aminotransferase domain containing protein, putative, expressed
LOC_Os03g13050	E2F-related protein, putative, expressed
LOC_Os03g13080	LYK, putative, expressed
LOC_Os03g13140	non-symbiotic hemoglobin 2, putative, expressed
LOC_Os03g13180	peroxidase precursor, putative, expressed
LOC_Os03g13300	glutamate decarboxylase, putative, expressed
LOC_Os03g13400	ZOS3-06 - C2H2 zinc finger protein, expressed
LOC_Os03g13740	immediate-early fungal elicitor protein CMPG1, putative, expressed
LOC_Os03g13810	expressed protein
LOC_Os03g13840	senescence-associated protein, putative, expressed
LOC_Os03g13870	expressed protein
LOC_Os03g14010	glycosyl hydrolase family 10 protein, putative, expressed
LOC_Os03g14050	thaumatin-like protein 1 precursor, putative, expressed
LOC_Os03g14250	plant protein of unknown function DUF869 domain containing protein, expressed
LOC_Os03g14258	expressed protein
LOC_Os03g14370	ACT domain containing protein, expressed
LOC_Os03g14590	calcium-binding EF hand family protein, putative, expressed
LOC_Os03g14720	transcription initiation factor IIF, alpha subunit domain containing protein, expressed
LOC_Os03g14730	gibberellin receptor GID1L2, putative, expressed
LOC_Os03g15000	Zinc finger, C3HC4 type domain containing protein, expressed
LOC_Os03g15020	beta-galactosidase precursor, putative, expressed
LOC_Os03g15250	lectin-like receptor kinase, putative, expressed
LOC_Os03g15270	gibberellin receptor GID1L2, putative, expressed
LOC_Os03g15570	STE_MEKK_ste11_MAP3K.12 - STE kinases include homologs to sterile 7, sterile 11 and sterile 20 from yeast, expressed
LOC_Os03g15650	vacuolar sorting protein, putative, expressed
LOC_Os03g15660	AP2 domain containing protein, expressed
LOC_Os03g15680	nodulation-signaling pathway 2 protein, putative, expressed
LOC_Os03g15750	ASC1, putative, expressed
LOC_Os03g15770	tyrosine protein kinase domain containing protein, putative, expressed
LOC_Os03g16150	mannose-1-phosphate guanyltransferase, putative, expressed
LOC_Os03g16170	protein phosphatase 2C, putative, expressed
LOC_Os03g16260	protein kinase, putative, expressed
LOC_Os03g16390	avr9/Cf-9 rapidly elicited protein, putative, expressed
LOC_Os03g16470	expressed protein
LOC_Os03g16600	expressed protein
LOC_Os03g16670	haloacid dehalogenase-like hydrolase family protein, putative, expressed
LOC_Os03g16690	oxysterol-binding protein, putative, expressed
LOC_Os03g16700	initiator-binding protein, putative, expressed
LOC_Os03g16800	clathrin assembly protein, putative, expressed
LOC_Os03g16824	spotted leaf 11, putative, expressed
LOC_Os03g16860	DnaK family protein, putative, expressed
LOC_Os03g16890	N-acetylglucosaminyltransferase, putative, expressed
LOC_Os03g17000	NAD dependent epimerase/dehydratase family domain containing protein, expressed
LOC_Os03g17010	RNA recognition motif containing protein, putative, expressed
LOC_Os03g17130	bHelix-loop-helix transcription factor, putative, expressed
LOC_Os03g17180	ABC transporter, ATP-binding protein, putative, expressed
LOC_Os03g17230	NAD dependent epimerase/dehydratase family domain containing protein, expressed
LOC_Os03g17240	ankyrin repeat-containing protein, putative, expressed
LOC_Os03g17250	ankyrin repeat-containing protein, putative, expressed
LOC_Os03g17300	TKL_IRAK_CrRLK1L-1.7 - The CrRLK1L-1 subfamily has homology to the CrRLK1L homolog, expressed
LOC_Os03g17670	expressed protein
LOC_Os03g17700	CGMC_MAPKCGMC_2_ERK.2 - CGMC includes CDA, MAPK, GSK3, and CLKC kinases, expressed
LOC_Os03g17730	P-protein, putative, expressed
LOC_Os03g17740	transporter, putative, expressed
LOC_Os03g17850	glycosyltransferase family 43 protein, putative, expressed
LOC_Os03g17870	metallothionein, putative, expressed
LOC_Os03g17940	phosphatase, putative, expressed
LOC_Os03g17980	CAMK_KIN1/SNF1/Nim1_like_AMPKh.2 - CAMK includes calcium/calmodulin depedent protein kinases, expressed
LOC_Os03g17990	Yip1 domain containing protein, expressed
LOC_Os03g18010	phospholipase C, putative, expressed
LOC_Os03g18030	leucoanthocyanidin dioxygenase, putative, expressed
LOC_Os03g18070	omega-3 fatty acid desaturase, chloroplast precursor, putative, expressed
LOC_Os03g18150	protein phosphatase 2C, putative, expressed
LOC_Os03g18160	mitochondrial carrier protein, putative, expressed
LOC_Os03g18170	STE_MEKK_ste11_MAP3K.13 - STE kinases include homologs to sterile 7, sterile 11 and sterile 20 from yeast, expressed
LOC_Os03g18490	RPGR, putative, expressed
LOC_Os03g18590	malonyl CoA-acyl carrier protein transacylase, mitochondrial precursor, putative, expressed
LOC_Os03g18740	oxidoreductase, short chain dehydrogenase/reductase family, putative, expressed
LOC_Os03g18770	wound-induced protein WI12, putative, expressed
LOC_Os03g18779	expressed protein
LOC_Os03g18790	SAG20, putative, expressed
LOC_Os03g18820	glycosyltransferase, putative, expressed
LOC_Os03g18870	heat shock protein DnaJ, putative, expressed
LOC_Os03g18910	COBRA-like protein 7 precursor, putative, expressed
LOC_Os03g18930	hypothetical protein
LOC_Os03g18970	protein phosphotase protein, putative, expressed
LOC_Os03g19020	PHD-finger family protein, expressed
LOC_Os03g19070	long cell-linked locus protein, putative, expressed
LOC_Os03g19200	DNAJ heat shock N-terminal domain-containing protein, putative, expressed
LOC_Os03g19260	expressed protein
LOC_Os03g19310	glycosyltransferase, putative, expressed
LOC_Os03g19370	CPuORF4 - conserved peptide uORF-containing transcript, expressed
LOC_Os03g19400	expressed protein
LOC_Os03g19420	nicotianamine synthase, putative, expressed
LOC_Os03g19520	cyclin-related protein, putative, expressed
LOC_Os03g19720	EF hand family protein, putative, expressed
LOC_Os03g19920	expressed protein
LOC_Os03g20090	MYB family transcription factor, putative, expressed
LOC_Os03g20120	glycosyl transferase 8 domain containing protein, putative, expressed
LOC_Os03g20290	aspartic proteinase nepenthesin-1 precursor, putative, expressed
LOC_Os03g20370	OsCam1-1 - Calmodulin, expressed
LOC_Os03g20530	DUF630/DUF632 domains containing protein, putative, expressed
LOC_Os03g20840	disease resistance RPP13-like protein 1, putative, expressed
LOC_Os03g20970	phospholipid-transporting ATPase 1, putative, expressed
LOC_Os03g21380	OsCML27 - Calmodulin-related calcium sensor protein, expressed
LOC_Os03g21640	expressed protein
LOC_Os03g21710	WRKY79, expressed
LOC_Os03g22510	expressed protein
LOC_Os03g23010	expressed protein
LOC_Os03g24100	expressed protein
LOC_Os03g24160	phosphatidylinositol-4-phosphate 5-kinase, putative, expressed
LOC_Os03g24430	cytokinin-O-glucosyltransferase 3, putative, expressed
LOC_Os03g25010	GDSL-like lipase/acylhydrolase, putative, expressed
LOC_Os03g25360	peroxidase precursor, putative, expressed
LOC_Os03g25400	kinase, putative, expressed
LOC_Os03g25500	cytochrome P450 72A1, putative, expressed
LOC_Os03g25750	SNARE associated Golgi protein, putative, expressed
LOC_Os03g25760	calmodulin-binding protein, putative, expressed
LOC_Os03g26310	expressed protein
LOC_Os03g26620	3-ketoacyl-CoA synthase, putative, expressed
LOC_Os03g26870	WD-40 repeat family protein, putative, expressed
LOC_Os03g26910	uncharacterized glycosyl hydrolase Rv2006/MT2062, putative, expressed
LOC_Os03g26920	OsSCP12 - Putative Serine Carboxypeptidase homologue, expressed
LOC_Os03g27080	calmodulin-binding transcription activator 2, putative, expressed
LOC_Os03g27250	OsFBO14 - F-box and other domain containing protein, expressed
LOC_Os03g28940	ZIM domain containing protein, putative, expressed
LOC_Os03g29150	NAD dependent epimerase/dehydratase family protein, putative, expressed
LOC_Os03g29190	PDI, putative, expressed
LOC_Os03g29350	von Willebrand factor type A domain containing protein, expressed
LOC_Os03g29410	tyrosine protein kinase domain containing protein, putative, expressed
LOC_Os03g29570	mps one binder kinase activator-like 1A, putative, expressed
LOC_Os03g29850	metal cation transporter, putative, expressed
LOC_Os03g29930	expressed protein
LOC_Os03g29980	ACT domain containing protein, expressed
LOC_Os03g30130	phospholipase C, putative, expressed
LOC_Os03g30150	expressed protein
LOC_Os03g30800	fumarylacetoacetate hydrolase family protein, expressed
LOC_Os03g31000	protein kinase, putative, expressed
LOC_Os03g31510	cysteine proteinase inhibitor 8 precursor, putative, expressed
LOC_Os03g31690	GCN5-related N-acetyltransferase, putative, expressed
LOC_Os03g31880	SHORT-ROOT, putative, expressed
LOC_Os03g32100	spotted leaf 11, putative, expressed
LOC_Os03g32170	NAD dependent epimerase/dehydratase family protein, putative, expressed
LOC_Os03g32220	ZOS3-11 - C2H2 zinc finger protein, expressed
LOC_Os03g32230	ZOS3-12 - C2H2 zinc finger protein, expressed
LOC_Os03g32314	allene oxide cyclase 4, chloroplast precursor, putative, expressed
LOC_Os03g32420	expressed protein
LOC_Os03g33090	DUF260 domain containing protein, putative, expressed
LOC_Os03g33520	exo70 exocyst complex subunit, putative, expressed
LOC_Os03g33930	retrotransposon protein, putative, unclassified, expressed
LOC_Os03g36110	expressed protein
LOC_Os03g36650	cysteine-rich repeat secretory protein 55 precursor, putative, expressed
LOC_Os03g36750	cbbY, putative, expressed
LOC_Os03g37120	retrotransposon protein, putative, unclassified, expressed
LOC_Os03g37290	cytochrome P450, putative, expressed
LOC_Os03g37490	MATE efflux family protein, putative, expressed
LOC_Os03g37640	MATE efflux family protein, putative, expressed
LOC_Os03g37770	expressed protein
LOC_Os03g37810	expressed protein
LOC_Os03g37830	potassium transporter, putative, expressed
LOC_Os03g37840	potassium transporter, putative, expressed
LOC_Os03g38250	disease resistance RPP13-like protein 1, putative, expressed
LOC_Os03g38330	disease resistance RPP13-like protein 1, putative, expressed
LOC_Os03g38350	expressed protein
LOC_Os03g38450	expressed protein
LOC_Os03g38480	expressed protein
LOC_Os03g38540	folic acid binding protein, putative, expressed
LOC_Os03g38600	secretory carrier-associated membrane protein, putative, expressed
LOC_Os03g38800	AAA family ATPase, putative, expressed
LOC_Os03g38970	metal ion binding protein, putative, expressed
LOC_Os03g39610	chlorophyll A-B binding protein, putative, expressed
LOC_Os03g39650	cytochrome P450, putative, expressed
LOC_Os03g39860	acyl carrier protein, putative, expressed
LOC_Os03g40080	GRAS family transcription factor containing protein, expressed
LOC_Os03g40100	ACT domain containing protein, expressed
LOC_Os03g40610	cytochrome P450, putative, expressed
LOC_Os03g40930	expressed protein
LOC_Os03g41390	ZOS3-15 - C2H2 zinc finger protein, expressed
LOC_Os03g41510	oxidoreductase, aldo/keto reductase family protein, putative, expressed
LOC_Os03g42230	B3 DNA binding domain containing protein, expressed
LOC_Os03g43010	expressed protein
LOC_Os03g43360	zinc finger, C3HC4 type domain containing protein, expressed
LOC_Os03g43540	expressed protein
LOC_Os03g43730	tesmin/TSO1-like CXC domain containing protein, expressed
LOC_Os03g43880	PLA IIIA/PLP7, putative, expressed
LOC_Os03g43970	amino acid permease family protein, putative, expressed
LOC_Os03g44020	AGC_PVPK_like_kin82y.9 - ACG kinases include homologs to PKA, PKG and PKC, expressed
LOC_Os03g44170	glutathione S-transferase, putative, expressed
LOC_Os03g44300	transketolase, putative, expressed
LOC_Os03g44380	9-cis-epoxycarotenoid dioxygenase 1, chloroplast precursor, putative, expressed
LOC_Os03g44420	tubulin/FtsZ domain containing protein, putative, expressed
LOC_Os03g44636	zinc finger, C3HC4 type domain containing protein, expressed
LOC_Os03g44642	zinc finger, C3HC4 type domain containing protein, expressed
LOC_Os03g45170	amino acid permease, putative, expressed
LOC_Os03g45250	2-aminoethanethiol dioxygenase, putative, expressed
LOC_Os03g45280	dehydrin, putative, expressed
LOC_Os03g45344	expressed protein
LOC_Os03g45450	WRKY60, expressed
LOC_Os03g45730	DNA-binding protein-like, putative, expressed
LOC_Os03g45779	expressed protein
LOC_Os03g45870	expressed protein
LOC_Os03g45980	expressed protein
LOC_Os03g46070	thaumatin, putative, expressed
LOC_Os03g46250	acetyltransferase, GNAT family, putative, expressed
LOC_Os03g46440	BTBA4 - Bric-a-Brac,Tramtrack, Broad Complex BTB domain with Ankyrin repeat region, expressed
LOC_Os03g46910	pyruvate kinase, putative, expressed
LOC_Os03g47160	expressed protein
LOC_Os03g47246	ACR8, putative, expressed
LOC_Os03g47280	VQ domain containing protein, putative, expressed
LOC_Os03g47480	hypothetical protein
LOC_Os03g47500	zinc finger, C3HC4 type domain containing protein, expressed
LOC_Os03g47530	glycosyl transferase 8 domain containing protein, putative, expressed
LOC_Os03g47810	nodulin family protein, putative, expressed
LOC_Os03g47860	transferase family protein, putative, expressed
LOC_Os03g48050	RNA methyltransferase, TrmH family protein, putative, expressed
LOC_Os03g48060	class I glutamine amidotransferase, putative, expressed
LOC_Os03g48610	galactosyltransferase family protein, putative, expressed
LOC_Os03g49190	oleosin, putative, expressed
LOC_Os03g49380	lipoxygenase, putative, expressed
LOC_Os03g49440	phosphatase, putative, expressed
LOC_Os03g49464	tetratricopeptide-like helical, putative, expressed
LOC_Os03g49524	anthocyanidin 3-O-glucosyltransferase, putative, expressed
LOC_Os03g49550	glucosyltransferase, putative, expressed
LOC_Os03g49640	STE_MEKK_ste11_MAP3K.14 - STE kinases include homologs to sterile 7, sterile 11 and sterile 20 from yeast, expressed
LOC_Os03g49770	oxysterol-binding protein, putative, expressed
LOC_Os03g49940	integral membrane protein, putative, expressed
LOC_Os03g50160	plastocyanin-like domain containing protein, putative, expressed
LOC_Os03g50210	DUF292 domain containing protein, expressed
LOC_Os03g50280	GLTP domain containing protein, putative, expressed
LOC_Os03g50490	glutamine synthetase, catalytic domain containing protein, expressed
LOC_Os03g50810	receptor protein kinase TMK1 precursor, putative, expressed
LOC_Os03g50960	LTPL118 - Protease inhibitor/seed storage/LTP family protein precursor, expressed
LOC_Os03g51010	hydrolase, alpha/beta fold family domain containing protein, expressed
LOC_Os03g51080	glutamate decarboxylase, putative, expressed
LOC_Os03g51390	expressed protein
LOC_Os03g51530	expressed protein
LOC_Os03g51650	membrane protein, putative, expressed
LOC_Os03g51690	Homeobox domain containing protein, expressed
LOC_Os03g51710	homeobox protein knotted-1, putative, expressed
LOC_Os03g51740	aminotransferase, classes I and II, domain containing protein, expressed
LOC_Os03g51960	expressed protein
LOC_Os03g52020	expressed protein
LOC_Os03g52170	4-hydroxy-3-methylbut-2-enyl diphosphate reductase, putative, expressed
LOC_Os03g52340	endoplasmic oxidoreductin-1 precursor, putative, expressed
LOC_Os03g52410	expressed protein
LOC_Os03g52420	expressed protein
LOC_Os03g52570	glycerol-3-phosphate acyltransferase, putative, expressed
LOC_Os03g52680	expressed protein
LOC_Os03g52720	magnesium-dependent phosphatase 1, putative, expressed
LOC_Os03g52910	uncharacterized UPF0114 domain containing protein, expressed
LOC_Os03g52990	hypothetical protein
LOC_Os03g53020	helix-loop-helix DNA-binding domain containing protein, expressed
LOC_Os03g53030	hypothetical protein
LOC_Os03g53280	WD domain containing protein, putative, expressed
LOC_Os03g53540	expressed protein
LOC_Os03g53900	universal stress protein domain containing protein, putative, expressed
LOC_Os03g53930	expressed protein
LOC_Os03g54100	potassium channel protein, putative, expressed
LOC_Os03g54760	mitochondrial carrier protein, putative, expressed
LOC_Os03g54870	NLI interacting factor-like phosphatase, putative, expressed
LOC_Os03g55070	UDP-glucose 6-dehydrogenase, putative, expressed
LOC_Os03g55080	WRKY3, expressed
LOC_Os03g55120	plastocyanin-like domain containing protein, putative, expressed
LOC_Os03g55140	transducin family protein, putative, expressed
LOC_Os03g55180	DUF1336 domain containing protein, expressed
LOC_Os03g55200	ORC5 - Putative origin recognition complex subunit 5, expressed
LOC_Os03g55240	cytochrome P450, putative, expressed
LOC_Os03g55250	cytochrome P450 81E1, putative, expressed
LOC_Os03g55320	protein phosphatase 2C, putative, expressed
LOC_Os03g55380	oxidoreductase, putative, expressed
LOC_Os03g55430	expressed protein
LOC_Os03g55540	ZOS3-18 - C2H2 zinc finger protein, expressed
LOC_Os03g55550	helix-loop-helix DNA-binding domain containing protein, expressed
LOC_Os03g55560	STE_MEKK_ste11_MAP3K.15 - STE kinases include homologs to sterile 7, sterile 11 and sterile 20 from yeast, expressed
LOC_Os03g55770	expressed protein
LOC_Os03g55800	cytochrome P450, putative, expressed
LOC_Os03g55870	membrane associated DUF588 domain containing protein, putative, expressed
LOC_Os03g56060	CSLC9 - cellulose synthase-like family C, expressed
LOC_Os03g56220	stress-induced protein, putative, expressed
LOC_Os03g56250	LRR receptor-like protein kinase, putative, expressed
LOC_Os03g56260	kinesin motor domain containing protein, putative, expressed
LOC_Os03g56500	expressed protein
LOC_Os03g56660	calmodulin binding protein, putative, expressed
LOC_Os03g56840	GTP-binding protein, putative, expressed
LOC_Os03g56860	expressed protein
LOC_Os03g56900	reticulon domain containing protein, putative, expressed
LOC_Os03g57210	glycine-rich protein, putative, expressed
LOC_Os03g57220	hydroxyacid oxidase 1, putative, expressed
LOC_Os03g57260	GRF zinc finger family protein, expressed
LOC_Os03g57310	syntaxin, putative, expressed
LOC_Os03g57340	chaperone protein dnaJ, putative, expressed
LOC_Os03g57450	CAMK_CAMK_like.2 - CAMK includes calcium/calmodulin depedent protein kinases, expressed
LOC_Os03g57490	fasciclin domain containing protein, expressed
LOC_Os03g57510	CAMK_CAMK_like.23 - CAMK includes calcium/calmodulin depedent protein kinases, expressed
LOC_Os03g57640	gibberellin receptor GID1L2, putative, expressed
LOC_Os03g57730	uclacyanin-2 precursor, putative, expressed
LOC_Os03g57740	plastocyanin-like domain containing protein, putative, expressed
LOC_Os03g57830	expressed protein
LOC_Os03g57880	glucan endo-1,3-beta-glucosidase precursor, putative, expressed
LOC_Os03g58110	uncharacterized protein At4g06744 precursor, putative, expressed
LOC_Os03g58250	bZIP transcription factor domain containing protein, expressed
LOC_Os03g58290	indole-3-glycerol phosphate lyase, chloroplast precursor, putative, expressed
LOC_Os03g58300	indole-3-glycerol phosphate lyase, chloroplast precursor, putative, expressed
LOC_Os03g58500	expressed protein
LOC_Os03g58570	WD domain, G-beta repeat domain containing protein, expressed
LOC_Os03g58580	nodulin, putative, expressed
LOC_Os03g58600	PAZ domain containing protein, putative, expressed
LOC_Os03g58620	small multi-drug export protein, putative, expressed
LOC_Os03g58740	expressed protein
LOC_Os03g58790	ATPase, putative, expressed
LOC_Os03g58890	oxidoreductase, putative, expressed
LOC_Os03g58900	galactosyltransferase family protein, putative, expressed
LOC_Os03g58920	galactosyltransferase family protein, putative, expressed
LOC_Os03g59040	squalene synthetase, putative, expressed
LOC_Os03g59070	phosphatase, putative, expressed
LOC_Os03g59180	expressed protein
LOC_Os03g59430	uncharacterized glycosyltransferase, putative, expressed
LOC_Os03g59670	basic helix-loop-helix, putative, expressed
LOC_Os03g59774	expressed protein
LOC_Os03g60080	NAC domain-containing protein 67, putative, expressed
LOC_Os03g60210	DUF567 domain containing protein, putative, expressed
LOC_Os03g60220	DUF567 domain containing protein, putative, expressed
LOC_Os03g60250	membrane associated DUF588 domain containing protein, putative, expressed
LOC_Os03g60520	expressed protein
LOC_Os03g60560	ZOS3-21 - C2H2 zinc finger protein, expressed
LOC_Os03g60570	ZOS3-22 - C2H2 zinc finger protein, expressed
LOC_Os03g60580	actin-depolymerizing factor, putative, expressed
LOC_Os03g60600	zinc knuckle domain containing protein, expressed
LOC_Os03g60660	expressed protein
LOC_Os03g60880	nucleobase-ascorbate transporter, putative, expressed
LOC_Os03g61270	OsMan04 - Endo-Beta-Mannanase, expressed
LOC_Os03g61310	receptor-like protein kinase, putative, expressed
LOC_Os03g61490	expressed protein
LOC_Os03g61500	uncharacterized Cys-rich domain containing protein, putative, expressed
LOC_Os03g61670	calreticulin precursor, putative, expressed
LOC_Os03g61810	tRNA-specific adenosine deaminase, putative, expressed
LOC_Os03g61829	haloacid dehalogenase-like hydrolase family protein, putative, expressed
LOC_Os03g61960	2Fe-2S iron-sulfur cluster binding domain containing protein, expressed
LOC_Os03g61980	cytochrome P450, putative, expressed
LOC_Os03g62090	CESA5 - cellulose synthase, expressed
LOC_Os03g62230	ZOS3-24 - C2H2 zinc finger protein, expressed
LOC_Os03g62330	expressed protein
LOC_Os03g62700	protein kinase, putative, expressed
LOC_Os03g62770	expressed protein
LOC_Os03g63040	expressed protein
LOC_Os03g63140	nitrate-induced NOI protein, expressed
LOC_Os03g63270	regulatory protein, putative, expressed
LOC_Os03g63600	tetraspanin family protein, putative, expressed
LOC_Os03g63620	tetraspanin family protein, putative, expressed
LOC_Os03g63650	brevis radix, putative, expressed
LOC_Os03g63930	acyl carrier protein, putative, expressed
LOC_Os03g64260	AP2 domain containing protein, expressed
LOC_Os03g64380	expressed protein
LOC_Os04g01354	chalcone synthase, putative, expressed
LOC_Os04g01470	O-methyltransferase, putative, expressed
LOC_Os04g01520	expressed protein
LOC_Os04g01550	peroxidase precursor, putative, expressed
LOC_Os04g01560	expressed protein
LOC_Os04g01890	protein kinase, putative, expressed
LOC_Os04g02050	bifunctional 3-phosphoadenosine 5-phosphosulfate synthetase, putative, expressed
LOC_Os04g02580	expressed protein
LOC_Os04g02900	dehydrogenase E1 component domain containing protein, expressed
LOC_Os04g02910	membrane related protein CP5, putative, expressed
LOC_Os04g02920	leucine-rich repeat family protein, putative, expressed
LOC_Os04g03100	OsSub35 - Putative Subtilisin homologue, expressed
LOC_Os04g03164	expressed protein
LOC_Os04g03210	receptor kinase, putative, expressed
LOC_Os04g03810	OsSub38 - Putative Subtilisin homologue, expressed
LOC_Os04g03920	expressed protein
LOC_Os04g04670	protein kinase, putative, expressed
LOC_Os04g04690	legume lectins beta domain containing protein, putative
LOC_Os04g04750	peroxidase precursor, putative, expressed
LOC_Os04g05560	kinase, putative, expressed
LOC_Os04g05650	expressed protein
LOC_Os04g05770	expressed protein
LOC_Os04g06520	expressed protein
LOC_Os04g07110	expressed protein
LOC_Os04g07260	expressed protein
LOC_Os04g07600	AGAP002737-PA, putative, expressed
LOC_Os04g08350	cysteine synthase, chloroplast/chromoplast precursor, putative, expressed
LOC_Os04g09900	ent-kaurene synthase, chloroplast precursor, putative, expressed
LOC_Os04g09920	cytochrome P450, putative, expressed
LOC_Os04g10000	sex determination protein tasselseed-2, putative, expressed
LOC_Os04g10010	sex determination protein tasselseed-2, putative, expressed
LOC_Os04g10060	ent-kaurene synthase, chloroplast precursor, putative, expressed
LOC_Os04g10150	expressed protein
LOC_Os04g10160	cytochrome P450, putative, expressed
LOC_Os04g10350	1-aminocyclopropane-1-carboxylate oxidase homolog 2, putative, expressed
LOC_Os04g10530	amidase, putative, expressed
LOC_Os04g10800	inorganic phosphate transporter, putative, expressed
LOC_Os04g11430	disease resistance RPP13-like protein 1, putative, expressed
LOC_Os04g11520	hypothetical protein
LOC_Os04g11820	white-brown complex homolog protein, putative, expressed
LOC_Os04g12560	receptor-like protein kinase, putative, expressed
LOC_Os04g12660	vignain precursor, putative, expressed
LOC_Os04g12720	indole-3-acetate beta-glucosyltransferase, putative, expressed
LOC_Os04g12970	UDP-glucoronosyl/UDP-glucosyl transferase, putative, expressed
LOC_Os04g13090	vignain precursor, putative, expressed
LOC_Os04g13210	multidrug resistance-associated protein, putative, expressed
LOC_Os04g13220	ABC transporter family protein, putative, expressed
LOC_Os04g15580	serine/threonine-protein kinase receptor precursor, putative, expressed
LOC_Os04g15650	Leucine Rich Repeat family protein, expressed
LOC_Os04g15690	DSBA-like thioredoxin domain containing protein, expressed
LOC_Os04g15920	dehydrogenase, putative, expressed
LOC_Os04g16680	fructose-1,6-bisphosphatase, putative, expressed
LOC_Os04g16722	uncharacterized protein ycf68, putative, expressed
LOC_Os04g16728	chloroplast 30S ribosomal protein S15, putative, expressed
LOC_Os04g16734	maturase K, putative, expressed
LOC_Os04g16738	chloroplast 30S ribosomal protein S4, putative, expressed
LOC_Os04g16748	ATP synthase B chain, putative, expressed
LOC_Os04g16760	photosystem I P700 chlorophyll a apoprotein A1, putative, expressed
LOC_Os04g16770	photosynthetic reaction center protein, putative, expressed
LOC_Os04g16782	chloroplast 50S ribosomal protein L23, putative
LOC_Os04g16830	DNA-directed RNA polymerase subunit beta, putative, expressed
LOC_Os04g16842	DNA-directed RNA polymerase subunit alpha, putative, expressed
LOC_Os04g16872	photosystem II D2 protein, putative, expressed
LOC_Os04g16874	photosystem II 44 kDa reaction center protein, putative, expressed
LOC_Os04g17100	heavy metal-associated domain containing protein, expressed
LOC_Os04g18830	MATH domain containing protein, expressed
LOC_Os04g19000	transposon protein, putative, CACTA, En/Spm sub-class, expressed
LOC_Os04g20330	UDP-glucoronosyl/UDP-glucosyl transferase, putative, expressed
LOC_Os04g20540	anthocyanidin 3-O-glucosyltransferase, putative, expressed
LOC_Os04g20560	methyl-CpG binding domain containing protein, expressed
LOC_Os04g21160	triacylglycerol lipase 1 precursor, putative, expressed
LOC_Os04g22080	retrotransposon protein, putative, unclassified, expressed
LOC_Os04g22120	protein kinase, putative, expressed
LOC_Os04g22470	SHR5-receptor-like kinase, putative, expressed
LOC_Os04g23550	basic helix-loop-helix family protein, putative, expressed
LOC_Os04g23580	xylosyltransferase, putative, expressed
LOC_Os04g23720	lectin protein kinase family protein, putative, expressed
LOC_Os04g23760	lectin protein kinase family protein, putative, expressed
LOC_Os04g24140	ribose-5-phosphate isomerase A, putative, expressed
LOC_Os04g24300	OsWAK35a - OsWAK short gene, expressed
LOC_Os04g24510	OsWAK36 - OsWAK receptor-like protein kinase, expressed
LOC_Os04g24550	ATP-binding region, ATPase-like domain containing protein, expressed
LOC_Os04g24804	expressed protein
LOC_Os04g25100	transposon protein, putative, unclassified, expressed
LOC_Os04g25650	cysteine-rich receptor-like protein kinase, putative, expressed
LOC_Os04g26350	Leucine Rich Repeat family protein, expressed
LOC_Os04g27096	expressed protein
LOC_Os04g27400	terpene synthase, putative, expressed
LOC_Os04g27540	terpene synthase, putative, expressed
LOC_Os04g27750	expressed protein
LOC_Os04g27760	terpene synthase, putative, expressed
LOC_Os04g27830	1,2-dihydroxy-3-keto-5-methylthiopentene dioxygenase protein, putative, expressed
LOC_Os04g28360	expressed protein
LOC_Os04g28390	expressed protein
LOC_Os04g28420	peptidyl-prolyl isomerase, putative, expressed
LOC_Os04g28860	expressed protein
LOC_Os04g29960	OsWAK43 - OsWAK receptor-like protein kinase, expressed
LOC_Os04g30030	cysteine-rich receptor-like protein kinase 12 precursor, putative, expressed
LOC_Os04g30060	wall-associated receptor kinase-like 10 precursor, putative, expressed
LOC_Os04g30110	wall-associated receptor kinase 3 precursor, putative, expressed
LOC_Os04g30260	OsWAK47 - OsWAK receptor-like protein kinase, expressed
LOC_Os04g30270	protein kinase domain containing protein, expressed
LOC_Os04g30420	dehydrogenase, putative, expressed
LOC_Os04g30490	MATE efflux family protein, putative, expressed
LOC_Os04g30760	3-oxoacyl-reductase, chloroplast precursor, putative, expressed
LOC_Os04g31610	OsFBO3 - F-box and other domain containing protein, expressed
LOC_Os04g31924	nodulin, putative, expressed
LOC_Os04g32110	ACT domain containing protein, expressed
LOC_Os04g32480	zinc-finger protein, putative, expressed
LOC_Os04g32620	ethylene-responsive transcription factor ERF114, putative, expressed
LOC_Os04g33070	expressed protein
LOC_Os04g33240	sex determination protein tasselseed-2, putative, expressed
LOC_Os04g33390	prephenate dehydratase domain containing protein, expressed
LOC_Os04g33640	glycosyl hydrolases family 17, putative, expressed
LOC_Os04g33810	RNA recognition motif containing protein, putative, expressed
LOC_Os04g33820	OsFBX132 - F-box domain containing protein, expressed
LOC_Os04g33950	E2F family transcription factor protein, putative, expressed
LOC_Os04g34010	aluminum-activated malate transporter, putative, expressed
LOC_Os04g34030	U-box domain-containing protein, putative, expressed
LOC_Os04g34050	VQ domain containing protein, putative, expressed
LOC_Os04g34080	WD-40 repeat family protein, putative, expressed
LOC_Os04g34140	U-box protein CMPG1, putative, expressed
LOC_Os04g34230	RING-H2 finger protein, putative, expressed
LOC_Os04g34250	serine/threonine-protein kinase receptor precursor, putative, expressed
LOC_Os04g34270	serine/threonine-protein kinase receptor precursor, putative, expressed
LOC_Os04g34330	serine/threonine-protein kinase receptor precursor, putative, expressed
LOC_Os04g34420	serine/threonine-protein kinase receptor precursor, putative, expressed
LOC_Os04g34490	nodulin, putative, expressed
LOC_Os04g35000	expressed protein
LOC_Os04g35030	CSLH3 - cellulose synthase-like family H, expressed
LOC_Os04g35060	nicotinate phosphoribosyltransferase family domain containing protein, expressed
LOC_Os04g35534	expressed protein
LOC_Os04g35560	glutathione S-transferase, putative, expressed
LOC_Os04g35630	expressed protein
LOC_Os04g36058	DUF1771 domain containing protein, putative, expressed
LOC_Os04g36800	3-oxoacyl-synthase, putative, expressed
LOC_Os04g36820	expressed protein
LOC_Os04g36890	peptidyl-prolyl cis-trans isomerase, FKBP-type, putative, expressed
LOC_Os04g37430	lipoxygenase protein, putative, expressed
LOC_Os04g37490	oxidoreductase, aldo/keto reductase family protein, putative, expressed
LOC_Os04g37660	protein phosphotase protein, putative, expressed
LOC_Os04g37670	steroid nuclear receptor, ligand-binding, putative, expressed
LOC_Os04g37700	expressed protein
LOC_Os04g37710	serine hydrolase domain containing protein, expressed
LOC_Os04g37790	expressed protein
LOC_Os04g37880	expressed protein
LOC_Os04g37904	protein phosphatase 2C, putative, expressed
LOC_Os04g37920	FAD binding domain of DNA photolyase domain containing protein, expressed
LOC_Os04g38230	expressed protein
LOC_Os04g38270	expressed protein
LOC_Os04g38280	expressed protein
LOC_Os04g38300	hypothetical protein
LOC_Os04g38530	aldose 1-epimerase, putative, expressed
LOC_Os04g38600	glyceraldehyde-3-phosphate dehydrogenase, putative, expressed
LOC_Os04g38610	RAN guanine nucleotide release factor, putative, expressed
LOC_Os04g38720	no apical meristem protein, putative, expressed
LOC_Os04g38790	expressed protein
LOC_Os04g38880	dynein light chain type 1 domain containing protein, expressed
LOC_Os04g38950	class I glutamine amidotransferase, putative, expressed
LOC_Os04g39010	heavy metal associated domain containing protein, expressed
LOC_Os04g39080	OsFBX140 - F-box domain containing protein, expressed
LOC_Os04g39100	peroxidase precursor, putative, expressed
LOC_Os04g39180	nodulation receptor kinase precursor, putative, expressed
LOC_Os04g39350	heavy metal associated domain containing protein, expressed
LOC_Os04g39360	heavy metal transport/detoxification protein, putative, expressed
LOC_Os04g39370	heavy metal associated domain containing protein, expressed
LOC_Os04g39570	WRKY35, expressed
LOC_Os04g39780	AMP-binding enzyme family protein, expressed
LOC_Os04g39900	Os4bglu13 - beta-glucosidase homologue, similar to Os4Bglu12 exoglucanase/b-glucosidase, expressed
LOC_Os04g40120	expressed protein
LOC_Os04g40440	expressed protein
LOC_Os04g40460	cytochrome P450, putative, expressed
LOC_Os04g40530	methyltransferase domain containing protein, expressed
LOC_Os04g40570	ABC transporter, ATP-binding protein, putative, expressed
LOC_Os04g40700	steroid nuclear receptor, ligand-binding, putative, expressed
LOC_Os04g41000	expressed protein
LOC_Os04g41280	ankyrin repeat domain containing protein, expressed
LOC_Os04g41300	ribosome recycling factor, putative, expressed
LOC_Os04g41310	STRUBBELIG-RECEPTOR FAMILY 8 precursor, putative, expressed
LOC_Os04g41500	expressed protein
LOC_Os04g41540	OsCML22 - Calmodulin-related calcium sensor protein, expressed
LOC_Os04g41570	ethylene-responsive protein related, putative, expressed
LOC_Os04g41640	HEV2 - Hevein family protein precursor, expressed
LOC_Os04g41770	expressed protein
LOC_Os04g41960	NADP-dependent oxidoreductase, putative, expressed
LOC_Os04g41970	endoglucanase, putative, expressed
LOC_Os04g42590	expressed protein
LOC_Os04g42600	polyadenylate-binding protein, putative, expressed
LOC_Os04g42770	expressed protein
LOC_Os04g42940	expressed protein
LOC_Os04g43200	caleosin related protein, putative, expressed
LOC_Os04g43210	transporter family protein, putative, expressed
LOC_Os04g43300	BRCA1 C Terminus domain containing protein, expressed
LOC_Os04g43310	expressed protein
LOC_Os04g43360	Os4bglu14 - monolignol beta-glucoside homologue without catalytic acid/base, expressed
LOC_Os04g43390	Os4bglu16 - monolignol beta-glucoside homologue, expressed
LOC_Os04g43410	Os4bglu18 - monolignol beta-glucoside homologue, expressed
LOC_Os04g43440	NB-ARC/LRR disease resistance protein, putative, expressed
LOC_Os04g43490	CK1_CaseinKinase_1.7 - CK1 includes the casein kinase 1 kinases, expressed
LOC_Os04g43650	L-allo-threonine aldolase, putative, expressed
LOC_Os04g43680	MYB family transcription factor, putative, expressed
LOC_Os04g43800	phenylalanine ammonia-lyase, putative, expressed
LOC_Os04g44020	expressed protein
LOC_Os04g44300	transposon protein, putative, unclassified, expressed
LOC_Os04g44320	transposon protein, putative, unclassified, expressed
LOC_Os04g44354	UDP-glucoronosyl and UDP-glucosyl transferase domain containing protein, expressed
LOC_Os04g44500	GEM, putative, expressed
LOC_Os04g44510	GEM, putative, expressed
LOC_Os04g44580	expressed protein
LOC_Os04g44750	transporter family protein, putative, expressed
LOC_Os04g44820	zinc finger, C3HC4 type domain containing protein, expressed
LOC_Os04g44870	C2 domain containing protein, putative, expressed
LOC_Os04g44980	short-chain dehydrogenase/reductase, putative, expressed
LOC_Os04g45090	cytochrome b561, putative, expressed
LOC_Os04g45170	leucine-rich repeat family protein, putative, expressed
LOC_Os04g45210	peroxisomal biogenesis factor 11, putative, expressed
LOC_Os04g45280	histidine triad family protein, putative, expressed
LOC_Os04g45510	expressed protein
LOC_Os04g45520	integral membrane protein, putative, expressed
LOC_Os04g45590	glyoxalase family protein, putative, expressed
LOC_Os04g45690	B-box zinc finger family protein, putative, expressed
LOC_Os04g45700	COBRA, putative, expressed
LOC_Os04g45730	protein kinase domain containing protein, expressed
LOC_Os04g45810	homeobox associated leucine zipper, putative, expressed
LOC_Os04g45940	transcription factor like protein, putative, expressed
LOC_Os04g45970	glutamate dehydrogenase protein, putative, expressed
LOC_Os04g46280	hydrolase, NUDIX family, domain containing protein, expressed
LOC_Os04g46330	expressed protein
LOC_Os04g46410	AP2 domain containing protein, expressed
LOC_Os04g46440	AP2 domain containing protein, expressed
LOC_Os04g46444	expressed protein
LOC_Os04g46470	carotenoid cleavage dioxygenase 7, chloroplast precursor, putative, expressed
LOC_Os04g46680	ZOS4-10 - C2H2 zinc finger protein, expressed
LOC_Os04g46820	LTPL121 - Protease inhibitor/seed storage/LTP family protein precursor, putative, expressed
LOC_Os04g46830	LTPL122 - Protease inhibitor/seed storage/LTP family protein precursor, expressed
LOC_Os04g46960	glutathione peroxidase domain containing protein, expressed
LOC_Os04g46970	glucosyltransferase, putative, expressed
LOC_Os04g46980	cis-zeatin O-glucosyltransferase, putative, expressed
LOC_Os04g46990	cis-zeatin O-glucosyltransferase, putative, expressed
LOC_Os04g47120	acyl-CoA thioesterase 2, putative, expressed
LOC_Os04g47150	OsSub43 - Putative Subtilisin homologue, expressed
LOC_Os04g47160	OsSub44 - Putative Subtilisin homologue, expressed
LOC_Os04g47390	GDSL-like lipase/acylhydrolase, putative, expressed
LOC_Os04g47450	expressed protein
LOC_Os04g47620	protein kinase APK1B, chloroplast precursor, putative, expressed
LOC_Os04g47700	expressed protein
LOC_Os04g47720	cis-zeatin O-glucosyltransferase, putative, expressed
LOC_Os04g47750	transposon protein, putative, Pong sub-class, expressed
LOC_Os04g47770	cis-zeatin O-glucosyltransferase, putative, expressed
LOC_Os04g47840	expressed protein
LOC_Os04g47860	ZOS4-11 - C2H2 zinc finger protein, expressed
LOC_Os04g47890	MYB family transcription factor, putative, expressed
LOC_Os04g47970	ORM1, putative, expressed
LOC_Os04g48130	OsRhmbd11 - Putative Rhomboid homologue, expressed
LOC_Os04g48230	dehydration response related protein, putative, expressed
LOC_Os04g48290	MATE efflux family protein, putative, expressed
LOC_Os04g48330	ethylene-responsive transcription factor ERF027, putative, expressed
LOC_Os04g48350	dehydration-responsive element-binding protein, putative, expressed
LOC_Os04g48390	uncharacterized membrane protein, putative, expressed
LOC_Os04g48700	TruB family pseudouridylate synthase, putative, expressed
LOC_Os04g48850	aminotransferase, classes I and II, domain containing protein, expressed
LOC_Os04g49110	GRAS family transcription factor domain containing protein, expressed
LOC_Os04g49210	naringenin,2-oxoglutarate 3-dioxygenase, putative, expressed
LOC_Os04g49370	expressed protein
LOC_Os04g49510	CAMK_CAMK_like.27 - CAMK includes calcium/calmodulin depedent protein kinases, expressed
LOC_Os04g49550	RING-H2 finger protein ATL2A, putative, expressed
LOC_Os04g49560	zinc finger family protein, putative, expressed
LOC_Os04g49570	glutamate receptor, putative, expressed
LOC_Os04g49650	DUF581 domain containing protein, expressed
LOC_Os04g49690	FERONIA receptor-like kinase, putative, expressed
LOC_Os04g49730	invertase/pectin methylesterase inhibitor family protein, putative, expressed
LOC_Os04g49757	purine permease, putative, expressed
LOC_Os04g49890	multidrug resistance-associated protein, putative, expressed
LOC_Os04g50070	ZOS4-13 - C2H2 zinc finger protein, expressed
LOC_Os04g50216	SNARE associated Golgi protein, putative, expressed
LOC_Os04g50700	pathogenesis-related Bet v I family protein, putative, expressed
LOC_Os04g50720	ara54-like RING finger protein, putative, expressed
LOC_Os04g50790	RNA recognition motif, putative, expressed
LOC_Os04g50940	peptide transporter PTR2, putative, expressed
LOC_Os04g50950	peptide transporter PTR2, putative, expressed
LOC_Os04g51040	OsWAK50 - OsWAK receptor-like protein kinase, expressed
LOC_Os04g51050	OsWAK53b - OsWAK receptor-like protein kinase, expressed
LOC_Os04g51130	expressed protein
LOC_Os04g51150	transposon protein, putative, unclassified, expressed
LOC_Os04g51160	transposon protein, putative, unclassified, expressed
LOC_Os04g51172	Disease resistance/zinc finger/chromosome condensation-like region protein, putative, expressed
LOC_Os04g51340	pectinacetylesterase domain containing protein, expressed
LOC_Os04g51460	glycosyl hydrolases family 16, putative, expressed
LOC_Os04g51660	transferase family protein, putative, expressed
LOC_Os04g51680	expressed protein
LOC_Os04g51794	DNA binding protein, putative, expressed
LOC_Os04g51796	DNA repair ATPase-related, putative, expressed
LOC_Os04g51940	YT521-B, putative, expressed
LOC_Os04g51950	serine/threonine-protein kinase HT1, putative, expressed
LOC_Os04g51970	synaptic vesicle 2-related protein, putative, expressed
LOC_Os04g52090	AP2 domain containing protein, expressed
LOC_Os04g52230	ent-kaurene synthase, chloroplast precursor, putative, expressed
LOC_Os04g52240	terpene synthase, putative, expressed
LOC_Os04g52400	oxidoreductase, short chain dehydrogenase/reductase family protein, putative, expressed
LOC_Os04g52504	adhesive/proline-rich protein, putative, expressed
LOC_Os04g52630	leucine-rich repeat-containing protein kinase family protein, putative, expressed
LOC_Os04g52720	Cupin domain containing protein, expressed
LOC_Os04g52750	expressed protein
LOC_Os04g52780	leucine-rich repeat receptor protein kinase EXS precursor, putative, expressed
LOC_Os04g52840	tyrosine protein kinase domain containing protein, putative, expressed
LOC_Os04g53120	NB-ARC domain containing protein, expressed
LOC_Os04g53195	expressed protein
LOC_Os04g53620	ubiquitin family protein, putative, expressed
LOC_Os04g53994	kinase, putative, expressed
LOC_Os04g53998	kinase, putative, expressed
LOC_Os04g54002	serine/threonine-protein kinase receptor precursor, putative, expressed
LOC_Os04g54010	serine/threonine-protein kinase receptor precursor, putative, expressed
LOC_Os04g54080	serine/threonine-protein kinase receptor precursor, putative, expressed
LOC_Os04g54200	diacylglycerol kinase, putative, expressed
LOC_Os04g54240	wound induced protein, putative, expressed
LOC_Os04g54360	glycosyl transferase 8 domain containing protein, putative, expressed
LOC_Os04g54560	transferase family protein, putative, expressed
LOC_Os04g54564	expressed protein
LOC_Os04g54610	expressed protein
LOC_Os04g54740	expressed protein
LOC_Os04g54830	expressed protein
LOC_Os04g55060	3-oxoacyl-synthase III, chloroplast precursor, putative, expressed
LOC_Os04g55070	gibberellin 20 oxidase 2, putative, expressed
LOC_Os04g55420	leucine-rich repeat family protein, putative, expressed
LOC_Os04g55670	glycosyltransferase family 43 protein, putative, expressed
LOC_Os04g55710	transposon protein, putative, unclassified, expressed
LOC_Os04g55730	alpha-N-acetylglucosaminidase, putative, expressed
LOC_Os04g55920	zinc-finger protein, putative, expressed
LOC_Os04g55980	glycine-rich RNA-binding, abscisic acid-inducible protein, putative, expressed
LOC_Os04g56010	glycine-rich cell wall structural protein 1 precursor, putative, expressed
LOC_Os04g56240	lipase, putative, expressed
LOC_Os04g56290	aldose 1-epimerase, putative, expressed
LOC_Os04g56320	AAA-type ATPase family protein, putative, expressed
LOC_Os04g56360	cysteine-rich receptor-like protein kinase 8 precursor, putative, expressed
LOC_Os04g56500	expressed protein
LOC_Os04g56510	ABC1 family domain containing protein, putative, expressed
LOC_Os04g56530	STE_MEKK_ste11_MAP3K.1 - STE kinases include homologs to sterile 7, sterile 11 and sterile 20 from yeast, expressed
LOC_Os04g56560	proton-dependent oligopeptide transport, putative, expressed
LOC_Os04g56700	naringenin,2-oxoglutarate 3-dioxygenase, putative, expressed
LOC_Os04g56920	glycosyl hydrolases, putative, expressed
LOC_Os04g56930	glycosyl hydrolases, putative, expressed
LOC_Os04g56990	Myb-like DNA-binding domain containing protein, putative, expressed
LOC_Os04g57050	jasmonate O-methyltransferase, putative, expressed
LOC_Os04g57140	kinesin motor domain containing protein, putative, expressed
LOC_Os04g57160	flavonol synthase/flavanone 3-hydroxylase, putative, expressed
LOC_Os04g57200	heavy metal transport/detoxification protein, putative, expressed
LOC_Os04g57340	AP2 domain containing protein, expressed
LOC_Os04g57350	EH domain-containing protein 1, putative, expressed
LOC_Os04g57540	adenylate kinase, putative, expressed
LOC_Os04g57550	amine oxidase, flavin-containing, domain containing protein, expressed
LOC_Os04g57690	expressed protein
LOC_Os04g57760	expressed protein
LOC_Os04g57810	GA18008-PA, putative, expressed
LOC_Os04g57850	AMP-binding enzyme, putative, expressed
LOC_Os04g57980	hypothetical protein
LOC_Os04g58090	harpin-induced protein 1 domain containing protein, expressed
LOC_Os04g58250	protein kinase, putative, expressed
LOC_Os04g58390	allantoinase, putative, expressed
LOC_Os04g58680	core histone H2A/H2B/H3/H4, putative, expressed
LOC_Os04g58734	expressed protein
LOC_Os04g58810	CAF1 family ribonuclease containing protein, putative, expressed
LOC_Os04g58820	ATOFP18/OFP18, putative, expressed
LOC_Os04g58850	harpin-induced protein 1 domain containing protein, expressed
LOC_Os04g58890	expressed protein
LOC_Os04g58920	U-box domain-containing protein, putative, expressed
LOC_Os04g58980	pentatricopeptide, putative, expressed
LOC_Os04g59120	auxin-induced protein 5NG4, putative, expressed
LOC_Os04g59140	expressed protein
LOC_Os04g59190	peroxidase precursor, putative, expressed
LOC_Os04g59200	peroxidase precursor, putative, expressed
LOC_Os04g59330	expressed protein
LOC_Os04g59360	csAtPR5, putative, expressed
LOC_Os05g01030	phospholipid-transporting ATPase, putative, expressed
LOC_Os05g01100	expressed protein
LOC_Os05g01230	zinc finger, C3HC4 type domain containing protein, expressed
LOC_Os05g01380	polygalacturonase inhibitor precursor, putative, expressed
LOC_Os05g01540	serine/arginine repetitive matrix protein 1, putative, expressed
LOC_Os05g01675	photosystem I P700 chlorophyll a apoprotein A1, putative, expressed
LOC_Os05g01920	inhibitor I family protein, putative, expressed
LOC_Os05g01940	zinc finger, RING-type, putative, expressed
LOC_Os05g02140	clathrin assembly protein, putative, expressed
LOC_Os05g02310	soluble inorganic pyrophosphatase, putative, expressed
LOC_Os05g02564	expressed protein
LOC_Os05g02670	kinesin motor domain containing protein, putative, expressed
LOC_Os05g02780	glycine-rich protein A3, putative, expressed
LOC_Os05g03590	expressed protein
LOC_Os05g03620	TKL_IRAK_CR4L.4 - The CR4L subfamily has homology with Crinkly4, expressed
LOC_Os05g03640	flavonol synthase/flavanone 3-hydroxylase, putative, expressed
LOC_Os05g03740	transcription factor TF2, putative, expressed
LOC_Os05g03760	zinc finger family protein, putative, expressed
LOC_Os05g03830	aminotransferase, putative, expressed
LOC_Os05g03920	TKL_IRAK_DUF26-lf.3 - DUF26 kinases have homology to DUF26 containing loci, expressed
LOC_Os05g03960	expressed protein
LOC_Os05g04000	expressed protein
LOC_Os05g04210	MYB family transcription factor, putative, expressed
LOC_Os05g04520	protein kinase, putative, expressed
LOC_Os05g04660	thioesterase family protein, putative, expressed
LOC_Os05g04700	OsRCI2-6 - Hydrophobic protein LTI6B, expressed
LOC_Os05g04930	transferase family protein, putative, expressed
LOC_Os05g04960	phosphoglycerate mutase, putative, expressed
LOC_Os05g05030	expressed protein
LOC_Os05g05160	CGMC_MAPKCGMC_2.1 - CGMC includes CDA, MAPK, GSK3, and CLKC kinases, expressed
LOC_Os05g05270	sucrose-phosphatase, putative, expressed
LOC_Os05g05620	glutathione S-transferase, putative, expressed
LOC_Os05g05670	1-aminocyclopropane-1-carboxylate oxidase, putative, expressed
LOC_Os05g05680	1-aminocyclopropane-1-carboxylate oxidase, putative, expressed
LOC_Os05g06000	expressed protein
LOC_Os05g06399	expressed protein
LOC_Os05g06460	dihydrolipoyl dehydrogenase, putative, expressed
LOC_Os05g06560	expressed protein
LOC_Os05g06660	OsSCP26 - Putative Serine Carboxypeptidase homologue, expressed
LOC_Os05g06814	expressed protein
LOC_Os05g06920	relA-SpoT like protein RSH4, putative, expressed
LOC_Os05g06940	relA-SpoT like protein RSH4, putative, expressed
LOC_Os05g06990	TKL_IRAK_CrRLK1L-1.10 - The CrRLK1L-1 subfamily has homology to the CrRLK1L homolog, expressed
LOC_Os05g07010	myb-like DNA-binding domain containing protein, expressed
LOC_Os05g07080	S-domain receptor-like protein kinase, putative, expressed
LOC_Os05g07120	basic helix-loop-helix, putative, expressed
LOC_Os05g07450	S-domain receptor-like protein kinase, putative, expressed
LOC_Os05g07560	expressed protein
LOC_Os05g08420	expressed protein
LOC_Os05g08620	expressed protein
LOC_Os05g08740	hydrolase, alpha/beta fold family domain containing protein, expressed
LOC_Os05g08770	uncharacterized protein At4g06744 precursor, putative, expressed
LOC_Os05g08830	expressed protein
LOC_Os05g08860	expressed protein
LOC_Os05g08900	expressed protein
LOC_Os05g09020	WRKY67, expressed
LOC_Os05g09280	AGAP006957-PA, putative, expressed
LOC_Os05g09440	NADP-dependent malic enzyme, chloroplast precursor, putative, expressed
LOC_Os05g09740	HAD superfamily phosphatase, putative, expressed
LOC_Os05g10310	acid phosphatase, putative, expressed
LOC_Os05g10620	no apical meristem protein, putative, expressed
LOC_Os05g10650	6-phosphofructokinase, putative, expressed
LOC_Os05g10840	calmodulin-binding protein, putative, expressed
LOC_Os05g11070	helix-loop-helix DNA-binding domain containing protein, expressed
LOC_Os05g11560	aquaporin protein, putative, expressed
LOC_Os05g11600	expressed protein
LOC_Os05g11610	expressed protein
LOC_Os05g11810	gibberellin 2-beta-dioxygenase 1, putative, expressed
LOC_Os05g11840	expressed protein
LOC_Os05g11900	expressed protein
LOC_Os05g12040	cytochrome P450 51, putative, expressed
LOC_Os05g12680	retrotransposon protein, putative, unclassified, expressed
LOC_Os05g13580	OsCML18 - Calmodulin-related calcium sensor protein, expressed
LOC_Os05g13770	RNA polymerase Rpb7, N-terminal domain containing protein, expressed
LOC_Os05g13970	phosphorylase domain containing protein, putative, expressed
LOC_Os05g14130	ZOS5-05 - C2H2 zinc finger protein, expressed
LOC_Os05g14140	hypothetical protein
LOC_Os05g15530	aminotransferase domain containing protein, putative, expressed
LOC_Os05g15720	expressed protein
LOC_Os05g15850	glycosyl hydrolase, putative, expressed
LOC_Os05g16824	SHR5-receptor-like kinase, putative, expressed
LOC_Os05g18604	OsSCP28 - Putative Serine Carboxypeptidase homologue, expressed
LOC_Os05g19000	expressed protein
LOC_Os05g19150	hydrolase, alpha/beta fold family domain containing protein, expressed
LOC_Os05g19910	transferase family protein, putative, expressed
LOC_Os05g20030	DUF617 domain containing protein, expressed
LOC_Os05g20590	expressed protein
LOC_Os05g21180	phosphatidic acid phosphatase-related, putative, expressed
LOC_Os05g22300	transferase family protein, putative, expressed
LOC_Os05g22716	translation initiation factor IF-1, chloroplast, putative, expressed
LOC_Os05g22724	chloroplast 50S ribosomal protein L16, putative, expressed
LOC_Os05g22940	acetyl-CoA carboxylase, putative, expressed
LOC_Os05g23194	expressed protein
LOC_Os05g23924	glycosyl hydrolase family 10 protein, putative, expressed
LOC_Os05g24010	receptor protein kinase-like, putative, expressed
LOC_Os05g24660	IPP transferase, putative, expressed
LOC_Os05g24684	structural constituent of ribosome, putative, expressed
LOC_Os05g24780	OsCML21 - Calmodulin-related calcium sensor protein, expressed
LOC_Os05g24900	expressed protein
LOC_Os05g25040	expressed protein
LOC_Os05g25450	TKL_IRAK_CrRLK1L-1.3 - The CrRLK1L-1 subfamily has homology to the CrRLK1L homolog, expressed
LOC_Os05g25770	WRKY45, expressed
LOC_Os05g25890	expressed protein
LOC_Os05g25920	expressed protein
LOC_Os05g27090	basic helix-loop-helix domain containing protein, expressed
LOC_Os05g27570	SAG20, putative, expressed
LOC_Os05g27730	WRKY53, expressed
LOC_Os05g29810	AP2 domain containing protein, expressed
LOC_Os05g29990	NAD dependent epimerase/dehydratase family domain containing protein, expressed
LOC_Os05g30160	expressed protein
LOC_Os05g30310	transposon protein, putative, unclassified, expressed
LOC_Os05g30350	Os5bglu22 - beta-glucosidase homologue, similar to G. max isohydroxyurate hydrolase, expressed
LOC_Os05g30500	expressed protein
LOC_Os05g30640	leucine zipper protein-like, putative, expressed
LOC_Os05g30680	leucine zipper protein-like, putative, expressed
LOC_Os05g30760	esterase, putative, expressed
LOC_Os05g30890	cytochrome P450, putative, expressed
LOC_Os05g30940	vacuolar calcium binding protein, putative, expressed
LOC_Os05g30970	copine, putative, expressed
LOC_Os05g31620	OsCML15 - Calmodulin-related calcium sensor protein, expressed
LOC_Os05g31750	annexin, putative, expressed
LOC_Os05g31760	annexin, putative, expressed
LOC_Os05g31890	aspartyl protease family protein, putative, expressed
LOC_Os05g32630	mitochondrial carrier protein, putative, expressed
LOC_Os05g32660	leucine-rich repeat family protein, putative, expressed
LOC_Os05g32720	early-responsive to dehydration protein-related, putative, expressed
LOC_Os05g32980	expressed protein
LOC_Os05g33000	E3 ubiquitin-protein ligase MGRN1, putative, expressed
LOC_Os05g33080	serine/threonine-protein kinase, putative, expressed
LOC_Os05g33110	endo-1,3;1,4-beta-D-glucanase precursor, putative, expressed
LOC_Os05g33160	inactive receptor kinase At1g27190 precursor, putative, expressed
LOC_Os05g33400	basic 7S globulin precursor, putative, expressed
LOC_Os05g33410	xylanase inhibitor, putative, expressed
LOC_Os05g33430	xyloglucanase inhibitor, putative, expressed
LOC_Os05g33730	gibberellin receptor GID1L2, putative, expressed
LOC_Os05g33820	lipase, putative, expressed
LOC_Os05g33900	auxin-induced protein 5NG4, putative, expressed
LOC_Os05g33940	alpha/beta hydrolase fold, putative, expressed
LOC_Os05g33960	peptide transporter PTR2, putative, expressed
LOC_Os05g34000	POT family protein, expressed
LOC_Os05g34210	expressed protein
LOC_Os05g34270	inactive receptor kinase At1g27190 precursor, putative, expressed
LOC_Os05g34520	ulp1 protease family protein, putative, expressed
LOC_Os05g34650	DUF647 domain containing protein, putative, expressed
LOC_Os05g34730	ethylene-responsive transcription factor ERF020, putative, expressed
LOC_Os05g34830	No apical meristem protein, putative, expressed
LOC_Os05g35260	PB1 domain containing protein, expressed
LOC_Os05g35290	phenylalanine ammonia-lyase, putative, expressed
LOC_Os05g35930	expressed protein
LOC_Os05g35950	expressed protein
LOC_Os05g35960	expressed protein
LOC_Os05g36000	FabA-like domain containing protein, expressed
LOC_Os05g36100	AP2 domain containing protein, expressed
LOC_Os05g36140	expressed protein
LOC_Os05g36190	OsFBT7 - F-box and tubby domain containing protein, expressed
LOC_Os05g36260	soluble inorganic pyrophosphatase, putative, expressed
LOC_Os05g36330	expressed protein
LOC_Os05g36930	histone deacetylase, putative, expressed
[truncated: 1,741 more rows]

## Sheet: Sheet-2
Downregulated DEGs in phr2 vs WT Mock roots, both fertilized with LP.
MSU Locus ID	Gene description
LOC_Os01g01180	expressed protein
LOC_Os01g01640	Rer1 protein, putative, expressed
LOC_Os01g01660	isoflavone reductase, putative, expressed
LOC_Os01g01760	expressed protein
LOC_Os01g02010	expressed protein
LOC_Os01g02110	helix-loop-helix DNA-binding domain containing protein, expressed
LOC_Os01g02139	expressed protein
LOC_Os01g02160	hydroxyproline-rich glycoprotein family protein, putative, expressed
LOC_Os01g02730	TAK14, putative, expressed
LOC_Os01g02750	protein kinase domain containing protein, expressed
LOC_Os01g02770	resistance-related receptor-like kinase, putative, expressed
LOC_Os01g02810	resistance-related receptor-like kinase, putative, expressed
LOC_Os01g02880	fructose-bisphospate aldolase isozyme, putative, expressed
LOC_Os01g02890	phosphatidylserine synthase, putative, expressed
LOC_Os01g02900	glycosyltransferase, putative, expressed
LOC_Os01g02910	glycosyltransferase, putative, expressed
LOC_Os01g02920	glycosyltransferase protein, putative, expressed
LOC_Os01g02930	glycosyltransferase protein, putative, expressed
LOC_Os01g02940	glycosyltransferase protein, putative, expressed
LOC_Os01g03030	alanyl-tRNA synthetase, putative, expressed
LOC_Os01g03080	expressed protein
LOC_Os01g03380	BBTI6 - Bowman-Birk type bran trypsin inhibitor precursor, putative, expressed
LOC_Os01g03530	multicopper oxidase domain containing protein, expressed
LOC_Os01g03620	multicopper oxidase domain containing protein, expressed
LOC_Os01g03640	multicopper oxidase domain containing protein, expressed
LOC_Os01g03680	BBTI8 - Bowman-Birk type bran trypsin inhibitor precursor, expressed
LOC_Os01g03710	mannose-6-phosphate isomerase, putative, expressed
LOC_Os01g03730	nuclease PA3, putative, expressed
LOC_Os01g03870	expressed protein
LOC_Os01g03940	expressed protein
LOC_Os01g04170	expressed protein
LOC_Os01g04220	DNA binding protein, putative, expressed
LOC_Os01g04230	inactive receptor kinase At2g26730 precursor, putative, expressed
LOC_Os01g04260	fatty acid hydroxylase, putative, expressed
LOC_Os01g04280	calmodulin binding protein, putative, expressed
LOC_Os01g04290	glycosyl hydrolase family 10 protein, putative, expressed
LOC_Os01g04300	glycosyl hydrolase family 10 protein, putative, expressed
LOC_Os01g04540	serine/threonine-protein kinase At1g18390 precursor, putative, expressed
LOC_Os01g04580	Ser/Thr protein kinase, putative, expressed
LOC_Os01g04590	expressed protein
LOC_Os01g04620	transposon protein, putative, unclassified, expressed
LOC_Os01g04660	lipid phosphatase protein, putative, expressed
LOC_Os01g04690	expressed protein
LOC_Os01g04710	aspartic proteinase, putative, expressed
LOC_Os01g04860	DUF647 domain containing protein, putative, expressed
LOC_Os01g04920	glycosyl transferase, group 1 domain containing protein, expressed
LOC_Os01g05064	expressed protein
LOC_Os01g05080	thylakoid lumenal protein, putative, expressed
LOC_Os01g05340	expressed protein
LOC_Os01g05390	hypothetical protein
LOC_Os01g05410	expressed protein
LOC_Os01g05450	expressed protein
LOC_Os01g05460	expressed protein
LOC_Os01g05510	expressed protein
LOC_Os01g05530	expressed protein
LOC_Os01g05540	expressed protein
LOC_Os01g05630	Core histone H2A/H2B/H3/H4 domain containing protein, putative, expressed
LOC_Os01g05710	expressed protein
LOC_Os01g05744	expressed protein
LOC_Os01g05810	gamma-glutamyltranspeptidase 1 precursor, putative, expressed
LOC_Os01g05890	OsFBX2 - F-box domain containing protein, expressed
LOC_Os01g05900	Core histone H2A/H2B/H3/H4 domain containing protein, putative, expressed
LOC_Os01g05940	receptor kinase, putative, expressed
LOC_Os01g06050	expressed protein
LOC_Os01g06220	gibberellin receptor GID1L2, putative, expressed
LOC_Os01g06250	dirigent, putative, expressed
LOC_Os01g06310	glycine-rich cell wall structural protein precursor, putative, expressed
LOC_Os01g06520	verticillium wilt disease resistance protein, putative, expressed
LOC_Os01g06540	PHD finger protein, putative, expressed
LOC_Os01g06580	fasciclin domain containing protein, expressed
LOC_Os01g06890	leucine-rich repeat family protein, putative, expressed
LOC_Os01g06900	verticillium wilt disease resistance protein Ve2, putative, expressed
LOC_Os01g06910	expressed protein
LOC_Os01g06920	resistance protein SlVe1 precursor, putative, expressed
LOC_Os01g06990	POEI36 - Pollen Ole e I allergen and extensin family protein precursor, putative, expressed
LOC_Os01g07030	POEI40 - Pollen Ole e I allergen and extensin family protein precursor, expressed
LOC_Os01g07050	POEI42 - Pollen Ole e I allergen and extensin family protein precursor, expressed
LOC_Os01g07060	POEI43 - Pollen Ole e I allergen and extensin family protein precursor, putative, expressed
LOC_Os01g07150	expressed protein
LOC_Os01g07340	pentatricopeptide, putative, expressed
LOC_Os01g07420	hydrolase, alpha/beta fold family protein, putative, expressed
LOC_Os01g07430	myb-like DNA-binding domain containing protein, putative, expressed
LOC_Os01g07450	MYB family transcription factor, putative, expressed
LOC_Os01g07500	alliin lyase precursor, putative, expressed
LOC_Os01g07560	receptor-like protein kinase 2 precursor, putative, expressed
LOC_Os01g07570	carboxyl-terminal proteinase, putative, expressed
LOC_Os01g08110	flavonol-3-O-glycoside-7-O-glucosyltransferase 1, putative, expressed
LOC_Os01g08140	phototropic-responsive NPH3 family protein, putative, expressed
LOC_Os01g08170	expressed protein
LOC_Os01g08740	expressed protein
LOC_Os01g08780	endonuclease/exonuclease/phosphatase family domain containing protein, expressed
LOC_Os01g08810	cytochrome P450, putative, expressed
LOC_Os01g09010	transferase family protein, putative, expressed
LOC_Os01g09150	expressed protein
LOC_Os01g09280	myb-related transcription activator, putative, expressed
LOC_Os01g09570	6-phosphofructokinase, putative, expressed
LOC_Os01g09670	pollen-specific protein SF21, putative, expressed
LOC_Os01g09770	expressed protein
LOC_Os01g09880	harpin-induced protein 1 domain containing protein, expressed
LOC_Os01g09980	expressed protein
LOC_Os01g10250	hydrolase, alpha/beta fold family domain containing protein, expressed
LOC_Os01g10340	expressed protein
LOC_Os01g10590	osFTL8 FT-Like8 homologous to Flowering Locus T gene; contains Pfam profile PF01161: Phosphatidylethanolamine-binding protein, expressed
LOC_Os01g10740	expressed protein
LOC_Os01g10850	peroxidase precursor, putative, expressed
LOC_Os01g11210	expressed protein
LOC_Os01g11260	phospho-N-acetylmuramoyl-pentapeptide-transferase, putative, expressed
LOC_Os01g11350	bZIP transcription factor domain containing protein, expressed
LOC_Os01g11550	TCP family transcription factor, putative, expressed
LOC_Os01g11620	GDSL-like lipase/acylhydrolase, putative, expressed
LOC_Os01g11650	GDSL-like lipase/acylhydrolase, putative, expressed
LOC_Os01g11830	oryzain alpha chain precursor, putative, expressed
LOC_Os01g11840	xylem cysteine proteinase 2 precursor, putative, expressed
LOC_Os01g12100	expressed protein
LOC_Os01g12190	expressed protein
LOC_Os01g12210	aluminum-activated malate transporter, putative, expressed
LOC_Os01g12260	vacuolar ATP synthase subunit E, putative, expressed
LOC_Os01g12290	S-locus lectin protein kinase family protein, putative, expressed
LOC_Os01g12460	expressed protein
LOC_Os01g12520	mitochondrial carrier protein, putative, expressed
LOC_Os01g12830	erythronate-4-phosphate dehydrogenase domain containing protein, expressed
LOC_Os01g13070	expressed protein
LOC_Os01g13090	nucleic acid binding protein, putative, expressed
LOC_Os01g13280	ubiquitin conjugating enzyme protein, putative, expressed
LOC_Os01g13320	pectinesterase, putative, expressed
LOC_Os01g13520	auxin response factor 1, putative, expressed
LOC_Os01g13690	ligA, putative, expressed
LOC_Os01g13930	expressed protein
LOC_Os01g14080	lipase class 3 family protein, putative, expressed
LOC_Os01g14140	X8 domain containing protein, expressed
LOC_Os01g14270	OsFBX4 - F-box domain containing protein, expressed
LOC_Os01g14440	WRKY1, expressed
LOC_Os01g14530	AWPM-19-like membrane family protein, putative, expressed
LOC_Os01g14540	STIGL1 - Stigma-specific Stig1 family protein precursor, expressed
LOC_Os01g14650	expansin precursor, putative, expressed
LOC_Os01g14670	Cupin domain containing protein, expressed
LOC_Os01g14700	expressed protein
LOC_Os01g14880	expressed protein
LOC_Os01g14990	GCRP6 - Glycine and cysteine rich family protein precursor, putative, expressed
LOC_Os01g15039	pectinesterase, putative, expressed
LOC_Os01g15060	expressed protein
LOC_Os01g15130	hydrolase, alpha/beta fold family domain containing protein, expressed
LOC_Os01g15210	expressed protein
LOC_Os01g15540	kinesin motor domain containing protein, putative, expressed
LOC_Os01g15770	transmembrane protein 136, putative, expressed
LOC_Os01g15810	peroxidase precursor, putative, expressed
LOC_Os01g15830	peroxidase precursor, putative, expressed
LOC_Os01g16020	FAD binding domain containing protein, expressed
LOC_Os01g16030	ADP-ribosylation factor, putative, expressed
LOC_Os01g16146	phenazine biosynthesis protein, putative, expressed
LOC_Os01g16152	peroxiredoxin, putative, expressed
LOC_Os01g16170	PQ loop repeat domain containing protein, expressed
LOC_Os01g16390	NB-ARC domain containing protein, expressed
LOC_Os01g16400	NB-ARC domain containing protein, expressed
LOC_Os01g16600	expressed protein
LOC_Os01g16714	flavin monooxygenase, putative, expressed
LOC_Os01g16770	expansin precursor, putative, expressed
LOC_Os01g16920	embryonic protein DC-8, putative, expressed
LOC_Os01g17010	phospholipid-transporting ATPase, putative, expressed
LOC_Os01g17160	OsSubt1 - Putative Subtilisin homologue, expressed
LOC_Os01g17214	major facilitator superfamily antiporter, putative, expressed
LOC_Os01g17330	eukaryotic translation initiation factor 6, putative, expressed
LOC_Os01g18050	tubulin/FtsZ domain containing protein, putative, expressed
LOC_Os01g18110	cinnamoyl CoA reductase, putative, expressed
LOC_Os01g18140	expressed protein
LOC_Os01g18170	Cupin domain containing protein, expressed
LOC_Os01g18220	expressed protein
LOC_Os01g18240	MYB family transcription factor, putative, expressed
LOC_Os01g18280	SNF7 domain containing protein, putative, expressed
LOC_Os01g18360	OsIAA4 - Auxin-responsive Aux/IAA gene family member, expressed
LOC_Os01g18400	CHIT10 - Chitinase family protein precursor, expressed
LOC_Os01g18450	expressed protein
LOC_Os01g18584	WRKY9, expressed
LOC_Os01g18620	transferase family protein, putative, expressed
LOC_Os01g18950	peroxidase precursor, putative, expressed
LOC_Os01g18970	peroxidase precursor, putative, expressed
LOC_Os01g19020	peroxidase precursor, putative, expressed
LOC_Os01g19220	beta-D-xylosidase, putative, expressed
LOC_Os01g19260	ATPase, putative, expressed
LOC_Os01g19370	retrotransposon protein, putative, unclassified, expressed
LOC_Os01g19850	amino acid permease family protein, putative, expressed
LOC_Os01g19860	expressed protein
LOC_Os01g19970	MYB family transcription factor, putative, expressed
LOC_Os01g20100	expressed protein
LOC_Os01g20206	methyltransferase, putative, expressed
LOC_Os01g20840	lipase class 3 family protein, putative, expressed
LOC_Os01g20860	phospholipase D. Active site motif family protein, expressed
LOC_Os01g21144	expressed protein
LOC_Os01g21310	expressed protein
LOC_Os01g21380	FAD dependent oxidoreductase domain containing protein, expressed
LOC_Os01g21630	pectinacetylesterase domain containing protein, expressed
LOC_Os01g21740	expressed protein
LOC_Os01g21810	expressed protein
LOC_Os01g21960	serine/threonine-protein kinase, putative, expressed
LOC_Os01g22230	peroxidase precursor, putative, expressed
LOC_Os01g22336	peroxidase precursor, putative, expressed
LOC_Os01g22352	peroxidase precursor, putative, expressed
LOC_Os01g22640	GDSL-like lipase/acylhydrolase, putative, expressed
LOC_Os01g22670	fruit bromelain precursor, putative, expressed
LOC_Os01g22680	fruit bromelain precursor, putative, expressed
LOC_Os01g22980	OsSCP3 - Putative Serine Carboxypeptidase homologue, expressed
LOC_Os01g23710	no apical meristem protein, putative, expressed
LOC_Os01g24050	expressed protein
LOC_Os01g24490	expressed protein
LOC_Os01g24550	fruit bromelain precursor, putative, expressed
LOC_Os01g24560	fruit bromelain precursor, putative, expressed
LOC_Os01g24570	fruit bromelain precursor, putative, expressed
LOC_Os01g24600	fruit bromelain precursor, putative, expressed
LOC_Os01g24720	expressed protein
LOC_Os01g24780	cytochrome P450, putative, expressed
LOC_Os01g24820	NB-ARC domain containing protein, expressed
LOC_Os01g25030	dirigent, putative
LOC_Os01g25110	clathrin adaptor complex small chain domain containing protein, expressed
LOC_Os01g25240	expressed protein
LOC_Os01g25280	jacalin-like lectin domain containing protein, expressed
LOC_Os01g25560	RALFL7 - Rapid ALkalinization Factor RALF family protein precursor, expressed
LOC_Os01g26000	expressed protein
LOC_Os01g26280	OsWAK8 - OsWAK receptor-like protein kinase, expressed
LOC_Os01g26390	TKL_IRAK_DUF26-lh.1 - DUF26 kinases have homology to DUF26 containing loci, expressed
LOC_Os01g27210	glutathione S-transferase, putative, expressed
LOC_Os01g27240	12-oxophytodienoate reductase, putative, expressed
LOC_Os01g27360	glutathione S-transferase, putative, expressed
LOC_Os01g27880	sucrose-phosphatase, putative, expressed
LOC_Os01g28450	SCP-like extracellular protein, expressed
LOC_Os01g29390	expressed protein
LOC_Os01g31800	Core histone H2A/H2B/H3/H4 domain containing protein, putative, expressed
LOC_Os01g31850	expressed protein
LOC_Os01g31920	expressed protein
LOC_Os01g31940	purine permease, putative, expressed
LOC_Os01g32120	OsCML11 - Calmodulin-related calcium sensor protein, expressed
LOC_Os01g32330	heavy metal-associated domain containing protein, expressed
LOC_Os01g32364	Os1bglu1 - beta-mannosidase/glucosidase homologue, expressed
LOC_Os01g32460	expressed protein
LOC_Os01g32670	expressed protein
LOC_Os01g32780	universal stress protein domain containing protein, putative, expressed
LOC_Os01g32890	expressed protein
LOC_Os01g32920	ZOS1-08 - C2H2 zinc finger protein, expressed
LOC_Os01g33450	expressed protein
LOC_Os01g33710	expressed protein
LOC_Os01g34100	expressed protein
LOC_Os01g34700	dienelactone hydrolase family protein, expressed
LOC_Os01g34790	expressed protein
LOC_Os01g34870	expressed protein
LOC_Os01g34880	callose synthase, putative, expressed
LOC_Os01g34890	GLUCAN SYNTHASE-LIKE protein, putative, expressed
LOC_Os01g34930	callose synthase, putative, expressed
LOC_Os01g35730	retrotransposon protein, putative, Ty3-gypsy subclass, expressed
LOC_Os01g36020	retrotransposon protein, putative, unclassified, expressed
LOC_Os01g36060	expressed protein
LOC_Os01g36460	MYB family transcription factor, putative, expressed
LOC_Os01g36500	TKL_IRAK_DUF26-lh.5 - DUF26 kinases have homology to DUF26 containing loci, expressed
LOC_Os01g36580	auxin-induced protein 5NG4, putative, expressed
LOC_Os01g37000	carboxyl-terminal peptidase, putative, expressed
LOC_Os01g37110	ABIL2, putative, expressed
LOC_Os01g37590	peptide transporter PTR2, putative, expressed
LOC_Os01g38580	beta,beta-carotene 9,10-dioxygenase, putative, expressed
LOC_Os01g38840	TKL_IRAK_DUF26-le.1 - DUF26 kinases have homology to DUF26 containing loci, expressed
LOC_Os01g38850	receptor-like serine-threonine protein kinase, putative, expressed
LOC_Os01g38990	mitochondrial carrier protein, putative, expressed
LOC_Os01g39330	helix-loop-helix DNA-binding domain containing protein, expressed
LOC_Os01g39830	beta-galactosidase, putative, expressed
LOC_Os01g39850	histone-like transcription factor and archaeal histone, putative, expressed
LOC_Os01g39890	transposon protein, putative, unclassified, expressed
LOC_Os01g40420	CBS domain containing membrane protein, putative, expressed
LOC_Os01g40430	WRKY27, expressed
LOC_Os01g40480	anthranilate phosphoribosyltransferase, putative, expressed
LOC_Os01g40580	hypersensitive-induced response protein, putative, expressed
LOC_Os01g40660	methyltransferase, putative, expressed
LOC_Os01g40730	expressed protein
LOC_Os01g40940	expressed protein
LOC_Os01g41010	DUF581 domain containing protein, expressed
LOC_Os01g41120	retrotransposon protein, putative, Ty3-gypsy subclass, expressed
LOC_Os01g41160	FAD dependent oxidoreductase domain containing protein, expressed
LOC_Os01g41200	heavy metal-associated domain containing protein, expressed
LOC_Os01g41220	DUF538 domain containing protein, putative, expressed
LOC_Os01g41430	UDP-glucoronosyl and UDP-glucosyl transferase, putative, expressed
LOC_Os01g41530	OsFBL2 - F-box domain and LRR containing protein, expressed
LOC_Os01g41660	phosphoethanolamine/phosphocholine phosphatase, putative, expressed
LOC_Os01g41730	serine/threonine-protein kinase, putative, expressed
LOC_Os01g41920	expressed protein
LOC_Os01g41950	expressed protein
LOC_Os01g41970	expressed protein
LOC_Os01g42090	nodulin MtN3 family protein, putative, expressed
LOC_Os01g42200	expressed protein
LOC_Os01g42294	inactive receptor kinase At2g26730 precursor, putative, expressed
LOC_Os01g42520	expressed protein
LOC_Os01g42830	adaptin ear-binding coat-associated protein 2, putative, expressed
LOC_Os01g42870	transferase family protein, putative, expressed
LOC_Os01g42900	ABC-2 type transporter domain containing protein, expressed
LOC_Os01g42960	TTL1, putative, expressed
LOC_Os01g43140	lipase, putative, expressed
LOC_Os01g43160	polygalacturonase, putative, expressed
LOC_Os01g43350	protein kinase family protein, putative, expressed
LOC_Os01g43370	CPuORF17 - conserved peptide uORF-containing transcript, expressed
LOC_Os01g43372	expressed protein
LOC_Os01g43470	expressed protein
LOC_Os01g43580	kinesin motor domain containing protein, putative, expressed
LOC_Os01g43720	cytochrome P450 72A1, putative, expressed
LOC_Os01g43950	expressed protein
LOC_Os01g44090	X8 domain containing protein, expressed
LOC_Os01g44130	aspartic proteinase oryzasin-1 precursor, putative, expressed
LOC_Os01g44250	CBS domain containing membrane protein, putative, expressed
LOC_Os01g44340	pectinesterase, putative, expressed
LOC_Os01g44950	AMP-binding enzyme, putative, expressed
LOC_Os01g44960	hydrolase, alpha/beta fold family domain containing protein, expressed
LOC_Os01g45020	F-box protein interaction domain containing protein, expressed
LOC_Os01g45040	Leucine rich repeat N-terminal domain containing protein, putative, expressed
LOC_Os01g45090	MYB family transcription factor, putative, expressed
LOC_Os01g45110	anthocyanin 3-O-beta-glucosyltransferase, putative, expressed
LOC_Os01g45140	anthocyanin 3-O-beta-glucosyltransferase, putative, expressed
LOC_Os01g45460	serine esterase, putative, expressed
LOC_Os01g45520	D-mannose binding lectin family protein, expressed
LOC_Os01g45700	expressed protein
LOC_Os01g45720	expressed protein
LOC_Os01g45730	zinc finger C-x8-C-x5-C-x3-H type family protein, expressed
LOC_Os01g45830	sulfate transporter, putative, expressed
LOC_Os01g46250	lipase, putative, expressed
LOC_Os01g46350	proteins of unknown function domain containing protein, expressed
LOC_Os01g46390	DUF538 domain containing protein, putative, expressed
LOC_Os01g46430	glycosyl transferase, group 1 domain containing protein, expressed
LOC_Os01g46820	expressed protein
LOC_Os01g46860	inorganic phosphate transporter, putative, expressed
LOC_Os01g47200	retrotransposon protein, putative, unclassified, expressed
LOC_Os01g47280	expressed protein
LOC_Os01g47470	serine/threonine-protein kinase, putative, expressed
LOC_Os01g47570	expressed protein
LOC_Os01g47680	60S ribosomal protein L18a-1, putative, expressed
LOC_Os01g47690	metallo-beta-lactamase family protein, putative, expressed
LOC_Os01g47780	fasciclin domain containing protein, expressed
LOC_Os01g48290	dof zinc finger domain containing protein, putative, expressed
LOC_Os01g48339	expressed protein
LOC_Os01g48420	peroxiredoxin, putative, expressed
LOC_Os01g48470	RUNX1 protein, putative, expressed
LOC_Os01g48570	expressed protein
LOC_Os01g48660	expressed protein
LOC_Os01g48740	aspartyl protease family protein, putative, expressed
LOC_Os01g48750	aspartic proteinase nepenthesin-2 precursor, putative, expressed
LOC_Os01g48900	dynamin-related protein 1A, putative, expressed
LOC_Os01g49160	MYB family transcription factor, putative, expressed
LOC_Os01g49200	microtubule associated protein, putative, expressed
LOC_Os01g49320	glycosyl hydrolase, putative, expressed
LOC_Os01g49360	FAD-binding and arabino-lactone oxidase domains containing protein, putative, expressed
LOC_Os01g49430	DnaK family protein, putative, expressed
LOC_Os01g49440	expressed protein
LOC_Os01g49529	OsWAK10d - OsWAK receptor-like cytoplasmic kinase OsWAK-RLCK, expressed
LOC_Os01g49580	Protein kinase domain containing protein, expressed
LOC_Os01g49660	reticulon domain containing protein, putative, expressed
LOC_Os01g49730	expressed protein
LOC_Os01g50070	multidrug resistance protein 1, putative, expressed
LOC_Os01g50080	MDR-like ABC transporter, putative, expressed
LOC_Os01g50200	UDP-glucoronosyl and UDP-glucosyl transferase domain containing protein, expressed
LOC_Os01g50350	expressed protein
LOC_Os01g50410	STE_MEKK_ste11_MAP3K.6 - STE kinases include homologs to sterile 7, sterile 11 and sterile 20 from yeast, expressed
LOC_Os01g50440	AWPM-19-like membrane family protein, putative, expressed
LOC_Os01g50460	nodulin MtN3 family protein, putative, expressed
LOC_Os01g50480	SAM dependent carboxyl methyltransferase, putative, expressed
LOC_Os01g50490	cytochrome P450, putative, expressed
LOC_Os01g50520	cytochrome P450 monooxygenase CYP711A12, putative, expressed
LOC_Os01g50530	cytochrome P450, putative, expressed
LOC_Os01g50570	cytochrome P450 monooxygenase CYP711A12, putative, expressed
LOC_Os01g50580	cytochrome P450, putative, expressed
LOC_Os01g50590	cytochrome P450, putative, expressed
LOC_Os01g50616	phosphatidylinositol transfer, putative, expressed
LOC_Os01g50680	OsSub2 - Putative Subtilisin homologue, expressed
LOC_Os01g50700	dehydrin family protein, expressed
LOC_Os01g50750	zinc finger, C3HC4 type domain containing protein, expressed
LOC_Os01g50870	expressed protein
LOC_Os01g50900	Cupin domain containing protein, expressed
LOC_Os01g50910	late embryogenesis abundant protein, group 3, putative, expressed
LOC_Os01g50940	helix-loop-helix DNA-binding domain containing protein, expressed
LOC_Os01g51030	expressed protein
LOC_Os01g51040	transmembrane protein 16K, putative, expressed
LOC_Os01g51050	jacalin-like lectin domain containing protein, expressed
LOC_Os01g51250	mitochondrial carrier protein, putative, expressed
LOC_Os01g51320	peroxisomal N-acetyl-spermine/spermidine oxidase precursor, putative, expressed
LOC_Os01g51540	cytidine/deoxycytidylate deaminase, putative, expressed
LOC_Os01g51550	peroxidase family protein, expressed
LOC_Os01g51570	glycosyl hydrolases family 17, putative, expressed
LOC_Os01g51620	KRR1 small subunit processome component, putative, expressed
LOC_Os01g51754	alpha-amylase precursor, putative, expressed
LOC_Os01g51840	IQ calmodulin-binding motif family protein, putative, expressed
LOC_Os01g51890	endonuclease/exonuclease/phosphatase family domain containing protein, expressed
LOC_Os01g52010	alliin lyase precursor, putative, expressed
LOC_Os01g52030	zinc finger A20 and AN1 domain-containing stress-associated protein, putative, expressed
LOC_Os01g52230	phosphoethanolamine/phosphocholine phosphatase, putative, expressed
LOC_Os01g52470	elongation factor, putative, expressed
LOC_Os01g52480	senescence-associated protein, putative, expressed
LOC_Os01g52530	phosphoribosyl transferase, putative, expressed
LOC_Os01g52560	Plant PDR ABC transporter associated domain containing protein, expressed
LOC_Os01g52660	POEI51 - Pollen Ole e I allergen and extensin family protein precursor, expressed
LOC_Os01g52750	OsSub3 - Putative Subtilisin homologue, expressed
LOC_Os01g53090	pathogen-related protein, putative, expressed
LOC_Os01g53130	zinc finger, C3HC4 type domain containing protein, expressed
LOC_Os01g53160	DUF623 domain containing protein, expressed
LOC_Os01g53294	respiratory burst oxidase protein B, putative, expressed
LOC_Os01g53350	anthocyanidin 5,3-O-glucosyltransferase, putative, expressed
LOC_Os01g53450	aminotransferase, classes I and II, domain containing protein, expressed
LOC_Os01g53460	anthocyanidin 5,3-O-glucosyltransferase, putative, expressed
LOC_Os01g53500	RING-H2 finger protein ATL2M, putative, expressed
LOC_Os01g53640	retrotransposon protein, putative, unclassified, expressed
LOC_Os01g53680	6-phosphofructokinase, putative, expressed
LOC_Os01g53710	dual specificity protein phosphatase, putative, expressed
LOC_Os01g53720	expressed protein
LOC_Os01g53790	stress-induced protein, putative, expressed
LOC_Os01g53840	protein kinase family protein, putative, expressed
LOC_Os01g53910	dehydrogenase, putative, expressed
LOC_Os01g53990	pectinesterase, putative, expressed
LOC_Os01g54030	NADP-dependent malic enzyme, putative, expressed
LOC_Os01g54090	expressed protein
LOC_Os01g54270	transposon protein, putative, unclassified, expressed
LOC_Os01g54340	plant-specific domain TIGR01615 family protein, expressed
LOC_Os01g54370	dihydropyrimidinase, putative, expressed
LOC_Os01g54700	retrotransposon protein, putative, unclassified, expressed
LOC_Os01g55000	expressed protein
LOC_Os01g55030	DNA-binding protein-related, putative, expressed
LOC_Os01g55080	expressed protein
LOC_Os01g55150	bZIP transcription factor domain containing protein, expressed
LOC_Os01g55200	potassium channel KAT1, putative, expressed
LOC_Os01g55260	AAA-type ATPase family protein, putative, expressed
LOC_Os01g55310	haloacid dehalogenase-like hydrolase domain-containing protein 1A, putative, expressed
LOC_Os01g55350	phosphoenolpyruvate carboxylase, putative, expressed
LOC_Os01g55610	peptide transporter PTR2, putative, expressed
LOC_Os01g55770	expressed protein
LOC_Os01g55820	X8 domain containing protein, expressed
LOC_Os01g55830	glutathione S-transferase, putative, expressed
LOC_Os01g56070	RING finger protein, putative, expressed
LOC_Os01g56330	TKL_IRAK_CrRLK1L-1.5 - The CrRLK1L-1 subfamily has homology to the CrRLK1L homolog, expressed
LOC_Os01g56540	histone-lysine N-methyltransferase SUVR3, putative, expressed
LOC_Os01g56570	xylosyltransferase, putative, expressed
LOC_Os01g56620	pseudouridylate synthase, putative, expressed
LOC_Os01g56660	expressed protein
LOC_Os01g56690	helix-loop-helix DNA-binding domain containing protein, expressed
LOC_Os01g56750	OsFBDUF8 - F-box and DUF domain containing protein, expressed
LOC_Os01g56880	purple acid phosphatase precursor, putative, expressed
LOC_Os01g56940	flap endonuclease, putative, expressed
LOC_Os01g56960	acid phosphatase, putative, expressed
LOC_Os01g56980	histidine acid phosphatase, putative, expressed
LOC_Os01g56990	Regulator of chromosome condensation domain containing protein, expressed
LOC_Os01g57004	adhesive/proline-rich protein, putative, expressed
LOC_Os01g57020	expressed protein
LOC_Os01g57030	expressed protein
LOC_Os01g57040	expressed protein
LOC_Os01g57050	expressed protein
LOC_Os01g57150	SR protein related family member, putative, expressed
LOC_Os01g57240	expressed protein
LOC_Os01g57400	lysM domain containing protein, putative
LOC_Os01g57450	universal stress protein domain containing protein, putative, expressed
LOC_Os01g57470	EF hand family protein, putative, expressed
LOC_Os01g57710	membrane protein, putative, expressed
LOC_Os01g57730	peroxidase precursor, putative, expressed
LOC_Os01g57840	expressed protein
LOC_Os01g57880	plastocyanin-like domain containing protein, putative, expressed
LOC_Os01g57890	Homeobox domain containing protein, expressed
LOC_Os01g58170	expressed protein
LOC_Os01g58194	protein disulfide isomerase, putative, expressed
LOC_Os01g58240	OsSub6 - Putative Subtilisin homologue, expressed
LOC_Os01g58270	OsSub7 - Putative Subtilisin homologue, expressed
LOC_Os01g58290	OsSub9 - Putative Subtilisin homologue, expressed
LOC_Os01g58320	expressed protein
LOC_Os01g58390	haloacid dehalogenase, putative, expressed
LOC_Os01g58550	methyladenine glycosylase, putative, expressed
LOC_Os01g58610	phosphoglycerate kinase protein, putative, expressed
LOC_Os01g58640	nucleotide pyrophosphatase/phosphodiesterase, putative, expressed
LOC_Os01g58730	glycosyl hydrolases family 17, putative, expressed
LOC_Os01g58740	glycerol-3-phosphate dehydrogenase, putative, expressed
LOC_Os01g58870	domain of unknown function, DUF250 domain containing protein, expressed
LOC_Os01g59050	cytochrome P450, putative, expressed
LOC_Os01g59120	cyclin, putative, expressed
LOC_Os01g59150	tubulin/FtsZ domain containing protein, putative, expressed
LOC_Os01g59180	OsFBX27 - F-box domain containing protein, expressed
LOC_Os01g59550	senescence-induced receptor-like serine/threonine-protein kinase precursor, putative, expressed
LOC_Os01g59740	expressed protein
LOC_Os01g59780	AP2 domain containing protein, expressed
LOC_Os01g60140	ATCHX15, putative, expressed
LOC_Os01g60190	2,3-bisphosphoglycerate-independent phosphoglycerate mutase, putative, expressed
LOC_Os01g60330	inactive receptor kinase At2g26730 precursor, putative, expressed
LOC_Os01g60420	expressed protein
LOC_Os01g60490	WRKY22, expressed
LOC_Os01g60540	WRKY20, expressed
LOC_Os01g60600	WRKY108, expressed
LOC_Os01g60650	non-green plastid inner envelope membrane protein, putative, expressed
LOC_Os01g60870	expressed protein
LOC_Os01g60940	expressed protein
LOC_Os01g61070	heavy metal-associated domain containing protein, expressed
LOC_Os01g61110	ulp1 protease family, C-terminal catalytic domain containing protein, expressed
LOC_Os01g61160	laccase precursor protein, putative, expressed
LOC_Os01g61330	ankyrin homolog precursor, putative, expressed
LOC_Os01g61460	leaf senescence related protein, putative, expressed
LOC_Os01g61550	ammonium transporter protein, putative, expressed
LOC_Os01g61610	flavonol synthase/flavanone 3-hydroxylase, putative, expressed
LOC_Os01g61620	protein kinase family protein, putative, expressed
LOC_Os01g61690	OsSCP5 - Putative Serine Carboxypeptidase homologue, expressed
LOC_Os01g61760	myosin heavy chain-related, putative, expressed
LOC_Os01g61920	Core histone H2A/H2B/H3/H4 domain containing protein, putative, expressed
LOC_Os01g61940	white-brown complex homolog protein, putative, expressed
LOC_Os01g62010	hydrolase, alpha/beta fold family domain containing protein, expressed
LOC_Os01g62030	disease resistance-responsive family protein, putative, expressed
LOC_Os01g62110	expressed protein
LOC_Os01g62380	fasciclin-like arabinogalactan protein, putative, expressed
LOC_Os01g62420	triosephosphate isomerase, cytosolic, putative, expressed
LOC_Os01g62490	laccase precursor protein, putative, expressed
LOC_Os01g62500	OsFtsH3 FtsH protease, homologue of AtFtsH3/10, expressed
LOC_Os01g62570	ATP/GTP/Ca++ binding protein, putative, expressed
LOC_Os01g62610	peptidyl-prolyl cis-trans isomerase, FKBP-type, putative, expressed
LOC_Os01g62670	avr9/Cf-9 rapidly elicited protein, putative, expressed
LOC_Os01g62850	membrane associated DUF588 domain containing protein, putative, expressed
LOC_Os01g62870	oxidoreductase, aldo/keto reductase family protein, putative, expressed
LOC_Os01g62950	ras-related protein, putative, expressed
LOC_Os01g62980	LTPL101 - Protease inhibitor/seed storage/LTP family protein precursor, expressed
LOC_Os01g63050	expressed protein
LOC_Os01g63180	laccase-6 precursor, putative, expressed
LOC_Os01g63200	laccase precursor protein, putative, expressed
LOC_Os01g63210	SOUL heme-binding protein, putative, expressed
LOC_Os01g63230	growth regulator related protein, putative, expressed
LOC_Os01g63240	reticulon domain containing protein, putative, expressed
LOC_Os01g63260	3-oxo-5-alpha-steroid 4-dehydrogenase, putative, expressed
LOC_Os01g63270	alpha-glucan phosphorylast isozyme, putative, expressed
LOC_Os01g63540	cytochrome P450, putative, expressed
LOC_Os01g63580	glycerol-3-phosphate acyltransferase, putative, expressed
LOC_Os01g63620	expressed protein
LOC_Os01g63880	expressed protein
LOC_Os01g63980	ZOS1-17 - C2H2 zinc finger protein, expressed
LOC_Os01g64010	dual specificity protein phosphatase, putative, expressed
LOC_Os01g64030	OsFBL5 - F-box domain and LRR containing protein, expressed
LOC_Os01g64180	expressed protein
LOC_Os01g64350	expressed protein
LOC_Os01g64360	MYB family transcription factor, putative, expressed
LOC_Os01g64640	histone H3, putative, expressed
LOC_Os01g64670	soluble inorganic pyrophosphatase, putative, expressed
LOC_Os01g65000	ammonium transporter protein, putative, expressed
LOC_Os01g65070	hydrolase, alpha/beta fold family domain containing protein, expressed
LOC_Os01g65210	proton-dependent oligopeptide transport, putative, expressed
LOC_Os01g65550	RNA recognition motif containing protein, putative, expressed
LOC_Os01g65620	expressed protein
LOC_Os01g65630	expressed protein
LOC_Os01g65950	thioesterase family protein, putative, expressed
LOC_Os01g66100	gibberellin 20 oxidase 2, putative, expressed
LOC_Os01g66150	expressed protein
LOC_Os01g66170	SNARE associated Golgi protein, putative, expressed
LOC_Os01g66230	csAtPR5, putative, expressed
LOC_Os01g66330	ATP-dependent Clp protease ATP-binding subunit clpX, putative, expressed
LOC_Os01g66544	expressed protein
LOC_Os01g66610	serine/threonine-protein kinase receptor precursor, putative, expressed
LOC_Os01g66700	beta-hexosaminidase precursor, putative, expressed
LOC_Os01g66760	inactive receptor kinase At2g26730 precursor, putative, expressed
LOC_Os01g66840	pectinacetylesterase domain containing protein, expressed
LOC_Os01g66900	expressed protein
LOC_Os01g67010	expressed protein
LOC_Os01g67030	auxin-responsive protein, putative, expressed
LOC_Os01g67090	IQ calmodulin-binding motif domain containing protein, expressed
LOC_Os01g67110	expressed protein
LOC_Os01g67180	ribonuclease T2 family domain containing protein, expressed
LOC_Os01g67190	ribonuclease T2 family domain containing protein, expressed
LOC_Os01g67220	Os1bglu4 - beta-glucosidase-like protein without signal sequence, expressed
LOC_Os01g67240	formin-like protein 1 precursor, putative, expressed
LOC_Os01g67314	expressed protein
LOC_Os01g67390	POEI32 - Pollen Ole e I allergen and extensin family protein precursor, expressed
LOC_Os01g67410	AP2/EREBP transcription factor BABY BOOM, putative, expressed
LOC_Os01g67560	Divergent PAP2 family domain containing protein, expressed
LOC_Os01g67810	transposon protein, putative, unclassified, expressed
LOC_Os01g67860	fructose-bisphospate aldolase isozyme, putative, expressed
LOC_Os01g67870	expressed protein
LOC_Os01g68050	transmembrane amino acid transporter protein, putative, expressed
LOC_Os01g68179	expressed protein
LOC_Os01g68260	lysine ketoglutarate reductase trans-splicing related 1, putative, expressed
LOC_Os01g68300	expressed protein
LOC_Os01g68460	DC1, putative, expressed
LOC_Os01g68580	LTPL38 - Protease inhibitor/seed storage/LTP family protein precursor, expressed
LOC_Os01g68589	LTPL39 - Protease inhibitor/seed storage/LTP family protein precursor, expressed
LOC_Os01g68650	plant-specific domain TIGR01615 family protein, expressed
LOC_Os01g69010	MATE efflux protein, putative, expressed
LOC_Os01g69140	regulatory protein, putative, expressed
LOC_Os01g69200	regulatory protein, putative, expressed
LOC_Os01g69270	OsFBO2 - F-box and other domain containing protein, expressed
LOC_Os01g69290	antifreeze glycoprotein, putative, expressed
LOC_Os01g69890	expressed protein
LOC_Os01g70100	zinc finger DHHC domain-containing protein, putative, expressed
LOC_Os01g70170	transaldolase, putative, expressed
LOC_Os01g70180	exostosin family domain containing protein, expressed
LOC_Os01g70240	expressed protein
LOC_Os01g70290	expressed protein
LOC_Os01g70310	inducer of CBF expression 2, putative, expressed
LOC_Os01g70410	protein kinase, putative, expressed
LOC_Os01g70525	tropinone reductase, putative, expressed
LOC_Os01g70690	RALFL1 - Rapid ALkalinization Factor RALF family protein precursor, putative, expressed
LOC_Os01g70820	lumenal PsbP, putative, expressed
LOC_Os01g70850	esterase, putative, expressed
LOC_Os01g70890	histone-like transcription factor and archaeal histone, putative, expressed
LOC_Os01g70970	protein kinase, putative, expressed
LOC_Os01g71060	xylanase inhibitor, putative, expressed
LOC_Os01g71080	xylanase inhibitor, putative, expressed
LOC_Os01g71094	basic 7S globulin 2 precursor, putative, expressed
LOC_Os01g71180	pentatricopeptide repeat protein PPR1106-17, putative, expressed
LOC_Os01g71190	photosystem II reaction center PSB28 protein, chloroplast precursor, putative, expressed
LOC_Os01g71220	zinc finger protein, putative, expressed
LOC_Os01g71280	glycerol-3-phosphate dehydrogenase, putative, expressed
LOC_Os01g71380	glycosyl hydrolases family 17, putative, expressed
LOC_Os01g71420	Ser/Thr protein phosphatase family protein, putative, expressed
LOC_Os01g71474	glycosyl hydrolases family 17, putative, expressed
LOC_Os01g71780	WD domain, G-beta repeat domain containing protein, expressed
LOC_Os01g71810	glycosyl hydrolases family 17, putative, expressed
LOC_Os01g71820	glycosyl hydrolases family 17, putative, expressed
LOC_Os01g71830	glycosyl hydrolases family 17, putative, expressed
LOC_Os01g72130	glutathione S-transferase, putative, expressed
LOC_Os01g72150	glutathione S-transferase, putative, expressed
LOC_Os01g72160	glutathione S-transferase, putative, expressed
LOC_Os01g72350	amidohydrolase, putative, expressed
LOC_Os01g72360	expressed protein
LOC_Os01g72430	NADPH quinone oxidoreductase, putative, expressed
LOC_Os01g72480	zinc finger, C3HC4 type domain containing protein, expressed
LOC_Os01g72630	expressed protein
LOC_Os01g72710	expressed protein
LOC_Os01g72810	secreted glycoprotein, putative, expressed
LOC_Os01g72900	abscisic stress-ripening, putative, expressed
LOC_Os01g72910	abscisic stress-ripening, putative, expressed
LOC_Os01g73024	expressed protein
LOC_Os01g73170	peroxidase precursor, putative, expressed
LOC_Os01g73390	expressed protein
LOC_Os01g73590	transporter family protein, putative, expressed
LOC_Os01g73630	rhoGAP domain containing protein, expressed
LOC_Os01g73700	RCLEA2 - Root cap and Late embryogenesis related family protein precursor, putative, expressed
LOC_Os01g73720	RCLEA4 - Root cap and Late embryogenesis related family protein precursor, expressed
LOC_Os01g73730	RCLEA5 - Root cap and Late embryogenesis related family protein precursor, expressed
LOC_Os01g73780	chloroplast outer envelope 24 kD protein, putative, expressed
LOC_Os01g73830	expressed protein
LOC_Os01g73980	xylem cysteine proteinase 2 precursor, putative, expressed
LOC_Os01g74020	MYB family transcription factor, putative, expressed
LOC_Os01g74152	haloacid dehalogenase-like hydrolase family protein, putative, expressed
LOC_Os01g74170	expressed protein
LOC_Os01g74200	protein kinase domain containing protein, expressed
LOC_Os02g01540	ribosomal protein, putative, expressed
LOC_Os02g01590	glycosyl hydrolases, putative, expressed
LOC_Os02g01700	RNA recognition motif containing protein, putative, expressed
LOC_Os02g01730	serine/threonine-protein kinase At1g18390 precursor, putative, expressed
LOC_Os02g01800	receptor-like protein kinase precursor, putative, expressed
LOC_Os02g01930	expressed protein
LOC_Os02g02000	cytochrome P450, putative, expressed
LOC_Os02g02040	protein kinase, putative, expressed
LOC_Os02g02140	receptor protein kinase CLAVATA1 precursor, putative, expressed
LOC_Os02g02160	expressed protein
LOC_Os02g02275	expressed protein
LOC_Os02g02310	auxin-induced protein 5NG4, putative, expressed
LOC_Os02g02320	OsSCP6 - Putative Serine Carboxypeptidase homologue, expressed
LOC_Os02g02370	myb-like DNA-binding domain containing protein, putative, expressed
LOC_Os02g02400	catalase isozyme A, putative, expressed
LOC_Os02g02450	transposon protein, putative, unclassified, expressed
LOC_Os02g02550	peptidyl-prolyl cis-trans isomerase, FKBP-type, putative, expressed
LOC_Os02g02630	THION20 - Plant thionin family protein precursor, putative, expressed
LOC_Os02g02780	protein kinase family protein, putative, expressed
LOC_Os02g02790	C2 domain containing protein, expressed
LOC_Os02g02840	ras-related protein, putative, expressed
LOC_Os02g02890	peptidyl-prolyl cis-trans isomerase, putative, expressed
LOC_Os02g03010	expressed protein
LOC_Os02g03030	ATXR, putative, expressed
LOC_Os02g03210	FAD-binding and arabino-lactone oxidase domains containing protein, putative, expressed
LOC_Os02g03294	cyclin, putative, expressed
LOC_Os02g03310	KH domain containing protein, putative, expressed
LOC_Os02g03360	expressed protein
LOC_Os02g03400	microtubule associated protein, putative, expressed
LOC_Os02g03430	expressed protein
LOC_Os02g03550	glycosyl hydrolases family 16, putative, expressed
LOC_Os02g03560	expressed protein
LOC_Os02g03870	periplasmic beta-glucosidase precursor, putative, expressed
LOC_Os02g03900	metal transporter Nramp6, putative, expressed
LOC_Os02g04120	cytidylyltransferase domain containing protein, expressed
LOC_Os02g04340	NIN-like protein 2, putative, expressed
LOC_Os02g04390	expressed protein
LOC_Os02g04430	STRUBBELIG-RECEPTOR FAMILY 1 precursor, putative, expressed
LOC_Os02g04530	rust resistance-like protein RP1, putative, expressed
LOC_Os02g04540	retrotransposon protein, putative, unclassified, expressed
LOC_Os02g04720	expressed protein
LOC_Os02g04945	phosphatidate cytidylyltransferase family protein, putative, expressed
LOC_Os02g04960	expressed protein
LOC_Os02g05060	OsSAUR5 - Auxin-responsive SAUR gene family member, expressed
LOC_Os02g05320	phosphatidate cytidylyltransferase family protein, putative, expressed
LOC_Os02g05480	CGMC_MAPKCMGC_2_SLT2y_ERK.1 - CGMC includes CDA, MAPK, GSK3, and CLKC kinases, expressed
LOC_Os02g05744	endoglucanase, putative, expressed
LOC_Os02g05950	phytosulfokine receptor precursor, putative, expressed
LOC_Os02g06030	phytosulfokine receptor precursor, putative, expressed
LOC_Os02g06120	Leucine Rich Repeat family protein, expressed
LOC_Os02g06340	EH domain-containing protein 1, putative, expressed
LOC_Os02g06480	SCO1 protein homolog, mitochondrial precursor, putative, expressed
LOC_Os02g06600	receptor-like protein kinase 2 precursor, putative, expressed
LOC_Os02g06690	plastocyanin-like domain containing protein, putative, expressed
LOC_Os02g06840	galactosyltransferase, putative, expressed
LOC_Os02g06960	expressed protein
LOC_Os02g07410	glycine cleavage system H protein, putative, expressed
LOC_Os02g07690	VQ domain containing protein, putative, expressed
LOC_Os02g07870	ATP synthase, putative, expressed
LOC_Os02g08080	expressed protein
LOC_Os02g08100	AMP-binding domain containing protein, expressed
LOC_Os02g08200	zinc finger, C3HC4 type domain containing protein, expressed
LOC_Os02g08220	expressed protein
LOC_Os02g08310	tubby, putative, expressed
LOC_Os02g08320	haemolysin-III, putative, expressed
LOC_Os02g09050	expressed protein
LOC_Os02g09100	isoleucyl-tRNA synthetase, cytoplasmic, putative, expressed
LOC_Os02g09120	isoleucyl-tRNA synthetase, cytoplasmic, putative, expressed
LOC_Os02g09150	inorganic H+ pyrophosphatase, putative, expressed
LOC_Os02g09200	cytochrome P450 71D10, putative, expressed
LOC_Os02g09420	cyclase family protein, putative, expressed
LOC_Os02g09440	expressed protein
LOC_Os02g09490	dehydrogenase, putative, expressed
LOC_Os02g09510	limonoid UDP-glucosyltransferase, putative, expressed
LOC_Os02g09610	GDSL-like lipase/acylhydrolase, putative, expressed
LOC_Os02g09740	STRUBBELIG-RECEPTOR FAMILY 7 precursor, putative, expressed
LOC_Os02g09750	lycopene beta cyclase, chloroplast precursor, putative, expressed
LOC_Os02g09790	disease resistance protein RPM1, putative, expressed
LOC_Os02g09960	LYK8, putative, expressed
LOC_Os02g10290	copper-transporting ATPase, putative, expressed
LOC_Os02g10300	polygalacturonase, putative, expressed
LOC_Os02g10310	fumarylacetoacetase, putative, expressed
LOC_Os02g10370	hrpN-interacting protein from Malus, putative, expressed
LOC_Os02g10740	calcium-binding mitochondrial carrier CBG00135, putative, expressed
LOC_Os02g10780	SPX domain containing protein, putative, expressed
LOC_Os02g10850	OsFBK3 - F-box domain and kelch repeat containing protein, expressed
LOC_Os02g10860	bZIP transcription factor domain containing protein, expressed
LOC_Os02g11020	cytochrome P450 72A1, putative, expressed
LOC_Os02g11040	expressed protein
LOC_Os02g11070	3-ketoacyl-CoA synthase, putative, expressed
LOC_Os02g11640	UDP-glucoronosyl and UDP-glucosyl transferase, putative, expressed
LOC_Os02g11770	expressed protein
LOC_Os02g11890	syntaxin-related protein, putative, expressed
LOC_Os02g11980	receptor-like protein kinase precursor, putative, expressed
LOC_Os02g12030	receptor-like protein kinase precursor, putative, expressed
LOC_Os02g12040	receptor-like protein kinase precursor, putative, expressed
LOC_Os02g12080	expressed protein
LOC_Os02g12230	hypothetical protein
LOC_Os02g12250	expressed protein
LOC_Os02g12260	expressed protein
LOC_Os02g12910	receptor-like protein kinase 5 precursor, putative, expressed
LOC_Os02g13270	Mpv17 / PMP22 family domain containing protein, expressed
LOC_Os02g13290	phosphoethanolamine/phosphocholine phosphatase, putative, expressed
LOC_Os02g13520	OsIAA7 - Auxin-responsive Aux/IAA gene family member, expressed
LOC_Os02g13540	expressed protein
LOC_Os02g13660	meiosis 5, putative, expressed
LOC_Os02g13800	HSF-type DNA-binding domain containing protein, expressed
LOC_Os02g13870	aquaporin protein, putative, expressed
LOC_Os02g13965	lectin protein kinase family protein, putative, expressed
LOC_Os02g13980	expressed protein
LOC_Os02g14020	expressed protein
LOC_Os02g14160	peroxidase precursor, putative, expressed
LOC_Os02g14460	peroxidase precursor, putative, expressed
LOC_Os02g14630	hydroquinone glucosyltransferase, putative, expressed
LOC_Os02g14710	expressed protein
LOC_Os02g14770	phosphoenolpyruvate carboxylase, putative, expressed
LOC_Os02g14790	WD domain, G-beta repeat domain containing protein, expressed
LOC_Os02g14980	calcium-binding EF hand family protein, putative, expressed
LOC_Os02g15230	GDSL-like lipase/acylhydrolase, putative, expressed
LOC_Os02g15340	no apical meristem protein, putative, expressed
LOC_Os02g15700	expressed protein
LOC_Os02g15810	HMG1/2, putative, expressed
LOC_Os02g15820	extra-large G-protein-related, putative, expressed
LOC_Os02g16500	expressed protein
LOC_Os02g16780	expansin precursor, putative, expressed
LOC_Os02g16809	expansin precursor, putative, expressed
LOC_Os02g16850	expansin precursor, putative, expressed
LOC_Os02g17500	transporter family protein, putative, expressed
LOC_Os02g17620	isochorismatase family protein, putative, expressed
LOC_Os02g17640	isochorismatase family protein, putative, expressed
LOC_Os02g17780	ent-kaurene synthase, chloroplast precursor, putative, expressed
LOC_Os02g17880	glycosyl hydrolases family 16, putative, expressed
LOC_Os02g17900	glycosyl hydrolases family 16, putative, expressed
LOC_Os02g18110	hypothetical protein
LOC_Os02g18115	expressed protein
LOC_Os02g18140	NBS type disease resistance protein, putative, expressed
LOC_Os02g18180	ATP-binding cassette sub-family E member 1, putative, expressed
LOC_Os02g18410	salt stress root protein RS1, putative, expressed
LOC_Os02g18430	AGC_PVPK_like_kin82y.5 - ACG kinases include homologs to PKA, PKG and PKC, expressed
LOC_Os02g18450	GTP-binding protein typA/bipA, putative, expressed
LOC_Os02g18954	GDSL-like lipase/acylhydrolase, putative, expressed
LOC_Os02g18990	GDSL-like lipase/acylhydrolase, putative, expressed
LOC_Os02g19130	transcription factor X1, putative, expressed
LOC_Os02g19650	hydrolase, alpha/beta fold family domain containing protein, expressed
LOC_Os02g19924	aminotransferase, classes I and II, domain containing protein, expressed
LOC_Os02g19970	aminotransferase, classes I and II, domain containing protein, expressed
LOC_Os02g20040	loricrin, putative, expressed
LOC_Os02g20140	protein kinase domain containing protein, expressed
LOC_Os02g20720	MBTB2 - Bric-a-Brac, Tramtrack, Broad Complex BTB domain with Meprin and TRAF Homology MATH domain, expressed
LOC_Os02g20860	ATP11 protein, expressed
LOC_Os02g21500	PE-PGRS family protein, putative, expressed
LOC_Os02g21700	STE_MEKK_ste11_MAP3K.8 - STE kinases include homologs to sterile 7, sterile 11 and sterile 20 from yeast, expressed
LOC_Os02g21750	MDR-like ABC transporter, putative, expressed
LOC_Os02g21810	cytochrome P450 51, putative, expressed
LOC_Os02g21890	expressed protein
LOC_Os02g22020	MYB family transcription factor, putative, expressed
LOC_Os02g22070	expressed protein
LOC_Os02g22130	expressed protein
LOC_Os02g22380	glycosyltransferase protein, putative, expressed
LOC_Os02g22680	integral membrane protein DUF6 containing protein, expressed
LOC_Os02g23826	expressed protein
LOC_Os02g23900	expressed protein
LOC_Os02g24205	expressed protein
LOC_Os02g24270	retrotransposon protein, putative, unclassified, expressed
LOC_Os02g24614	DNA-directed RNA polymerase subunit beta, putative, expressed
LOC_Os02g24740	OsSAUR9 - Auxin-responsive SAUR gene family member, expressed
LOC_Os02g25020	DNA binding protein, putative, expressed
LOC_Os02g26140	microtubule-binding protein TANGLED1, putative, expressed
LOC_Os02g26430	WRKY42, expressed
LOC_Os02g26670	F-box/Kelch-repeat protein, putative, expressed
LOC_Os02g26720	Inositol 1, 3, 4-trisphosphate 5/6-kinase, putative, expressed
LOC_Os02g27490	bile acid sodium symporter family protein, putative, expressed
LOC_Os02g28340	transferase family protein, putative, expressed
LOC_Os02g28720	spotted leaf 11, putative, expressed
LOC_Os02g28820	expressed protein
LOC_Os02g28900	cytokinin-O-glucosyltransferase 2, putative, expressed
LOC_Os02g29000	Cupin domain containing protein, expressed
LOC_Os02g29020	Cupin domain containing protein, expressed
LOC_Os02g29400	expressed protein
LOC_Os02g29774	expressed protein
LOC_Os02g30060	3-oxoacyl-reductase, chloroplast precursor, putative, expressed
LOC_Os02g30080	cytochrome P450, putative, expressed
LOC_Os02g30100	cytochrome P450, putative, expressed
LOC_Os02g30280	expressed protein
LOC_Os02g30470	expressed protein
LOC_Os02g30480	retrotransposon protein, putative, unclassified, expressed
LOC_Os02g30610	expressed protein
LOC_Os02g30690	steroleosin, putative, expressed
LOC_Os02g30714	dehydrogenase/reductase, putative, expressed
LOC_Os02g30800	POLE1 - Putative DNA polymerase epsilon catalytic subunit, expressed
LOC_Os02g30850	OsGrx_C8 - glutaredoxin subgroup III, expressed
LOC_Os02g31030	glycerophosphoryl diester phosphodiesterase family protein, putative, expressed
LOC_Os02g31080	hydroxyproline-rich glycoprotein family protein, putative, expressed
LOC_Os02g31230	expressed protein
LOC_Os02g31874	DUF803 domain containing, putative, expressed
LOC_Os02g32140	AP2 domain containing protein, expressed
LOC_Os02g32590	HSF-type DNA-binding domain containing protein, expressed
LOC_Os02g32650	expressed protein
LOC_Os02g32660	1,4-alpha-glucan-branching enzyme, chloroplast precursor, putative, expressed
LOC_Os02g32690	pleiotropic drug resistance protein 15, putative, expressed
LOC_Os02g33110	glycosyl hydrolases, putative, expressed
LOC_Os02g33149	OR, putative, expressed
LOC_Os02g33330	expressed protein
LOC_Os02g33550	harpin-induced protein 1 domain containing protein, expressed
LOC_Os02g33580	digalactosyldiacylglycerol synthase, chloroplast precursor, putative, expressed
LOC_Os02g33780	serine-aspartate repeat-containing protein I precursor, putative, expressed
LOC_Os02g33820	abscisic stress-ripening, putative, expressed
LOC_Os02g34190	expressed protein
LOC_Os02g34410	U-box domain-containing protein, putative, expressed
LOC_Os02g34430	serine/threonine-protein kinase, putative, expressed
LOC_Os02g34490	Leucine Rich Repeat family protein, expressed
LOC_Os02g34510	vacuolar ATP synthase, putative, expressed
LOC_Os02g34540	tetratricopeptide repeat containing protein, putative, expressed
LOC_Os02g34710	expressed protein
LOC_Os02g34840	RNA polymerase II transcriptional coactivator KIWI, putative, expressed
LOC_Os02g35010	STE_MEKK_ste11_MAP3K.9 - STE kinases include homologs to sterile 7, sterile 11 and sterile 20 from yeast, expressed
LOC_Os02g35100	DDT domain containing protein, putative, expressed
LOC_Os02g35300	transposon protein, putative, unclassified, expressed
LOC_Os02g35329	RING-H2 finger protein ATL3F, putative, expressed
LOC_Os02g35450	DNA repair protein Rad51, putative, expressed
LOC_Os02g35490	MLO domain containing protein, putative, expressed
LOC_Os02g35940	gibberellin receptor GID1L2, putative, expressed
LOC_Os02g36090	expressed protein
LOC_Os02g36220	terpene synthase, putative, expressed
LOC_Os02g36300	zinc finger, C3HC4 type domain containing protein, expressed
LOC_Os02g36440	transporter family protein, putative, expressed
LOC_Os02g36500	expressed protein
LOC_Os02g36530	expressed protein
LOC_Os02g36600	aldose 1-epimerase, putative, expressed
LOC_Os02g36840	cytokinin-O-glucosyltransferase 2, putative, expressed
LOC_Os02g36845	membrane associated DUF588 domain containing protein, putative, expressed
LOC_Os02g36880	No apical meristem protein, putative, expressed
LOC_Os02g37070	expressed protein
LOC_Os02g37180	expressed protein
LOC_Os02g37190	expressed protein
LOC_Os02g37260	hypothetical protein
LOC_Os02g37520	RNA-binding protein FUS, putative, expressed
LOC_Os02g37850	expressed protein
LOC_Os02g37910	expressed protein
LOC_Os02g38140	glycosyl transferase family 17 protein, putative, expressed
LOC_Os02g38160	glycosyl transferase family 17 protein, putative, expressed
LOC_Os02g38220	eukaryotic translation initiation factor 4B, putative, expressed
LOC_Os02g38310	expressed protein
LOC_Os02g38410	ubiquitin family protein, putative, expressed
LOC_Os02g38580	protein phosphatase 2C, putative, expressed
LOC_Os02g38920	glyceraldehyde-3-phosphate dehydrogenase, putative, expressed
LOC_Os02g39030	transmembrane protein 17, putative, expressed
LOC_Os02g39150	expressed protein
LOC_Os02g39155	expressed protein
LOC_Os02g39280	C2 domain containing protein, putative, expressed
LOC_Os02g39590	GDSL-like lipase/acylhydrolase, putative, expressed
LOC_Os02g39850	transferase family protein, putative, expressed
LOC_Os02g40120	expressed protein
LOC_Os02g40200	receptor-like protein kinase precursor, putative, expressed
LOC_Os02g40340	expressed protein
LOC_Os02g40450	DEAD/DEAH box helicase domain containing protein, expressed
LOC_Os02g40500	OsGrx_C2.1 - glutaredoxin subgroup I, expressed
LOC_Os02g40650	expressed protein
LOC_Os02g40860	CK1_CaseinKinase_1.5 - CK1 includes the casein kinase 1 kinases, expressed
LOC_Os02g41580	CAMK_CAMK_like.14 - CAMK includes calcium/calmodulin depedent protein kinases, expressed
LOC_Os02g41590	kinase, pfkB family, putative, expressed
LOC_Os02g41650	phenylalanine ammonia-lyase, putative, expressed
LOC_Os02g41670	phenylalanine ammonia-lyase, putative, expressed
LOC_Os02g41780	transporter-related, putative, expressed
LOC_Os02g41820	expressed protein
LOC_Os02g41860	aquaporin protein, putative, expressed
LOC_Os02g41954	gibberellin 2-beta-dioxygenase 7, putative, expressed
LOC_Os02g42450	RIPER1 - Ripening-related family protein precursor, expressed
LOC_Os02g42560	expressed protein
LOC_Os02g42740	cytochrome b5-like Heme/Steroid binding domain containing protein, expressed
LOC_Os02g42820	OsPLIM2a - LIM domain protein, putative actin-binding protein and transcription factor, expressed
LOC_Os02g42850	MYB family transcription factor, putative, expressed
LOC_Os02g42880	remorin C-terminal domain containing protein, putative, expressed
LOC_Os02g42990	OsSAUR11 - Auxin-responsive SAUR gene family member, expressed
LOC_Os02g43290	protein kinase domain containing protein, expressed
LOC_Os02g43590	ELMO/CED-12 family protein, putative, expressed
LOC_Os02g43594	MSP domain containing protein, putative, expressed
LOC_Os02g43660	plastocyanin-like domain containing protein, putative, expressed
LOC_Os02g43700	triacylglycerol lipase like protein, putative, expressed
LOC_Os02g43790	ethylene-responsive transcription factor, putative, expressed
LOC_Os02g43870	inactive receptor kinase At2g26730 precursor, putative, expressed
LOC_Os02g43900	expressed protein
LOC_Os02g43940	AP2 domain containing protein, expressed
LOC_Os02g43980	expressed protein
LOC_Os02g44000	amino acid kinase, putative, expressed
LOC_Os02g44080	aquaporin protein, putative, expressed
LOC_Os02g44230	CPuORF22 - conserved peptide uORF-containing transcript, expressed
LOC_Os02g44310	LTPL112 - Protease inhibitor/seed storage/LTP family protein precursor, expressed
LOC_Os02g44340	expressed protein
LOC_Os02g44470	actin-depolymerizing factor, putative, expressed
LOC_Os02g44490	anthranilate phosphoribosyltransferase, putative, expressed
LOC_Os02g44500	glutathione peroxidase, putative, expressed
LOC_Os02g44530	expressed protein
LOC_Os02g44610	protein kinase, putative, expressed
LOC_Os02g44654	cytochrome P450, putative, expressed
LOC_Os02g44820	rho-GTPase-activating protein-related, putative, expressed
LOC_Os02g44850	GDSL-like lipase/acylhydrolase, putative, expressed
LOC_Os02g44880	expressed protein
LOC_Os02g44920	protein kinase domain containing protein, expressed
LOC_Os02g45080	MYB family transcription factor, putative, expressed
LOC_Os02g45280	cytochrome P450, putative, expressed
LOC_Os02g45380	MATE domain containing protein, expressed
LOC_Os02g45420	AP2 domain containing protein, expressed
LOC_Os02g45450	dehydration-responsive element-binding protein, putative, expressed
LOC_Os02g45870	tobamovirus multiplication protein, putative, expressed
LOC_Os02g45940	Core histone H2A/H2B/H3/H4 domain containing protein, putative, expressed
LOC_Os02g45980	ZR1 protein, putative, expressed
LOC_Os02g46030	MYB family transcription factor, putative, expressed
LOC_Os02g46100	RING-H2 finger protein, putative, expressed
LOC_Os02g46180	DUF581 domain containing protein, expressed
LOC_Os02g46190	DUF581 domain containing protein, expressed
LOC_Os02g46500	U-box, putative, expressed
LOC_Os02g46660	SNARE associated Golgi protein, putative, expressed
LOC_Os02g46830	expressed protein
LOC_Os02g46910	glycosyl hydrolases family 16, putative, expressed
LOC_Os02g47130	expressed protein
LOC_Os02g47150	DNA topoisomerase 2, putative, expressed
LOC_Os02g47190	MYB family transcription factor, putative, expressed
LOC_Os02g47210	amino acid permease family protein, putative, expressed
LOC_Os02g47600	soluble inorganic pyrophosphatase, putative, expressed
LOC_Os02g47650	universal stress protein domain containing protein, putative, expressed
LOC_Os02g47780	hydrolase, alpha/beta fold family domain containing protein, expressed
LOC_Os02g47790	monodehydroascorbate reductase, putative, expressed
LOC_Os02g48190	expressed protein
LOC_Os02g48360	pyrophosphate--fructose 6-phosphate 1-phosphotransferase subunit alpha, putative, expressed
LOC_Os02g48450	xylem cysteine proteinase 2 precursor, putative, expressed
LOC_Os02g48470	expressed protein
LOC_Os02g48560	fatty acid desaturase, putative, expressed
LOC_Os02g48570	peptide transporter PTR2, putative, expressed
LOC_Os02g48600	expressed protein
LOC_Os02g48820	plastocyanin-like domain containing protein, putative, expressed
LOC_Os02g48870	aspartic proteinase nepenthesin-2 precursor, putative, expressed
LOC_Os02g48910	ubiquitin-conjugating enzyme, putative, expressed
LOC_Os02g48980	GPI-anchored protein, putative, expressed
LOC_Os02g49060	amino acid transporter, putative, expressed
LOC_Os02g49070	ZAC, putative, expressed
LOC_Os02g49230	CCT/B-box zinc finger protein, putative, expressed
LOC_Os02g49480	helix-loop-helix DNA-binding domain containing protein, expressed
LOC_Os02g49520	armadillo/beta-catenin repeat family protein, putative, expressed
LOC_Os02g49580	expressed protein
LOC_Os02g49840	OsMADS57 - MADS-box family gene with MIKCc type-box, expressed
LOC_Os02g49950	spotted leaf 11, putative, expressed
LOC_Os02g49970	ZIM motif family protein, expressed
LOC_Os02g50000	GDSL-like lipase/acylhydrolase, putative, expressed
LOC_Os02g50110	expressed protein
LOC_Os02g50140	caleosin related protein, putative, expressed
LOC_Os02g50300	expressed protein
LOC_Os02g50374	expressed protein
LOC_Os02g50490	endoglucanase, putative, expressed
LOC_Os02g50540	expressed protein
LOC_Os02g50570	retrotransposon protein, putative, unclassified, expressed
LOC_Os02g50600	glycosyl transferase 8 domain containing protein, putative, expressed
LOC_Os02g50640	HEAT repeat family protein, putative, expressed
LOC_Os02g50690	GDSL-like lipase/acylhydrolase, putative, expressed
LOC_Os02g51290	HVA22, putative, expressed
LOC_Os02g51320	helix-loop-helix DNA-binding domain containing protein, expressed
LOC_Os02g51350	OsFBK10 - F-box domain and kelch repeat containing protein, expressed
LOC_Os02g51370	glutaredoxin, putative, expressed
LOC_Os02g51404	expressed protein
LOC_Os02g51410	shikimate kinase, putative, expressed
LOC_Os02g51414	expressed protein
LOC_Os02g51550	DUF581 domain containing protein, expressed
LOC_Os02g51590	phosphoglycerate mutase, putative, expressed
LOC_Os02g51620	glycosyl hydrolase family 3 protein, putative, expressed
LOC_Os02g51710	wound/stress protein, putative, expressed
LOC_Os02g51720	expressed protein
LOC_Os02g51730	dnaJ homolog subfamily C member 7, putative, expressed
LOC_Os02g52160	LMBR1 integral membrane protein, putative, expressed
LOC_Os02g52316	BTB/POZ domain containing protein, putative, expressed
LOC_Os02g52480	cyclin-dependent kinase inhibitor, putative, expressed
LOC_Os02g52590	xyloglucan fucosyltransferase, putative, expressed
LOC_Os02g52770	expressed protein
LOC_Os02g52840	flavonol synthase/flavanone 3-hydroxylase, putative, expressed
LOC_Os02g52850	receptor-like protein kinase like protein, putative, expressed
LOC_Os02g52870	zinc finger, C3HC4 type domain containing protein, expressed
LOC_Os02g53200	glucan endo-1,3-beta-glucosidase precursor, putative, expressed
LOC_Os02g53320	universal stress protein domain containing protein, putative, expressed
LOC_Os02g53510	oxidoreductase/ transition metal ion binding protein, putative, expressed
LOC_Os02g53660	expressed protein
LOC_Os02g53790	adenylate kinase, putative, expressed
LOC_Os02g53810	expressed protein
LOC_Os02g54030	polygalacturonase, putative, expressed
LOC_Os02g54060	chaperonin, putative, expressed
LOC_Os02g54140	hsp20/alpha crystallin family protein, putative, expressed
LOC_Os02g54310	expressed protein
LOC_Os02g54370	hypro1, putative, expressed
LOC_Os02g54510	protein kinase domain containing protein, expressed
LOC_Os02g54540	SCP-like extracellular protein, expressed
LOC_Os02g54560	SCP-like extracellular protein, expressed
LOC_Os02g54570	SCP-like extracellular protein, expressed
LOC_Os02g54640	glutamate receptor, putative, expressed
LOC_Os02g55080	snf1-related kinase interactor 2, putative, expressed
LOC_Os02g55250	BHLH transcription factor, putative, expressed
LOC_Os02g55870	heparanase-like protein precursor, putative, expressed
LOC_Os02g55900	expressed protein
LOC_Os02g55910	monogalactosyldiacylglycerol synthase, putative, expressed
LOC_Os02g55920	expressed protein
LOC_Os02g56030	expressed protein
LOC_Os02g56260	expressed protein
LOC_Os02g56310	calcium-dependent protein kinase isoform AK1, putative, expressed
LOC_Os02g56370	OsWAK20 - OsWAK receptor-like protein kinase, expressed
LOC_Os02g56380	OsWAK21 - OsWAK receptor-like cytoplasmic kinase OsWAK-RLCK, expressed
LOC_Os02g56460	dehydrogenase, putative, expressed
LOC_Os02g56480	PB1 domain containing protein, expressed
LOC_Os02g56500	expressed protein
LOC_Os02g56510	phosphate transporter 1, putative, expressed
LOC_Os02g56520	expressed protein
LOC_Os02g56600	no apical meristem protein, putative, expressed
LOC_Os02g56720	cinnamoyl CoA reductase, putative, expressed
LOC_Os02g56770	OsFBX67 - F-box domain containing protein, expressed
LOC_Os02g56800	F-box protein PP2-B2, putative, expressed
LOC_Os02g56840	OsFBX70 - F-box domain containing protein, expressed
LOC_Os02g56880	transcriptional corepressor LEUNIG, putative, expressed
LOC_Os02g56930	expressed protein
LOC_Os02g57090	anthranilate phosphoribosyltransferase, putative, expressed
LOC_Os02g57120	HEAT repeat family protein, putative, expressed
LOC_Os02g57240	oxidoreductase, aldo/keto reductase family protein, putative, expressed
LOC_Os02g57290	cytochrome P450, putative, expressed
LOC_Os02g57350	expressed protein
LOC_Os02g57460	RING-H2 finger protein ATL5G, putative, expressed
LOC_Os02g57520	DNA binding protein, putative, expressed
LOC_Os02g57530	ethylene receptor, putative, expressed
LOC_Os02g57550	ZOS2-18 - C2H2 zinc finger protein, expressed
LOC_Os02g57560	tyrosine protein kinase domain containing protein, putative, expressed
LOC_Os02g57580	anthocyanin permease, putative, expressed
LOC_Os02g57700	protein kinase, putative, expressed
LOC_Os02g58480	sucrose synthase, putative, expressed
LOC_Os02g58520	CAMK_CAMK_like.16 - CAMK includes calcium/calmodulin depedent protein kinases, expressed
LOC_Os02g58720	peroxidase precursor, putative, expressed
LOC_Os03g01008	expressed protein
LOC_Os03g01170	transporter family protein, putative, expressed
LOC_Os03g01260	expansin precursor, putative, expressed
LOC_Os03g01270	expansin precursor, putative, expressed
LOC_Os03g01300	LTPL114 - Protease inhibitor/seed storage/LTP family protein precursor, expressed
LOC_Os03g01470	expressed protein
LOC_Os03g01600	aminotransferase domain containing protein, putative, expressed
LOC_Os03g01620	expressed protein
LOC_Os03g01915	expressed protein
LOC_Os03g02040	remorin, putative, expressed
LOC_Os03g02240	AT-GTL1, putative, expressed
LOC_Os03g02400	plastocyanin-like domain containing protein, putative, expressed
LOC_Os03g02480	inner membrane protein, putative, expressed
LOC_Os03g02514	hydrolase, alpha/beta fold family protein, putative, expressed
LOC_Os03g02530	OsRhmbd7 - Putative Rhomboid homologue, expressed
LOC_Os03g02580	armadillo, putative, expressed
LOC_Os03g02660	expressed protein
LOC_Os03g02700	HOTHEAD precursor, putative, expressed
LOC_Os03g02750	OsSub25 - Putative Subtilisin homologue, expressed
LOC_Os03g02820	expressed protein
LOC_Os03g02900	B3 DNA binding domain containing protein, expressed
LOC_Os03g02920	peroxidase precursor, putative, expressed
LOC_Os03g02939	peroxidase precursor, putative, expressed
LOC_Os03g03164	homeobox protein knotted-1, putative, expressed
LOC_Os03g03440	expressed protein
LOC_Os03g03450	anthranilate phosphoribosyltransferase, chloroplast precursor, putative, expressed
LOC_Os03g03490	expressed protein
LOC_Os03g03500	heavy metal-associated domain containing protein, expressed
LOC_Os03g03550	bZIP family transcription factor, putative, expressed
LOC_Os03g03570	leucine-rich repeat transmembrane protein kinase, putative, expressed
LOC_Os03g03600	fasciclin-like arabinogalactan protein, putative, expressed
LOC_Os03g03630	expressed protein
LOC_Os03g04190	cytochrome P450, putative, expressed
LOC_Os03g04220	glutathione S-transferase, putative, expressed
LOC_Os03g04240	glutathione S-transferase, putative, expressed
LOC_Os03g04250	glutathione S-transferase, putative, expressed
LOC_Os03g04470	expressed protein
LOC_Os03g04610	expressed protein
LOC_Os03g04710	expressed protein
LOC_Os03g04770	beta-amylase, putative, expressed
LOC_Os03g04840	expressed protein
LOC_Os03g05030	dirigent, putative, expressed
LOC_Os03g05060	exostosin family domain containing protein, expressed
LOC_Os03g05070	exostosin family domain containing protein, expressed
LOC_Os03g05110	xyloglucan galactosyltransferase KATAMARI1, putative, expressed
LOC_Os03g05140	receptor-like protein kinase 2 precursor, putative, expressed
LOC_Os03g05210	WD domain, G-beta repeat domain containing protein, expressed
LOC_Os03g05334	expressed protein
LOC_Os03g05370	expressed protein
LOC_Os03g05500	DUF260 domain containing protein, putative, expressed
LOC_Os03g05510	DUF260 domain containing protein, putative, expressed
LOC_Os03g05520	nicotiana lesion-inducing like, putative, expressed
LOC_Os03g05880	monooxygenase, putative, expressed
LOC_Os03g05900	expressed protein
LOC_Os03g06010	expansin precursor, putative, expressed
LOC_Os03g06020	expansin precursor, putative, expressed
LOC_Os03g06040	expansin precursor, putative, expressed
LOC_Os03g06050	expansin precursor, putative, expressed
LOC_Os03g06060	expansin precursor, putative, expressed
LOC_Os03g06200	aminotransferase, putative, expressed
LOC_Os03g06290	OsSub27 - Putative Subtilisin homologue, expressed
LOC_Os03g06510	KIP1, putative, expressed
LOC_Os03g06580	MTN26L2 - MtN26 family protein precursor, expressed
LOC_Os03g06600	expressed protein
LOC_Os03g06670	Core histone H2A/H2B/H3/H4 domain containing protein, putative, expressed
LOC_Os03g06920	DRD1, putative, expressed
LOC_Os03g07120	expressed protein
LOC_Os03g07130	RING finger protein 13, putative, expressed
LOC_Os03g07140	male sterility protein, putative, expressed
LOC_Os03g07180	embryonic protein DC-8, putative, expressed
LOC_Os03g07300	ribulose-phosphate 3-epimerase, chloroplast precursor, putative, expressed
LOC_Os03g07340	ribosomal L18p/L5e family protein, putative, expressed
LOC_Os03g07350	CSLA4 - cellulose synthase-like family A; mannan synthase, expressed
LOC_Os03g07510	expressed protein
LOC_Os03g07590	expressed protein
LOC_Os03g07660	expressed protein
LOC_Os03g08090	hydrolase, alpha/beta fold family protein, putative, expressed
LOC_Os03g08110	hydrolase protein, putative, expressed
LOC_Os03g08150	Cupin domain containing protein, expressed
LOC_Os03g08170	protein kinase APK1B, chloroplast precursor, putative, expressed
LOC_Os03g08310	ZIM domain containing protein, putative, expressed
LOC_Os03g08330	ZIM domain containing protein, putative, expressed
LOC_Os03g08410	flavin-containing monooxygenase family protein, putative, expressed
LOC_Os03g08520	DUF581 domain containing protein, expressed
LOC_Os03g08530	aminotransferase, classes I and II, domain containing protein, expressed
LOC_Os03g08540	expressed protein
LOC_Os03g08550	STRUBBELIG-RECEPTOR FAMILY 6 precursor, putative, expressed
LOC_Os03g08560	plasma membrane ATPase, putative, expressed
LOC_Os03g08570	amine oxidase, flavin-containing, domain containing protein, expressed
LOC_Os03g08620	B3 DNA binding domain containing protein, expressed
LOC_Os03g08700	expressed protein
LOC_Os03g08860	GRAM domain containing protein, expressed
LOC_Os03g08880	purine permease, putative, expressed
LOC_Os03g08930	helix-loop-helix DNA-binding protein, putative, expressed
LOC_Os03g09200	domain of unknown function DUF966 domain containing protein, expressed
LOC_Os03g09230	LTPL69 - Protease inhibitor/seed storage/LTP family protein precursor, expressed
LOC_Os03g09850	auxin-responsive protein-related, putative, expressed
LOC_Os03g09900	membrane protein, putative, expressed
LOC_Os03g10140	ZOS3-04 - C2H2 zinc finger protein, expressed
LOC_Os03g10320	expressed protein
LOC_Os03g10390	expressed protein
LOC_Os03g10440	glycosyl hydrolase family 10 protein, putative, expressed
LOC_Os03g10500	adenylyl-sulfate kinase, putative, expressed
LOC_Os03g10640	calcium-transporting ATPase, plasma membrane-type, putative, expressed
LOC_Os03g10670	expressed protein
LOC_Os03g10680	formin-like protein 6 precursor, putative, expressed
LOC_Os03g10700	expressed protein
LOC_Os03g10860	expressed protein
LOC_Os03g11130	expressed protein
LOC_Os03g11210	DUF538 domain containing protein, putative, expressed
LOC_Os03g11320	heparanase-like protein precursor, putative, expressed
LOC_Os03g11420	Os3bglu6 - beta-glucosidase/beta-fucosidase/beta-galactosidase, expressed
LOC_Os03g11530	nucleotide pyrophosphatase/phosphodiesterase, putative, expressed
LOC_Os03g11540	RPA1B - Putative single-stranded DNA binding complex subunit 1, expressed
LOC_Os03g11560	digalactosyldiacylglycerol synthase, chloroplast precursor, putative, expressed
LOC_Os03g11650	ATMAP70 protein, putative, expressed
LOC_Os03g11710	expressed protein
LOC_Os03g11890	potyvirus VPg interacting protein, putative, expressed
LOC_Os03g12030	3-ketoacyl-CoA synthase, putative, expressed
LOC_Os03g12110	homocysteine S-methyltransferase protein, putative, expressed
LOC_Os03g12140	glucan endo-1,3-beta-glucosidase precursor, putative, expressed
LOC_Os03g12250	atypical receptor-like kinase MARK, putative, expressed
LOC_Os03g12260	cytochrome P450 protein, putative, expressed
LOC_Os03g12360	trehalose-6-phosphate synthase, putative, expressed
LOC_Os03g12620	glycosyl hydrolases family 17, putative, expressed
LOC_Os03g12760	helix-loop-helix DNA-binding domain containing protein, expressed
LOC_Os03g12950	AP2-like ethylene-responsive transcription factor AINTEGUMENTA, putative, expressed
LOC_Os03g12990	phytosulfokines precursor, putative, expressed
LOC_Os03g13010	U-box domain containing protein, expressed
LOC_Os03g13040	haemolysin-III, putative, expressed
LOC_Os03g13070	thaumatin family domain containing protein, expressed
LOC_Os03g13080	LYK, putative, expressed
LOC_Os03g13160	non-symbiotic hemoglobin 2, putative, expressed
LOC_Os03g13200	peroxidase precursor, putative, expressed
LOC_Os03g13300	glutamate decarboxylase, putative, expressed
LOC_Os03g13310	MYB family transcription factor, putative, expressed
LOC_Os03g13400	ZOS3-06 - C2H2 zinc finger protein, expressed
LOC_Os03g13540	Ser/Thr protein phosphatase family protein, putative, expressed
LOC_Os03g13560	hydroxyproline-rich glycoprotein family protein, putative, expressed
LOC_Os03g13820	protein kinase family protein, putative, expressed
LOC_Os03g13950	actin-depolymerizing factor, putative, expressed
LOC_Os03g14000	acyl CoA binding protein, putative, expressed
LOC_Os03g14010	glycosyl hydrolase family 10 protein, putative, expressed
LOC_Os03g14030	thaumatin, putative, expressed
LOC_Os03g14080	transmembrane amino acid transporter protein, putative, expressed
LOC_Os03g14150	expressed protein
LOC_Os03g14170	3-ketoacyl-CoA synthase, putative, expressed
LOC_Os03g14180	hsp20/alpha crystallin family protein, putative, expressed
LOC_Os03g14190	RNA recognition motif containing protein, putative, expressed
LOC_Os03g14370	ACT domain containing protein, expressed
LOC_Os03g14380	autophagy protein 9, putative, expressed
LOC_Os03g14450	enolase, putative, expressed
LOC_Os03g14590	calcium-binding EF hand family protein, putative, expressed
LOC_Os03g14810	MYB-like transcription factor DIVARICATA, putative, expressed
LOC_Os03g14840	AGC_PVPK_like_kin82y.8 - ACG kinases include homologs to PKA, PKG and PKC, expressed
LOC_Os03g14880	expressed protein
LOC_Os03g15020	beta-galactosidase precursor, putative, expressed
LOC_Os03g15070	expressed protein
LOC_Os03g15080	expressed protein
LOC_Os03g15180	PH domain containing protein, expressed
LOC_Os03g15250	lectin-like receptor kinase, putative, expressed
LOC_Os03g15530	expressed protein
LOC_Os03g15660	AP2 domain containing protein, expressed
LOC_Os03g15680	nodulation-signaling pathway 2 protein, putative, expressed
LOC_Os03g15790	ZOS3-08 - C2H2 zinc finger protein, expressed
LOC_Os03g16040	hsp20/alpha crystallin family protein, putative, expressed
LOC_Os03g16080	mitochondrial carrier protein, putative, expressed
LOC_Os03g16090	LIM domain-containing protein, putative, expressed
LOC_Os03g16334	fringe-related protein, putative, expressed
LOC_Os03g16490	hypothetical protein
LOC_Os03g16890	N-acetylglucosaminyltransferase, putative, expressed
LOC_Os03g16920	DnaK family protein, putative, expressed
LOC_Os03g16940	glyoxalase family protein, putative, expressed
LOC_Os03g16980	NAD dependent epimerase/dehydratase family domain containing protein, expressed
LOC_Os03g17100	Core histone H2A/H2B/H3/H4 domain containing protein, putative, expressed
LOC_Os03g17220	dirigent, putative, expressed
LOC_Os03g17350	white-brown complex homolog protein, putative, expressed
LOC_Os03g17370	white-brown complex homolog protein, putative, expressed
LOC_Os03g17480	IN2-1 protein, putative, expressed
LOC_Os03g17670	expressed protein
LOC_Os03g17690	OsAPx1 - Cytosolic Ascorbate Peroxidase encoding gene 1-8, expressed
LOC_Os03g17740	transporter, putative, expressed
LOC_Os03g17760	RNA recognition motif containing protein, putative, expressed
LOC_Os03g17790	OsRCI2-5 - Putative low temperature and salt responsive protein, expressed
LOC_Os03g17800	phosphatidylinositol transfer protein alpha isoform, putative, expressed
LOC_Os03g17850	glycosyltransferase family 43 protein, putative, expressed
LOC_Os03g17870	metallothionein, putative, expressed
LOC_Os03g18120	proteins of unknown function domain containing protein, expressed
LOC_Os03g18130	asparagine synthetase, putative, expressed
LOC_Os03g18140	expressed protein
LOC_Os03g18300	chloroplast unusual positioning protein, putative, expressed
LOC_Os03g18370	MRH1, putative, expressed
LOC_Os03g18430	protein kinase, putative, expressed
LOC_Os03g18490	RPGR, putative, expressed
LOC_Os03g18640	laccase precursor protein, putative, expressed
LOC_Os03g18890	glycosyl transferase 8 domain containing protein, putative, expressed
LOC_Os03g18910	COBRA-like protein 7 precursor, putative, expressed
LOC_Os03g18940	exonuclease, putative, expressed
LOC_Os03g18980	kinesin motor domain containing protein, expressed
LOC_Os03g19010	peroxisomal biogenesis factor 11, putative, expressed
LOC_Os03g19170	GCRP7 - Glycine and cysteine rich family protein precursor, expressed
LOC_Os03g19200	DNAJ heat shock N-terminal domain-containing protein, putative, expressed
LOC_Os03g19290	mitochondrial import inner membrane translocase subunit Tim17, putative, expressed
LOC_Os03g19310	glycosyltransferase, putative, expressed
LOC_Os03g19370	CPuORF4 - conserved peptide uORF-containing transcript, expressed
LOC_Os03g19470	proteins of unknown function domain containing protein, expressed
LOC_Os03g19740	expressed protein
LOC_Os03g19820	expressed protein
LOC_Os03g19860	expressed protein
LOC_Os03g19990	WD40-like Beta Propeller Repeat family protein, expressed
LOC_Os03g20290	aspartic proteinase nepenthesin-1 precursor, putative, expressed
LOC_Os03g20370	OsCam1-1 - Calmodulin, expressed
LOC_Os03g20480	expressed protein
LOC_Os03g20720	GTPase-activating protein, putative, expressed
LOC_Os03g20780	ethylene-insensitive 3, putative, expressed
LOC_Os03g21040	stress responsive protein, putative, expressed
LOC_Os03g21250	glycosyl transferase, family 8, putative, expressed
LOC_Os03g21260	2,3-bisphosphoglycerate-independent phosphoglycerate mutase, putative, expressed
LOC_Os03g21620	AGC_AGC_other_RS6K_like.1 - ACG kinases include homologs to PKA, PKG and PKC, expressed
LOC_Os03g21960	aminotransferase, putative, expressed
LOC_Os03g22020	peroxidase precursor, putative, expressed
LOC_Os03g22110	zinc finger, C3HC4 type domain containing protein, expressed
LOC_Os03g22120	sucrose synthase, putative, expressed
LOC_Os03g22360	expressed protein
LOC_Os03g22410	DUF567 domain containing protein, putative, expressed
LOC_Os03g22440	RALFL15 - Rapid ALkalinization Factor RALF family protein precursor, putative, expressed
LOC_Os03g22600	BTBN6 - Bric-a-Brac, Tramtrack, Broad Complex BTB domain with non-phototropic hypocotyl 3 NPH3 and coiled-coil domains, expressed
LOC_Os03g23960	IQ calmodulin-binding motif family protein, putative, expressed
LOC_Os03g24100	expressed protein
LOC_Os03g24430	cytokinin-O-glucosyltransferase 3, putative, expressed
LOC_Os03g24510	glycosyl transferase 8 domain containing protein, putative, expressed
LOC_Os03g24560	ompA/MotB, putative, expressed
LOC_Os03g24600	peptide methionine sulfoxide reductase msrB, putative, expressed
LOC_Os03g24730	expressed protein
LOC_Os03g24820	expressed protein
LOC_Os03g24910	nodulation protein-related, putative, expressed
LOC_Os03g24940	proline-rich family protein, putative, expressed
LOC_Os03g25150	transposon protein, putative, unclassified, expressed
LOC_Os03g25280	peroxidase precursor, putative, expressed
LOC_Os03g25300	peroxidase precursor, putative, expressed
LOC_Os03g25320	peroxidase precursor, putative, expressed
LOC_Os03g25330	peroxidase precursor, putative, expressed
LOC_Os03g25360	peroxidase precursor, putative, expressed
LOC_Os03g25370	peroxidase precursor, putative, expressed
LOC_Os03g25440	expressed protein
LOC_Os03g25750	SNARE associated Golgi protein, putative, expressed
LOC_Os03g25760	calmodulin-binding protein, putative, expressed
LOC_Os03g25790	glycosyl hydrolases family 17 protein, expressed
LOC_Os03g25820	amino acid permease family protein, putative, expressed
LOC_Os03g26044	CSLA5 - cellulose synthase-like family A; mannan synthase, expressed
LOC_Os03g26910	uncharacterized glycosyl hydrolase Rv2006/MT2062, putative, expressed
LOC_Os03g27090	MYB family transcription factor, putative, expressed
LOC_Os03g27110	hydrolase protein, putative, expressed
LOC_Os03g27230	phospho-2-dehydro-3-deoxyheptonate aldolase, chloroplast precursor, putative, expressed
LOC_Os03g27370	phospholipase D, putative, expressed
LOC_Os03g27690	expressed protein
LOC_Os03g28130	OsFBX94 - F-box domain containing protein, expressed
LOC_Os03g28160	jacalin-like lectin domain containing protein, expressed
LOC_Os03g28330	sucrose synthase, putative, expressed
LOC_Os03g28940	ZIM domain containing protein, putative, expressed
LOC_Os03g29150	NAD dependent epimerase/dehydratase family protein, putative, expressed
LOC_Os03g29184	expressed protein
LOC_Os03g29206	retrotransposon protein, putative, unclassified
LOC_Os03g29240	PDI, putative, expressed
LOC_Os03g29250	SPX domain-containing protein, putative, expressed
LOC_Os03g29410	tyrosine protein kinase domain containing protein, putative, expressed
LOC_Os03g29480	nodulation-signaling pathway 1 protein, putative, expressed
LOC_Os03g29570	mps one binder kinase activator-like 1A, putative, expressed
LOC_Os03g29920	proline-rich protein, putative, expressed
LOC_Os03g30050	protein kinase family protein, putative, expressed
LOC_Os03g30130	phospholipase C, putative, expressed
LOC_Os03g30250	COBRA-like protein precursor, putative, expressed
LOC_Os03g30260	COBRA-like protein precursor, putative, expressed
LOC_Os03g30830	X8 domain containing protein, expressed
LOC_Os03g31210	UDP-glucose 6-dehydrogenase, putative, expressed
LOC_Os03g31480	expansin precursor, putative, expressed
LOC_Os03g31630	OsSub29 - Putative Subtilisin homologue, expressed
LOC_Os03g32170	NAD dependent epimerase/dehydratase family protein, putative, expressed
LOC_Os03g32460	retrotransposon, putative, centromere-specific, expressed
LOC_Os03g32470	leucoanthocyanidin dioxygenase, putative, expressed
LOC_Os03g32642	expressed protein
LOC_Os03g33060	retrotransposon protein, putative, unclassified, expressed
LOC_Os03g35920	expressed protein
LOC_Os03g36080	expressed protein
LOC_Os03g36650	cysteine-rich repeat secretory protein 55 precursor, putative, expressed
LOC_Os03g36920	disease resistance protein, putative, expressed
LOC_Os03g36960	expressed protein
LOC_Os03g37140	expressed protein
LOC_Os03g37240	retrotransposon protein, putative, unclassified, expressed
LOC_Os03g37720	NBS-LRR type disease resistance protein Rps1-k-1, putative, expressed
LOC_Os03g37930	potassium transporter, putative, expressed
LOC_Os03g37954	expressed protein
LOC_Os03g37960	acyl CoA binding protein, putative, expressed
LOC_Os03g38600	secretory carrier-associated membrane protein, putative, expressed
LOC_Os03g38640	expressed protein
LOC_Os03g38740	Dicer, putative, expressed
LOC_Os03g38970	metal ion binding protein, putative, expressed
LOC_Os03g39000	inositol-1-monophosphatase, putative, expressed
LOC_Os03g39010	possible lysine decarboxylase domain containing protein, expressed
LOC_Os03g39020	Kinesin motor domain domain containing protein, expressed
LOC_Os03g39510	expressed protein
LOC_Os03g39910	XH domain containing protein, expressed
LOC_Os03g40250	Leucine Rich Repeat family protein, expressed
LOC_Os03g40670	glycerophosphoryl diester phosphodiesterase family protein, putative, expressed
LOC_Os03g40830	OsSub30 - Putative Subtilisin homologue, expressed
LOC_Os03g40880	retrotransposon protein, putative, unclassified, expressed
LOC_Os03g41200	retrotransposon protein, putative, unclassified, expressed
LOC_Os03g41419	serpin domain containing protein, putative, expressed
LOC_Os03g42230	B3 DNA binding domain containing protein, expressed
LOC_Os03g42290	B3 DNA binding domain containing protein, expressed
LOC_Os03g42520	expressed protein
LOC_Os03g42630	No apical meristem protein, putative, expressed
LOC_Os03g42710	WD-40 repeat family protein, putative, expressed
LOC_Os03g42830	MATE efflux family protein, putative, expressed
LOC_Os03g43010	expressed protein
LOC_Os03g43114	expressed protein
LOC_Os03g43400	OsIAA11 - Auxin-responsive Aux/IAA gene family member, expressed
LOC_Os03g43410	OsIAA12 - Auxin-responsive Aux/IAA gene family member, expressed
LOC_Os03g43440	CAMK_KIN1/SNF1/Nim1_like.17 - CAMK includes calcium/calmodulin depedent protein kinases, expressed
LOC_Os03g43580	IQ calmodulin-binding motif family protein, putative, expressed
LOC_Os03g43590	LSTK-1-like kinase, putative, expressed
LOC_Os03g43770	OsFBX97 - F-box domain containing protein, expressed
LOC_Os03g43810	helix-loop-helix DNA-binding domain containing protein, expressed
LOC_Os03g44020	AGC_PVPK_like_kin82y.9 - ACG kinases include homologs to PKA, PKG and PKC, expressed
LOC_Os03g44380	9-cis-epoxycarotenoid dioxygenase 1, chloroplast precursor, putative, expressed
LOC_Os03g44420	tubulin/FtsZ domain containing protein, putative, expressed
LOC_Os03g44560	expp1 protein precursor, putative, expressed
LOC_Os03g44636	zinc finger, C3HC4 type domain containing protein, expressed
LOC_Os03g44670	expressed protein
LOC_Os03g44810	expressed protein
LOC_Os03g45210	2-aminoethanethiol dioxygenase, putative, expressed
LOC_Os03g45290	ankyrin repeat domain-containing protein 50, putative, expressed
LOC_Os03g45330	hsp20/alpha crystallin family protein, putative, expressed
LOC_Os03g45340	hsp20/alpha crystallin family protein, putative, expressed
LOC_Os03g45370	sodium/calcium exchanger protein, putative, expressed
LOC_Os03g45420	armadillo/beta-catenin repeat family protein, putative, expressed
LOC_Os03g45720	glyoxalase family protein, putative, expressed
LOC_Os03g45850	OsSAUR16 - Auxin-responsive SAUR gene family member, expressed
LOC_Os03g45920	tubulin/FtsZ domain containing protein, putative, expressed
LOC_Os03g46060	thaumatin family domain containing protein, expressed
LOC_Os03g46150	LTPL72 - Protease inhibitor/seed storage/LTP family protein precursor, expressed
LOC_Os03g46180	LTPL71 - Protease inhibitor/seed storage/LTP family protein precursor, expressed
LOC_Os03g46300	expressed protein
LOC_Os03g47010	glycosyl hydrolase family 10 protein, putative, expressed
LOC_Os03g47210	expressed protein
LOC_Os03g47246	ACR8, putative, expressed
LOC_Os03g48060	class I glutamine amidotransferase, putative, expressed
LOC_Os03g48080	CHCH domain containing protein, expressed
LOC_Os03g48180	peptide transporter PTR2, putative, expressed
LOC_Os03g48270	CAMK_CAMK_like.21 - CAMK includes calcium/calmodulin depedent protein kinases, expressed
LOC_Os03g48310	plasma membrane ATPase, putative, expressed
LOC_Os03g48560	N-acetylglucosaminyltransferase, putative, expressed
LOC_Os03g48810	nucleobase-ascorbate transporter, putative, expressed
LOC_Os03g49050	possible lysine decarboxylase domain containing protein, expressed
LOC_Os03g49270	THION36 - Plant thionin family protein precursor, expressed
LOC_Os03g49310	THION39 - Plant thionin family protein precursor, expressed
LOC_Os03g49380	lipoxygenase, putative, expressed
LOC_Os03g49524	anthocyanidin 3-O-glucosyltransferase, putative, expressed
LOC_Os03g49600	Os3bglu7 - beta-glucosidase, exo-beta-glucanse, expressed
LOC_Os03g49610	Os3bglu8 - beta-glucosidase, exo-beta-glucansase, high similarity to Os3bglu7, expressed
LOC_Os03g49720	PAP fibrillin family domain containing protein, expressed
LOC_Os03g49770	oxysterol-binding protein, putative, expressed
LOC_Os03g49830	expressed protein
LOC_Os03g49990	GRAS family transcription factor domain containing protein, expressed
LOC_Os03g50040	phytanoyl-CoA dioxygenase, putative, expressed
LOC_Os03g50280	GLTP domain containing protein, putative, expressed
LOC_Os03g50440	ubiquitin-conjugating enzyme, putative, expressed
LOC_Os03g50480	phosphoglucomutase, putative, expressed
LOC_Os03g50490	glutamine synthetase, catalytic domain containing protein, expressed
LOC_Os03g50560	RNA recognition motif containing protein, putative, expressed
LOC_Os03g50590	expressed protein
LOC_Os03g50970	retrotransposon protein, putative, Ty1-copia subclass, expressed
LOC_Os03g51000	3,4-dihydroxy-2-butanone kinase, putative, expressed
LOC_Os03g51040	STRUBBELIG-RECEPTOR FAMILY 6 precursor, putative, expressed
LOC_Os03g51150	expressed protein
LOC_Os03g51160	fb27, putative, expressed
LOC_Os03g51240	glycosyl hydrolases family 17, putative, expressed
LOC_Os03g51495	expressed protein
LOC_Os03g51650	membrane protein, putative, expressed
LOC_Os03g51870	FHA domain containing protein, putative, expressed
LOC_Os03g51920	peptidase, M50 family, putative, expressed
LOC_Os03g51930	expressed protein
LOC_Os03g52330	hypothetical protein
LOC_Os03g52355	hypothetical protein
LOC_Os03g52360	PIII3 - Proteinase inhibitor II family protein precursor, putative, expressed
LOC_Os03g52370	PIII4 - Proteinase inhibitor II family protein precursor, expressed
LOC_Os03g52380	PIII5 - Proteinase inhibitor II family protein precursor, expressed
LOC_Os03g52630	endoglucanase, putative, expressed
LOC_Os03g52650	syntaxin-related protein, putative, expressed
LOC_Os03g52760	kinase, pfkB family, putative, expressed
LOC_Os03g52860	lipoxygenase, putative, expressed
LOC_Os03g52910	uncharacterized UPF0114 domain containing protein, expressed
LOC_Os03g52990	hypothetical protein
LOC_Os03g53020	helix-loop-helix DNA-binding domain containing protein, expressed
LOC_Os03g53070	prenylated rab acceptor, putative, expressed
LOC_Os03g53150	OsIAA13 - Auxin-responsive Aux/IAA gene family member, expressed
LOC_Os03g53360	transferase family protein, putative, expressed
LOC_Os03g53390	expressed protein
LOC_Os03g53400	transmembrane BAX inhibitor motif-containing protein, putative, expressed
LOC_Os03g53500	helicase conserved C-terminal domain containing protein, expressed
LOC_Os03g53800	periplasmic beta-glucosidase precursor, putative, expressed
LOC_Os03g53860	periplasmic beta-glucosidase precursor, putative, expressed
LOC_Os03g53920	kinesin motor domain containing protein, putative, expressed
LOC_Os03g54050	anther-specific proline-rich protein APG precursor, putative, expressed
LOC_Os03g54750	COBRA-like 3 protein precursor, putative, expressed
LOC_Os03g54870	NLI interacting factor-like phosphatase, putative, expressed
LOC_Os03g55050	UDP-glucoronosyl and UDP-glucosyl transferase domain containing protein, expressed
LOC_Os03g55090	alpha-glucan phosphorylast isozyme, putative, expressed
LOC_Os03g55100	cyclic nucleotide-gated ion channel 2, putative, expressed
LOC_Os03g55210	TKL_IRAK_CrRLK1L-1.1 - The CrRLK1L-1 subfamily has homology to the CrRLK1L homolog, expressed
LOC_Os03g55220	bHelix-loop-helix transcription factor, putative, expressed
LOC_Os03g55240	cytochrome P450, putative, expressed
LOC_Os03g55350	OsSub31 - Putative Subtilisin homologue, expressed
LOC_Os03g55640	OsSigP2 - Putative Type I Signal Peptidase homologue; employs a putative Ser/Lys catalytic dyad, expressed
LOC_Os03g55770	expressed protein
LOC_Os03g55776	expressed protein
LOC_Os03g55830	BTBN10 - Bric-a-Brac, Tramtrack, Broad Complex BTB domain with non-phototropic hypocotyl 3 NPH3 and coiled-coil domains, expressed
LOC_Os03g55890	ternary complex factor MIP1, putative, expressed
LOC_Os03g56060	CSLC9 - cellulose synthase-like family C, expressed
LOC_Os03g56220	stress-induced protein, putative, expressed
LOC_Os03g56260	kinesin motor domain containing protein, putative, expressed
LOC_Os03g56270	receptor protein kinase CLAVATA1 precursor, putative, expressed
LOC_Os03g56310	5-nucleotidase domain-containing protein, putative, expressed
LOC_Os03g56380	methyltransferase, putative, expressed
LOC_Os03g56700	expressed protein
LOC_Os03g56784	expressed protein
LOC_Os03g56820	fatty acid hydroxylase, putative, expressed
LOC_Os03g56944	lysine-rich arabinogalactan protein 19 precursor, putative, expressed
LOC_Os03g57200	glutathione S-transferase, putative, expressed
LOC_Os03g57410	RING-H2 finger protein ATL5D, putative, expressed
LOC_Os03g57450	CAMK_CAMK_like.2 - CAMK includes calcium/calmodulin depedent protein kinases, expressed
LOC_Os03g57460	fasciclin domain containing protein, expressed
LOC_Os03g57490	fasciclin domain containing protein, expressed
LOC_Os03g57520	VQ domain containing protein, putative, expressed
LOC_Os03g57740	plastocyanin-like domain containing protein, putative, expressed
LOC_Os03g57780	protein kinase, putative, expressed
LOC_Os03g57880	glucan endo-1,3-beta-glucosidase precursor, putative, expressed
LOC_Os03g57960	cupin domain containing protein, expressed
LOC_Os03g57970	LTPL73 - Protease inhibitor/seed storage/LTP family protein precursor, expressed
LOC_Os03g57980	LTPL99 - Protease inhibitor/seed storage/LTP family protein precursor, expressed
LOC_Os03g57990	LTPL74 - Protease inhibitor/seed storage/LTP family protein precursor, expressed
LOC_Os03g58010	acetyltransferase, GNAT family, putative, expressed
LOC_Os03g58110	uncharacterized protein At4g06744 precursor, putative, expressed
LOC_Os03g58230	plant-specific domain TIGR01615 family protein, expressed
LOC_Os03g58400	C-5 cytosine-specific DNA methylase, putative, expressed
LOC_Os03g58570	WD domain, G-beta repeat domain containing protein, expressed
LOC_Os03g58580	nodulin, putative, expressed
LOC_Os03g58600	PAZ domain containing protein, putative, expressed
LOC_Os03g58630	thioredoxin, putative, expressed
LOC_Os03g58790	ATPase, putative, expressed
LOC_Os03g58800	ATPase, putative, expressed
LOC_Os03g58880	oxidoreductase, putative, expressed
LOC_Os03g58900	galactosyltransferase family protein, putative, expressed
LOC_Os03g58940	LTPL83 - Protease inhibitor/seed storage/LTP family protein precursor, putative, expressed
LOC_Os03g58980	Cupin domain containing protein, expressed
LOC_Os03g59210	expressed protein
LOC_Os03g59360	remorin, putative, expressed
LOC_Os03g59430	uncharacterized glycosyltransferase, putative, expressed
LOC_Os03g59880	expressed protein
LOC_Os03g60090	methylenetetrahydrofolate reductase, putative, expressed
LOC_Os03g60120	AP2 domain containing protein, expressed
LOC_Os03g60150	protein kinase domain containing protein, expressed
LOC_Os03g60190	oxidoreductase, 2OG-Fe oxygenase family protein, putative, expressed
LOC_Os03g60300	expressed protein
LOC_Os03g60509	expressed protein
LOC_Os03g60650	protein phosphatase 2C, putative, expressed
LOC_Os03g60840	BBTI13 - Bowman-Birk type bran trypsin inhibitor precursor, expressed
LOC_Os03g60880	nucleobase-ascorbate transporter, putative, expressed
LOC_Os03g61010	protein kinase family protein, putative, expressed
LOC_Os03g61100	GDP-mannose transporter, putative, expressed
LOC_Os03g61130	phosphoesterase family protein, putative, expressed
LOC_Os03g61360	hydrolase, alpha/beta fold family domain containing protein, expressed
LOC_Os03g61470	uncharacterized Cys-rich domain containing protein, putative, expressed
LOC_Os03g62010	harpin-induced protein 1 domain containing protein, expressed
LOC_Os03g62060	hydrolase, putative, expressed
LOC_Os03g62090	CESA5 - cellulose synthase, expressed
LOC_Os03g62100	MYB family transcription factor, putative, expressed
LOC_Os03g62180	lectin protein kinase family protein, putative, expressed
LOC_Os03g62330	expressed protein
LOC_Os03g62370	WD40-like Beta Propeller Repeat family protein, expressed
LOC_Os03g62560	expressed protein
LOC_Os03g63060	P21-Rho-binding domain containing protein, putative, expressed
LOC_Os03g63074	Ser/Thr protein phosphatase family protein, expressed
LOC_Os03g63210	expressed protein
LOC_Os03g63270	regulatory protein, putative, expressed
LOC_Os03g63280	regulatory protein, putative, expressed
LOC_Os03g63390	plastocyanin-like domain containing protein, putative, expressed
LOC_Os03g63540	lysine-rich arabinogalactan protein 19 precursor, putative, expressed
LOC_Os03g63580	phosphoesterase family protein, putative, expressed
LOC_Os03g63650	brevis radix, putative, expressed
LOC_Os03g63900	1-aminocyclopropane-1-carboxylate oxidase 2, putative, expressed
LOC_Os03g63930	acyl carrier protein, putative, expressed
LOC_Os03g64030	receptor protein kinase, putative, expressed
LOC_Os03g64100	expressed protein
LOC_Os03g64170	GDSL-like lipase/acylhydrolase, putative, expressed
LOC_Os03g64230	expressed protein
LOC_Os03g64320	expressed protein
LOC_Os03g64330	aquaporin protein, putative, expressed
LOC_Os04g01130	chromatin modification-related protein EAF3, putative, expressed
LOC_Os04g01140	cytochrome P450 93A2, putative, expressed
LOC_Os04g01150	ELMO/CED-12 family protein, putative, expressed
LOC_Os04g01160	zinc finger family protein, putative, expressed
LOC_Os04g01500	expressed protein
LOC_Os04g01510	DUF1295 domain containing protein, putative, expressed
LOC_Os04g01550	peroxidase precursor, putative, expressed
LOC_Os04g01610	expressed protein
LOC_Os04g01950	legume lectins beta domain containing protein, putative, expressed
LOC_Os04g02000	zinc finger family protein, putative, expressed
LOC_Os04g02510	ZOS4-01 - C2H2 zinc finger protein, expressed
LOC_Os04g02520	Leucine Rich Repeat family protein, expressed
LOC_Os04g02530	expressed protein
LOC_Os04g02550	expressed protein
LOC_Os04g02580	expressed protein
LOC_Os04g02650	expressed protein
LOC_Os04g02670	expressed protein
LOC_Os04g02754	amidase family protein, putative, expressed
LOC_Os04g02830	expressed protein
LOC_Os04g02860	disease resistance protein RPM1, putative, expressed
LOC_Os04g02920	leucine-rich repeat family protein, putative, expressed
LOC_Os04g03164	expressed protein
LOC_Os04g03370	cysteine-rich receptor-like protein kinase 41 precursor, putative, expressed
LOC_Os04g03520	expressed protein
LOC_Os04g03579	protein kinase, putative, expressed
LOC_Os04g03660	expressed protein
LOC_Os04g03796	OsSub37 - Putative Subtilisin homologue, expressed
LOC_Os04g03810	OsSub38 - Putative Subtilisin homologue, expressed
LOC_Os04g03860	expressed protein
LOC_Os04g03870	cytochrome P450, putative, expressed
LOC_Os04g03920	expressed protein
LOC_Os04g03980	flavin monooxygenase, putative, expressed
LOC_Os04g04030	expressed protein
LOC_Os04g04060	dynamin family protein, putative, expressed
LOC_Os04g04330	receptor-like protein kinase 2 precursor, putative, expressed
LOC_Os04g04390	retrotransposon protein, putative, unclassified, expressed
LOC_Os04g04750	peroxidase precursor, putative, expressed
LOC_Os04g04770	legume lectins beta domain containing protein, putative, expressed
LOC_Os04g04790	expressed protein
LOC_Os04g04800	protein kinase domain containing protein, expressed
LOC_Os04g05010	CBS domain containing membrane protein, putative, expressed
LOC_Os04g05400	expressed protein
LOC_Os04g05470	protein kinase, putative, expressed
LOC_Os04g05770	expressed protein
LOC_Os04g06300	expressed protein
LOC_Os04g06700	expressed protein
LOC_Os04g07110	expressed protein
LOC_Os04g07260	expressed protein
LOC_Os04g07830	expressed protein
LOC_Os04g08200	expressed protein
LOC_Os04g08390	Leucine Rich Repeat family protein, expressed
LOC_Os04g09260	transferase family protein, putative, expressed
LOC_Os04g09390	HEV3 - Hevein family protein precursor, expressed
LOC_Os04g09570	expressed protein
LOC_Os04g09590	transferase family protein, putative, expressed
LOC_Os04g09800	SWI/SNF-related matrix-associated actin-dependent regulator of chromatin subfamily A, putative, expressed
LOC_Os04g10410	amidase, putative, expressed
LOC_Os04g10460	amidase, putative, expressed
LOC_Os04g10750	inorganic phosphate transporter, putative, expressed
LOC_Os04g10800	inorganic phosphate transporter, putative, expressed
LOC_Os04g10924	expressed protein
LOC_Os04g10940	expressed protein
LOC_Os04g11110	hypothetical protein
LOC_Os04g12140	expressed protein
LOC_Os04g12600	receptor-like protein kinase, putative, expressed
LOC_Os04g12830	expressed protein
LOC_Os04g13150	OsFBX125 - F-box domain containing protein, expressed
LOC_Os04g13160	OsFBD9 - F-box and FBD domain containing protein, expressed
LOC_Os04g13220	ABC transporter family protein, putative, expressed
LOC_Os04g14020	expressed protein
LOC_Os04g14204	expressed protein
LOC_Os04g14680	OsAPx3 - Peroxisomal Ascorbate Peroxidase encoding gene 5,8, expressed
LOC_Os04g14750	expressed protein
LOC_Os04g15800	expressed protein
LOC_Os04g15840	expansin precursor, putative, expressed
LOC_Os04g15920	dehydrogenase, putative, expressed
LOC_Os04g16830	DNA-directed RNA polymerase subunit beta, putative, expressed
LOC_Os04g17050	glutaredoxin family protein, expressed
LOC_Os04g17100	heavy metal-associated domain containing protein, expressed
LOC_Os04g17660	rhodanese-like domain containing protein, putative, expressed
LOC_Os04g17669	expressed protein
LOC_Os04g18090	histone H1, putative, expressed
LOC_Os04g19140	expressed protein
LOC_Os04g20420	DNA binding protein, putative, expressed
LOC_Os04g20540	anthocyanidin 3-O-glucosyltransferase, putative, expressed
LOC_Os04g20880	wax synthase isoform 1, putative, expressed
LOC_Os04g22910	expressed protein
LOC_Os04g23440	helix-loop-helix DNA-binding domain containing protein, expressed
LOC_Os04g23550	basic helix-loop-helix family protein, putative, expressed
LOC_Os04g23700	lectin protein kinase family protein, putative, expressed
LOC_Os04g23780	retrotransposon protein, putative, unclassified, expressed
LOC_Os04g24328	jasmonate-induced protein, putative, expressed
LOC_Os04g25100	transposon protein, putative, unclassified, expressed
LOC_Os04g25380	cytokinin-O-glucosyltransferase 2, putative, expressed
LOC_Os04g25590	transposon protein, putative, CACTA, En/Spm sub-class, expressed
LOC_Os04g25650	cysteine-rich receptor-like protein kinase, putative, expressed
LOC_Os04g25784	expressed protein
LOC_Os04g25900	go35 NBS-LRR, putative, expressed
LOC_Os04g25970	cytokinin-O-glucosyltransferase 2, putative, expressed
LOC_Os04g25980	cytokinin-O-glucosyltransferase 2, putative, expressed
LOC_Os04g25990	tRNA methyltransferase complex GCD14 subunit, putative, expressed
LOC_Os04g26240	OsFBDUF21 - F-box and DUF domain containing protein, expressed
LOC_Os04g26260	expressed protein
LOC_Os04g26320	mannose-binding lectin, putative, expressed
LOC_Os04g26350	Leucine Rich Repeat family protein, expressed
LOC_Os04g26360	transposon protein, putative, CACTA, En/Spm sub-class
LOC_Os04g26380	aspartic proteinase-like protein 2 precursor, putative, expressed
LOC_Os04g26550	expressed protein
LOC_Os04g26870	oxidoreductase, aldo/keto reductase family protein, putative, expressed
LOC_Os04g26890	IN2-2 protein, putative, expressed
LOC_Os04g26920	oxidoreductase, aldo/keto reductase family protein, putative, expressed
LOC_Os04g26960	terpene synthase, putative, expressed
LOC_Os04g27540	terpene synthase, putative, expressed
LOC_Os04g27980	glycosyl hydrolase, putative, expressed
LOC_Os04g28210	verticillium wilt disease resistance protein, putative, expressed
LOC_Os04g28260	Kinesin motor domain domain containing protein, expressed
LOC_Os04g28280	BEE 3, putative, expressed
LOC_Os04g28830	RALFL34 - Rapid ALkalinization Factor RALF family protein precursor, putative, expressed
LOC_Os04g28860	expressed protein
LOC_Os04g28990	dehydrogenase, putative, expressed
LOC_Os04g29000	sulfotransferase domain containing protein, expressed
LOC_Os04g29030	dehydrogenase, putative, expressed
LOC_Os04g29580	OsWAK37 - OsWAK short gene, expressed
LOC_Os04g29770	wall-associated receptor kinase-like 3 precursor, putative, expressed
LOC_Os04g29920	reticulon domain containing protein, putative, expressed
LOC_Os04g30030	cysteine-rich receptor-like protein kinase 12 precursor, putative, expressed
LOC_Os04g30040	jacalin-like lectin domain containing protein, expressed
LOC_Os04g30110	wall-associated receptor kinase 3 precursor, putative, expressed
LOC_Os04g30160	OsWAK46 - OsWAK receptor-like protein kinase, expressed
LOC_Os04g30180	F-box/LRR-repeat protein 14, putative, expressed
LOC_Os04g30390	expressed protein
LOC_Os04g30420	dehydrogenase, putative, expressed
LOC_Os04g30530	disease resistance protein RGA2, putative, expressed
LOC_Os04g30540	Leucine Rich Repeat family protein, expressed
LOC_Os04g30690	NBS type disease resistance protein, putative, expressed
LOC_Os04g30770	glycosyl hydrolase, putative, expressed
LOC_Os04g31050	expressed protein
LOC_Os04g31410	RALFL37 - Rapid ALkalinization Factor RALF family protein precursor, expressed
LOC_Os04g31460	RALFL39 - Rapid ALkalinization Factor RALF family protein precursor, expressed
LOC_Os04g31484	RALFL20 - Rapid ALkalinization Factor RALF family protein precursor, expressed
LOC_Os04g31520	RALFL21 - Rapid ALkalinization Factor RALF family protein precursor, expressed
LOC_Os04g32310	serine/threonine-protein kinase NAK, putative, expressed
LOC_Os04g32320	glycerophosphoryl diester phosphodiesterase family protein, putative, expressed
LOC_Os04g32820	expressed protein
LOC_Os04g32830	expressed protein
LOC_Os04g32840	formin-like protein 20, putative, expressed
LOC_Os04g32920	potassium transporter, putative, expressed
LOC_Os04g32940	Leucine Rich Repeat family protein, expressed
LOC_Os04g33030	protein binding protein, putative, expressed
LOC_Os04g33050	HIRAN domain containing protein, putative, expressed
LOC_Os04g33150	desiccation-related protein PCC13-62 precursor, putative, expressed
LOC_Os04g33200	heparan-alpha-glucosaminide N-acetyltransferase, putative, expressed
LOC_Os04g33240	sex determination protein tasselseed-2, putative, expressed
LOC_Os04g33450	expressed protein
LOC_Os04g33460	1,4-alpha-glucan-branching enzyme 2, chloroplast precursor, putative, expressed
LOC_Os04g33490	neutral/alkaline invertase, putative, expressed
LOC_Os04g33520	RCLEA6 - Root cap and Late embryogenesis related family protein precursor, expressed
LOC_Os04g33530	Ser/Thr protein phosphatase family protein, putative, expressed
LOC_Os04g33670	expressed protein
LOC_Os04g33740	glycosyl hydrolases, putative, expressed
LOC_Os04g33870	DUF623 domain containing protein, expressed
LOC_Os04g33900	ctr copper transporter family protein, putative, expressed
LOC_Os04g33920	LTPL102 - Protease inhibitor/seed storage/LTP family protein precursor, expressed
LOC_Os04g33990	harpin-induced protein 1 domain containing protein, expressed
LOC_Os04g34000	digalactosyldiacylglycerol synthase, chloroplast precursor, putative, expressed
LOC_Os04g34410	serine/threonine-protein kinase receptor precursor, putative, expressed
LOC_Os04g34420	serine/threonine-protein kinase receptor precursor, putative, expressed
LOC_Os04g34530	integral membrane protein DUF6 containing protein, expressed
LOC_Os04g34580	FAD binding domain containing protein, expressed
LOC_Os04g34600	abscisic stress-ripening, putative, expressed
LOC_Os04g34630	peroxidase precursor, putative, expressed
LOC_Os04g35140	OsSub41 - Putative Subtilisin homologue, expressed
LOC_Os04g35210	Leucine Rich Repeat family protein, expressed
LOC_Os04g35270	alpha-1,4-fucosyltransferase, putative, expressed
LOC_Os04g35280	neutral/alkaline invertase, putative, expressed
LOC_Os04g35310	MBTB4 - Bric-a-Brac, Tramtrack, Broad Complex BTB domain with Meprin and TRAF Homology MATH domain, expressed
LOC_Os04g35630	expressed protein
LOC_Os04g35750	expressed protein
LOC_Os04g35810	expressed protein
LOC_Os04g35864	DDT domain-containing protein, putative, expressed
LOC_Os04g35890	TKL_IRAK_CR4L.3 - The CR4L subfamily has homology with Crinkly4, expressed
LOC_Os04g35940	OsFBX135 - F-box domain containing protein, expressed
LOC_Os04g36600	DUF538 domain containing protein, putative, expressed
LOC_Os04g36610	endoglucanase, putative, expressed
LOC_Os04g36900	expressed protein
LOC_Os04g37430	lipoxygenase protein, putative, expressed
LOC_Os04g37480	oxidoreductase, aldo/keto reductase family protein, putative, expressed
LOC_Os04g37500	glutamate decarboxylase, putative, expressed
LOC_Os04g37550	aspartic proteinase nepenthesin-2 precursor, putative, expressed
LOC_Os04g37650	xyloglucan fucosyltransferase, putative, expressed
LOC_Os04g37680	alpha/beta hydrolase fold, putative, expressed
LOC_Os04g37700	expressed protein
LOC_Os04g37730	RING-H2 finger protein ATL3B precursor, putative, expressed
LOC_Os04g37740	zinc finger, C3HC4 type domain containing protein, expressed
LOC_Os04g38010	transporter family protein, putative, expressed
LOC_Os04g38220	transporter family protein, putative, expressed
LOC_Os04g38230	expressed protein
LOC_Os04g38310	expressed protein
LOC_Os04g38360	wound/stress protein, putative, expressed
LOC_Os04g38370	wound/stress protein, putative, expressed
LOC_Os04g38390	wound/stress protein, putative, expressed
LOC_Os04g38430	nodulin, putative, expressed
LOC_Os04g38450	gamma-glutamyltranspeptidase 1 precursor, putative, expressed
LOC_Os04g38690	membrane associated DUF588 domain containing protein, putative, expressed
LOC_Os04g38720	no apical meristem protein, putative, expressed
LOC_Os04g38810	formin, putative, expressed
LOC_Os04g38860	expressed protein
LOC_Os04g38910	atypical receptor-like kinase MARK, putative, expressed
LOC_Os04g39020	aldehyde dehydrogenase, putative, expressed
LOC_Os04g39180	nodulation receptor kinase precursor, putative, expressed
LOC_Os04g39320	expressed protein
LOC_Os04g39370	heavy metal associated domain containing protein, expressed
LOC_Os04g39430	cytochrome P450, putative, expressed
LOC_Os04g39540	expressed protein
LOC_Os04g39570	WRKY35, expressed
LOC_Os04g39600	fasciclin domain containing protein, expressed
LOC_Os04g39680	anthranilate phosphoribosyltransferase, putative, expressed
LOC_Os04g39780	AMP-binding enzyme family protein, expressed
LOC_Os04g39930	receptor-like protein kinase, putative, expressed
LOC_Os04g40380	expressed protein
LOC_Os04g40490	glycosyl hydrolase family 5 protein, putative, expressed
LOC_Os04g40510	glycosyl hydrolase family 5 protein, putative, expressed
LOC_Os04g40570	ABC transporter, ATP-binding protein, putative, expressed
LOC_Os04g40630	BTBZ4 - Bric-a-Brac, Tramtrack, Broad Complex BTB domain with TAZ zinc finger and Calmodulin-binding domains, expressed
LOC_Os04g40640	expressed protein
LOC_Os04g40680	expressed protein
LOC_Os04g40730	oxidoreductase, short chain dehydrogenase/reductase family, putative, expressed
LOC_Os04g40920	expressed protein
LOC_Os04g40980	Divergent PAP2 family domain containing protein, expressed
LOC_Os04g41000	expressed protein
LOC_Os04g41130	osFTL6 FT-Like6 homologous to Flowering Locus T gene; contains Pfam profile PF01161: Phosphatidylethanolamine-binding protein, expressed
LOC_Os04g41370	Leucine Rich Repeat family protein, expressed
LOC_Os04g41500	expressed protein
LOC_Os04g41540	OsCML22 - Calmodulin-related calcium sensor protein, expressed
LOC_Os04g41570	ethylene-responsive protein related, putative, expressed
LOC_Os04g41740	expressed protein
LOC_Os04g41810	expressed protein
LOC_Os04g41900	expressed protein
LOC_Os04g41930	expressed protein
LOC_Os04g41950	calcium-binding mitochondrial protein anon-60Da, putative, expressed
LOC_Os04g41970	endoglucanase, putative, expressed
LOC_Os04g41980	ATOZI1, putative, expressed
LOC_Os04g42095	S-adenosyl-l-methionine decarboxylase leader peptide, putative, expressed
LOC_Os04g42120	N-acetyltransferase ESCO2, putative, expressed
LOC_Os04g42134	enhancer of rudimentary protein, putative, expressed
LOC_Os04g42250	transferase family protein, putative, expressed
LOC_Os04g42570	AP2/EREBP transcription factor BABY BOOM, putative, expressed
LOC_Os04g42620	uncharacterized protein At4g06744 precursor, putative, expressed
LOC_Os04g42720	TMS membrane protein/tumour differentially expressed protein, putative, expressed
LOC_Os04g42770	expressed protein
LOC_Os04g42930	OsGrx_C2.2 - glutaredoxin subgroup I, expressed
LOC_Os04g43160	expressed protein
LOC_Os04g43290	ARPC2B, putative, expressed
LOC_Os04g43440	NB-ARC/LRR disease resistance protein, putative, expressed
LOC_Os04g43490	CK1_CaseinKinase_1.7 - CK1 includes the casein kinase 1 kinases, expressed
LOC_Os04g43550	MazG nucleotide pyrophosphohydrolase domain containing protein, expressed
LOC_Os04g43710	CAMK_CAMK_like.3 - CAMK includes calcium/calmodulin depedent protein kinases, expressed
LOC_Os04g43760	phenylalanine ammonia-lyase, putative, expressed
LOC_Os04g43880	expressed protein
LOC_Os04g43910	auxin response factor, putative, expressed
LOC_Os04g44120	collagen triple helix repeat, putative, expressed
LOC_Os04g44130	DEF12 - Defensin and Defensin-like DEFL family, expressed
LOC_Os04g44240	cytokinin-O-glucosyltransferase 3, putative, expressed
LOC_Os04g44250	cytokinin-O-glucosyltransferase 3, putative, expressed
LOC_Os04g44410	OsSCP25 - Putative Serine Carboxypeptidase homologue, expressed
LOC_Os04g44640	ulp1 protease family, C-terminal catalytic domain containing protein, expressed
LOC_Os04g44700	WD-40 repeat family protein, putative, expressed
LOC_Os04g44730	lanC-like protein 2, putative, expressed
LOC_Os04g44740	glycosyltransferase sugar-binding region containing DXD motif, putative, expressed
LOC_Os04g44870	C2 domain containing protein, putative, expressed
LOC_Os04g44900	lectin-like receptor kinase, putative, expressed
LOC_Os04g44910	receptor like protein kinase, putative, expressed
LOC_Os04g44924	short-chain dehydrogenase/reductase, putative, expressed
LOC_Os04g45020	MYB family transcription factor, putative, expressed
LOC_Os04g45090	cytochrome b561, putative, expressed
LOC_Os04g45170	leucine-rich repeat family protein, putative, expressed
LOC_Os04g45280	histidine triad family protein, putative, expressed
LOC_Os04g45480	heat shock protein STI, putative, expressed
LOC_Os04g45510	expressed protein
LOC_Os04g45520	integral membrane protein, putative, expressed
LOC_Os04g45580	kinesin motor domain containing protein, expressed
LOC_Os04g45610	expressed protein
LOC_Os04g45700	COBRA, putative, expressed
LOC_Os04g45720	aldehyde dehydrogenase, putative, expressed
LOC_Os04g45730	protein kinase domain containing protein, expressed
LOC_Os04g45834	DUF584 domain containing protein, putative, expressed
LOC_Os04g46000	cyclin, putative, expressed
LOC_Os04g46120	plastocyanin-like domain containing protein, putative, expressed
LOC_Os04g46130	plastocyanin-like domain containing protein, putative, expressed
LOC_Os04g46140	transferase family protein, putative, expressed
LOC_Os04g46160	expressed protein
LOC_Os04g46330	expressed protein
LOC_Os04g46400	AP2 domain containing protein, expressed
LOC_Os04g46470	carotenoid cleavage dioxygenase 7, chloroplast precursor, putative, expressed
LOC_Os04g46560	lactate/malate dehydrogenase, putative, expressed
LOC_Os04g46650	expansin precursor, putative, expressed
LOC_Os04g46660	cyclin, putative, expressed
LOC_Os04g46810	LTPL120 - Protease inhibitor/seed storage/LTP family protein precursor, expressed
LOC_Os04g46820	LTPL121 - Protease inhibitor/seed storage/LTP family protein precursor, putative, expressed
LOC_Os04g46910	actin-depolymerizing factor, putative, expressed
LOC_Os04g46970	glucosyltransferase, putative, expressed
LOC_Os04g47010	expressed protein
LOC_Os04g47140	expressed protein
LOC_Os04g47160	OsSub44 - Putative Subtilisin homologue, expressed
LOC_Os04g47250	cytochrome P450, putative, expressed
LOC_Os04g47300	CAMK_CAMK_like.26 - CAMK includes calcium/calmodulin depedent protein kinases, expressed
LOC_Os04g47330	rho-GTPase-activating protein-related, putative, expressed
LOC_Os04g47390	GDSL-like lipase/acylhydrolase, putative, expressed
LOC_Os04g47480	DUF630/DUF632 domains containing protein, putative, expressed
LOC_Os04g47580	cyclin, putative, expressed
LOC_Os04g47620	protein kinase APK1B, chloroplast precursor, putative, expressed
LOC_Os04g47680	Ser/Thr-rich protein T10 in DGCR region, putative, expressed
LOC_Os04g47700	expressed protein
LOC_Os04g48130	OsRhmbd11 - Putative Rhomboid homologue, expressed
LOC_Os04g48160	IQ calmodulin-binding motif family protein, putative, expressed
LOC_Os04g48220	expressed protein
LOC_Os04g48700	TruB family pseudouridylate synthase, putative, expressed
LOC_Os04g48760	leucine-rich repeat family protein, putative, expressed
LOC_Os04g48850	aminotransferase, classes I and II, domain containing protein, expressed
LOC_Os04g49420	Core histone H2A/H2B/H3/H4 domain containing protein, putative, expressed
LOC_Os04g49450	MYB family transcription factor, putative, expressed
LOC_Os04g49460	protein kinase domain containing protein, expressed
LOC_Os04g49480	legume lectins beta domain containing protein, putative, expressed
LOC_Os04g49490	protein phosphatase 2C, putative, expressed
LOC_Os04g49500	U-box domain-containing protein, putative, expressed
LOC_Os04g49560	zinc finger family protein, putative, expressed
LOC_Os04g49620	DUF581 domain containing protein, expressed
LOC_Os04g49650	DUF581 domain containing protein, expressed
LOC_Os04g49660	DUF581 domain containing protein, expressed
LOC_Os04g49700	zinc finger, C3HC4 type domain containing protein, expressed
LOC_Os04g49980	late embryogenesis abundant group 1, putative, expressed
LOC_Os04g50020	heavy-metal-associated domain-containing protein, putative, expressed
LOC_Os04g50770	MYB family transcription factor, putative, expressed
LOC_Os04g50970	seed specific protein Bn15D1B, putative, expressed
LOC_Os04g51130	expressed protein
LOC_Os04g51160	transposon protein, putative, unclassified, expressed
LOC_Os04g51172	Disease resistance/zinc finger/chromosome condensation-like region protein, putative, expressed
LOC_Os04g51270	vacuolar ATPase G subunit, putative, expressed
LOC_Os04g51340	pectinacetylesterase domain containing protein, expressed
LOC_Os04g51460	glycosyl hydrolases family 16, putative, expressed
LOC_Os04g51560	WRKY68, expressed
LOC_Os04g51792	PAP fibrillin family domain containing protein, expressed
LOC_Os04g51796	DNA repair ATPase-related, putative, expressed
LOC_Os04g51890	OsSAUR20 - Auxin-responsive SAUR gene family member, expressed
LOC_Os04g51920	protein disulfide isomerase, putative, expressed
LOC_Os04g51980	transferase family domain containing protein, expressed
LOC_Os04g51990	transferase family domain containing protein, expressed
LOC_Os04g52190	vacuolar-sorting receptor precursor, putative, expressed
LOC_Os04g52230	ent-kaurene synthase, chloroplast precursor, putative, expressed
LOC_Os04g52320	QRT3, putative, expressed
LOC_Os04g52530	heavy metal-associated domain containing protein, expressed
LOC_Os04g52650	expressed protein
LOC_Os04g52750	expressed protein
LOC_Os04g52800	expressed protein
LOC_Os04g52810	no apical meristem protein, putative, expressed
LOC_Os04g52890	ATBAG1, putative, expressed
LOC_Os04g53310	soluble starch synthase 3, chloroplast precursor, putative, expressed
LOC_Os04g53360	expressed protein
LOC_Os04g53640	peroxidase precursor, putative, expressed
LOC_Os04g53710	plastocyanin-like domain containing protein, putative, expressed
LOC_Os04g53780	leucoanthocyanidin reductase, putative, expressed
LOC_Os04g53850	leucoanthocyanidin reductase, putative, expressed
LOC_Os04g53860	reductase, putative, expressed
LOC_Os04g53930	organic cation transporter protein, putative, expressed
LOC_Os04g53950	glycosyl hydrolases family 16 protein, protein, expressed
LOC_Os04g54020	receptor-like kinase, putative, expressed
LOC_Os04g54120	serine/threonine-protein kinase receptor precursor, putative, expressed
LOC_Os04g54130	TKL_IRAK_DUF26-ld.1 - DUF26 kinases have homology to DUF26 containing loci, expressed
LOC_Os04g54140	receptor-like kinase, putative, expressed
LOC_Os04g54390	nuclease PA3, putative, expressed
LOC_Os04g54400	BTBN12 - Bric-a-Brac, Tramtrack, Broad Complex BTB domain with non-phototropic hypocotyl 3 NPH3 and coiled-coil domains, expressed
LOC_Os04g54410	expressed protein
LOC_Os04g54510	mTERF family protein, expressed
LOC_Os04g54610	expressed protein
LOC_Os04g54620	expressed protein
LOC_Os04g54680	ulp1 protease family protein, putative, expressed
LOC_Os04g54810	beta-D-xylosidase, putative, expressed
LOC_Os04g54870	RNA recognition motif containing protein, putative, expressed
LOC_Os04g54930	ABC transporter, ATP-binding protein, putative, expressed
LOC_Os04g55070	gibberellin 20 oxidase 2, putative, expressed
LOC_Os04g55120	jp18, putative, expressed
LOC_Os04g55200	coatomer subunit epsilon, putative, expressed
LOC_Os04g55280	expressed protein
LOC_Os04g55640	plant-specific domain TIGR01627 family protein, expressed
LOC_Os04g55670	glycosyltransferase family 43 protein, putative, expressed
LOC_Os04g55730	alpha-N-acetylglucosaminidase, putative, expressed
LOC_Os04g55850	nuclease PA3, putative, expressed
LOC_Os04g56010	glycine-rich cell wall structural protein 1 precursor, putative, expressed
LOC_Os04g56040	glycine rich protein family protein, putative, expressed
LOC_Os04g56060	protein kinase domain containing protein, expressed
LOC_Os04g56100	one cut domain family member 3, putative, expressed
LOC_Os04g56120	protein kinase domain containing protein, expressed
LOC_Os04g56130	protein kinase domain containing protein, expressed
LOC_Os04g56430	cysteine-rich receptor-like protein kinase, putative, expressed
LOC_Os04g56570	heavy metal-associated domain containing protein, expressed
LOC_Os04g56680	OsSAUR22 - Auxin-responsive SAUR gene family member, expressed
LOC_Os04g56690	OsSAUR23 - Auxin-responsive SAUR gene family member, expressed
LOC_Os04g57130	dirigent-like protein pDIR17, putative, expressed
LOC_Os04g57310	thiol-disulphide oxidoreductase DCC, putative, expressed
LOC_Os04g57320	immutans protein, putative, expressed
LOC_Os04g57350	EH domain-containing protein 1, putative, expressed
LOC_Os04g57360	expressed protein
LOC_Os04g57550	amine oxidase, flavin-containing, domain containing protein, expressed
LOC_Os04g57650	expressed protein
LOC_Os04g57770	expressed protein
LOC_Os04g57780	tetratricopeptide repeat domain containing protein, expressed
LOC_Os04g57870	expressed protein
LOC_Os04g58070	aspartic proteinase nepenthesin precursor, putative, expressed
LOC_Os04g58160	fiber protein Fb34, putative, expressed
LOC_Os04g58180	WD-40 repeat family protein, putative, expressed
LOC_Os04g58310	CBS domain-containing protein, putative, expressed
LOC_Os04g58590	RNA recognition motif containing protein, putative, expressed
LOC_Os04g58680	core histone H2A/H2B/H3/H4, putative, expressed
LOC_Os04g58710	AMP-binding domain containing protein, expressed
LOC_Os04g58760	membrane associated DUF588 domain containing protein, putative, expressed
LOC_Os04g58790	expressed protein
LOC_Os04g58820	ATOFP18/OFP18, putative, expressed
LOC_Os04g58860	harpin-induced protein 1 domain containing protein, expressed
LOC_Os04g58910	receptor protein kinase TMK1 precursor, putative, expressed
LOC_Os04g59040	soluble inorganic pyrophosphatase, putative, expressed
LOC_Os04g59380	ZOS4-14 - C2H2 zinc finger protein, expressed
LOC_Os04g59520	anthranilate phosphoribosyltransferase, putative, expressed
LOC_Os04g59590	methyltransferase, putative, expressed
LOC_Os05g01100	expressed protein
LOC_Os05g01230	zinc finger, C3HC4 type domain containing protein, expressed
LOC_Os05g01320	expressed protein
LOC_Os05g01680	RCLEA7 - Root cap and Late embryogenesis related family protein precursor, expressed
LOC_Os05g01790	expressed protein
LOC_Os05g01810	xylem cysteine proteinase 2 precursor, putative, expressed
LOC_Os05g01920	inhibitor I family protein, putative, expressed
LOC_Os05g02060	mitochondrial import inner membrane translocase subunit Tim17, putative, expressed
LOC_Os05g02140	clathrin assembly protein, putative, expressed
LOC_Os05g02250	expressed protein
LOC_Os05g02300	Core histone H2A/H2B/H3/H4 domain containing protein, putative, expressed
LOC_Os05g02310	soluble inorganic pyrophosphatase, putative, expressed
LOC_Os05g02350	endonuclease/exonuclease/phosphatase family domain containing protein, expressed
LOC_Os05g02435	expressed protein
LOC_Os05g02750	ABC transporter, membrane-spanning/permease subunit, putative, expressed
LOC_Os05g02790	KIP1, putative, expressed
LOC_Os05g02820	protein transport protein-related, putative, expressed
LOC_Os05g02890	white-brown complex homolog protein 16, putative, expressed
[truncated: 2,484 more rows]

## Sheet: Sheet-3
MSU Locus ID	RAPDB ID	Gene description				Term	Description	FDR	Genes
LOC_Os06g11290	Os06g0216300	12-oxophytodienoate reductase, putative, expressed				GO:0008152	metabolic process	6.83481e-21	LOC_Os01g02880,LOC_Os01g03710,LOC_Os01g05710,LOC_Os01g08780,LOC_Os01g10850,LOC_Os01g13690,LOC_Os01g15130,LOC_Os01g18400,LOC_Os01g20206,LOC_Os01g21630,LOC_Os01g32364,LOC_Os01g38580,LOC_Os01g41430,LOC_Os01g41660,LOC_Os01g43350,LOC_Os01g44950,LOC_Os01g45110,LOC_Os01g45460,LOC_Os01g47470,LOC_Os01g47690,LOC_Os01g48420,LOC_Os01g49529,LOC_Os01g49580,LOC_Os01g50410,LOC_Os01g50480,LOC_Os01g50490,LOC_Os01g…
LOC_Os02g11070	Os02g0205500	3-ketoacyl-CoA synthase, putative, expressed				GO:0006629	lipid metabolic process	2.72775e-09	LOC_Os01g05710,LOC_Os01g38580,LOC_Os01g43140,LOC_Os01g50520,LOC_Os01g50590,LOC_Os01g66100,LOC_Os02g02000,LOC_Os02g15230,LOC_Os02g17780,LOC_Os02g21810,LOC_Os02g41954,LOC_Os02g43700,LOC_Os02g44850,LOC_Os02g57290,LOC_Os03g08570,LOC_Os03g29150,LOC_Os03g30130,LOC_Os03g32170,LOC_Os03g44380,LOC_Os03g49380,LOC_Os03g49770,LOC_Os03g63930,LOC_Os04g27540,LOC_Os04g37430,LOC_Os04g46470,LOC_Os04g47390,LOC_Os04g…
LOC_Os10g07010	NULL	3-ketoacyl-CoA synthase, putative, expressed				GO:0055114	oxidation-reduction process	3.15136e-09	LOC_Os01g10850,LOC_Os01g38580,LOC_Os01g47690,LOC_Os01g48420,LOC_Os01g50490,LOC_Os01g57730,LOC_Os01g58194,LOC_Os01g62870,LOC_Os01g66100,LOC_Os01g70310,LOC_Os01g70525,LOC_Os02g02000,LOC_Os02g09200,LOC_Os02g21810,LOC_Os02g41954,LOC_Os02g44500,LOC_Os02g50490,LOC_Os02g57290,LOC_Os03g02920,LOC_Os03g08410,LOC_Os03g08570,LOC_Os03g29150,LOC_Os03g49380,LOC_Os03g55240,LOC_Os04g01550,LOC_Os04g04750,LOC_Os04g…
LOC_Os01g47680	Os01g0667100	60S ribosomal protein L18a-1, putative, expressed				GO:0005975	carbohydrate metabolic process	1.0891e-07	LOC_Os01g02880,LOC_Os01g03710,LOC_Os01g18400,LOC_Os01g32364,LOC_Os01g51570,LOC_Os01g53710,LOC_Os01g56570,LOC_Os01g62420,LOC_Os01g66700,LOC_Os01g71820,LOC_Os01g71830,LOC_Os02g10300,LOC_Os02g17900,LOC_Os02g26720,LOC_Os02g33110,LOC_Os02g38140,LOC_Os02g44230,LOC_Os02g46910,LOC_Os02g50490,LOC_Os02g50600,LOC_Os02g51590,LOC_Os03g04770,LOC_Os03g05110,LOC_Os03g13400,LOC_Os03g14010,LOC_Os03g15020,LOC_Os03g…
LOC_Os05g10650	Os05g0194900	6-phosphofructokinase, putative, expressed				GO:0009987	cellular process	2.53622e-07	LOC_Os01g05710,LOC_Os01g08780,LOC_Os01g13690,LOC_Os01g17330,LOC_Os01g20206,LOC_Os01g38580,LOC_Os01g41660,LOC_Os01g42090,LOC_Os01g43350,LOC_Os01g44950,LOC_Os01g46860,LOC_Os01g47470,LOC_Os01g47690,LOC_Os01g49529,LOC_Os01g49580,LOC_Os01g50410,LOC_Os01g50480,LOC_Os01g50520,LOC_Os01g50590,LOC_Os01g50700,LOC_Os01g51890,LOC_Os01g52560,LOC_Os01g53710,LOC_Os01g56330,LOC_Os01g58640,LOC_Os01g62380,LOC_Os01g…
LOC_Os03g44380	Os03g0645900	9-cis-epoxycarotenoid dioxygenase 1, chloroplast precursor, putative, expressed				GO:0009058	biosynthetic process	8.35481e-07	LOC_Os01g03080,LOC_Os01g05710,LOC_Os01g13690,LOC_Os01g14440,LOC_Os01g39330,LOC_Os01g40430,LOC_Os01g49160,LOC_Os01g50520,LOC_Os01g50590,LOC_Os01g50940,LOC_Os01g52530,LOC_Os01g56570,LOC_Os01g60490,LOC_Os01g60600,LOC_Os01g63980,LOC_Os01g64360,LOC_Os01g66100,LOC_Os01g70310,LOC_Os01g74200,LOC_Os02g17780,LOC_Os02g20140,LOC_Os02g21810,LOC_Os02g26430,LOC_Os02g32590,LOC_Os02g38140,LOC_Os02g41670,LOC_Os02g…
LOC_Os07g05940	Os07g0154100	9-cis-epoxycarotenoid dioxygenase 1, chloroplast precursor, putative, expressed				GO:0006950	response to stress	8.96823e-07	LOC_Os01g02880,LOC_Os01g10850,LOC_Os01g18400,LOC_Os01g47690,LOC_Os01g50700,LOC_Os01g50940,LOC_Os01g51570,LOC_Os01g56330,LOC_Os01g57730,LOC_Os01g62380,LOC_Os01g62420,LOC_Os01g70310,LOC_Os01g70525,LOC_Os01g71820,LOC_Os01g71830,LOC_Os01g72900,LOC_Os01g72910,LOC_Os02g02000,LOC_Os02g09200,LOC_Os02g11070,LOC_Os02g26430,LOC_Os02g29000,LOC_Os02g29020,LOC_Os02g32590,LOC_Os02g33820,LOC_Os02g35329,LOC_Os02g…
LOC_Os01g55260	Os01g0757400	AAA-type ATPase family protein, putative, expressed				GO:0009607	response to biotic stimulus	0.000356299	LOC_Os01g18400,LOC_Os01g41430,LOC_Os01g45110,LOC_Os01g51570,LOC_Os01g56330,LOC_Os01g65000,LOC_Os01g70525,LOC_Os01g71820,LOC_Os01g71830,LOC_Os02g03400,LOC_Os02g26430,LOC_Os02g45420,LOC_Os03g08330,LOC_Os03g08410,LOC_Os03g28940,LOC_Os03g29410,LOC_Os03g49380,LOC_Os03g58580,LOC_Os03g58600,LOC_Os04g13220,LOC_Os04g26350,LOC_Os04g27540,LOC_Os04g37430,LOC_Os04g43440,LOC_Os04g46970,LOC_Os05g01920,LOC_Os05g…
LOC_Os04g13220	Os04g0209300	ABC transporter family protein, putative, expressed				GO:0006979	response to oxidative stress	0.0234266	LOC_Os01g02880,LOC_Os01g10850,LOC_Os01g57730,LOC_Os01g70310,LOC_Os02g44500,LOC_Os03g02920,LOC_Os04g01550,LOC_Os04g04750,LOC_Os04g39780,LOC_Os06g04070,LOC_Os06g35520,LOC_Os06g35560,LOC_Os07g48020,LOC_Os10g40360,LOC_Os12g02080
LOC_Os04g40570	Os04g0481700	ABC transporter, ATP-binding protein, putative, expressed				GO:0009611	response to wounding	0.0347036	LOC_Os02g02000,LOC_Os02g33110,LOC_Os03g32170,LOC_Os04g45730,LOC_Os04g48850,LOC_Os06g04070,LOC_Os08g34249,LOC_Os11g08340,LOC_Os11g19340,LOC_Os12g36220
LOC_Os08g05690	Os08g0153000	ABC transporter, ATP-binding protein, putative, expressed				GO:0009719	response to endogenous stimulus	0.0370597	LOC_Os01g17330,LOC_Os01g38580,LOC_Os01g50940,LOC_Os01g57470,LOC_Os01g66100,LOC_Os02g17780,LOC_Os02g28720,LOC_Os02g50140,LOC_Os03g08330,LOC_Os03g14370,LOC_Os03g28940,LOC_Os03g36650,LOC_Os03g44020,LOC_Os03g47246,LOC_Os03g49380,LOC_Os03g58600,LOC_Os03g58790,LOC_Os03g63650,LOC_Os04g37430,LOC_Os04g40570,LOC_Os04g41570,LOC_Os04g41970,LOC_Os04g48850,LOC_Os04g51172,LOC_Os04g51460,LOC_Os04g52230,LOC_Os05g…
LOC_Os09g23640	Os09g0401100	ABC-2 type transporter domain containing protein, expressed				GO:0006468	protein phosphorylation	0.0370597	LOC_Os01g43350,LOC_Os01g47470,LOC_Os01g49529,LOC_Os01g49580,LOC_Os01g50410,LOC_Os01g56330,LOC_Os01g74200,LOC_Os02g09960,LOC_Os02g20140,LOC_Os02g21700,LOC_Os02g35010,LOC_Os02g43290,LOC_Os02g56370,LOC_Os02g56380,LOC_Os03g13080,LOC_Os03g15250,LOC_Os03g29410,LOC_Os03g57450,LOC_Os04g39180,LOC_Os04g43490,LOC_Os04g45170,LOC_Os04g45730,LOC_Os04g47620,LOC_Os05g03620,LOC_Os05g15720,LOC_Os05g49140,LOC_Os06g…
LOC_Os01g72900	Os01g0959100	abscisic stress-ripening, putative, expressed				GO:0000272	polysaccharide catabolic process	0.0397604	LOC_Os01g18400,LOC_Os02g50490,LOC_Os03g04770,LOC_Os04g41970,LOC_Os06g13830,LOC_Os09g23084
LOC_Os01g72910	Os01g0959200	abscisic stress-ripening, putative, expressed				GO:0005618	cell wall	0.000245972	LOC_Os01g10850,LOC_Os01g18400,LOC_Os01g32364,LOC_Os01g51570,LOC_Os01g52750,LOC_Os01g53790,LOC_Os01g56330,LOC_Os01g62420,LOC_Os01g66700,LOC_Os01g71820,LOC_Os01g71830,LOC_Os02g17900,LOC_Os02g29000,LOC_Os02g29020,LOC_Os02g33110,LOC_Os02g46910,LOC_Os03g15020,LOC_Os03g36650,LOC_Os03g50490,LOC_Os03g58110,LOC_Os03g60880,LOC_Os04g03810,LOC_Os04g04750,LOC_Os04g47160,LOC_Os04g51340,LOC_Os04g51460,LOC_Os05g…
LOC_Os02g33820	Os02g0543000	abscisic stress-ripening, putative, expressed				GO:0048046	apoplast	0.000245972	LOC_Os01g50900,LOC_Os01g51570,LOC_Os01g62420,LOC_Os01g71820,LOC_Os02g17900,LOC_Os02g29000,LOC_Os02g29020,LOC_Os02g33110,LOC_Os02g46910,LOC_Os02g54060,LOC_Os03g15020,LOC_Os04g51460,LOC_Os05g09440,LOC_Os06g35560,LOC_Os06g48160,LOC_Os08g09060,LOC_Os08g16660,LOC_Os08g35750,LOC_Os09g39530,LOC_Os11g47390,LOC_Os11g48070,LOC_Os12g02080,LOC_Os12g05840
LOC_Os03g47246	NULL	ACR8, putative, expressed				GO:0005886	plasma membrane	0.000469401	LOC_Os01g17160,LOC_Os01g42090,LOC_Os01g48420,LOC_Os01g49529,LOC_Os01g50490,LOC_Os01g51570,LOC_Os01g52560,LOC_Os01g53160,LOC_Os01g55610,LOC_Os01g56330,LOC_Os01g62380,LOC_Os01g62420,LOC_Os01g62950,LOC_Os01g65000,LOC_Os01g66700,LOC_Os01g71820,LOC_Os01g74200,LOC_Os02g09960,LOC_Os02g11890,LOC_Os02g11980,LOC_Os02g12910,LOC_Os02g14980,LOC_Os02g20140,LOC_Os02g21810,LOC_Os02g28720,LOC_Os02g35329,LOC_Os02g…
LOC_Os03g14370	Os03g0247900	ACT domain containing protein, expressed				GO:0016023	cytoplasmic membrane-bounded vesicle	0.000685857	LOC_Os01g01180,LOC_Os01g10850,LOC_Os01g17160,LOC_Os01g21630,LOC_Os01g32364,LOC_Os01g41430,LOC_Os01g49529,LOC_Os01g49580,LOC_Os01g50350,LOC_Os01g50520,LOC_Os01g50590,LOC_Os01g50900,LOC_Os01g51570,LOC_Os01g52750,LOC_Os01g56330,LOC_Os01g56570,LOC_Os01g57030,LOC_Os01g57400,LOC_Os01g57730,LOC_Os01g59180,LOC_Os01g66700,LOC_Os02g11980,LOC_Os02g12080,LOC_Os02g12230,LOC_Os02g12910,LOC_Os02g15230,LOC_Os02g…
LOC_Os03g63930	Os03g0856300	acyl carrier protein, putative, expressed				GO:0005576	extracellular region	0.000836556	LOC_Os01g10850,LOC_Os01g50900,LOC_Os01g51570,LOC_Os01g62420,LOC_Os02g10300,LOC_Os02g17900,LOC_Os02g29000,LOC_Os02g29020,LOC_Os02g33110,LOC_Os02g50490,LOC_Os02g50600,LOC_Os02g54060,LOC_Os03g02920,LOC_Os03g15020,LOC_Os04g04750,LOC_Os04g15920,LOC_Os04g25650,LOC_Os04g39780,LOC_Os04g47160,LOC_Os05g40070,LOC_Os06g13830,LOC_Os06g14370,LOC_Os06g20120,LOC_Os06g35520,LOC_Os07g02900,LOC_Os07g48020,LOC_Os08g…
LOC_Os06g23760	NULL	acyl-CoA oxidase, putative, expressed				GO:0016020	membrane	0.017693	LOC_Os01g01180,LOC_Os01g05710,LOC_Os01g17160,LOC_Os01g31850,LOC_Os01g42090,LOC_Os01g45460,LOC_Os01g46860,LOC_Os01g47570,LOC_Os01g48420,LOC_Os01g48660,LOC_Os01g52560,LOC_Os01g55610,LOC_Os01g56330,LOC_Os01g56570,LOC_Os01g62380,LOC_Os01g62420,LOC_Os01g62500,LOC_Os01g65000,LOC_Os01g66900,LOC_Os01g67030,LOC_Os01g70820,LOC_Os01g71820,LOC_Os01g71830,LOC_Os01g72710,LOC_Os02g03210,LOC_Os02g11070,LOC_Os02g…
LOC_Os11g06880	Os11g0169800	acyl-CoA synthetase, putative, expressed				GO:0005623	cell	0.0196391	LOC_Os01g18400,LOC_Os01g21630,LOC_Os01g42090,LOC_Os01g49580,LOC_Os01g50520,LOC_Os01g50590,LOC_Os01g57730,LOC_Os01g58640,LOC_Os01g70240,LOC_Os02g10300,LOC_Os02g15230,LOC_Os02g17900,LOC_Os02g44850,LOC_Os02g48980,LOC_Os02g50490,LOC_Os03g08410,LOC_Os03g14010,LOC_Os03g20290,LOC_Os03g24430,LOC_Os03g30130,LOC_Os03g44020,LOC_Os03g44636,LOC_Os03g57490,LOC_Os04g01550,LOC_Os04g02920,LOC_Os04g03810,LOC_Os04g…
LOC_Os02g53790	Os02g0778400	adenylate kinase, putative, expressed				GO:0031012	extracellular matrix	0.0468027	LOC_Os02g29000,LOC_Os02g29020,LOC_Os08g09060,LOC_Os12g05840
LOC_Os03g44020	Os03g0642300	AGC_PVPK_like_kin82y.9 - ACG kinases include homologs to PKA, PKG and PKC, expressed				GO:0003824	catalytic activity	3.89483e-14	LOC_Os01g02880,LOC_Os01g03030,LOC_Os01g03710,LOC_Os01g05710,LOC_Os01g10850,LOC_Os01g13690,LOC_Os01g15130,LOC_Os01g32364,LOC_Os01g38580,LOC_Os01g41660,LOC_Os01g43140,LOC_Os01g44950,LOC_Os01g48420,LOC_Os01g50490,LOC_Os01g50520,LOC_Os01g50590,LOC_Os01g51570,LOC_Os01g57730,LOC_Os01g58194,LOC_Os01g62420,LOC_Os01g62870,LOC_Os01g66100,LOC_Os01g66700,LOC_Os01g66900,LOC_Os01g67030,LOC_Os01g70525,LOC_Os01g…
LOC_Os01g03030	Os01g0120400	alanyl-tRNA synthetase, putative, expressed				GO:0016491	oxidoreductase activity	5.2332e-09	LOC_Os01g10850,LOC_Os01g38580,LOC_Os01g48420,LOC_Os01g50490,LOC_Os01g57730,LOC_Os01g58194,LOC_Os01g62870,LOC_Os01g66100,LOC_Os01g70525,LOC_Os02g09200,LOC_Os02g21810,LOC_Os02g41954,LOC_Os02g44500,LOC_Os02g57290,LOC_Os03g02920,LOC_Os03g08570,LOC_Os03g49380,LOC_Os03g55240,LOC_Os04g01550,LOC_Os04g04750,LOC_Os04g15920,LOC_Os04g28860,LOC_Os04g30420,LOC_Os04g33240,LOC_Os04g37430,LOC_Os04g39780,LOC_Os04g…
LOC_Os09g26490	NULL	alpha/beta hydrolase fold, putative, expressed				GO:0009055	electron carrier activity	1.22288e-07	LOC_Os01g10850,LOC_Os01g50490,LOC_Os01g57730,LOC_Os02g02000,LOC_Os02g09200,LOC_Os02g21810,LOC_Os02g48820,LOC_Os02g51370,LOC_Os02g57290,LOC_Os03g02920,LOC_Os03g08570,LOC_Os03g49380,LOC_Os03g55240,LOC_Os03g57740,LOC_Os04g01550,LOC_Os04g04750,LOC_Os04g37430,LOC_Os04g39780,LOC_Os04g51460,LOC_Os04g57550,LOC_Os05g12040,LOC_Os05g30890,LOC_Os05g45210,LOC_Os06g22020,LOC_Os06g23780,LOC_Os06g35520,LOC_Os06g…
LOC_Os07g41360	Os07g0604800	alpha-1,4-glucan-protein synthase, putative, expressed				GO:0019825	oxygen binding	7.63202e-06	LOC_Os01g50490,LOC_Os01g50520,LOC_Os01g50590,LOC_Os02g09200,LOC_Os02g21810,LOC_Os02g57290,LOC_Os03g55240,LOC_Os05g12040,LOC_Os05g30890,LOC_Os06g22020,LOC_Os06g37330,LOC_Os06g37364,LOC_Os06g41070,LOC_Os06g43440,LOC_Os06g43470,LOC_Os06g43520,LOC_Os07g23570,LOC_Os07g33620,LOC_Os07g44140,LOC_Os09g26980,LOC_Os10g23130,LOC_Os10g23160,LOC_Os11g05380,LOC_Os12g05440,LOC_Os12g25660,LOC_Os12g39300,LOC_Os12g…
LOC_Os04g55730	Os04g0650900	alpha-N-acetylglucosaminidase, putative, expressed				GO:0020037	heme binding	8.32834e-06	LOC_Os01g10850,LOC_Os01g50490,LOC_Os01g57730,LOC_Os01g70310,LOC_Os02g02000,LOC_Os02g09200,LOC_Os02g21810,LOC_Os02g57290,LOC_Os03g02920,LOC_Os03g55240,LOC_Os04g01550,LOC_Os04g04750,LOC_Os04g39780,LOC_Os04g51460,LOC_Os05g12040,LOC_Os05g30890,LOC_Os06g22020,LOC_Os06g35520,LOC_Os06g37330,LOC_Os06g37364,LOC_Os06g41070,LOC_Os06g43440,LOC_Os06g43470,LOC_Os06g43520,LOC_Os07g23570,LOC_Os07g33620,LOC_Os07g…
LOC_Os03g08570	Os03g0184000,Os03g0184050	amine oxidase, flavin-containing, domain containing protein, expressed				GO:0016787	hydrolase activity	1.55646e-05	LOC_Os01g05710,LOC_Os01g08780,LOC_Os01g15130,LOC_Os01g17160,LOC_Os01g18400,LOC_Os01g21630,LOC_Os01g32364,LOC_Os01g41660,LOC_Os01g43140,LOC_Os01g45460,LOC_Os01g47690,LOC_Os01g51570,LOC_Os01g51890,LOC_Os01g52560,LOC_Os01g52750,LOC_Os01g53710,LOC_Os01g55260,LOC_Os01g58640,LOC_Os01g62500,LOC_Os01g66700,LOC_Os01g71820,LOC_Os01g71830,LOC_Os02g10300,LOC_Os02g15230,LOC_Os02g17900,LOC_Os02g19650,LOC_Os02g…
LOC_Os04g57550	Os04g0671200	amine oxidase, flavin-containing, domain containing protein, expressed				GO:0005506	iron ion binding	4.03813e-05	LOC_Os01g50490,LOC_Os01g57730,LOC_Os01g66100,LOC_Os02g02000,LOC_Os02g09200,LOC_Os02g21810,LOC_Os02g41954,LOC_Os02g50490,LOC_Os02g57290,LOC_Os03g02920,LOC_Os03g49380,LOC_Os03g55240,LOC_Os04g01550,LOC_Os04g04750,LOC_Os04g37430,LOC_Os04g51460,LOC_Os05g12040,LOC_Os05g30890,LOC_Os05g45210,LOC_Os06g22020,LOC_Os06g35520,LOC_Os06g37330,LOC_Os06g37364,LOC_Os06g41070,LOC_Os06g43440,LOC_Os06g43470,LOC_Os06g…
LOC_Os06g36210	Os06g0556200	amino acid transporter, putative, expressed				GO:0016705	oxidoreductase activity, acting on paired donors, with incorporation or reduction of molecular oxygen	8.67153e-05	LOC_Os01g50490,LOC_Os02g02000,LOC_Os02g09200,LOC_Os02g21810,LOC_Os02g57290,LOC_Os03g08570,LOC_Os03g55240,LOC_Os05g12040,LOC_Os05g30890,LOC_Os06g22020,LOC_Os06g37330,LOC_Os06g37364,LOC_Os06g41070,LOC_Os06g43440,LOC_Os06g43470,LOC_Os06g43520,LOC_Os07g23570,LOC_Os07g33620,LOC_Os07g44140,LOC_Os09g26980,LOC_Os10g23130,LOC_Os11g05380,LOC_Os12g25660,LOC_Os12g39310
LOC_Os09g19800	NULL	aminopeptidase, putative, expressed				GO:0005488	binding	0.000142492	LOC_Os01g17160,LOC_Os01g17330,LOC_Os01g50490,LOC_Os01g50520,LOC_Os01g50590,LOC_Os01g50900,LOC_Os01g52530,LOC_Os01g53130,LOC_Os01g57470,LOC_Os01g57730,LOC_Os01g58640,LOC_Os01g62420,LOC_Os01g63980,LOC_Os01g70240,LOC_Os01g70525,LOC_Os01g70820,LOC_Os01g71820,LOC_Os01g71830,LOC_Os02g02000,LOC_Os02g03210,LOC_Os02g09200,LOC_Os02g14980,LOC_Os02g17780,LOC_Os02g28720,LOC_Os02g29000,LOC_Os02g29020,LOC_Os02g…
LOC_Os04g48850	Os04g0578000	aminotransferase, classes I and II, domain containing protein, expressed				GO:0004497	monooxygenase activity	0.000145681	LOC_Os01g50490,LOC_Os02g02000,LOC_Os02g09200,LOC_Os02g21810,LOC_Os02g50490,LOC_Os02g57290,LOC_Os03g08410,LOC_Os03g55240,LOC_Os05g12040,LOC_Os05g30890,LOC_Os06g22020,LOC_Os06g37330,LOC_Os06g37364,LOC_Os06g41070,LOC_Os06g43440,LOC_Os06g43470,LOC_Os06g43520,LOC_Os07g23570,LOC_Os07g33620,LOC_Os07g44140,LOC_Os09g26980,LOC_Os10g23130,LOC_Os11g05380,LOC_Os12g25660,LOC_Os12g39310
LOC_Os09g26380	Os09g0433900	aminotransferase, classes I and II, domain containing protein, expressed				GO:0016798	hydrolase activity, acting on glycosyl bonds	0.000184748	LOC_Os01g18400,LOC_Os01g32364,LOC_Os01g51570,LOC_Os01g66700,LOC_Os01g71820,LOC_Os02g10300,LOC_Os02g33110,LOC_Os02g50490,LOC_Os03g04770,LOC_Os03g14010,LOC_Os03g15020,LOC_Os03g57880,LOC_Os04g41970,LOC_Os06g08090,LOC_Os06g13830,LOC_Os07g19040,LOC_Os07g38790,LOC_Os09g23084,LOC_Os10g37660
LOC_Os07g27780	Os07g0461900	aminotransferase, putative, expressed				GO:0005509	calcium ion binding	0.000278698	LOC_Os01g57470,LOC_Os01g57730,LOC_Os01g70820,LOC_Os02g14980,LOC_Os02g50140,LOC_Os02g56370,LOC_Os03g02920,LOC_Os03g14590,LOC_Os03g20370,LOC_Os03g57450,LOC_Os04g01550,LOC_Os04g04750,LOC_Os04g41540,LOC_Os04g57350,LOC_Os05g31750,LOC_Os05g45210,LOC_Os06g35520,LOC_Os06g40170,LOC_Os06g40180,LOC_Os07g39680,LOC_Os07g48020,LOC_Os08g04630,LOC_Os08g39220,LOC_Os08g42750,LOC_Os09g30490,LOC_Os12g02080,LOC_Os12g…
LOC_Os01g65000	NULL	ammonium transporter protein, putative, expressed				GO:0046872	metal ion binding	0.000897884	LOC_Os01g10850,LOC_Os01g17160,LOC_Os01g38580,LOC_Os01g50490,LOC_Os01g50900,LOC_Os01g52530,LOC_Os01g57730,LOC_Os01g58640,LOC_Os01g62500,LOC_Os01g63980,LOC_Os01g66100,LOC_Os01g70240,LOC_Os02g02000,LOC_Os02g09200,LOC_Os02g17780,LOC_Os02g21810,LOC_Os02g29000,LOC_Os02g29020,LOC_Os02g35329,LOC_Os02g46100,LOC_Os02g57290,LOC_Os02g57350,LOC_Os02g57550,LOC_Os03g02920,LOC_Os03g10640,LOC_Os03g20370,LOC_Os03g…
LOC_Os08g34790	Os08g0448000	AMP-binding domain containing protein, expressed				GO:0004553	hydrolase activity, hydrolyzing O-glycosyl compounds	0.00114495	LOC_Os01g32364,LOC_Os01g51570,LOC_Os01g66700,LOC_Os01g71820,LOC_Os01g71830,LOC_Os02g17900,LOC_Os02g33110,LOC_Os02g46910,LOC_Os02g50490,LOC_Os03g14010,LOC_Os03g15020,LOC_Os03g57880,LOC_Os04g41970,LOC_Os04g51460,LOC_Os06g13830,LOC_Os06g48160,LOC_Os07g19040,LOC_Os07g38790,LOC_Os09g23084,LOC_Os11g19210
LOC_Os04g39780	Os04g0473850,Os04g0473900	AMP-binding enzyme family protein, expressed				GO:0016301	kinase activity	0.0020934	LOC_Os01g43350,LOC_Os01g47470,LOC_Os01g49529,LOC_Os01g49580,LOC_Os01g50410,LOC_Os01g52530,LOC_Os01g56330,LOC_Os01g74200,LOC_Os02g09960,LOC_Os02g11980,LOC_Os02g12910,LOC_Os02g20140,LOC_Os02g21700,LOC_Os02g26720,LOC_Os02g35010,LOC_Os02g43290,LOC_Os02g53790,LOC_Os02g56370,LOC_Os02g56380,LOC_Os03g13080,LOC_Os03g15250,LOC_Os03g29410,LOC_Os03g29570,LOC_Os03g30130,LOC_Os03g36650,LOC_Os03g43010,LOC_Os03g…
LOC_Os01g44950	Os01g0636300	AMP-binding enzyme, putative, expressed				GO:0004601	peroxidase activity	0.00348	LOC_Os01g10850,LOC_Os01g48420,LOC_Os01g57730,LOC_Os01g70310,LOC_Os02g44500,LOC_Os03g02920,LOC_Os03g25360,LOC_Os04g01550,LOC_Os04g04750,LOC_Os05g45210,LOC_Os06g35520,LOC_Os07g48020,LOC_Os12g02080,LOC_Os12g35610
LOC_Os05g50300	Os05g0579200	AMP-binding enzyme, putative, expressed				GO:0003700	sequence-specific DNA binding transcription factor activity	0.0160764	LOC_Os01g14440,LOC_Os01g39330,LOC_Os01g40430,LOC_Os01g49160,LOC_Os01g50940,LOC_Os01g60490,LOC_Os01g60600,LOC_Os01g63980,LOC_Os01g64360,LOC_Os01g70310,LOC_Os02g26430,LOC_Os02g32590,LOC_Os02g43790,LOC_Os02g43940,LOC_Os02g45420,LOC_Os02g45450,LOC_Os02g47190,LOC_Os02g57550,LOC_Os03g03164,LOC_Os03g03550,LOC_Os03g08930,LOC_Os03g12760,LOC_Os03g13400,LOC_Os03g15660,LOC_Os03g15680,LOC_Os03g19370,LOC_Os03g…
LOC_Os05g31750	Os05g0382600	annexin, putative, expressed				GO:0004713	protein tyrosine kinase activity	0.0196391	LOC_Os01g43350,LOC_Os01g47470,LOC_Os01g49529,LOC_Os01g49580,LOC_Os01g50410,LOC_Os01g56330,LOC_Os01g74200,LOC_Os02g09960,LOC_Os02g20140,LOC_Os02g21700,LOC_Os02g35010,LOC_Os02g43290,LOC_Os02g56370,LOC_Os02g56380,LOC_Os03g13080,LOC_Os03g15250,LOC_Os03g29410,LOC_Os03g57450,LOC_Os04g39180,LOC_Os04g43490,LOC_Os04g45170,LOC_Os04g45730,LOC_Os04g47620,LOC_Os05g03620,LOC_Os05g15720,LOC_Os05g49140,LOC_Os06g…
LOC_Os06g48630	Os06g0699800	ANTH/ENTH domain containing protein, putative, expressed				GO:0016829	lyase activity	0.0213716	LOC_Os01g02880,LOC_Os02g02000,LOC_Os02g17780,LOC_Os02g41670,LOC_Os03g13300,LOC_Os04g27540,LOC_Os04g48850,LOC_Os04g52230,LOC_Os06g04070,LOC_Os08g04540,LOC_Os08g07080,LOC_Os09g20820,LOC_Os10g26010
LOC_Os03g49524	Os03g0702000,Os03g0702133	anthocyanidin 3-O-glucosyltransferase, putative, expressed				GO:0004672	protein kinase activity	0.0276944	LOC_Os01g43350,LOC_Os01g47470,LOC_Os01g49529,LOC_Os01g49580,LOC_Os01g50410,LOC_Os01g56330,LOC_Os01g74200,LOC_Os02g09960,LOC_Os02g20140,LOC_Os02g21700,LOC_Os02g35010,LOC_Os02g43290,LOC_Os02g56370,LOC_Os02g56380,LOC_Os03g13080,LOC_Os03g15250,LOC_Os03g29410,LOC_Os03g57450,LOC_Os04g39180,LOC_Os04g43490,LOC_Os04g45170,LOC_Os04g45730,LOC_Os04g47620,LOC_Os05g03620,LOC_Os05g15720,LOC_Os05g49140,LOC_Os06g…
LOC_Os04g20540	Os04g0273600	anthocyanidin 3-O-glucosyltransferase, putative, expressed				GO:0051213	dioxygenase activity	0.0370597	LOC_Os01g38580,LOC_Os03g49380,LOC_Os04g37430,LOC_Os04g46470,LOC_Os07g05940,LOC_Os10g40900
LOC_Os01g45110	Os01g0638000	anthocyanin 3-O-beta-glucosyltransferase, putative, expressed				GO:0016702	oxidoreductase activity, acting on single donors with incorporation of molecular oxygen, incorporation of two atoms of oxygen	0.0397604	LOC_Os01g38580,LOC_Os03g49380,LOC_Os04g37430,LOC_Os04g46470,LOC_Os07g05940,LOC_Os10g40900
LOC_Os02g43940	Os02g0656600	AP2 domain containing protein, expressed
LOC_Os02g45420	Os02g0676800	AP2 domain containing protein, expressed				Term	Description	FDR	Genes
LOC_Os03g15660	Os03g0263000	AP2 domain containing protein, expressed				osa00906	Carotenoid biosynthesis	0.000142543	LOC_Os02g57290,LOC_Os03g08570,LOC_Os03g44380,LOC_Os04g46470,LOC_Os07g05940,LOC_Os07g10490,LOC_Os12g21710,LOC_Os12g43130
LOC_Os06g10780	NULL	AP2 domain containing protein, expressed				osa04626	Plant-pathogen interaction	0.107453	LOC_Os03g08310,LOC_Os03g08330,LOC_Os03g20370,LOC_Os03g28940,LOC_Os03g57450,LOC_Os04g41540,LOC_Os05g39720,LOC_Os05g45210,LOC_Os08g42750
LOC_Os07g38750	Os07g0575000	AP2 domain containing protein, expressed
LOC_Os08g36920	Os08g0474000	AP2 domain containing protein, expressed
LOC_Os12g39330	Os12g0582900	AP2 domain containing protein, expressed
LOC_Os08g05580	Os08g0151900	aquaporin protein, putative, expressed
LOC_Os09g21120	Os09g0378700	armadillo/beta-catenin repeat family protein, putative, expressed
LOC_Os08g16660	Os08g0267300	aspartic proteinase nepenthesin precursor, putative, expressed
LOC_Os03g20290	Os03g0318400	aspartic proteinase nepenthesin-1 precursor, putative, expressed
LOC_Os03g11650	Os03g0215700	ATMAP70 protein, putative, expressed
LOC_Os04g58820	Os04g0685000	ATOFP18/OFP18, putative, expressed
LOC_Os03g58790	Os03g0802500	ATPase, putative, expressed
LOC_Os09g25784	Os09g0426100	auxin-induced protein 5NG4, putative, expressed
LOC_Os01g67030	Os01g0895300	auxin-responsive protein, putative, expressed
LOC_Os01g62670	Os01g0845100	avr9/Cf-9 rapidly elicited protein, putative, expressed
LOC_Os07g17330	Os07g0274700	B12D protein, putative, expressed
LOC_Os03g42230	Os03g0619600	B3 DNA binding domain containing protein, expressed
LOC_Os06g03640	Os06g0126500	BAG domain containing protein, expressed
LOC_Os09g35630	Os09g0524800	BAG domain-containing protein, putative, expressed
LOC_Os05g33400	Os05g0402900	basic 7S globulin precursor, putative, expressed
LOC_Os07g47960	Os07g0676600	basic helix-loop-helix domain containing protein, expressed
LOC_Os04g23550	Os04g0301500	basic helix-loop-helix family protein, putative, expressed
LOC_Os08g06190	Os08g0158400	berberine and berberine like domain containing protein, expressed
LOC_Os01g38580	Os01g0566500	beta,beta-carotene 9,10-dioxygenase, putative, expressed
LOC_Os03g04770	Os03g0141200	beta-amylase, putative, expressed
LOC_Os11g19210	Os11g0297800	beta-D-xylosidase, putative, expressed
LOC_Os09g29740	Os09g0473200	beta-expansin precursor, putative, expressed
LOC_Os03g15020	Os03g0255100	beta-galactosidase precursor, putative, expressed
LOC_Os09g21210	Os09g0379900	beta-glucan-binding protein 4, putative, expressed
LOC_Os01g66700	Os01g0891000	beta-hexosaminidase precursor, putative, expressed
LOC_Os07g38790	Os07g0575500	beta-hexosaminidase precursor, putative, expressed
LOC_Os03g63650	Os03g0853500	brevis radix, putative, expressed
LOC_Os06g17000	Os06g0281800	BURP domain containing protein, expressed
LOC_Os03g03550	Os03g0127500	bZIP family transcription factor, putative, expressed
LOC_Os08g31250	Os08g0404500	C1-like domain containing protein, expressed
LOC_Os06g47130	Os06g0685300	C2 domain containing protein, expressed
LOC_Os04g44870	Os04g0531100	C2 domain containing protein, putative, expressed
LOC_Os06g18900	Os06g0292400	cadmium tolerance factor, putative, expressed
LOC_Os02g14980	Os02g0247800	calcium-binding EF hand family protein, putative, expressed
LOC_Os03g14590	Os03g0250000	calcium-binding EF hand family protein, putative, expressed
LOC_Os03g10640	Os03g0203700	calcium-transporting ATPase, plasma membrane-type, putative, expressed
LOC_Os10g28240	Os10g0418100	calcium-transporting ATPase, plasma membrane-type, putative, expressed
LOC_Os02g50140	Os02g0734400	caleosin related protein, putative, expressed
LOC_Os06g14370	Os06g0254700	caleosin related protein, putative, expressed
LOC_Os09g13890	Os09g0309200	calmodulin binding protein, putative, expressed
LOC_Os11g44170	Os11g0663100	calmodulin binding protein, putative, expressed
LOC_Os11g44600	Os11g0668300	calmodulin binding protein, putative, expressed
LOC_Os03g25760	Os03g0374500	calmodulin-binding protein, putative, expressed
LOC_Os07g43970	Os07g0633400	calmodulin-binding protein, putative, expressed
LOC_Os03g57450	Os03g0788500	CAMK_CAMK_like.2 - CAMK includes calcium/calmodulin depedent protein kinases, expressed
LOC_Os08g42750	Os08g0540400	CAMK_CAMK_like.37 - CAMK includes calcium/calmodulin depedent protein kinases, expressed
LOC_Os07g09610	Os07g0194100	CAMK_KIN1/SNF1/Nim1_like_AMPKh.1 - CAMK includes calcium/calmodulin depedent protein kinases, expressed
LOC_Os04g46470	Os04g0550600	carotenoid cleavage dioxygenase 7, chloroplast precursor, putative, expressed
LOC_Os09g15240	Os09g0321200	carotenoid cleavage dioxygenase, putative, expressed
LOC_Os11g06100	Os11g0159900	carrier, putative, expressed
LOC_Os09g02710	Os09g0115500	CBS domain containing membrane protein, putative, expressed
LOC_Os03g62090	Os03g0837100	CESA5 - cellulose synthase, expressed
LOC_Os07g14850	Os07g0252400	CESA6 - cellulose synthase, expressed
LOC_Os05g49140	Os05g0566400	CGMC_MAPKCMGC_2.8 - CGMC includes CDA, MAPK, GSK3, and CLKC kinases, expressed
LOC_Os07g34140	Os07g0525500	chalcone synthase, putative, expressed
LOC_Os02g54060	Os02g0781400	chaperonin, putative, expressed
LOC_Os01g18400	Os01g0287600	CHIT10 - Chitinase family protein precursor, expressed
LOC_Os10g38278	NULL	chloroplast 30S ribosomal protein S2, putative, expressed
LOC_Os10g21358	NULL	chloroplast 50S ribosomal protein L23, putative
LOC_Os08g17500	Os08g0277200	cinnamoyl-CoA reductase, putative, expressed
LOC_Os05g41490	Os05g0494600	circadian clock coupling factor ZGT, putative, expressed
LOC_Os12g06900	Os12g0166300	citrate-binding protein precursor, putative, expressed
LOC_Os04g43490	Os04g0514800	CK1_CaseinKinase_1.7 - CK1 includes the casein kinase 1 kinases, expressed
LOC_Os03g48060	Os03g0685300	class I glutamine amidotransferase, putative, expressed
LOC_Os05g02140	Os05g0112101	clathrin assembly protein, putative, expressed
LOC_Os06g20120	NULL	CND41, chloroplast nucleoid DNA binding protein, putative, expressed
LOC_Os04g45700	Os04g0540300	COBRA, putative, expressed
LOC_Os10g35460	Os10g0497700	COBRA, putative, expressed
LOC_Os03g18910	Os03g0301200	COBRA-like protein 7 precursor, putative, expressed
LOC_Os04g58680	Os04g0683400	core histone H2A/H2B/H3/H4, putative, expressed
LOC_Os02g44230	Os02g0661100	CPuORF22 - conserved peptide uORF-containing transcript, expressed
LOC_Os03g19370	Os03g0306700	CPuORF4 - conserved peptide uORF-containing transcript, expressed
LOC_Os10g36703	Os10g0510500	CPuORF40 - conserved peptide uORF-containing transcript, expressed
LOC_Os05g43530	Os05g0510800	CSLC7 - cellulose synthase-like family C, expressed
LOC_Os03g56060	Os03g0770800	CSLC9 - cellulose synthase-like family C, expressed
LOC_Os09g30130	Os09g0478300	CSLE6 - cellulose synthase-like family E, expressed
LOC_Os08g06380	Os08g0160500	CSLF6 - cellulose synthase-like family F; beta1,3;1,4 glucan synthase, expressed
LOC_Os01g50900	Os01g0705100	Cupin domain containing protein, expressed
LOC_Os02g29000	Os02g0491600	Cupin domain containing protein, expressed
LOC_Os02g29020	Os02g0491800	Cupin domain containing protein, expressed
LOC_Os08g09060	Os08g0189900	Cupin domain containing protein, expressed
LOC_Os08g35750	Os08g0459700	Cupin domain containing protein, expressed
LOC_Os09g39530	Os09g0568700	Cupin domain containing protein, expressed
LOC_Os12g05840	Os12g0154700	Cupin domain containing protein, expressed
LOC_Os12g05870	Os12g0154900	Cupin domain containing protein, expressed
LOC_Os07g10550	Os07g0205900	cyclin-related protein, putative, expressed
LOC_Os11g18310	NULL	cycloartenol synthase, putative
LOC_Os10g25950	Os10g0399200	cystathionine gamma-synthase, putative, expressed
LOC_Os10g26010	Os10g0399700	cystathionine gamma-synthase, putative, expressed
LOC_Os09g21370	Os09g0381400	cysteine proteinase EP-B 1 precursor, putative, expressed
LOC_Os04g30030	Os04g0369000,Os04g0369066	cysteine-rich receptor-like protein kinase 12 precursor, putative, expressed
LOC_Os04g25650	Os04g0322100	cysteine-rich receptor-like protein kinase, putative, expressed
LOC_Os03g36650	Os03g0564600	cysteine-rich repeat secretory protein 55 precursor, putative, expressed
LOC_Os07g14150	Os07g0245100	cytidine deaminase, putative, expressed
LOC_Os04g45090	Os04g0533500	cytochrome b561, putative, expressed
LOC_Os02g21810	Os02g0323600	cytochrome P450 51, putative, expressed
LOC_Os05g12040	Os05g0211100	cytochrome P450 51, putative, expressed
LOC_Os06g43470	Os06g0642000	cytochrome P450 71A9, putative, expressed
LOC_Os02g09200	Os02g0184700	cytochrome P450 71D10, putative, expressed
LOC_Os06g43520	Os06g0642600,Os06g0642650	cytochrome P450 71D7, putative, expressed
LOC_Os07g23570	Os07g0418500	cytochrome P450 72A1, putative, expressed
LOC_Os07g44140	Os07g0635500	cytochrome P450 72A1, putative, expressed
LOC_Os10g23130	Os10g0378000	cytochrome P450 88A1, putative, expressed
LOC_Os07g33620	Os07g0520300	cytochrome P450 domain containing protein, expressed
LOC_Os01g50520	Os01g0700900	cytochrome P450 monooxygenase CYP711A12, putative, expressed
LOC_Os01g50490	Os01g0700500	cytochrome P450, putative, expressed
LOC_Os01g50590	Os01g0701500	cytochrome P450, putative, expressed
LOC_Os02g02000	Os02g0110200	cytochrome P450, putative, expressed
LOC_Os02g57290	Os02g0817900	cytochrome P450, putative, expressed
LOC_Os03g55240	Os03g0760100,Os03g0760200	cytochrome P450, putative, expressed
LOC_Os05g30890	Os05g0372300	cytochrome P450, putative, expressed
LOC_Os06g22020	Os06g0325900	cytochrome P450, putative, expressed
LOC_Os06g37330	Os06g0569900	cytochrome P450, putative, expressed
LOC_Os06g37364	Os06g0570100	cytochrome P450, putative, expressed
LOC_Os06g41070	Os06g0613600	cytochrome P450, putative, expressed
LOC_Os06g43440	NULL	cytochrome P450, putative, expressed
LOC_Os09g26980	Os09g0441700	cytochrome P450, putative, expressed
LOC_Os11g05380	Os11g0151400	cytochrome P450, putative, expressed
LOC_Os12g05440	Os12g0150200	cytochrome P450, putative, expressed
LOC_Os12g25660	Os12g0443000	cytochrome P450, putative, expressed
LOC_Os12g39300	NULL	cytochrome P450, putative, expressed
LOC_Os12g39310	Os12g0582700	cytochrome P450, putative, expressed
LOC_Os03g24430	Os03g0358800	cytokinin-O-glucosyltransferase 3, putative, expressed
LOC_Os08g31280	Os08g0404900	DC1, putative, expressed
LOC_Os08g04540	Os08g0140300	decarboxylase, putative, expressed
LOC_Os02g45450	Os02g0677300	dehydration-responsive element-binding protein, putative, expressed
LOC_Os01g50700	Os01g0702450,Os01g0702500	dehydrin family protein, expressed
LOC_Os04g15920	Os04g0229100	dehydrogenase, putative, expressed
LOC_Os04g30420	Os04g0372700	dehydrogenase, putative, expressed
LOC_Os11g40690	Os11g0622800	dehydrogenase, putative, expressed
LOC_Os07g01680	NULL	dirigent, putative, expressed
LOC_Os10g18820	Os10g0334500	dirigent, putative, expressed
LOC_Os10g18870	Os10g0335000	dirigent, putative, expressed
LOC_Os12g29280	Os12g0477000	disease resistance protein RGA3, putative, expressed
LOC_Os11g12040	Os11g0227700	disease resistance protein RPM1, putative, expressed
LOC_Os11g12320	NULL	disease resistance protein RPM1, putative, expressed
LOC_Os11g12340	Os11g0229500	disease resistance protein RPM1, putative, expressed
LOC_Os04g51172	Os04g0600500	Disease resistance/zinc finger/chromosome condensation-like region protein, putative, expressed
LOC_Os04g51796	Os04g0607150	DNA repair ATPase-related, putative, expressed
LOC_Os04g16830	NULL	DNA-directed RNA polymerase subunit beta, putative, expressed
LOC_Os03g19200	Os03g0304500	DNAJ heat shock N-terminal domain-containing protein, putative, expressed
LOC_Os02g51730	Os02g0753500	dnaJ homolog subfamily C member 7, putative, expressed
LOC_Os01g53710	Os01g0739200	dual specificity protein phosphatase, putative, expressed
LOC_Os06g11150	Os06g0215100	DUF1645 domain containing protein, putative, expressed
LOC_Os01g46390	Os01g0652700	DUF538 domain containing protein, putative, expressed
LOC_Os05g49790	Os05g0573600	DUF538 domain containing protein, putative, expressed
LOC_Os07g02900	Os07g0120300	DUF538 domain containing protein, putative, expressed
LOC_Os11g38210	Os11g0594700	DUF538 domain containing protein, putative, expressed
LOC_Os03g08520	Os03g0183500	DUF581 domain containing protein, expressed
LOC_Os04g49650	Os04g0585900	DUF581 domain containing protein, expressed
LOC_Os05g20030	Os05g0280000	DUF617 domain containing protein, expressed
LOC_Os01g53160	Os01g0732300	DUF623 domain containing protein, expressed
LOC_Os09g30490	Os09g0482800	EF hand family protein, expressed
LOC_Os01g57470	Os01g0783700	EF hand family protein, putative, expressed
LOC_Os06g11030	NULL	EF hand family protein, putative, expressed
LOC_Os04g57350	Os04g0669300	EH domain-containing protein 1, putative, expressed
LOC_Os01g16920	Os01g0276300	embryonic protein DC-8, putative, expressed
LOC_Os02g50490	Os02g0738600	endoglucanase, putative, expressed
LOC_Os04g41970	Os04g0497200	endoglucanase, putative, expressed
LOC_Os06g13830	Os06g0247900	endoglucanase, putative, expressed
LOC_Os09g23084	Os09g0394300	endoglucanase, putative, expressed
LOC_Os01g08780	Os01g0183300	endonuclease/exonuclease/phosphatase family domain containing protein, expressed
LOC_Os01g51890	Os01g0716800	endonuclease/exonuclease/phosphatase family domain containing protein, expressed
LOC_Os09g20820	Os09g0375000	enolase, putative, expressed
LOC_Os08g23810	Os08g0327400	enoyl-acyl-carrier-protein reductase NADH, chloroplast precursor, expressed
LOC_Os02g17780	Os02g0278700	ent-kaurene synthase, chloroplast precursor, putative, expressed
LOC_Os04g52230	Os04g0611800	ent-kaurene synthase, chloroplast precursor, putative, expressed
LOC_Os10g23160	NULL	ent-kaurenoic acid oxidase 1, putative, expressed
LOC_Os10g35500	Os10g0498100	epoxide hydrolase, putative, expressed
LOC_Os04g41570	Os04g0493100	ethylene-responsive protein related, putative, expressed
LOC_Os11g06770	Os11g0168500	ethylene-responsive transcription factor ERF110, putative, expressed
LOC_Os02g43790	Os02g0654700	ethylene-responsive transcription factor, putative, expressed
LOC_Os05g43550	Os05g0511050	Eukaryotic aspartyl protease domain containing protein, expressed
LOC_Os06g50390	Os06g0717900	eukaryotic aspartyl protease domain containing protein, expressed
LOC_Os01g17330	Os01g0280500	eukaryotic translation initiation factor 6, putative, expressed
LOC_Os11g01050	Os11g0100800	exo70 exocyst complex subunit domain containing protein, expressed
LOC_Os12g01040	Os12g0100700	exo70 exocyst complex subunit domain containing protein, expressed
LOC_Os06g08460	Os06g0183600	exo70 exocyst complex subunit, putative, expressed
LOC_Os01g01180	Os01g0101900	expressed protein
LOC_Os01g03080	Os01g0121000	expressed protein
LOC_Os01g05710	Os01g0150400	expressed protein
LOC_Os01g09770	Os01g0194000	expressed protein
LOC_Os01g10740	Os01g0204600	expressed protein
LOC_Os01g15060	Os01g0254400	expressed protein
LOC_Os01g31850	Os01g0503300	expressed protein
LOC_Os01g32460	Os01g0508500	expressed protein
LOC_Os01g40940	NULL	expressed protein
LOC_Os01g45720	Os01g0644900	expressed protein
LOC_Os01g47570	Os01g0665900	expressed protein
LOC_Os01g48660	Os01g0678400	expressed protein
LOC_Os01g50350	Os01g0698800	expressed protein
LOC_Os01g57020	Os01g0778100	expressed protein
LOC_Os01g57030	NULL	expressed protein
LOC_Os01g57240	Os01g0780800	expressed protein
LOC_Os01g60420	Os01g0819700	expressed protein
LOC_Os01g66900	Os01g0893700	expressed protein
LOC_Os01g70240	Os01g0927300	expressed protein
LOC_Os01g72360	Os01g0952900	expressed protein
LOC_Os01g72710	Os01g0957200	expressed protein
LOC_Os02g01930	Os02g0109200	expressed protein
LOC_Os02g03430	Os02g0126600	expressed protein
LOC_Os02g04960	Os02g0142400	expressed protein
LOC_Os02g12080	Os02g0212400	expressed protein
LOC_Os02g23826	Os02g0433900	expressed protein
LOC_Os02g48190	Os02g0712500	expressed protein
LOC_Os02g50110	Os02g0733900	expressed protein
LOC_Os02g50374	Os02g0736900	expressed protein
LOC_Os02g53810	Os02g0778500	expressed protein
LOC_Os02g57350	Os02g0818900	expressed protein
LOC_Os03g02660	Os03g0118100	expressed protein
LOC_Os03g17670	Os03g0285200	expressed protein
LOC_Os03g24100	Os03g0356526	expressed protein
LOC_Os03g43010	Os03g0628800	expressed protein
LOC_Os03g55770	Os03g0766600	expressed protein
LOC_Os03g62330	Os03g0839800	expressed protein
LOC_Os04g02580	Os04g0116200	expressed protein
LOC_Os04g03164	Os04g0121800	expressed protein
LOC_Os04g03920	Os04g0128700	expressed protein
LOC_Os04g05770	Os04g0143200	expressed protein
LOC_Os04g07110	Os04g0154800	expressed protein
LOC_Os04g07260	Os04g0156050,Os04g0156100	expressed protein
LOC_Os04g28860	Os04g0357850	expressed protein
LOC_Os04g35630	Os04g0436600	expressed protein
LOC_Os04g37700	Os04g0450000	expressed protein
LOC_Os04g38230	Os04g0454300	expressed protein
LOC_Os04g41000	Os04g0487000	expressed protein
LOC_Os04g41500	Os04g0492400	expressed protein
LOC_Os04g42770	Os04g0506900	expressed protein
LOC_Os04g45510	Os04g0538300	expressed protein
LOC_Os04g46330	Os04g0548500	expressed protein
LOC_Os04g47700	Os04g0564700	expressed protein
LOC_Os04g51130	Os04g0600000	expressed protein
LOC_Os04g52750	Os04g0618400	expressed protein
LOC_Os04g54610	Os04g0639000	expressed protein
LOC_Os05g01100	Os05g0101300	expressed protein
LOC_Os05g04000	Os05g0130600	expressed protein
LOC_Os05g05030	Os05g0142100	expressed protein
LOC_Os05g08620	Os05g0179100	expressed protein
LOC_Os05g15720	Os05g0246600	expressed protein
LOC_Os05g19000	Os05g0272200	expressed protein
LOC_Os05g25040	Os05g0314700	expressed protein
LOC_Os05g30500	Os05g0368000	expressed protein
LOC_Os05g35960	Os05g0435300	expressed protein
LOC_Os05g38940	Os05g0465000	expressed protein
LOC_Os05g47680	Os05g0550100	expressed protein
LOC_Os06g01790	Os06g0107100	expressed protein
LOC_Os06g05430	Os06g0147000	expressed protein
LOC_Os06g10210	Os06g0203600	expressed protein
LOC_Os06g10610	Os06g0208200	expressed protein
LOC_Os06g34970	NULL	expressed protein
LOC_Os06g37020	Os06g0566500	expressed protein
LOC_Os06g37700	Os06g0575100	expressed protein
LOC_Os06g38970	Os06g0589600	expressed protein
LOC_Os06g40500	Os06g0607100	expressed protein
LOC_Os06g43780	Os06g0645600	expressed protein
LOC_Os06g47120	Os06g0685200	expressed protein
LOC_Os07g14910	Os07g0253000	expressed protein
LOC_Os07g31010	Os07g0492500	expressed protein
LOC_Os07g34690	Os07g0531200	expressed protein
LOC_Os07g35960	Os07g0543500	expressed protein
LOC_Os07g38050	Os07g0567900	expressed protein
LOC_Os07g38840	Os07g0575900	expressed protein
LOC_Os07g45510	Os07g0649500	expressed protein
LOC_Os07g47950	Os07g0676400	expressed protein
LOC_Os08g03600	Os08g0130000	expressed protein
LOC_Os08g07660	Os08g0173300	expressed protein
LOC_Os08g29510	Os08g0383800	expressed protein
LOC_Os08g31850	Os08g0412700	expressed protein
LOC_Os08g31950	Os08g0414500	expressed protein
LOC_Os08g36820	Os08g0472400	expressed protein
LOC_Os08g42990	Os08g0543000	expressed protein
LOC_Os09g13920	Os09g0309500	expressed protein
LOC_Os09g17146	Os09g0341500	expressed protein
LOC_Os09g26840	Os09g0439800	expressed protein
LOC_Os09g27160	Os09g0443700,Os09g0443800	expressed protein
LOC_Os09g33640	Os09g0511200	expressed protein
LOC_Os09g37080	Os09g0542900	expressed protein
LOC_Os10g31250	Os10g0450100	expressed protein
LOC_Os10g36360	Os10g0507700	expressed protein
LOC_Os10g39660	Os10g0542700	expressed protein
LOC_Os10g41420	Os10g0563800	expressed protein
LOC_Os10g42400	Os10g0574500	expressed protein
LOC_Os11g02290	Os11g0114300	expressed protein
LOC_Os11g34080	Os11g0543100	expressed protein
LOC_Os11g35080	Os11g0552500	expressed protein
LOC_Os11g39010	Os11g0603100	expressed protein
LOC_Os11g45210	Os11g0677200	expressed protein
LOC_Os12g01410	Os12g0105000	expressed protein
LOC_Os12g02020	Os12g0111400	expressed protein
LOC_Os12g07030	Os12g0168100	expressed protein
LOC_Os12g11990	NULL	expressed protein
LOC_Os12g39790	NULL	expressed protein
LOC_Os12g43580	Os12g0631600	expressed protein
LOC_Os08g04630	Os08g0141400	external NADH-ubiquinone oxidoreductase 1, mitochondrial precursor, putative, expressed
LOC_Os05g50910	Os05g0586400	extra-large G-protein-related, putative, expressed
LOC_Os02g03210	Os02g0124599,Os02g0124600	FAD-binding and arabino-lactone oxidase domains containing protein, putative, expressed
LOC_Os03g57490	Os03g0788700	fasciclin domain containing protein, expressed
LOC_Os07g06680	Os07g0160600	fasciclin domain containing protein, expressed
LOC_Os01g62380	Os01g0841100	fasciclin-like arabinogalactan protein, putative, expressed
LOC_Os03g08410	Os03g0182000	flavin-containing monooxygenase family protein, putative, expressed
LOC_Os10g39140	Os10g0536400	flavonol synthase/flavanone 3-hydroxylase, putative, expressed
LOC_Os10g40900	Os10g0558400	flavonol synthase/flavanone 3-hydroxylase, putative, expressed
LOC_Os01g02880	Os01g0118000	fructose-bisphospate aldolase isozyme, putative, expressed
LOC_Os03g58900	Os03g0803600	galactosyltransferase family protein, putative, expressed
LOC_Os02g15230	Os02g0250400	GDSL-like lipase/acylhydrolase, putative, expressed
LOC_Os02g44850	Os02g0668900	GDSL-like lipase/acylhydrolase, putative, expressed
LOC_Os04g47390	Os04g0561800	GDSL-like lipase/acylhydrolase, putative, expressed
LOC_Os10g25420	Os10g0394000	GDSL-like lipase/acylhydrolase, putative, expressed
LOC_Os11g48070	Os11g0708400	GDSL-like lipase/acylhydrolase, putative, expressed
LOC_Os01g66100	Os01g0883800	gibberellin 20 oxidase 2, putative, expressed
LOC_Os04g55070	Os04g0643500	gibberellin 20 oxidase 2, putative, expressed
LOC_Os05g11810	Os05g0208500,Os05g0208550	gibberellin 2-beta-dioxygenase 1, putative, expressed
LOC_Os02g41954	Os02g0630300	gibberellin 2-beta-dioxygenase 7, putative, expressed
LOC_Os02g35940	Os02g0567800	gibberellin receptor GID1L2, putative, expressed
LOC_Os07g06880	Os07g0162900	gibberellin receptor GID1L2, putative, expressed
LOC_Os03g50280	Os03g0710700	GLTP domain containing protein, putative, expressed
LOC_Os03g57880	Os03g0792800	glucan endo-1,3-beta-glucosidase precursor, putative, expressed
LOC_Os04g46970	Os04g0556400	glucosyltransferase, putative, expressed
LOC_Os03g13300	Os03g0236200	glutamate decarboxylase, putative, expressed
LOC_Os03g50490	Os03g0712800	glutamine synthetase, catalytic domain containing protein, expressed
LOC_Os10g34170	Os10g0482900	glutaredoxin domain containing protein, putative, expressed
LOC_Os02g51370	Os02g0748800	glutaredoxin, putative, expressed
LOC_Os06g23780	Os06g0346300	glutaryl-CoA dehydrogenase, mitochondrial precursor, putative, expressed
LOC_Os02g44500	Os02g0664000	glutathione peroxidase, putative, expressed
LOC_Os10g38340	Os10g0527400	glutathione S-transferase GSTU6, putative, expressed
LOC_Os10g38360	Os10g0527800	glutathione S-transferase, putative, expressed
LOC_Os09g17000	Os09g0339800	glycerophosphoryl diester phosphodiesterase family protein, putative, expressed
LOC_Os04g56010	Os04g0654000	glycine-rich cell wall structural protein 1 precursor, putative, expressed
LOC_Os09g25720	Os09g0425500	glycine-rich cell wall structural protein 2 precursor, putative, expressed
LOC_Os03g14010	Os03g0243700	glycosyl hydrolase family 10 protein, putative, expressed
LOC_Os07g19040	NULL	glycosyl hydrolase, putative, expressed
LOC_Os02g17900	Os02g0280250,Os02g0280300	glycosyl hydrolases family 16, putative, expressed
LOC_Os02g46910	Os02g0696500	glycosyl hydrolases family 16, putative, expressed
LOC_Os04g51460	Os04g0604300	glycosyl hydrolases family 16, putative, expressed
LOC_Os06g48160	Os06g0696400	glycosyl hydrolases family 16, putative, expressed
LOC_Os01g51570	Os01g0713200	glycosyl hydrolases family 17, putative, expressed
LOC_Os01g71820	Os01g0946600	glycosyl hydrolases family 17, putative, expressed
LOC_Os01g71830	Os01g0946700	glycosyl hydrolases family 17, putative, expressed
LOC_Os02g33110	Os02g0534400	glycosyl hydrolases, putative, expressed
LOC_Os02g50600	Os02g0739400	glycosyl transferase 8 domain containing protein, putative, expressed
LOC_Os07g45260	Os07g0646800	glycosyl transferase 8 domain containing protein, putative, expressed
LOC_Os08g38740	Os08g0496200	glycosyl transferase 8 domain containing protein, putative, expressed
LOC_Os10g40640	Os10g0555100	glycosyl transferase 8 domain containing protein, putative, expressed
LOC_Os02g38140	Os02g0594900	glycosyl transferase family 17 protein, putative, expressed
LOC_Os03g17850	Os03g0287800	glycosyltransferase family 43 protein, putative, expressed
LOC_Os04g55670	Os04g0650300,Os04g0650366	glycosyltransferase family 43 protein, putative, expressed
LOC_Os03g19310	Os03g0305800	glycosyltransferase, putative, expressed
LOC_Os02g48980	Os02g0721700	GPI-anchored protein, putative, expressed
LOC_Os03g08860	Os03g0187600	GRAM domain containing protein, expressed
LOC_Os09g29120	Os09g0466300	GRAM domain containing protein, expressed
LOC_Os12g29400	Os12g0478200	GRAM domain containing protein, expressed
LOC_Os01g63230	Os01g0851100	growth regulator related protein, putative, expressed
LOC_Os07g31720	Os07g0500300	GTPase activating protein, putative, expressed
LOC_Os12g03370	Os12g0127200	harpin-induced protein 1 domain containing protein, expressed
LOC_Os04g39370	NULL	heavy metal associated domain containing protein, expressed
LOC_Os04g17100	Os04g0244800	heavy metal-associated domain containing protein, expressed
LOC_Os09g09830	Os09g0271100	heavy-metal-associated domain-containing protein, putative, expressed
LOC_Os01g39330	Os01g0575200	helix-loop-helix DNA-binding domain containing protein, expressed
LOC_Os01g50940	Os01g0705700	helix-loop-helix DNA-binding domain containing protein, expressed
LOC_Os01g56690	Os01g0773800	helix-loop-helix DNA-binding domain containing protein, expressed
LOC_Os03g12760	Os03g0229100	helix-loop-helix DNA-binding domain containing protein, expressed
LOC_Os03g53020	Os03g0741100	helix-loop-helix DNA-binding domain containing protein, expressed
LOC_Os06g06900	Os06g0164400	helix-loop-helix DNA-binding domain containing protein, expressed
LOC_Os03g08930	Os03g0188400	helix-loop-helix DNA-binding protein, putative, expressed
LOC_Os06g08090	Os06g0179000	heparanase-like protein precursor, putative, expressed
LOC_Os04g45280	Os04g0535400	histidine triad family protein, putative, expressed
LOC_Os08g07740	Os08g0174500	histone-like transcription factor and archaeal histone, putative, expressed
LOC_Os03g03164	Os03g0123500	homeobox protein knotted-1, putative, expressed
LOC_Os03g12110	Os03g0221200	homocysteine S-methyltransferase protein, putative, expressed
LOC_Os02g32590	Os02g0527300	HSF-type DNA-binding domain containing protein, expressed
LOC_Os01g15130	Os01g0255100	hydrolase, alpha/beta fold family domain containing protein, expressed
LOC_Os02g19650	Os02g0299300	hydrolase, alpha/beta fold family domain containing protein, expressed
LOC_Os05g51240	Os05g0590300	hydrolase, alpha/beta fold family domain containing protein, expressed
LOC_Os03g02514	Os03g0116300,Os03g0116316	hydrolase, alpha/beta fold family protein, putative, expressed
LOC_Os10g37710	Os10g0521400	hydrolase, alpha/beta fold family protein, putative, expressed
LOC_Os11g32750	Os11g0531700	hydrolase, NUDIX family, domain containing protein, expressed
LOC_Os09g34960	Os09g0521400	hydroxymethylglutaryl-CoA synthase, putative, expressed
LOC_Os02g12230	NULL	hypothetical protein
LOC_Os03g52990	NULL	hypothetical protein
LOC_Os11g44200	Os11g0663500	hypothetical protein
LOC_Os12g11840	Os12g0219900	hypothetical protein
LOC_Os09g23570	Os09g0400500	inactive receptor kinase At2g26730 precursor, putative, expressed
LOC_Os07g30369	NULL	indole-3-acetate beta-glucosyltransferase, putative, expressed
LOC_Os01g70310	Os01g0928000	inducer of CBF expression 2, putative, expressed
LOC_Os05g01920	NULL	inhibitor I family protein, putative, expressed
LOC_Os08g34249	NULL	inhibitor I family protein, putative, expressed
LOC_Os08g34258	Os08g0441300	inhibitor I family protein, putative, expressed
LOC_Os11g17790	Os11g0279750	inhibitor I family protein, putative, expressed
LOC_Os12g36220	Os12g0548501	inhibitor I family protein, putative, expressed
LOC_Os01g46860	Os01g0657100	inorganic phosphate transporter, putative, expressed
LOC_Os04g10800	Os04g0186800	inorganic phosphate transporter, putative, expressed
LOC_Os10g30790	Os10g0444700	inorganic phosphate transporter, putative, expressed
LOC_Os02g26720	Os02g0466400	Inositol 1, 3, 4-trisphosphate 5/6-kinase, putative, expressed
LOC_Os12g33300	Os12g0518200	integral membrane protein DUF6 containing protein, expressed
LOC_Os04g45520	Os04g0538400	integral membrane protein, putative, expressed
LOC_Os06g02520	Os06g0115600	interacting protein of DMI3, putative, expressed
LOC_Os10g42690	Os10g0577600	jmjC domain containing protein, expressed
LOC_Os03g56260	Os03g0773600	kinesin motor domain containing protein, putative, expressed
LOC_Os01g51620	Os01g0713800	KRR1 small subunit processome component, putative, expressed
LOC_Os11g47390	Os11g0696900	laccase precursor protein, putative, expressed
LOC_Os09g20090	Os09g0365900	L-ascorbate oxidase precursor, putative, expressed
LOC_Os05g51020	Os05g0587700	leaf senescence related protein, putative, expressed
LOC_Os08g03240	Os08g0125800	lectin-like receptor kinase 1, putative, expressed
LOC_Os03g15250	Os03g0258000	lectin-like receptor kinase, putative, expressed
LOC_Os06g14260	NULL	lectin-like receptor kinase, putative, expressed
LOC_Os07g03950	Os07g0131500	lectin-like receptor kinase, putative, expressed
LOC_Os04g26350	Os04g0330700	Leucine Rich Repeat family protein, expressed
LOC_Os04g02920	Os04g0119800	leucine-rich repeat family protein, putative, expressed
LOC_Os04g45170	Os04g0534166,Os04g0534200	leucine-rich repeat family protein, putative, expressed
LOC_Os09g28470	Os09g0458200,Os09g0458300	leucine-rich repeat family protein, putative, expressed
LOC_Os01g13690	Os01g0238500	ligA, putative, expressed
LOC_Os01g43140	Os01g0618700	lipase, putative, expressed
LOC_Os06g10850	Os06g0210900	lipase, putative, expressed
LOC_Os11g19340	Os11g0299300	lipase, putative, expressed
LOC_Os04g37430	Os04g0447100	lipoxygenase protein, putative, expressed
LOC_Os03g49380	Os03g0700700	lipoxygenase, putative, expressed
LOC_Os06g38120	NULL	low-affinity cation transporter, putative, expressed
LOC_Os04g46820	Os04g0554600	LTPL121 - Protease inhibitor/seed storage/LTP family protein precursor, putative, expressed
LOC_Os01g70820	Os01g0934350,Os01g0934400	lumenal PsbP, putative, expressed
LOC_Os03g13080	Os03g0233300	LYK, putative, expressed
LOC_Os02g09960	Os02g0193000	LYK8, putative, expressed
LOC_Os01g57400	Os01g0783000	lysM domain containing protein, putative
LOC_Os09g26710	Os09g0438500	major ampullate spidroin 2, putative, expressed
LOC_Os01g03710	Os01g0127900	mannose-6-phosphate isomerase, putative, expressed
LOC_Os02g45380	Os02g0676400	MATE domain containing protein, expressed
LOC_Os07g31884	Os07g0502200	MATE efflux family protein, putative, expressed
LOC_Os12g03260	Os12g0126000	MATE efflux family protein, putative, expressed
LOC_Os05g47500	Os05g0548500	MDR-like ABC transporter, putative, expressed
LOC_Os03g09900	Os03g0194900	membrane protein, putative, expressed
LOC_Os03g51650	Os03g0726500	membrane protein, putative, expressed
LOC_Os08g41280	Os08g0524200	membrane protein, putative, expressed
LOC_Os03g38970	Os03g0586700	metal ion binding protein, putative, expressed
LOC_Os01g47690	Os01g0667200	metallo-beta-lactamase family protein, putative, expressed
LOC_Os03g17870	Os03g0288000	metallothionein, putative, expressed
LOC_Os01g20206	Os01g0307686	methyltransferase, putative, expressed
LOC_Os02g03400	Os02g0126300	microtubule associated protein, putative, expressed
LOC_Os08g37370	Os08g0478700	mitochondrial carrier protein, putative, expressed
LOC_Os05g51130	Os05g0588900	mitochondrial chaperone BCS1, putative, expressed
LOC_Os02g35490	Os02g0562600	MLO domain containing protein, putative, expressed
LOC_Os05g42130	Os05g0500600	MONOCULM 1, putative, expressed
LOC_Os12g01030	Os12g0100500	monoglyceride lipase, putative, expressed
LOC_Os03g29570	Os03g0409400	mps one binder kinase activator-like 1A, putative, expressed
LOC_Os02g13270	Os02g0226000	Mpv17 / PMP22 family domain containing protein, expressed
LOC_Os08g42590	Os08g0538600	mtN19, putative, expressed
LOC_Os10g28400	Os10g0419900	MTN26L4 - MtN26 family protein precursor, expressed
LOC_Os01g49160	Os01g0685400	MYB family transcription factor, putative, expressed
LOC_Os01g64360	Os01g0863300	MYB family transcription factor, putative, expressed
LOC_Os02g47190	Os02g0700300	MYB family transcription factor, putative, expressed
LOC_Os05g37060	Os05g0442400	MYB family transcription factor, putative, expressed
LOC_Os08g33150	Os08g0428200	MYB family transcription factor, putative, expressed
LOC_Os09g01960	Os09g0106700	MYB family transcription factor, putative, expressed
LOC_Os10g30719	Os10g0444100	MYB family transcription factor, putative, expressed
LOC_Os05g07010	Os05g0162800	myb-like DNA-binding domain containing protein, expressed
LOC_Os10g33810	Os10g0478300	myb-related protein Myb4, putative, expressed
LOC_Os07g12340	Os07g0225300	NAC domain-containing protein 67, putative, expressed
LOC_Os03g16890	Os03g0276900	N-acetylglucosaminyltransferase, putative, expressed
LOC_Os05g29990	Os05g0363200	NAD dependent epimerase/dehydratase family domain containing protein, expressed
LOC_Os03g29150	Os03g0404800	NAD dependent epimerase/dehydratase family protein, putative, expressed
LOC_Os03g32170	Os03g0436400	NAD dependent epimerase/dehydratase family protein, putative, expressed
LOC_Os05g51670	Os05g0595100	NAD dependent epimerase/dehydratase family protein, putative, expressed
LOC_Os07g37730	Os07g0564500	NADH-ubiquinone oxidoreductase, mitochondrial precursor, putative, expressed
LOC_Os05g09440	Os05g0186300	NADP-dependent malic enzyme, chloroplast precursor, putative, expressed
LOC_Os06g40070	Os06g0602900	NADP-dependent oxidoreductase, putative, expressed
LOC_Os04g43440	Os04g0514600	NB-ARC/LRR disease resistance protein, putative, expressed
LOC_Os11g12300	Os11g0229300	NBS-LRR disease resistance protein, putative, expressed
LOC_Os12g10340	Os12g0204800	NBS-LRR type resistance protein, putative, expressed
LOC_Os03g54870	Os03g0755800	NLI interacting factor-like phosphatase, putative, expressed
LOC_Os12g21710	Os12g0405200	nnrU, putative, expressed
LOC_Os04g38720	Os04g0460600	no apical meristem protein, putative, expressed
LOC_Os04g39180	Os04g0465900	nodulation receptor kinase precursor, putative, expressed
LOC_Os03g15680	Os03g0263300	nodulation-signaling pathway 2 protein, putative, expressed
LOC_Os01g42090	Os01g0605700	nodulin MtN3 family protein, putative, expressed
LOC_Os03g58580	Os03g0800000	nodulin, putative, expressed
LOC_Os11g12260	Os11g0228800	non-TIR-NBS-LRR type resistance protein, putative, expressed
LOC_Os03g60880	Os03g0823800	nucleobase-ascorbate transporter, putative, expressed
LOC_Os01g58640	Os01g0800500	nucleotide pyrophosphatase/phosphodiesterase, putative, expressed
LOC_Os07g48170	Os07g0679400	nucleotidyltransferase, putative, expressed
LOC_Os06g16960	Os06g0281300	O-methyltransferase, putative, expressed
LOC_Os02g33149	Os02g0535000	OR, putative, expressed
LOC_Os07g37510	Os07g0562300	organic cation transporter-related, putative, expressed
LOC_Os01g32364	Os01g0508000	Os1bglu1 - beta-mannosidase/glucosidase homologue, expressed
LOC_Os03g20370	Os03g0319300	OsCam1-1 - Calmodulin, expressed
LOC_Os05g24780	Os05g0312600	OsCML21 - Calmodulin-related calcium sensor protein, expressed
LOC_Os04g41540	Os04g0492800	OsCML22 - Calmodulin-related calcium sensor protein, expressed
LOC_Os12g41110	Os12g0603800	OsCML5 - Calmodulin-related calcium sensor protein, expressed
LOC_Os10g37570	Os10g0520100	OsFBDUF49 - F-box and DUF domain containing protein, expressed
LOC_Os02g51350	Os02g0748300	OsFBK10 - F-box domain and kelch repeat containing protein, expressed
LOC_Os01g41530	Os01g0598400	OsFBL2 - F-box domain and LRR containing protein, expressed
LOC_Os12g33230	Os12g0517100	OsFBL60 - F-box domain and LRR containing protein, expressed
LOC_Os09g39190	Os09g0565300,Os09g0565350	OsFBO22 - F-box and other domain containing protein, expressed
LOC_Os07g37400	Os07g0561300	OsFBX257 - F-box domain containing protein, expressed
LOC_Os01g59180	Os01g0806101,Os01g0806200	OsFBX27 - F-box domain containing protein, expressed
LOC_Os09g15560	Os09g0324400	OsFBX314 - F-box domain containing protein, expressed
LOC_Os01g62500	Os01g0842600	OsFtsH3 FtsH protease, homologue of AtFtsH3/10, expressed
LOC_Os11g08340	Os11g0186500	OsGH3.12 - Probable indole-3-acetic acid-amido synthetase, expressed
LOC_Os07g40290	Os07g0592600	OsGH3.8 - Probable indole-3-acetic acid-amido synthetase, expressed
LOC_Os04g48130	Os04g0569300	OsRhmbd11 - Putative Rhomboid homologue, expressed
LOC_Os10g37760	Os10g0521900	OsRhmbd17 - Putative Rhomboid homologue, expressed
LOC_Os11g47840	Os11g0704800	OsRhmbd18 - Putative Rhomboid homologue, expressed
LOC_Os03g02530	Os03g0116400	OsRhmbd7 - Putative Rhomboid homologue, expressed
LOC_Os08g35110	Os08g0452500	OsSAUR33 - Auxin-responsive SAUR gene family member, expressed
LOC_Os05g50570	Os05g0582500	OsSCP29 - Putative Serine Carboxypeptidase homologue, expressed
LOC_Os05g50600	Os05g0582800	OsSCP31 - Putative Serine Carboxypeptidase homologue, expressed
LOC_Os07g46350	Os07g0656900	OsSCP40 - Putative Serine Carboxypeptidase homologue, expressed
LOC_Os09g28830	Os09g0462875,Os09g0462901	OsSCP42 - Putative Serine Carboxypeptidase homologue, expressed
LOC_Os10g39560	Os10g0541600	OsSCP47 - Putative Serine Carboxypeptidase homologue, expressed
LOC_Os01g52750	Os01g0727800,Os01g0727840	OsSub3 - Putative Subtilisin homologue, expressed
LOC_Os04g03810	Os04g0127300	OsSub38 - Putative Subtilisin homologue, expressed
LOC_Os04g47160	Os04g0559000	OsSub44 - Putative Subtilisin homologue, expressed
LOC_Os01g17160	Os01g0278950,Os01g0279000	OsSubt1 - Putative Subtilisin homologue, expressed
LOC_Os01g49529	Os01g0689900	OsWAK10d - OsWAK receptor-like cytoplasmic kinase OsWAK-RLCK, expressed
LOC_Os11g35120	Os11g0553500	OsWAK116 - OsWAK receptor-like cytoplasmic kinase OsWAK-RLCK, expressed
LOC_Os12g29430	Os12g0478400	OsWAK125 - OsWAK receptor-like protein OsWAK-RLP, expressed
LOC_Os02g56370	Os02g0807800	OsWAK20 - OsWAK receptor-like protein kinase, expressed
LOC_Os02g56380	Os02g0807900	OsWAK21 - OsWAK receptor-like cytoplasmic kinase OsWAK-RLCK, expressed
LOC_Os08g39220	Os08g0501600	OsWAK75 - OsWAK receptor-like protein kinase, expressed
LOC_Os01g62870	Os01g0847700	oxidoreductase, aldo/keto reductase family protein, putative, expressed
LOC_Os12g43740	Os12g0633800	oxidoreductase, short chain dehydrogenase/reductase family, putative, expressed
LOC_Os02g53510	Os02g0775300	oxidoreductase/ transition metal ion binding protein, putative, expressed
LOC_Os03g49770	Os03g0704700	oxysterol-binding protein, putative, expressed
LOC_Os08g40590	Os08g0517700	oxysterol-binding protein, putative, expressed
LOC_Os08g28880	Os08g0376500,Os08g0376550	patatin, putative, expressed
LOC_Os11g39990	Os11g0614400	patatin, putative, expressed
LOC_Os03g58600	Os03g0800200	PAZ domain containing protein, putative, expressed
LOC_Os01g21630	Os01g0319000	pectinacetylesterase domain containing protein, expressed
LOC_Os04g51340	Os04g0602500	pectinacetylesterase domain containing protein, expressed
LOC_Os01g55610	Os01g0761500	peptide transporter PTR2, putative, expressed
LOC_Os05g33960	Os05g0410500	peptide transporter PTR2, putative, expressed
LOC_Os12g44100	Os12g0638200	peptide transporter PTR2, putative, expressed
LOC_Os01g10850	Os01g0205900	peroxidase precursor, putative, expressed
LOC_Os01g57730	Os01g0787000	peroxidase precursor, putative, expressed
LOC_Os03g02920	Os03g0121200	peroxidase precursor, putative, expressed
LOC_Os03g25360	NULL	peroxidase precursor, putative, expressed
LOC_Os04g01550	Os04g0105800,Os04g0105850	peroxidase precursor, putative, expressed
LOC_Os04g04750	Os04g0134800	peroxidase precursor, putative, expressed
LOC_Os06g35520	Os06g0547400	peroxidase precursor, putative, expressed
LOC_Os07g48020	Os07g0677200	peroxidase precursor, putative, expressed
LOC_Os12g02080	Os12g0112000	peroxidase precursor, putative, expressed
LOC_Os01g48420	Os01g0675100	peroxiredoxin, putative, expressed
LOC_Os02g41670	Os02g0626600	phenylalanine ammonia-lyase, putative, expressed
LOC_Os11g48110	Os11g0708900	phenylalanine ammonia-lyase, putative, expressed
LOC_Os09g28160	Os09g0454600	phosphate carrier protein, mitochondrial precursor, putative, expressed
LOC_Os01g41660	Os01g0600500	phosphoethanolamine/phosphocholine phosphatase, putative, expressed
LOC_Os02g51590	Os02g0751800	phosphoglycerate mutase, putative, expressed
LOC_Os03g30130	Os03g0415200	phospholipase C, putative, expressed
LOC_Os06g40170	Os06g0604200	phospholipase D, putative, expressed
LOC_Os06g40180	Os06g0604300	phospholipase D, putative, expressed
LOC_Os01g52530	Os01g0723600	phosphoribosyl transferase, putative, expressed
LOC_Os12g43130	Os12g0626400	phytoene synthase, chloroplast precursor, putative, expressed
LOC_Os08g27720	Os08g0364900	pirin, putative, expressed
LOC_Os06g46350	Os06g0677000	PLA IIIA/PLP7, putative, expressed
LOC_Os01g52560	Os01g0724500	Plant PDR ABC transporter associated domain containing protein, expressed
LOC_Os08g43120	Os08g0544400	Plant PDR ABC transporter associated domain containing protein, expressed
LOC_Os08g07040	Os08g0167400	plant protein of unknown function domain containing protein, expressed
LOC_Os02g48820	Os02g0720100	plastocyanin-like domain containing protein, putative, expressed
LOC_Os03g57740	Os03g0791366	plastocyanin-like domain containing protein, putative, expressed
LOC_Os08g04340	Os08g0137800	plastocyanin-like domain containing protein, putative, expressed
LOC_Os08g04350	Os08g0137900	plastocyanin-like domain containing protein, putative, expressed
LOC_Os08g04360	Os08g0138100	plastocyanin-like domain containing protein, putative, expressed
LOC_Os08g04370	Os08g0138200	plastocyanin-like domain containing protein, putative, expressed
LOC_Os05g39350	Os05g0470000	PMR5, putative, expressed
LOC_Os12g09739	Os12g0199100	pollen signalling protein with adenylyl cyclase activity, putative, expressed
LOC_Os01g09670	Os01g0192600	pollen-specific protein SF21, putative, expressed
LOC_Os02g10300	Os02g0196700	polygalacturonase, putative, expressed
LOC_Os05g34000	Os05g0410800	POT family protein, expressed
LOC_Os10g40360	Os10g0550900	proline oxidase, mitochondrial precursor, putative, expressed
LOC_Os06g38750	Os06g0587100	proline-rich family protein, putative, expressed
LOC_Os01g58194	Os01g0794400	protein disulfide isomerase, putative, expressed
LOC_Os04g47620	Os04g0563900	protein kinase APK1B, chloroplast precursor, putative, expressed
LOC_Os01g49580	Os01g0690600	Protein kinase domain containing protein, expressed
LOC_Os01g74200	Os01g0973500	protein kinase domain containing protein, expressed
LOC_Os02g20140	Os02g0304500	protein kinase domain containing protein, expressed
LOC_Os02g43290	Os02g0648100	protein kinase domain containing protein, expressed
LOC_Os04g45730	Os04g0540900	protein kinase domain containing protein, expressed
LOC_Os06g05830	Os06g0151700	protein kinase domain containing protein, expressed
LOC_Os01g43350	Os01g0621600	protein kinase family protein, putative, expressed
LOC_Os09g39620	Os09g0569800	protein kinase family protein, putative, expressed
LOC_Os06g44430	Os06g0654600	protein kinase, putative, expressed
LOC_Os07g38070	Os07g0568100	protein kinase, putative, expressed
LOC_Os11g44430	Os11g0666200	protein kinase, putative, expressed
LOC_Os12g05330	Os12g0148700	protein of unknown function containing protein, expressed
LOC_Os12g09640	Os12g0198200	protein phosphatase 2C, putative, expressed
LOC_Os03g08880	Os03g0187800	purine permease, putative, expressed
LOC_Os09g38510	Os09g0557500	purine permease, putative, expressed
LOC_Os06g04070	Os06g0131300,Os06g0131400	pyridoxal-dependent decarboxylase protein, putative, expressed
LOC_Os09g12650	Os09g0298100	pyrophosphate--fructose 6-phosphate 1-phosphotransferase subunit alpha, putative, expressed
LOC_Os01g62950	Os01g0848700	ras-related protein, putative, expressed
LOC_Os09g20970	Os09g0376600	receptor kinase, putative, expressed
LOC_Os08g28710	Os08g0374600,Os08g0374701	receptor protein kinase CRINKLY4 precursor, putative, expressed
LOC_Os08g14990	Os08g0248100	receptor-like protein kinase 2 precursor, putative, expressed
LOC_Os02g12910	NULL	receptor-like protein kinase 5 precursor, putative, expressed
LOC_Os02g11980	Os02g0211200	receptor-like protein kinase precursor, putative, expressed
LOC_Os06g38340	Os06g0581500	receptor-like protein kinase precursor, putative, expressed
LOC_Os06g38730	Os06g0587000	receptor-like protein kinase precursor, putative, expressed
LOC_Os08g14960	Os08g0247801	receptor-like protein kinase precursor, putative, expressed
LOC_Os06g41560	Os06g0620200	receptor-like protein kinase, putative, expressed
LOC_Os03g63270	Os03g0849800	regulatory protein, putative, expressed
LOC_Os02g42880	Os02g0642200	remorin C-terminal domain containing protein, putative, expressed
LOC_Os09g28300	Os09g0456100	remorin C-terminal domain containing protein, putative, expressed
LOC_Os05g45210	Os05g0528000	respiratory burst oxidase, putative, expressed
LOC_Os12g35610	Os12g0541300	respiratory burst oxidase, putative, expressed
LOC_Os06g35560	Os06g0548200	reticuline oxidase-like protein precursor, putative, expressed
LOC_Os11g25430	NULL	retrotransposon protein, putative, unclassified
LOC_Os01g54700	Os01g0750600	retrotransposon protein, putative, unclassified, expressed
LOC_Os02g50570	Os02g0739100	retrotransposon protein, putative, unclassified, expressed
LOC_Os12g15530	Os12g0257600	retrotransposon protein, putative, unclassified, expressed
LOC_Os12g30790	Os12g0491500	retrotransposon protein, putative, unclassified, expressed
LOC_Os02g35329	Os02g0559800	RING-H2 finger protein ATL3F, putative, expressed
LOC_Os02g46100	Os02g0686100	RING-H2 finger protein, putative, expressed
LOC_Os06g11730	Os06g0220600	RNA recognition motif containing protein, putative, expressed
LOC_Os09g39180	Os09g0565200	RNA recognition motif containing protein, putative, expressed
LOC_Os06g47830	Os06g0693300	RPA2C - Putative single-stranded DNA binding complex subunit 2, expressed
LOC_Os03g18490	Os03g0296200	RPGR, putative, expressed
LOC_Os01g50480	Os01g0700300	SAM dependent carboxyl methyltransferase, putative, expressed
LOC_Os06g20770	Os06g0313320	SAM dependent carboxyl methyltransferase, putative, expressed
LOC_Os11g47910	NULL	SCARECROW, putative, expressed
LOC_Os03g38600	Os03g0582300	secretory carrier-associated membrane protein, putative, expressed
LOC_Os05g47750	Os05g0550700	Ser/Thr protein kinase, putative, expressed
LOC_Os01g45460	Os01g0642000	serine esterase, putative, expressed
LOC_Os04g34420	NULL	serine/threonine-protein kinase receptor precursor, putative, expressed
LOC_Os01g47470	Os01g0664200	serine/threonine-protein kinase, putative, expressed
LOC_Os11g12410	Os11g0230400	serpin domain containing protein, putative, expressed
LOC_Os04g33240	Os04g0405300	sex determination protein tasselseed-2, putative, expressed
LOC_Os07g46910	Os07g0664200	sex determination protein tasselseed-2, putative, expressed
LOC_Os03g25750	Os03g0374400	SNARE associated Golgi protein, putative, expressed
LOC_Os05g02310	Os05g0114000	soluble inorganic pyrophosphatase, putative, expressed
LOC_Os05g36260	Os05g0438500	soluble inorganic pyrophosphatase, putative, expressed
LOC_Os02g28720	Os02g0488600	spotted leaf 11, putative, expressed
LOC_Os02g49950	Os02g0732200	spotted leaf 11, putative, expressed
LOC_Os01g50410	Os01g0699500	STE_MEKK_ste11_MAP3K.6 - STE kinases include homologs to sterile 7, sterile 11 and sterile 20 from yeast, expressed
LOC_Os02g21700	Os02g0322400	STE_MEKK_ste11_MAP3K.8 - STE kinases include homologs to sterile 7, sterile 11 and sterile 20 from yeast, expressed
LOC_Os02g35010	Os02g0555900	STE_MEKK_ste11_MAP3K.9 - STE kinases include homologs to sterile 7, sterile 11 and sterile 20 from yeast, expressed
LOC_Os07g39520	Os07g0584100	STE_PAK_Ste20_Slob_Wnk.5 - STE kinases include homologs to sterile 7, sterile 11 and sterile 20 from yeast, expressed
LOC_Os07g48490	Os07g0683900	stress responsive protein, putative, expressed
LOC_Os01g53790	Os01g0740400	stress-induced protein, putative, expressed
LOC_Os03g56220	Os03g0773000	stress-induced protein, putative, expressed
LOC_Os02g11890	Os02g0209900	syntaxin-related protein, putative, expressed
LOC_Os04g27540	Os04g0342800	terpene synthase, putative, expressed
LOC_Os08g07080	Os08g0167800	terpene synthase, putative, expressed
LOC_Os12g43380	Os12g0628600	thaumatin, putative, expressed
LOC_Os12g43430	NULL	thaumatin, putative, expressed
LOC_Os05g03620	Os05g0127300	TKL_IRAK_CR4L.4 - The CR4L subfamily has homology with Crinkly4, expressed
LOC_Os08g01830	Os08g0109800	TKL_IRAK_CR4L.6 - The CR4L subfamily has homology with Crinkly4, expressed
LOC_Os01g56330	Os01g0769700	TKL_IRAK_CrRLK1L-1.5 - The CrRLK1L-1 subfamily has homology to the CrRLK1L homolog, expressed
LOC_Os06g34960	Os06g0541600	TKL_IRAK_DUF26.1 - DUF26 kinases have homology to DUF26 containing loci, expressed
LOC_Os10g04720	Os10g0136400	TKL_IRAK_DUF26-la.5 - DUF26 kinases have homology to DUF26 containing loci, expressed
LOC_Os08g05830	Os08g0154300	transaldolase, putative, expressed
LOC_Os05g37660	Os05g0449200	transferase family protein, putative, expressed
LOC_Os08g01950	Os08g0111300	transferase family protein, putative, expressed
LOC_Os09g37180	Os09g0543900	transferase family protein, putative, expressed
LOC_Os08g40410	Os08g0515400	translation factor EF-1 alpha, putative, expressed
LOC_Os07g37320	Os07g0559700	transporter family protein, putative, expressed
LOC_Os03g17740	Os03g0286300	transporter, putative, expressed
LOC_Os01g04620	Os01g0138800	transposon protein, putative, unclassified, expressed
LOC_Os01g54270	Os01g0746400	transposon protein, putative, unclassified, expressed
LOC_Os01g67810	Os01g0905200	transposon protein, putative, unclassified, expressed
LOC_Os04g25100	Os04g0316800,Os04g0316850	transposon protein, putative, unclassified, expressed
LOC_Os04g51160	Os04g0600300	transposon protein, putative, unclassified, expressed
LOC_Os10g37120	Os10g0515400	transposon protein, putative, unclassified, expressed
LOC_Os10g37660	Os10g0521000	trehalase precursor, putative, expressed
LOC_Os02g43700	Os02g0653900	triacylglycerol lipase like protein, putative, expressed
LOC_Os08g04800	Os08g0143600	triacylglycerol lipase like protein, putative, expressed
LOC_Os01g62420	Os01g0841600	triosephosphate isomerase, cytosolic, putative, expressed
LOC_Os11g43200	Os11g0652900	tropinone reductase 2, putative, expressed
LOC_Os11g43360	Os11g0654400	tropinone reductase 2, putative, expressed
LOC_Os01g70525	Os01g0930900	tropinone reductase, putative, expressed
LOC_Os04g48700	Os04g0576300	TruB family pseudouridylate synthase, putative, expressed
LOC_Os03g44420	Os03g0646100	tubulin/FtsZ domain containing protein, putative, expressed
LOC_Os03g29410	Os03g0407900	tyrosine protein kinase domain containing protein, putative, expressed
LOC_Os10g40490	Os10g0552400	U-box domain containing protein, expressed
LOC_Os02g34410	Os02g0548700	U-box domain-containing protein, putative, expressed
LOC_Os06g13870	Os06g0248500	U-box protein CMPG1, putative, expressed
LOC_Os10g18510	Os10g0332000	UDP-glucoronosyl and UDP-glucosyl transferase domain containing protein, expressed
LOC_Os01g41430	Os01g0597800	UDP-glucoronosyl and UDP-glucosyl transferase, putative, expressed
LOC_Os09g35800	Os09g0526700	UDP-glucose 4-epimerase, putative, expressed
LOC_Os12g25690	Os12g0443500	UDP-glucose 6-dehydrogenase, putative, expressed
LOC_Os06g15590	Os06g0266266	uncharacterized Cys-rich domain containing protein, putative
LOC_Os03g26910	Os03g0386500	uncharacterized glycosyl hydrolase Rv2006/MT2062, putative, expressed
LOC_Os03g59430	Os03g0808900	uncharacterized glycosyltransferase, putative, expressed
LOC_Os03g58110	Os03g0795300	uncharacterized protein At4g06744 precursor, putative, expressed
LOC_Os05g08770	Os05g0180300	uncharacterized protein At4g06744 precursor, putative, expressed
LOC_Os07g07990	Os07g0176500	uncharacterized protein At4g06744 precursor, putative, expressed
LOC_Os03g52910	Os03g0739700	uncharacterized UPF0114 domain containing protein, expressed
LOC_Os02g47650	Os02g0705400	universal stress protein domain containing protein, putative, expressed
LOC_Os07g37454	Os07g0561800	urate anion exchanger, putative, expressed
LOC_Os07g39680	Os07g0585500	UV-induced protein uvi15, putative, expressed
LOC_Os05g30940	Os05g0372900	vacuolar calcium binding protein, putative, expressed
LOC_Os07g40320	Os07g0593332,Os07g0593400	vesicle transport protein GOT1B, putative, expressed
LOC_Os07g48710	Os07g0686600	VQ domain containing protein, putative, expressed
LOC_Os04g30110	Os04g0369600	wall-associated receptor kinase 3 precursor, putative, expressed
LOC_Os12g29434	NULL	wall-associated receptor kinase 3 precursor, putative, expressed
LOC_Os03g58570	Os03g0799900	WD domain, G-beta repeat domain containing protein, expressed
LOC_Os01g14440	Os01g0246700	WRKY1, expressed
LOC_Os01g60600	Os01g0821300	WRKY108, expressed
LOC_Os06g06360	Os06g0158100	WRKY113, expressed
LOC_Os01g60490	Os01g0820400	WRKY22, expressed
LOC_Os01g40430	Os01g0586800	WRKY27, expressed
LOC_Os04g39570	Os04g0471700	WRKY35, expressed
LOC_Os02g26430	Os02g0462800	WRKY42, expressed
LOC_Os05g25770	Os05g0322900	WRKY45, expressed
LOC_Os07g48260	Os07g0680400	WRKY47, expressed
LOC_Os05g40060	Os05g0478400	WRKY48, expressed
LOC_Os05g40080	Os05g0478800	WRKY54, expressed
LOC_Os08g29660	Os08g0386200	WRKY69, expressed
LOC_Os05g46020	Os05g0537100	WRKY7, expressed
LOC_Os05g39720	Os05g0474800	WRKY70, expressed
LOC_Os09g25060	Os09g0417600	WRKY76, expressed
LOC_Os05g50680	Os05g0583600	WRKY83, expressed
LOC_Os05g40070	Os05g0478700	WRKY84, expressed
LOC_Os05g33410	Os05g0403000	xylanase inhibitor, putative, expressed
LOC_Os03g05110	Os03g0144800	xyloglucan galactosyltransferase KATAMARI1, putative, expressed
LOC_Os01g56570	Os01g0772500	xylosyltransferase, putative, expressed
LOC_Os07g10490	Os07g0204900	zeta-carotene desaturase, chloroplast/chromoplast precursor, putative, expressed
LOC_Os03g08310	Os03g0180800	ZIM domain containing protein, putative, expressed
LOC_Os03g08330	Os03g0181100	ZIM domain containing protein, putative, expressed
LOC_Os03g28940	Os03g0402800	ZIM domain containing protein, putative, expressed
LOC_Os11g03910	Os11g0133800	zinc finger DHHC domain-containing protein, putative, expressed
LOC_Os04g49560	Os04g0585100	zinc finger family protein, putative, expressed
LOC_Os10g32760	NULL	zinc finger family protein, putative, expressed
LOC_Os01g53130	Os01g0731800	zinc finger, C3HC4 type domain containing protein, expressed
LOC_Os03g44636	Os03g0648600	zinc finger, C3HC4 type domain containing protein, expressed
LOC_Os05g01230	Os05g0102600	zinc finger, C3HC4 type domain containing protein, expressed
LOC_Os07g05830	Os07g0153000	zinc-finger protein, putative, expressed
LOC_Os01g63980	Os01g0859100	ZOS1-17 - C2H2 zinc finger protein, expressed
LOC_Os02g57550	NULL	ZOS2-18 - C2H2 zinc finger protein, expressed
LOC_Os03g13400	Os03g0237250	ZOS3-06 - C2H2 zinc finger protein, expressed
LOC_Os07g23450	Os07g0417400	ZOS7-04 - C2H2 zinc finger protein, expressed
LOC_Os07g40780	Os07g0598800	ZOS7-11 - C2H2 zinc finger protein, expressed
LOC_Os09g25430	Os09g0421700	ZOS9-07 - C2H2 zinc finger protein, expressed
