# Supplementary material for: PHOSPHATE STARVATION RESPONSE transcription factors enable arbuscular mycorrhiza symbiosis
Source: Nat Commun. 2022 Jan 25;13:477. doi: 10.1038/s41467-022-27976-8 (PMC8789775; doi:10.1038/s41467-022-27976-8)
Supplement: Supplementary file 8 — Supplementary Data 5 [file 41467_2022_27976_MOESM8_ESM.xlsx]

## Sheet: Description
Data S5: Clustering analysis for the combined unique list of DEGs (14333 DEGs) significantly regulated in AM vs Mock samples of phr2 under low phosphate (LP), 35S:PHR2 under high phosphate (HP) and WT under both phosphate conditions.
Clusterwise genelist and information regarding scaled log2FC (lfc) in the form of Z-score is provided for the 4 comparisons.
Gene ontology (GO) and KEGG enrichment analysis is provided for each cluster in individual sheets.
Heatmap is provided in Fig. S6.
Sheet-1: Hierarchical clustering based on scaled log2(Fold Change) as Z-score for 14333 unique combined DEGs regulated significantly in the AM vs Mock comparison for the genotypes and treatments (in total 4) mentioned above.
Sheet-2: Number of genes in each cluster.
Sheets-3-14: Gene description for genes in each cluster and corresponding GO and KEGG enrichment analysis.
Sheet-15: Selected genes from Cluster 1 and Cluster 7 alongwith Z-scores. Genes were selected based on positive Z-scores in AM vs Mock samples of WT at LP and 35S:PHR2 at HP (conditions which promote AM colonization) and a negative Z-score in AM vs Mock samples of WT at HP and phr2 at LP (conditions which inhibit AM colonization).
Sheet-16: GO and KEGG enrichment analysis for selected genes in Cluster 1 in sheet 15.
Sheet-17: GO and KEGG enrichment analysis for selected genes in Cluster 7 in sheet 15.

## Sheet: Sheet-1
MSU Locus ID	cluster	WT LP AM vs Mock Z score	phr2 LP AM vs Mock Z score	WT HP AM vs Mock Z score	35S:PHR2 HP AM vs Mock Z score
ChrSy.fgenesh.gene.12	1	0.361131	-1.47232	0.761144	0.350041
ChrSy.fgenesh.gene.19	1	0.183931	-1.45999	0.73909	0.536971
ChrSy.fgenesh.gene.50	1	0.151287	-1.45742	0.648334	0.657799
ChrSy.fgenesh.gene.65	1	0.823489	-1.26409	-0.339559	0.780158
ChrSy.fgenesh.gene.7	1	-0.0166735	-1.38873	0.907096	0.498312
ChrSy.fgenesh.gene.71	1	0.528232	-1.49437	0.5858	0.380341
ChrSy.fgenesh.gene.72	1	0.235462	-1.45779	0.801398	0.420926
ChrSy.fgenesh.gene.79	1	0.568817	-1.49778	0.436102	0.492863
ChrSy.fgenesh.gene.82	1	0.615612	-1.46263	0.17552	0.671502
ChrUn.fgenesh.gene.19	1	0.507674	-1.48912	0.637651	0.343793
ChrUn.fgenesh.gene.31	1	0.779311	-1.46654	0.289739	0.397487
ChrUn.fgenesh.gene.47	1	0.247185	-1.4739	0.697331	0.529385
ChrUn.fgenesh.gene.8	1	-0.329694	-1.19553	0.376069	1.14916
ChrUn.fgenesh.gene.88	1	0.278551	-1.46895	0.76261	0.427794
ChrUn.fgenesh.gene.89	1	0.523681	-1.4933	0.598227	0.371393
LOC_Os01g01150	1	-0.0815243	-1.38382	0.6838	0.781545
LOC_Os01g01360	1	0.0351594	-0.714339	-0.722917	1.4021
LOC_Os01g01960	1	0.379169	-1.49457	0.572274	0.543129
LOC_Os01g02000	1	-0.536315	-1.06423	0.413685	1.18686
LOC_Os01g02100	1	0.179968	-1.44562	0.828866	0.436784
LOC_Os01g02200	1	0.130173	-1.44997	0.590208	0.729588
LOC_Os01g02350	1	0.221796	-1.46519	0.746203	0.497192
LOC_Os01g02730	1	0.592422	-1.43605	0.081989	0.761634
LOC_Os01g02860	1	-0.455736	-1.19456	0.782829	0.867469
LOC_Os01g02870	1	0.189537	-1.40445	0.25138	0.963535
LOC_Os01g02880	1	0.579632	-0.885131	-0.804827	1.11033
LOC_Os01g03144	1	0.259085	-1.47745	0.546609	0.671751
LOC_Os01g03240	1	0.960598	-1.25251	-0.336675	0.628586
LOC_Os01g03390	1	-0.252896	-1.30874	0.736606	0.825025
LOC_Os01g04460	1	0.463508	-1.48679	0.671402	0.351884
LOC_Os01g04699	1	0.393815	-1.4669	0.778782	0.294302
LOC_Os01g04840	1	0.523838	-1.49701	0.412385	0.560789
LOC_Os01g05050	1	0.575336	-1.15661	-0.47169	1.05297
LOC_Os01g05310	1	-0.612046	-1.08543	0.791674	0.905806
LOC_Os01g05500	1	0.535835	-1.48884	0.621616	0.331392
LOC_Os01g05744	1	0.486181	-1.48822	0.348042	0.653993
LOC_Os01g06000	1	0.752251	-1.42156	0.0270075	0.642302
LOC_Os01g06290	1	0.401098	-1.47146	0.759993	0.310372
LOC_Os01g06730	1	0.774984	-0.914273	-0.811776	0.951065
LOC_Os01g06820	1	0.5	-1.5	0.5	0.5
LOC_Os01g06920	1	-0.695592	-1.00154	0.657602	1.03953
LOC_Os01g07490	1	0.703461	-1.4825	0.345414	0.433623
LOC_Os01g07640	1	0.407491	-1.49129	0.64839	0.435413
LOC_Os01g07940	1	0.159403	-1.43834	0.849154	0.429781
LOC_Os01g08420	1	0.228783	-1.47209	0.68366	0.559651
LOC_Os01g08430	1	0.276737	-1.46856	0.427775	0.764044
LOC_Os01g08650	1	0.102626	-1.44438	0.710158	0.631595
LOC_Os01g08750	1	0.568939	-1.49304	0.36168	0.562423
LOC_Os01g09080	1	0.322889	-1.48555	0.500726	0.661935
LOC_Os01g09140	1	-0.102442	-1.37554	0.688198	0.789788
LOC_Os01g09190	1	0.987746	-1.15195	-0.502656	0.666861
LOC_Os01g09252	1	-0.115262	-1.33091	1.01436	0.43182
LOC_Os01g09384	1	-0.283473	-1.21247	0.341375	1.15457
LOC_Os01g09570	1	0.289956	-0.507147	-1.03926	1.25645
LOC_Os01g09640	1	0.00752756	-1.4065	0.846383	0.552585
LOC_Os01g09665	1	0.7082	-1.48216	0.41963	0.354335
LOC_Os01g09760	1	0.280627	-1.44433	0.300721	0.862979
LOC_Os01g10030	1	-0.125916	-1.36021	0.864877	0.621252
LOC_Os01g10280	1	-0.136443	-1.3312	0.991004	0.476643
LOC_Os01g10300	1	-0.252138	-1.30974	0.755526	0.806348
LOC_Os01g10520	1	-0.448061	-1.16657	0.547679	1.06696
LOC_Os01g10530	1	0.312125	-1.46958	0.769859	0.387596
LOC_Os01g11054	1	-0.0436089	-1.38151	0.52016	0.904961
LOC_Os01g11370	1	0.271475	-1.47621	0.705808	0.498931
LOC_Os01g11660	1	-0.0774545	-1.343	0.408992	1.01147
LOC_Os01g11750	1	0.361478	-1.49293	0.580114	0.551334
LOC_Os01g11910	1	-0.123191	-1.35529	0.573338	0.905146
LOC_Os01g11940	1	0.607486	-1.44595	0.11208	0.726382
LOC_Os01g12000	1	0.0806519	-1.43698	0.612007	0.744325
LOC_Os01g12070	1	0.824822	-0.840277	-0.890461	0.905915
LOC_Os01g12080	1	-0.171045	-1.32024	0.505087	0.9862
LOC_Os01g13100	1	0.118159	-1.4492	0.66999	0.661047
LOC_Os01g13150	1	0.673249	-1.48664	0.460691	0.352701
LOC_Os01g13300	1	0.323609	-1.29959	-0.1162	1.09218
LOC_Os01g13610	1	0.882114	-1.33916	-0.17402	0.631066
LOC_Os01g14370	1	0.708798	-1.48209	0.41846	0.354832
LOC_Os01g14770	1	0.261931	-1.47589	0.697279	0.516676
LOC_Os01g14950	1	0.311027	-1.4741	0.745718	0.417358
LOC_Os01g15470	1	-0.227387	-1.32148	0.80967	0.739199
LOC_Os01g15580	1	0.145344	-1.42895	0.879644	0.403968
LOC_Os01g15860	1	-0.182794	-1.26808	0.334264	1.11661
LOC_Os01g16130	1	0.0847428	-1.41673	0.888018	0.443972
LOC_Os01g16370	1	-0.242142	-1.30347	0.618104	0.92751
LOC_Os01g16660	1	0.451092	-1.47948	0.71279	0.315593
LOC_Os01g16870	1	0.826073	-0.903847	-0.826456	0.904231
LOC_Os01g18140	1	0.0312702	-1.40972	0.513671	0.864781
LOC_Os01g18410	1	0.273305	-1.42161	0.224127	0.924176
LOC_Os01g18584	1	-0.706013	-0.986329	0.626296	1.06605
LOC_Os01g18920	1	0.5	-1.5	0.5	0.5
LOC_Os01g20720	1	-0.022908	-1.40629	0.698173	0.731021
LOC_Os01g20880	1	0.382477	-1.47726	0.737333	0.357445
LOC_Os01g21420	1	-0.00261144	-1.09264	-0.22901	1.32427
LOC_Os01g21820	1	0.0249034	-1.41181	0.84248	0.544427
LOC_Os01g22352	1	-0.520342	-1.06988	0.39499	1.19523
LOC_Os01g22390	1	0.512939	-1.49837	0.548637	0.436792
LOC_Os01g22430	1	-0.171244	-1.34522	0.83316	0.683304
LOC_Os01g22480	1	-0.197329	-1.3303	0.874543	0.65309
LOC_Os01g22670	1	0.719136	-1.47523	0.276352	0.479746
LOC_Os01g23590	1	0.586199	-1.49714	0.450359	0.460578
LOC_Os01g23600	1	-0.190187	-1.33769	0.824061	0.703811
LOC_Os01g23970	1	0.838794	-1.12558	-0.559592	0.846377
LOC_Os01g23990	1	0.20711	-1.40382	0.230704	0.966006
LOC_Os01g24010	1	0.562056	-1.43185	0.077385	0.792408
LOC_Os01g24340	1	0.698535	-1.40404	-0.0292404	0.734748
LOC_Os01g24430	1	-0.153432	-1.35565	0.753901	0.755183
LOC_Os01g25530	1	0.475233	-1.49863	0.559508	0.463895
LOC_Os01g25720	1	-0.366379	-1.24924	0.801824	0.813791
LOC_Os01g25740	1	0.546102	-1.49917	0.483194	0.469875
LOC_Os01g25920	1	-0.0647059	-1.37425	0.909138	0.529821
LOC_Os01g26270	1	0.757446	-1.47208	0.313224	0.401415
LOC_Os01g26370	1	0.132983	-1.45233	0.69659	0.622755
LOC_Os01g26390	1	-0.34807	-1.20783	0.454242	1.10166
LOC_Os01g27740	1	0.446763	-1.4867	0.362848	0.677093
LOC_Os01g29409	1	0.274299	-1.48051	0.551323	0.654891
LOC_Os01g29610	1	0.0381377	-1.41617	0.54153	0.836506
LOC_Os01g31470	1	0.396211	-1.48775	0.675973	0.415561
LOC_Os01g31494	1	0.540068	-1.4208	0.0519125	0.828823
LOC_Os01g31810	1	-0.0568862	-1.38889	0.829243	0.616531
LOC_Os01g31940	1	0.696568	-1.46921	0.216409	0.55623
LOC_Os01g32184	1	0.161738	-1.44667	0.808978	0.475956
LOC_Os01g32510	1	-0.0972762	-1.37868	0.721101	0.754852
LOC_Os01g32710	1	0.773591	-1.46013	0.213069	0.473471
LOC_Os01g32840	1	0.400959	-1.47136	0.760423	0.309979
LOC_Os01g33540	1	-0.22308	-1.32369	0.803549	0.743224
LOC_Os01g33869	1	0.939413	-1.39229	0.0308859	0.421991
LOC_Os01g34770	1	0.624154	-1.49266	0.485434	0.383074
LOC_Os01g34890	1	0.254726	-1.463	0.424171	0.784105
LOC_Os01g34900	1	0.120835	-1.4495	0.693075	0.635596
LOC_Os01g36020	1	0.184724	-1.45765	0.760875	0.512052
LOC_Os01g36130	1	0.574691	-1.29034	-0.254007	0.969656
LOC_Os01g36229	1	0.188745	-1.14705	-0.292034	1.25034
LOC_Os01g36850	1	0.24865	-1.17575	-0.286792	1.21389
LOC_Os01g36860	1	0.487796	-1.49547	0.598524	0.409148
LOC_Os01g37210	1	-0.205138	-1.30915	0.977966	0.536319
LOC_Os01g37600	1	0.48076	-1.49848	0.456153	0.561566
LOC_Os01g37630	1	0.384549	-1.44931	0.228423	0.836335
LOC_Os01g37670	1	-0.130949	-1.36305	0.813768	0.680234
LOC_Os01g38970	1	0.678138	-1.4869	0.371175	0.437588
LOC_Os01g39060	1	0.618465	-1.40764	-0.00832216	0.797493
LOC_Os01g39100	1	-0.0145044	-1.40818	0.760319	0.662367
LOC_Os01g39250	1	0.175903	-1.45745	0.74968	0.531865
LOC_Os01g39380	1	0.60681	-1.49154	0.353739	0.530993
LOC_Os01g39680	1	0.796912	-1.44596	0.146345	0.502704
LOC_Os01g39990	1	0.798519	-1.44867	0.163256	0.486896
LOC_Os01g40320	1	-0.0311054	-1.39018	0.542684	0.878598
LOC_Os01g40870	1	0.492509	-1.39005	-0.0107956	0.908337
LOC_Os01g40990	1	0.621126	-1.49289	0.383539	0.488229
LOC_Os01g41640	1	-0.199768	-1.33362	0.712315	0.821073
LOC_Os01g41820	1	1.07554	-0.926808	-0.771927	0.623199
LOC_Os01g42260	1	0.383119	-1.49501	0.556815	0.555078
LOC_Os01g42320	1	0.545562	-1.49362	0.579073	0.368981
LOC_Os01g42550	1	0.14323	-1.17658	-0.211765	1.24511
LOC_Os01g42620	1	0.369845	-1.49307	0.601295	0.521927
LOC_Os01g42710	1	0.395809	-1.49557	0.580344	0.51942
LOC_Os01g42850	1	0.129032	-1.45029	0.720443	0.600813
LOC_Os01g43170	1	0.261985	-1.4677	0.761489	0.444231
LOC_Os01g43320	1	0.216408	-1.3924	0.18617	0.989819
LOC_Os01g43650	1	0.567248	-1.46629	0.200448	0.698596
LOC_Os01g43760	1	0.0211025	-1.35867	0.3089	1.02867
LOC_Os01g43774	1	0.367996	-1.49341	0.540268	0.585151
LOC_Os01g43851	1	0.230959	-1.43293	0.308578	0.893392
LOC_Os01g43890	1	0.496683	-1.49978	0.480669	0.522427
LOC_Os01g43980	1	0.481028	-1.49583	0.597384	0.417418
LOC_Os01g44170	1	0.947273	-0.936619	-0.788067	0.777412
LOC_Os01g44180	1	0.301367	-1.48578	0.581564	0.602846
LOC_Os01g44200	1	-0.0359449	-1.3864	0.891549	0.530796
LOC_Os01g44220	1	0.333951	-1.36082	0.0087579	1.01811
LOC_Os01g45040	1	0.434526	-1.22309	-0.314351	1.10292
LOC_Os01g45400	1	0.728293	-1.391	-0.0655872	0.728293
LOC_Os01g45900	1	-0.134514	-1.31515	0.407395	1.04227
LOC_Os01g46200	1	0.313272	-1.46822	0.77653	0.378416
LOC_Os01g46380	1	-0.270672	-1.29561	0.886872	0.679408
LOC_Os01g46500	1	0.0340704	-1.41615	0.552715	0.829369
LOC_Os01g46570	1	0.227342	-0.45481	-1.05151	1.27898
LOC_Os01g47110	1	0.376177	-1.49016	0.650331	0.463655
LOC_Os01g47450	1	-0.022426	-1.38804	0.507591	0.902877
LOC_Os01g48110	1	0.0513572	-1.20179	-0.0923682	1.2428
LOC_Os01g48170	1	0.5396	-1.49386	0.372426	0.58183
LOC_Os01g48180	1	0.366338	-1.48361	0.416285	0.700992
LOC_Os01g49060	1	0.143355	-1.42266	0.377739	0.901561
LOC_Os01g49180	1	0.27857	-1.45199	0.336022	0.837393
LOC_Os01g49219	1	-0.126807	-1.32807	1.01189	0.442981
LOC_Os01g49930	1	0.139427	-1.43702	0.840716	0.456875
LOC_Os01g49940	1	0.468104	-1.47493	0.725456	0.281372
LOC_Os01g50060	1	0.152042	-1.42858	0.392025	0.884512
LOC_Os01g50120	1	0.0614992	-1.43273	0.726604	0.644628
LOC_Os01g50320	1	-0.194963	-1.33714	0.752642	0.779465
LOC_Os01g50690	1	0.384083	-1.4919	0.634801	0.473015
LOC_Os01g50810	1	0.638486	-1.42485	0.0375554	0.748812
LOC_Os01g50849	1	-0.122187	-1.35468	0.910701	0.566164
LOC_Os01g51330	1	0.227871	-1.44664	0.846682	0.372083
LOC_Os01g51632	1	0.713743	-1.46443	0.196085	0.554598
LOC_Os01g51634	1	0.699083	-1.47166	0.232883	0.539693
LOC_Os01g51710	1	0.165372	-1.46027	0.616862	0.678039
LOC_Os01g52090	1	-0.109011	-1.36617	0.867218	0.607965
LOC_Os01g52110	1	0.562664	-1.49675	0.525673	0.408417
LOC_Os01g52140	1	-0.254499	-1.28027	0.524095	1.01067
LOC_Os01g52280	1	0.971144	-1.33099	-0.152199	0.512043
LOC_Os01g52304	1	-0.216497	-1.32505	0.838513	0.703037
LOC_Os01g52340	1	1.02027	-1.29503	-0.212052	0.486811
LOC_Os01g52380	1	0.507684	-1.49278	0.372877	0.612223
LOC_Os01g52690	1	0.5	-1.5	0.5	0.5
LOC_Os01g52790	1	0.609999	-1.45184	0.133086	0.708759
LOC_Os01g52980	1	-0.346469	-1.26047	0.809185	0.79775
LOC_Os01g53630	1	0.953156	-1.3982	0.0855977	0.359447
LOC_Os01g54240	1	0.637448	-1.47406	0.230117	0.606499
LOC_Os01g55094	1	0.69149	-1.4854	0.385019	0.40889
LOC_Os01g55440	1	0.423769	-0.811354	-0.827729	1.21531
LOC_Os01g55960	1	0.433828	-1.48165	0.707666	0.340158
LOC_Os01g56000	1	0.457	-1.49615	0.599433	0.439721
LOC_Os01g56150	1	-0.155999	-1.35228	0.823217	0.685064
LOC_Os01g56190	1	0.112743	-1.44779	0.665911	0.66914
LOC_Os01g56490	1	0.736	-1.47617	0.31869	0.421485
LOC_Os01g56590	1	0.652387	-1.49053	0.391919	0.446222
LOC_Os01g56800	1	0.494581	-1.48967	0.640995	0.354098
LOC_Os01g56900	1	-0.112576	-1.3709	0.803378	0.680101
LOC_Os01g57310	1	0.46858	-1.48101	0.699281	0.313146
LOC_Os01g57870	1	0.00752727	-1.40471	0.857758	0.539426
LOC_Os01g58270	1	0.5983	-1.16769	-0.462447	1.03184
LOC_Os01g58280	1	0.734661	-1.4695	0.243245	0.491596
LOC_Os01g58459	1	0.483574	-1.48765	0.658536	0.345536
LOC_Os01g58910	1	-0.460418	-1.09002	0.329159	1.22128
LOC_Os01g58970	1	0.16853	-1.37812	0.191997	1.0176
LOC_Os01g59050	1	-0.221729	-1.30216	0.545037	0.978852
LOC_Os01g59340	1	0.985903	-1.21159	-0.404158	0.629844
LOC_Os01g59860	1	0.190131	-1.46617	0.642634	0.633409
LOC_Os01g60650	1	-0.587938	-0.982708	0.308275	1.26237
LOC_Os01g60680	1	-0.101163	-1.37462	0.812843	0.662936
LOC_Os01g60920	1	-0.176252	-1.34458	0.808281	0.712549
LOC_Os01g61400	1	-0.0587267	-1.17161	-0.0432362	1.27358
LOC_Os01g61410	1	0.607083	-0.641795	-1.03596	1.07067
LOC_Os01g61980	1	-0.683989	-1.0193	0.705746	0.997548
LOC_Os01g62440	1	0.548449	-1.49364	0.576369	0.368826
LOC_Os01g63280	1	0.481247	-1.49085	0.63919	0.370412
LOC_Os01g63900	1	-0.109718	-1.28664	0.275338	1.12102
LOC_Os01g64000	1	-0.585818	-1.03477	0.440881	1.1797
LOC_Os01g64020	1	0.146047	-1.43055	0.873809	0.41069
LOC_Os01g64262	1	0.457066	-1.48032	0.706848	0.316406
LOC_Os01g64350	1	0.27743	-1.48226	0.610124	0.594709
LOC_Os01g64560	1	-0.0597975	-1.36573	0.472838	0.952692
LOC_Os01g64630	1	0.470215	-1.49712	0.441852	0.585056
LOC_Os01g64700	1	-0.31623	-1.27562	0.849845	0.742001
LOC_Os01g64870	1	-0.103477	-1.36425	0.574175	0.893553
LOC_Os01g64990	1	0.593497	-1.48937	0.329092	0.56678
LOC_Os01g65080	1	-0.0449637	-1.13153	-0.127841	1.30433
LOC_Os01g65600	1	-0.254178	-1.27077	0.481567	1.04338
LOC_Os01g65650	1	0.402882	-1.30878	-0.144745	1.05064
LOC_Os01g65660	1	-0.710299	-0.993763	0.684705	1.01936
LOC_Os01g66500	1	0.489065	-1.49707	0.427996	0.58001
LOC_Os01g66640	1	0.974608	-1.19726	-0.432695	0.655348
LOC_Os01g66690	1	0.101316	-1.43495	0.523039	0.810599
LOC_Os01g66850	1	0.0935423	-0.527268	-0.92751	1.36124
LOC_Os01g67120	1	-0.056888	-1.39022	0.815708	0.631402
LOC_Os01g67170	1	-0.328137	-1.2695	0.751514	0.846123
LOC_Os01g67500	1	-0.0733632	-1.33058	0.356545	1.0474
LOC_Os01g67550	1	0.752102	-1.39626	-0.050308	0.694462
LOC_Os01g67570	1	0.688911	-1.42563	0.0354853	0.701232
LOC_Os01g67850	1	0.368705	-1.49029	0.476747	0.644835
LOC_Os01g67970	1	-0.288585	-1.28974	0.727011	0.851316
LOC_Os01g68230	1	-0.297646	-1.28677	0.806801	0.777619
LOC_Os01g68680	1	-0.0393252	-1.40057	0.730092	0.709803
LOC_Os01g69030	1	0.185011	-1.45239	0.470612	0.796772
LOC_Os01g69050	1	-0.510628	-1.1472	0.672376	0.985449
LOC_Os01g69279	1	0.261047	-1.47512	0.704179	0.509898
LOC_Os01g69904	1	-0.103287	-1.37444	0.673967	0.803756
LOC_Os01g69920	1	0.318967	-1.48782	0.612087	0.556769
LOC_Os01g69960	1	-0.0662064	-1.3759	0.544027	0.89808
LOC_Os01g69990	1	0.335236	-1.48794	0.644551	0.50815
LOC_Os01g70060	1	0.466687	-1.49954	0.507121	0.525736
LOC_Os01g70210	1	0.82377	-0.994986	-0.725795	0.897011
LOC_Os01g70490	1	0.744948	-1.45423	0.15624	0.553043
LOC_Os01g70570	1	0.116116	-1.44454	0.570813	0.757615
LOC_Os01g70720	1	-0.247161	-1.30323	0.914218	0.636171
LOC_Os01g70770	1	0.453302	-1.1382	-0.452684	1.13758
LOC_Os01g70940	1	-0.0489384	-1.36915	0.466595	0.95149
LOC_Os01g70950	1	0.39076	-1.18483	-0.35404	1.14811
LOC_Os01g71000	1	-0.367889	-1.20147	0.476727	1.09263
LOC_Os01g71100	1	0.0559927	-1.34584	0.224367	1.06548
LOC_Os01g71106	1	-0.0256029	-1.26839	0.121007	1.17298
LOC_Os01g71114	1	0.645882	-1.44585	0.106409	0.693561
LOC_Os01g71240	1	0.19541	-1.44186	0.853473	0.39298
LOC_Os01g71630	1	0.517712	-1.49833	0.434734	0.545883
LOC_Os01g71700	1	0.983985	-1.32773	-0.152036	0.495779
LOC_Os01g71930	1	0.477247	-1.48232	0.689455	0.315617
LOC_Os01g72140	1	-0.152534	-1.35466	0.699678	0.807515
LOC_Os01g72150	1	0.187089	-0.624576	-0.894631	1.33212
LOC_Os01g72210	1	-0.000879215	-1.31771	0.215292	1.1033
LOC_Os01g72220	1	0.394734	-1.49298	0.62695	0.471298
LOC_Os01g72240	1	0.307248	-1.48433	0.657861	0.519219
LOC_Os01g72340	1	0.205418	-1.45108	0.427447	0.818212
LOC_Os01g72410	1	0.497091	-1.4968	0.579803	0.419906
LOC_Os01g72570	1	0.309935	-1.16825	-0.335954	1.19427
LOC_Os01g72680	1	-0.268956	-1.30013	0.840729	0.728355
LOC_Os01g72890	1	0.47883	-1.47593	0.716768	0.280335
LOC_Os01g72980	1	0.158668	-1.45553	0.73594	0.560926
LOC_Os01g73070	1	0.293247	-1.45137	0.840696	0.317427
LOC_Os01g73200	1	0.514038	-1.49991	0.486608	0.499259
LOC_Os01g73250	1	0.263407	-0.892467	-0.669407	1.29847
LOC_Os01g73390	1	-0.199141	-1.25418	0.319648	1.13367
LOC_Os01g73500	1	0.395284	-0.653245	-0.962749	1.22071
LOC_Os01g73560	1	-0.0175257	-1.38657	0.915781	0.488318
LOC_Os01g73580	1	0.0530816	-1.16451	-0.159636	1.27107
LOC_Os01g73620	1	0.441206	-1.48972	0.389401	0.659114
LOC_Os01g73644	1	0.127044	-1.41838	0.908616	0.38272
LOC_Os01g73750	1	0.520059	-1.49777	0.424538	0.55317
LOC_Os01g73760	1	0.100078	-1.44439	0.66431	0.680004
LOC_Os01g73800	1	-0.245343	-1.31136	0.84351	0.71319
LOC_Os01g73860	1	-0.452382	-1.17865	0.620583	1.01045
LOC_Os01g74110	1	0.574486	-1.48987	0.332643	0.582745
LOC_Os01g74610	1	0.388561	-1.48212	0.711709	0.38185
LOC_Os02g01020	1	0.190816	-1.45932	0.512989	0.755518
LOC_Os02g01180	1	0.176355	-1.431	0.368405	0.886239
LOC_Os02g01326	1	0.65447	-0.842604	-0.866139	1.05427
LOC_Os02g01440	1	-0.200708	-1.33139	0.684013	0.848083
LOC_Os02g01490	1	0.302984	-1.4772	0.722559	0.451655
LOC_Os02g01710	1	-0.11199	-1.37207	0.784871	0.699187
LOC_Os02g01740	1	0.348018	-1.47802	0.732172	0.397829
LOC_Os02g01980	1	0.476705	-1.49458	0.406631	0.611247
LOC_Os02g02010	1	-0.214284	-1.24999	0.332411	1.13186
LOC_Os02g02050	1	0.579791	-1.49664	0.500982	0.415863
LOC_Os02g02190	1	0.994869	-1.36362	-0.0190785	0.387829
LOC_Os02g02210	1	0.260308	-1.4618	0.408922	0.792569
LOC_Os02g02230	1	-0.136794	-1.33007	0.472302	0.994558
LOC_Os02g02290	1	0.482329	-1.49943	0.538869	0.478228
LOC_Os02g02490	1	-0.526635	-1.14821	0.808201	0.866646
LOC_Os02g02670	1	0.154791	-1.45523	0.730142	0.570297
LOC_Os02g03090	1	0.0741151	-1.43658	0.645254	0.717211
LOC_Os02g03320	1	-0.527577	-1.13499	0.67095	0.991613
LOC_Os02g03370	1	-0.485984	-1.16038	0.646989	0.999373
LOC_Os02g03700	1	0.40494	-1.49661	0.558393	0.533276
LOC_Os02g03820	1	0.0065585	-1.39761	0.894446	0.496604
LOC_Os02g03970	1	0.459691	-1.498	0.466018	0.572289
LOC_Os02g04050	1	0.882619	-1.41465	0.0682723	0.463763
LOC_Os02g04170	1	0.695966	-1.3252	-0.215251	0.844482
LOC_Os02g04230	1	0.519231	-1.40298	0.0108518	0.872892
LOC_Os02g04480	1	0.0767618	-1.42926	0.811723	0.540773
LOC_Os02g04690	1	-0.416216	-1.21923	0.779669	0.855778
LOC_Os02g04840	1	0.135563	-1.32732	0.0910397	1.10071
LOC_Os02g04950	1	0.277823	-1.48233	0.59527	0.609236
LOC_Os02g05020	1	0.331785	-1.48959	0.558997	0.598806
LOC_Os02g05199	1	0.413357	-1.46756	0.771778	0.282424
LOC_Os02g05310	1	0.289834	-1.46958	0.416064	0.763685
LOC_Os02g05730	1	0.521993	-1.48893	0.336603	0.630331
LOC_Os02g05770	1	0.268458	-1.46999	0.751108	0.450427
LOC_Os02g05780	1	0.568073	-1.44734	0.126634	0.752635
LOC_Os02g05810	1	0.240667	-1.46298	0.776576	0.445742
LOC_Os02g05830	1	0.443661	-1.48918	0.662344	0.383171
LOC_Os02g05880	1	0.697601	-1.4774	0.274545	0.505251
LOC_Os02g05910	1	0.344109	-1.47218	0.761536	0.366532
LOC_Os02g05920	1	0.114748	-1.36651	0.215993	1.03577
LOC_Os02g05940	1	-0.352968	-1.17952	0.372624	1.15987
LOC_Os02g05950	1	-0.0861662	-1.37255	0.878964	0.579751
LOC_Os02g06120	1	0.859261	-1.03234	-0.681885	0.854968
LOC_Os02g06150	1	0.840483	-1.37446	-0.0948742	0.62885
LOC_Os02g06260	1	0.955094	-1.36448	-0.0619608	0.471343
LOC_Os02g06290	1	-0.307907	-1.17896	0.29073	1.19613
LOC_Os02g06300	1	0.430795	-1.49704	0.483871	0.582373
LOC_Os02g06500	1	1.01952	-1.33369	-0.100289	0.414459
LOC_Os02g06592	1	0.426053	-1.49136	0.648614	0.416691
LOC_Os02g06720	1	0.604212	-1.47379	0.228904	0.640676
LOC_Os02g07010	1	0.504514	-1.35503	-0.0980333	0.94855
LOC_Os02g07070	1	0.233364	-1.47255	0.688004	0.551179
LOC_Os02g07310	1	-0.0673873	-1.34758	0.408813	1.00616
LOC_Os02g07340	1	0.691117	-1.48155	0.308697	0.481737
LOC_Os02g08018	1	0.488093	-1.47918	0.698832	0.292258
LOC_Os02g08110	1	-0.302715	-1.17176	0.263789	1.21069
LOC_Os02g08350	1	0.0287932	-1.42129	0.765504	0.626991
LOC_Os02g08360	1	0.289217	-1.47102	0.755391	0.426415
LOC_Os02g08400	1	0.40193	-1.3065	-0.148701	1.05327
LOC_Os02g08500	1	0.688624	-1.36501	-0.127532	0.803917
LOC_Os02g08510	1	-0.195178	-1.33485	0.695842	0.834191
LOC_Os02g09100	1	-0.211477	-1.3023	0.518651	0.99513
LOC_Os02g09920	1	0.450599	-1.40921	0.0600069	0.898603
LOC_Os02g10110	1	-0.132815	-1.35901	0.852436	0.639386
LOC_Os02g10290	1	0.253574	-1.474	0.705848	0.514581
LOC_Os02g10380	1	0.129492	-1.45152	0.626214	0.695819
LOC_Os02g10390	1	-0.0393606	-1.40039	0.741227	0.698525
LOC_Os02g10770	1	0.34427	-1.4912	0.567333	0.579597
LOC_Os02g10790	1	0.893543	-1.28227	-0.29645	0.685181
LOC_Os02g10970	1	0.339007	-1.49046	0.594106	0.557348
LOC_Os02g11020	1	0.0257608	-1.40744	0.869639	0.512038
LOC_Os02g11780	1	0.161755	-1.42893	0.887696	0.379475
LOC_Os02g11990	1	1.03506	-1.26209	-0.280197	0.507227
LOC_Os02g12010	1	-0.149997	-1.34718	0.603984	0.893196
LOC_Os02g12350	1	-0.171866	-1.34024	0.631613	0.880497
LOC_Os02g12360	1	-0.144088	-1.35964	0.755453	0.748273
LOC_Os02g12380	1	0.361665	-1.48235	0.412254	0.708433
LOC_Os02g12440	1	0.351109	-1.48076	0.413173	0.716483
LOC_Os02g12480	1	-0.501638	-1.16051	0.730572	0.931578
LOC_Os02g12490	1	0.00487707	-1.39883	0.886322	0.50763
LOC_Os02g12650	1	0.570001	-1.49215	0.352844	0.569301
LOC_Os02g12654	1	-0.0687422	-1.34792	1.00407	0.412596
LOC_Os02g12780	1	-0.13531	-1.34977	0.911453	0.573631
LOC_Os02g12890	1	-0.131312	-1.35928	0.855276	0.635314
LOC_Os02g13160	1	0.209344	-1.44031	0.864512	0.366457
LOC_Os02g13340	1	0.0918971	-1.44189	0.700046	0.64995
LOC_Os02g13400	1	0.400849	-1.49501	0.600271	0.493893
LOC_Os02g13410	1	0.0535771	-1.42364	0.811194	0.558871
LOC_Os02g13785	1	-0.289795	-1.19107	0.292733	1.18814
LOC_Os02g13800	1	-0.0152657	-1.16977	-0.0891102	1.27415
LOC_Os02g13970	1	0.321009	-1.45206	0.292737	0.838316
LOC_Os02g14570	1	-0.597486	-1.07827	0.642575	1.03318
LOC_Os02g14780	1	0.260675	-1.45322	0.829844	0.362703
LOC_Os02g14800	1	0.206684	-1.46949	0.615249	0.647562
LOC_Os02g14890	1	0.107394	-1.43803	0.798094	0.532536
LOC_Os02g14970	1	0.803404	-1.16427	-0.502914	0.863775
LOC_Os02g15100	1	-0.212981	-1.32869	0.79128	0.750394
LOC_Os02g15360	1	0.29704	-1.47817	0.711511	0.469616
LOC_Os02g15390	1	0.288919	-1.45427	0.830258	0.335096
LOC_Os02g15410	1	0.522135	-1.4875	0.638826	0.326537
LOC_Os02g15510	1	0.522638	-1.49846	0.539695	0.436124
LOC_Os02g15750	1	0.459231	-1.2945	-0.200643	1.03591
LOC_Os02g16060	1	-0.0720305	-1.38687	0.669438	0.789463
LOC_Os02g16070	1	-0.30027	-1.28001	0.683409	0.896868
LOC_Os02g16630	1	0.472363	-1.48582	0.339894	0.673562
LOC_Os02g16670	1	0.83119	-1.41754	0.040377	0.54597
LOC_Os02g17350	1	0.857591	-1.34705	-0.161607	0.651063
LOC_Os02g17590	1	0.412685	-1.37636	-0.00344801	0.96712
LOC_Os02g17910	1	0.529863	-1.49092	0.612015	0.349044
LOC_Os02g17970	1	0.293929	-1.47139	0.422295	0.755168
LOC_Os02g18140	1	0.551685	-1.48784	0.320087	0.616063
LOC_Os02g18460	1	0.251482	-1.37782	0.113702	1.01264
LOC_Os02g18670	1	-0.019001	-1.40776	0.717603	0.709156
LOC_Os02g18800	1	0.297615	-1.44409	0.282692	0.863782
LOC_Os02g18810	1	0.277573	-1.46054	0.803703	0.379263
LOC_Os02g18840	1	0.386826	-1.33884	-0.073865	1.02588
LOC_Os02g18880	1	0.102819	-1.37346	0.250774	1.01987
LOC_Os02g19170	1	-0.161583	-1.35204	0.770358	0.743261
LOC_Os02g19890	1	0.917343	-1.15848	-0.506856	0.747996
LOC_Os02g19950	1	-0.0643005	-1.3865	0.828011	0.622793
LOC_Os02g20160	1	-0.194539	-1.33304	0.66779	0.859784
LOC_Os02g20310	1	0.448362	-1.4957	0.44182	0.605517
LOC_Os02g20330	1	-0.537961	-1.13851	0.77065	0.905816
LOC_Os02g21009	1	0.689694	-1.43411	0.0635326	0.680886
LOC_Os02g21190	1	0.440973	-1.49013	0.656263	0.392896
LOC_Os02g21430	1	0.247759	-1.47566	0.673884	0.554015
LOC_Os02g21460	1	0.122644	-1.41894	0.391842	0.904452
LOC_Os02g22060	1	0.368235	-1.49355	0.578847	0.546474
LOC_Os02g22374	1	-0.37451	-1.22609	0.606042	0.994561
LOC_Os02g22580	1	-0.177897	-1.29024	0.397959	1.07017
LOC_Os02g23939	1	0.0252164	-1.41724	0.800758	0.591262
LOC_Os02g24205	1	-0.642586	-1.05835	0.749461	0.951471
LOC_Os02g25449	1	0.00351682	-1.40291	0.537389	0.862002
LOC_Os02g25624	1	0.150153	-1.43589	0.853957	0.431779
LOC_Os02g25650	1	-0.117509	-1.37007	0.707328	0.78025
LOC_Os02g25840	1	0.338493	-1.4904	0.594216	0.557696
LOC_Os02g26294	1	0.312921	-1.48464	0.661538	0.510183
LOC_Os02g26300	1	-0.29287	-1.28937	0.788505	0.793734
LOC_Os02g26550	1	0.047033	-1.4291	0.705052	0.677019
LOC_Os02g26890	1	0.0752584	-1.42656	0.827744	0.523555
LOC_Os02g27400	1	0.537448	-1.42509	0.0654742	0.822173
LOC_Os02g27440	1	0.679103	-1.46098	0.168811	0.613068
LOC_Os02g27590	1	-0.485538	-1.17572	0.798784	0.862478
LOC_Os02g27592	1	0.245969	-1.47621	0.657219	0.573025
LOC_Os02g27594	1	0.278134	-1.47361	0.73287	0.46261
LOC_Os02g27674	1	0.258856	-1.4512	0.837183	0.35516
LOC_Os02g27830	1	-0.17581	-1.32828	0.943882	0.560213
LOC_Os02g27850	1	0.186005	-1.4556	0.49215	0.777445
LOC_Os02g27870	1	0.366737	-1.49167	0.500526	0.62441
LOC_Os02g28465	1	0.517105	-1.47729	0.691344	0.268836
LOC_Os02g28530	1	0.249642	-1.47671	0.659069	0.568002
LOC_Os02g29140	1	0.235819	-1.26638	-0.120971	1.15153
LOC_Os02g29380	1	0.352268	-1.41566	0.140272	0.923117
LOC_Os02g29464	1	0.632444	-1.44476	0.103881	0.708438
LOC_Os02g30100	1	-0.641465	-1.03317	0.593517	1.08112
LOC_Os02g30140	1	-0.465776	-1.18493	0.73425	0.916451
LOC_Os02g30810	1	0.0238559	-1.40794	0.864202	0.519885
LOC_Os02g31074	1	-0.30268	-1.25102	0.515772	1.03793
LOC_Os02g32000	1	0.565405	-1.48512	0.298899	0.620812
LOC_Os02g32009	1	0.448929	-1.2192	-0.327372	1.09765
LOC_Os02g32140	1	-0.306346	-1.25662	0.551668	1.0113
LOC_Os02g32280	1	-0.0901388	-1.38127	0.70864	0.762764
LOC_Os02g32290	1	0.350299	-1.4874	0.664574	0.472524
LOC_Os02g32440	1	0.488194	-0.63782	-1.0077	1.15732
LOC_Os02g32660	1	-0.378042	-1.24244	0.79563	0.824857
LOC_Os02g32690	1	0.143084	-1.44763	0.780664	0.523883
LOC_Os02g32840	1	0.396287	-1.49592	0.567098	0.532531
LOC_Os02g33320	1	-0.390352	-1.2351	0.789372	0.836084
LOC_Os02g33750	1	0.0104399	-1.41606	0.761066	0.644552
LOC_Os02g34530	1	-0.0832221	-1.36119	0.501899	0.942514
LOC_Os02g34590	1	-0.0780276	-1.3862	0.745946	0.718281
LOC_Os02g34650	1	0.101761	-1.43388	0.818304	0.513817
LOC_Os02g34790	1	0.465279	-0.796324	-0.857852	1.1889
LOC_Os02g35150	1	-0.235142	-1.30874	0.913585	0.630296
LOC_Os02g35210	1	0.582221	-1.47477	0.23679	0.655755
LOC_Os02g35560	1	0.14251	-1.44491	0.799164	0.50324
LOC_Os02g35620	1	-0.184581	-1.34173	0.784005	0.742308
LOC_Os02g36030	1	0.687328	-1.44572	0.105438	0.652957
LOC_Os02g36140	1	0.87542	-1.32619	-0.206623	0.657393
LOC_Os02g36190	1	0.734123	-1.45914	0.176592	0.54843
LOC_Os02g36210	1	0.8565	-1.26398	-0.337429	0.744913
LOC_Os02g36280	1	0.546914	-1.38193	-0.0528865	0.887899
LOC_Os02g36570	1	0.0411554	-1.19724	-0.0915358	1.24762
LOC_Os02g36590	1	-0.35977	-1.16552	0.344975	1.18031
LOC_Os02g36619	1	-0.544672	-1.13454	0.783655	0.895561
LOC_Os02g36780	1	0.566156	-1.49251	0.35633	0.57002
LOC_Os02g37250	1	0.177847	-1.46097	0.568332	0.714793
LOC_Os02g37260	1	0.158904	-1.44046	0.442521	0.839039
LOC_Os02g37500	1	0.939257	-1.38007	-0.0204864	0.461296
LOC_Os02g37654	1	-0.635533	-0.970757	0.376739	1.22955
LOC_Os02g37834	1	0.605513	-1.41947	0.0280281	0.785927
LOC_Os02g37856	1	-0.211838	-1.29475	1.02147	0.485119
LOC_Os02g37920	1	0.278663	-1.48172	0.641297	0.561764
LOC_Os02g38050	1	0.0971947	-1.43052	0.832929	0.500396
LOC_Os02g38574	1	-0.42405	-1.21281	0.749135	0.887728
LOC_Os02g38580	1	-0.538802	-1.0352	0.340182	1.23382
LOC_Os02g38680	1	0.25983	-1.46428	0.424719	0.779733
LOC_Os02g38690	1	0.0144841	-1.37368	0.372106	0.987086
LOC_Os02g38780	1	0.632285	-1.46133	0.168464	0.660577
LOC_Os02g38804	1	0.169737	-1.45308	0.507003	0.776338
LOC_Os02g38950	1	-0.106925	-1.3734	0.797833	0.682494
LOC_Os02g39080	1	-0.382669	-1.23962	0.833671	0.788613
LOC_Os02g39160	1	0.914969	-1.31112	-0.229313	0.625466
LOC_Os02g39520	1	0.399912	-1.49558	0.586965	0.508704
LOC_Os02g39660	1	1.01898	-1.26614	-0.281401	0.528569
LOC_Os02g39720	1	-0.106995	-1.35845	0.919004	0.546441
LOC_Os02g39764	1	0.276877	-1.4819	0.627543	0.577484
LOC_Os02g39970	1	0.48693	-1.49024	0.640861	0.362452
LOC_Os02g40240	1	0.144168	-1.45432	0.600744	0.709412
LOC_Os02g40710	1	0.642226	-1.49036	0.366118	0.482014
LOC_Os02g40730	1	-0.17861	-1.27939	0.362674	1.09532
LOC_Os02g40770	1	-0.472083	-1.07593	0.315012	1.233
LOC_Os02g40784	1	1.03285	-0.995688	-0.704562	0.667403
LOC_Os02g41890	1	-0.317574	-1.1343	0.197476	1.2544
LOC_Os02g42040	1	0.661301	-1.48434	0.309785	0.513259
LOC_Os02g42200	1	0.85937	-1.42103	0.0753614	0.486297
LOC_Os02g42220	1	0.951497	-1.10399	-0.581104	0.7336
LOC_Os02g42440	1	0.143653	-1.45447	0.704141	0.606678
LOC_Os02g43090	1	0.183857	-1.44134	0.850226	0.407255
LOC_Os02g43470	1	0.771025	-1.40775	-0.0140809	0.65081
LOC_Os02g44104	1	0.207844	-1.43961	0.866573	0.365196
LOC_Os02g44270	1	0.544303	-1.48511	0.303662	0.637149
LOC_Os02g44550	1	-0.102896	-1.37089	0.627254	0.846534
LOC_Os02g44970	1	0.194886	-1.46324	0.543064	0.725287
LOC_Os02g44975	1	0.358266	-1.45451	0.269588	0.826658
LOC_Os02g44980	1	0.215508	-1.46868	0.551299	0.701868
LOC_Os02g45020	1	-0.0304154	-1.40041	0.800014	0.630807
LOC_Os02g45070	1	0.348301	-1.49124	0.542053	0.600887
LOC_Os02g45090	1	0.373704	-1.4911	0.638354	0.47904
LOC_Os02g45660	1	0.774307	-1.36112	-0.139963	0.726778
LOC_Os02g46450	1	0.459361	-1.49874	0.483678	0.555706
LOC_Os02g46610	1	-0.138806	-1.35859	0.665381	0.832012
LOC_Os02g46720	1	0.291254	-1.41177	0.176659	0.943857
LOC_Os02g46780	1	-0.508716	-1.13333	0.587992	1.05406
LOC_Os02g46920	1	0.169264	-1.4616	0.644751	0.647587
LOC_Os02g47120	1	0.488193	-1.40723	0.0358054	0.88323
LOC_Os02g47890	1	0.71752	-1.47728	0.295625	0.464133
LOC_Os02g47970	1	0.754935	-1.4727	0.316322	0.401446
LOC_Os02g48550	1	0.125672	-1.42611	0.421236	0.879198
LOC_Os02g49880	1	0.498728	-1.3414	-0.124946	0.967622
LOC_Os02g49986	1	0.93454	-0.941257	-0.784248	0.790965
LOC_Os02g49992	1	0.618064	-1.48047	0.26636	0.596043
LOC_Os02g50010	1	0.243051	-1.45847	0.801602	0.413812
LOC_Os02g50460	1	0.304703	-1.48385	0.518329	0.660817
LOC_Os02g50560	1	0.153007	-1.43612	0.854832	0.428277
LOC_Os02g50680	1	0.291052	-1.48298	0.649394	0.542535
LOC_Os02g50840	1	0.293757	-1.48112	0.506873	0.680491
LOC_Os02g50845	1	0.734547	-1.47763	0.349701	0.393385
LOC_Os02g51080	1	-0.553818	-1.12899	0.804342	0.878465
LOC_Os02g51670	1	0.176527	-1.45592	0.51579	0.763605
LOC_Os02g52650	1	0.716909	-1.33848	-0.189874	0.811449
LOC_Os02g52960	1	0.489498	-1.49909	0.546454	0.463141
LOC_Os02g53180	1	-0.0324367	-1.16445	-0.0822632	1.27915
LOC_Os02g53250	1	0.763224	-1.46779	0.266056	0.438511
LOC_Os02g53270	1	0.127269	-1.42769	0.87377	0.426651
LOC_Os02g53770	1	0.464272	-1.49594	0.430889	0.600783
LOC_Os02g54020	1	-0.0786475	-1.38026	0.618843	0.840069
LOC_Os02g54130	1	-0.226907	-1.32079	0.830174	0.717523
LOC_Os02g54254	1	0.974906	-1.2203	-0.392239	0.637633
LOC_Os02g54900	1	0.112531	-1.40155	0.334505	0.954514
LOC_Os02g54930	1	-0.339844	-1.25275	0.643055	0.949535
LOC_Os02g55070	1	0.672972	-1.47655	0.253385	0.550191
LOC_Os02g55150	1	0.722402	-1.48007	0.362954	0.394713
LOC_Os02g55320	1	-0.548522	-1.11323	0.63198	1.02977
LOC_Os02g55340	1	0.180855	-1.46418	0.641665	0.641661
LOC_Os02g55420	1	0.997864	-1.079	-0.60625	0.687383
LOC_Os02g55480	1	0.154181	-1.45699	0.700206	0.602601
LOC_Os02g55510	1	0.753413	-1.3443	-0.179236	0.770126
LOC_Os02g55550	1	0.109856	-1.44694	0.654665	0.682423
LOC_Os02g55670	1	-0.366144	-1.24851	0.764857	0.849797
LOC_Os02g55689	1	0.43696	-1.48288	0.700678	0.34524
LOC_Os02g55770	1	0.337427	-1.48453	0.684022	0.463076
LOC_Os02g56320	1	0.101398	-1.42733	0.85456	0.471367
LOC_Os02g56360	1	0.252206	-1.47793	0.634407	0.591314
LOC_Os02g56565	1	0.802581	-1.42363	0.0494771	0.571572
LOC_Os02g57390	1	0.776659	-1.42841	0.0575083	0.594247
LOC_Os02g57440	1	0.225322	-1.45237	0.822124	0.404924
LOC_Os02g57800	1	0.771468	-1.46935	0.31489	0.382994
LOC_Os02g58090	1	0.261474	-1.45864	0.807611	0.389559
LOC_Os02g58260	1	0.0815388	-1.13807	-0.226726	1.28326
LOC_Os02g58270	1	-0.406816	-1.1223	0.314101	1.21502
LOC_Os02g58360	1	0.0333279	-1.42321	0.756031	0.633854
LOC_Os02g58410	1	0.613813	-1.49475	0.461918	0.419021
LOC_Os02g58490	1	0.518266	-1.37471	-0.059033	0.915475
LOC_Os02g58554	1	0.714621	-1.47421	0.262421	0.497164
LOC_Os03g01100	1	0.252325	-1.47525	0.689612	0.533309
LOC_Os03g01110	1	0.514308	-1.49819	0.550702	0.433179
LOC_Os03g01240	1	0.200149	-1.38529	0.181101	1.00404
LOC_Os03g01270	1	-0.462829	-1.16227	0.573357	1.05175
LOC_Os03g01360	1	0.43682	-1.48179	0.706217	0.338751
LOC_Os03g01420	1	0.31349	-1.45942	0.813011	0.332917
LOC_Os03g01442	1	-0.0501834	-1.38275	0.54496	0.887975
LOC_Os03g01720	1	1.10615	-1.08942	-0.551256	0.534523
LOC_Os03g01750	1	-0.295389	-1.24049	0.45612	1.07976
LOC_Os03g01870	1	-0.0190424	-1.40773	0.705809	0.720959
LOC_Os03g01940	1	0.664971	-1.48636	0.335791	0.485595
LOC_Os03g02100	1	0.0231691	-1.42057	0.648381	0.749023
LOC_Os03g02110	1	0.415632	-1.49486	0.467937	0.611291
LOC_Os03g02150	1	0.474554	-1.49635	0.428071	0.593721
LOC_Os03g02190	1	-0.590339	-1.09717	0.734498	0.953011
LOC_Os03g02260	1	-0.514325	-1.06486	0.368499	1.21068
LOC_Os03g02410	1	0.278526	-1.47494	0.72322	0.473198
LOC_Os03g02685	1	0.373879	-1.39108	0.0570648	0.960135
LOC_Os03g03450	1	0.283209	-1.34525	0.00846674	1.05358
LOC_Os03g03610	1	0.521594	-1.49126	0.354532	0.615134
LOC_Os03g03660	1	0.104393	-1.43762	0.537008	0.796221
LOC_Os03g03730	1	-0.31575	-1.27702	0.773304	0.819465
LOC_Os03g03810	1	0.974998	-0.992614	-0.720555	0.738171
LOC_Os03g03830	1	0.589271	-1.47218	0.222728	0.660181
LOC_Os03g03900	1	-0.448446	-1.19942	0.788153	0.859712
LOC_Os03g04450	1	-0.192821	-1.29643	1.03888	0.450367
LOC_Os03g04520	1	0.421347	-1.49441	0.618577	0.454488
LOC_Os03g04650	1	0.293676	-1.48381	0.551087	0.639044
LOC_Os03g04660	1	0.19086	-1.02964	-0.461412	1.30019
LOC_Os03g04920	1	-0.540292	-1.08111	0.475429	1.14597
LOC_Os03g04940	1	-0.394675	-1.222	0.659768	0.956903
LOC_Os03g05049	1	-0.0683923	-1.37137	0.917607	0.52216
LOC_Os03g05250	1	0.934769	-1.36711	-0.0699893	0.502325
LOC_Os03g05330	1	0.746932	-1.46173	0.199351	0.51545
LOC_Os03g05390	1	0.687244	-1.44511	0.103094	0.654771
LOC_Os03g05420	1	0.297964	-1.48535	0.595695	0.591692
LOC_Os03g05540	1	0.377177	-1.48575	0.688141	0.420427
LOC_Os03g05820	1	0.0804425	-1.35947	0.2349	1.04413
LOC_Os03g05910	1	0.909024	-1.24692	-0.361049	0.698941
LOC_Os03g06240	1	0.550499	-1.49107	0.595421	0.345152
LOC_Os03g06330	1	0.041991	-0.975783	-0.43035	1.36414
LOC_Os03g06460	1	-0.368501	-1.24797	0.82019	0.796282
LOC_Os03g06470	1	0.645909	-1.49031	0.473516	0.370886
LOC_Os03g06730	1	0.734112	-1.47082	0.25344	0.483265
LOC_Os03g06835	1	-0.0317317	-1.39931	0.623318	0.807719
LOC_Os03g06950	1	0.469673	-1.49867	0.469816	0.559177
LOC_Os03g06990	1	0.45411	-1.31768	-0.15329	1.01686
LOC_Os03g07110	1	0.292077	-1.45471	0.828955	0.333678
LOC_Os03g07140	1	0.251922	-1.47768	0.642509	0.583248
LOC_Os03g07170	1	0.420268	-1.49765	0.53385	0.543531
LOC_Os03g07220	1	0.62694	-1.49318	0.400296	0.465949
LOC_Os03g07580	1	0.3248	-1.48857	0.609056	0.554717
LOC_Os03g07739	1	-0.0724195	-1.38586	0.80285	0.655427
LOC_Os03g07970	1	0.00231112	-1.41446	0.739361	0.672787
LOC_Os03g07994	1	-0.00336998	-1.41129	0.768983	0.64568
LOC_Os03g08250	1	0.0746463	-1.43386	0.765418	0.5938
LOC_Os03g08284	1	-0.260621	-1.30509	0.822285	0.743422
LOC_Os03g08370	1	0.513434	-1.45296	0.166495	0.77303
LOC_Os03g08740	1	-0.503276	-1.16388	0.799064	0.868095
LOC_Os03g08820	1	0.237346	-1.45951	0.793629	0.428537
LOC_Os03g08830	1	0.0702246	-1.38851	0.344366	0.97392
LOC_Os03g09260	1	0.781424	-1.46496	0.272325	0.411215
LOC_Os03g09970	1	0.640818	-1.18465	-0.448531	0.992361
LOC_Os03g10070	1	0.175305	-1.44874	0.809352	0.464081
LOC_Os03g10100	1	1.02664	-1.26022	-0.289768	0.523345
LOC_Os03g10180	1	0.618523	-1.49149	0.359542	0.513427
LOC_Os03g10420	1	0.555777	-1.47276	0.683935	0.233052
LOC_Os03g10600	1	0.894151	-1.40042	0.017357	0.488907
LOC_Os03g10670	1	0.656578	-1.49032	0.428673	0.405072
LOC_Os03g10740	1	0.776544	-1.30465	-0.262938	0.79104
LOC_Os03g10780	1	0.56658	-1.49721	0.511759	0.41887
LOC_Os03g10860	1	-0.619476	-1.08002	0.796465	0.903027
LOC_Os03g10910	1	-0.194579	-1.33716	0.788671	0.743065
LOC_Os03g11040	1	0.597224	-1.49636	0.452125	0.44701
LOC_Os03g11200	1	0.325088	-1.47789	0.727544	0.425256
LOC_Os03g11460	1	0.478939	-1.49309	0.62337	0.390781
LOC_Os03g11470	1	0.652918	-1.48979	0.373453	0.463419
LOC_Os03g11490	1	0.176628	-1.45797	0.746039	0.535303
LOC_Os03g11520	1	0.0130018	-1.39389	0.917899	0.46299
LOC_Os03g12010	1	0.200161	-1.46756	0.672657	0.594746
LOC_Os03g12064	1	0.13368	-1.432	0.859746	0.438573
LOC_Os03g12280	1	-0.217931	-1.32265	0.860874	0.679706
LOC_Os03g12290	1	0.350397	-1.49	0.507393	0.632206
LOC_Os03g12670	1	-0.0242583	-1.40484	0.762791	0.666313
LOC_Os03g12750	1	0.447786	-1.46691	0.256222	0.7629
LOC_Os03g14290	1	0.250178	-1.46848	0.748487	0.469819
LOC_Os03g14654	1	0.150502	-1.35661	0.150502	1.05561
LOC_Os03g15050	1	0.205247	-1.42862	0.902021	0.321355
LOC_Os03g15110	1	0.266376	-1.45869	0.808849	0.38346
LOC_Os03g15780	1	0.0768419	-1.11261	-0.263075	1.29884
LOC_Os03g17540	1	0.920475	-1.40079	0.0463105	0.434007
LOC_Os03g17920	1	0.036818	-1.20145	-0.0798628	1.2445
LOC_Os03g18190	1	0.504376	-1.25106	-0.298103	1.04479
LOC_Os03g18210	1	-0.43545	-1.20716	0.776115	0.86649
LOC_Os03g18264	1	0.0116413	-1.41711	0.747311	0.658162
LOC_Os03g18270	1	0.0256648	-1.42005	0.624225	0.770159
LOC_Os03g19570	1	0.533945	-1.46817	0.219148	0.715081
LOC_Os03g19760	1	0.208259	-1.10055	-0.374623	1.26691
LOC_Os03g19960	1	0.363484	-1.48924	0.65337	0.472387
LOC_Os03g21020	1	0.199743	-1.4649	0.715769	0.549393
LOC_Os03g21590	1	-0.27623	-1.21023	0.322361	1.1641
LOC_Os03g21740	1	0.554351	-1.49755	0.42054	0.522662
LOC_Os03g21850	1	0.759026	-1.3108	-0.250166	0.801938
LOC_Os03g21964	1	0.0363916	-1.4071	0.884512	0.486195
LOC_Os03g22120	1	-0.445636	-1.18088	0.608119	1.01839
LOC_Os03g22190	1	0.334372	-1.36987	0.030141	1.00536
LOC_Os03g22550	1	0.558259	-1.25982	-0.3031	1.00466
LOC_Os03g22590	1	-0.609907	-1.07786	0.699031	0.988733
LOC_Os03g22620	1	0.499151	-1.5	0.499151	0.501696
LOC_Os03g22670	1	0.587584	-1.46762	0.201691	0.678346
LOC_Os03g22900	1	0.76732	-1.47064	0.328133	0.375188
LOC_Os03g23030	1	0.402487	-1.47122	0.30808	0.760655
LOC_Os03g23900	1	-0.101663	-1.33346	1.01904	0.416079
LOC_Os03g23920	1	0.0568791	-1.41947	0.844925	0.517664
LOC_Os03g24130	1	-0.044248	-1.38983	0.578934	0.855139
LOC_Os03g24339	1	0.425626	-1.49387	0.62532	0.442922
LOC_Os03g24410	1	0.0875366	-1.04458	-0.370955	1.328
LOC_Os03g24540	1	0.835403	-1.37592	-0.0922869	0.632801
LOC_Os03g25040	1	-0.139336	-1.34067	0.530282	0.949727
LOC_Os03g26210	1	0.0201245	-1.41887	0.635543	0.763205
LOC_Os03g26360	1	0.0463131	-1.4058	0.900499	0.458992
LOC_Os03g26630	1	0.428051	-1.49789	0.555047	0.514795
LOC_Os03g26960	1	0.277119	-1.4654	0.780938	0.407347
LOC_Os03g27340	1	-0.0113428	-1.39472	0.884843	0.521222
LOC_Os03g27760	1	0.874196	-1.29522	-0.274019	0.695047
LOC_Os03g27800	1	-0.216516	-1.25847	0.362259	1.11272
LOC_Os03g27840	1	-0.158895	-1.34768	0.644599	0.861976
LOC_Os03g27930	1	0.466538	-1.46735	0.247017	0.753796
LOC_Os03g28080	1	0.63902	-1.49028	0.490478	0.360778
LOC_Os03g28310	1	0.294207	-1.47891	0.703076	0.481623
LOC_Os03g28960	1	0.520042	-1.49534	0.582243	0.393059
LOC_Os03g29184	1	0.3989	-1.48496	0.694729	0.391326
LOC_Os03g29190	1	0.95489	-0.975932	-0.742978	0.76402
LOC_Os03g30780	1	0.114741	-1.41629	0.391977	0.909569
LOC_Os03g31010	1	-0.0170889	-1.39981	0.843407	0.573495
LOC_Os03g31026	1	0.602248	-1.49552	0.476272	0.416998
LOC_Os03g31044	1	0.0829405	-1.4227	0.480734	0.859029
LOC_Os03g31070	1	0.0858312	-1.43045	0.818005	0.526611
LOC_Os03g31300	1	-0.0903918	-1.36036	0.514513	0.936235
LOC_Os03g31550	1	0.561513	-1.05641	-0.602911	1.09781
LOC_Os03g31594	1	0.544464	-1.49128	0.598703	0.348117
LOC_Os03g31706	1	-0.102755	-1.36265	0.904321	0.561089
LOC_Os03g31730	1	0.348055	-1.46851	0.342708	0.777747
LOC_Os03g31760	1	0.37441	-1.48614	0.684792	0.426935
LOC_Os03g32040	1	0.370392	-1.47591	0.361144	0.74437
LOC_Os03g32160	1	-0.0845031	-1.32885	0.368864	1.04449
LOC_Os03g32330	1	0.415936	-1.49698	0.511281	0.569766
LOC_Os03g32830	1	0.570218	-1.36115	-0.109186	0.900116
LOC_Os03g33570	1	-0.0140815	-1.39374	0.885992	0.52183
LOC_Os03g34310	1	0.410888	-1.42045	0.11499	0.894574
LOC_Os03g35849	1	0.0646744	-1.43351	0.729196	0.63964
LOC_Os03g36419	1	-0.0345601	-1.40173	0.753599	0.682687
LOC_Os03g36534	1	0.349839	-1.47132	0.355823	0.765655
LOC_Os03g36760	1	-0.0797506	-1.38489	0.771995	0.692642
LOC_Os03g36830	1	-0.531137	-1.05271	0.370369	1.21348
LOC_Os03g36920	1	0.284441	-1.39124	0.12268	0.98412
LOC_Os03g37170	1	0.57241	-1.49545	0.39086	0.532177
LOC_Os03g37320	1	0.414053	-1.49103	0.425724	0.651257
LOC_Os03g37490	1	0.562764	-1.35723	-0.115418	0.909886
LOC_Os03g37780	1	-0.560521	-1.11352	0.687568	0.986475
LOC_Os03g37930	1	0.165454	-1.39073	0.233271	0.992006
LOC_Os03g37950	1	-0.000598224	-1.39855	0.518979	0.880174
LOC_Os03g38745	1	0.102795	-1.4414	0.758389	0.580215
LOC_Os03g39230	1	0.398661	-1.18843	-0.352397	1.14216
LOC_Os03g39380	1	0.325959	-1.4817	0.454467	0.701272
LOC_Os03g39407	1	0.0631614	-1.43269	0.631809	0.737719
LOC_Os03g39610	1	0.28439	-1.35226	0.0238611	1.04401
LOC_Os03g39690	1	0.3567	-0.708862	-0.898226	1.25039
LOC_Os03g39710	1	-0.368229	-1.22561	0.582285	1.01155
LOC_Os03g39960	1	-0.765177	-0.942897	0.67143	1.03664
LOC_Os03g40020	1	0.222687	-1.46891	0.712995	0.533233
LOC_Os03g40170	1	-0.499818	-1.12453	0.523746	1.1006
LOC_Os03g40194	1	0.24153	-1.47626	0.614119	0.620616
LOC_Os03g40210	1	0.501634	-1.4949	0.395774	0.597493
LOC_Os03g40400	1	0.605237	-1.49567	0.456149	0.434281
LOC_Os03g40410	1	-0.0238981	-1.39289	0.875183	0.541606
LOC_Os03g41229	1	0.343599	-1.49111	0.581749	0.565765
LOC_Os03g41438	1	0.49144	-0.91544	-0.744705	1.16871
LOC_Os03g41920	1	-0.188641	-1.33786	0.831889	0.694617
LOC_Os03g42010	1	-0.278535	-1.21902	0.351861	1.14569
LOC_Os03g42350	1	0.00709387	-1.40805	0.566298	0.834657
LOC_Os03g42464	1	0.14014	-1.44924	0.762268	0.546829
LOC_Os03g42730	1	-0.112943	-1.34249	0.978526	0.476909
LOC_Os03g42900	1	0.173656	-1.45718	0.748389	0.535138
LOC_Os03g43570	1	0.505661	-1.48496	0.662403	0.316896
LOC_Os03g43800	1	0.666953	-1.46972	0.210505	0.592265
LOC_Os03g43900	1	-0.044198	-1.39887	0.72343	0.719633
LOC_Os03g44000	1	-0.176154	-1.34401	0.700282	0.819883
LOC_Os03g44130	1	0.0560148	-0.920879	-0.5096	1.37446
LOC_Os03g44780	1	0.467659	-1.49709	0.585916	0.443518
LOC_Os03g44870	1	0.220271	-1.42955	0.307414	0.901866
LOC_Os03g45180	1	0.435672	-1.47517	0.73631	0.303185
LOC_Os03g45770	1	0.675952	-1.48743	0.379424	0.432056
LOC_Os03g45990	1	0.0356237	-1.42532	0.666919	0.722779
LOC_Os03g46510	1	0.238233	-1.46836	0.738637	0.491495
LOC_Os03g47830	1	0.13165	-1.44309	0.513905	0.797535
LOC_Os03g47960	1	0.428388	-1.4771	0.318507	0.730208
LOC_Os03g48010	1	-0.0557597	-1.30642	0.255413	1.10676
LOC_Os03g48020	1	0.228161	-1.47359	0.644258	0.601171
LOC_Os03g48160	1	0.113791	-1.40894	0.361876	0.93327
LOC_Os03g48300	1	0.6141	-1.31589	-0.217026	0.918814
LOC_Os03g48370	1	-0.109168	-1.36839	0.848371	0.629182
LOC_Os03g48450	1	-0.087805	-1.2815	0.23047	1.13883
LOC_Os03g48471	1	0.563179	-1.49167	0.34868	0.579808
LOC_Os03g48940	1	0.619851	-1.49435	0.424544	0.449957
LOC_Os03g49350	1	-0.00773372	-1.41043	0.75917	0.658997
LOC_Os03g49520	1	-0.039191	-1.39794	0.794524	0.64261
LOC_Os03g50130	1	0.048977	-1.25505	0.013486	1.19259
LOC_Os03g50470	1	-0.39049	-1.23514	0.795508	0.830125
LOC_Os03g50720	1	0.343519	-1.48084	0.423094	0.714222
LOC_Os03g50740	1	0.467657	-1.3273	-0.140293	0.99994
LOC_Os03g50980	1	0.559486	-1.47842	0.658258	0.260675
LOC_Os03g51030	1	-0.115576	-1.33925	0.467793	0.98703
LOC_Os03g51270	1	0.0896108	-1.43924	0.744825	0.604805
LOC_Os03g51520	1	0.42395	-1.49072	0.653849	0.41292
LOC_Os03g51790	1	0.756073	-1.46433	0.225109	0.483144
LOC_Os03g52180	1	-0.275981	-1.17965	0.241601	1.21403
LOC_Os03g52370	1	-0.182924	-1.31591	0.985708	0.513127
LOC_Os03g52390	1	0.0826982	-1.33583	0.16637	1.08676
LOC_Os03g52430	1	0.69289	-1.47551	0.256185	0.526437
LOC_Os03g52594	1	0.418633	-1.49714	0.568749	0.509756
LOC_Os03g52830	1	0.277551	-1.48225	0.613684	0.591013
LOC_Os03g53170	1	-0.150265	-1.33252	0.967763	0.515022
LOC_Os03g53480	1	0.210628	-1.35629	0.0933313	1.05233
LOC_Os03g53670	1	0.14512	-1.4559	0.666086	0.644692
LOC_Os03g53760	1	0.207104	-1.4674	0.699638	0.560662
LOC_Os03g53990	1	0.590815	-1.3798	-0.0723255	0.861311
LOC_Os03g54063	1	0.0134967	-1.41496	0.789232	0.612229
LOC_Os03g54220	1	-0.247762	-1.30867	0.864056	0.69238
LOC_Os03g54240	1	-0.0281445	-1.39824	0.829083	0.597298
LOC_Os03g54820	1	0.213347	-1.4679	0.547298	0.707256
LOC_Os03g54850	1	0.419916	-1.48764	0.391453	0.676275
LOC_Os03g55050	1	-0.256825	-1.28091	0.533281	1.00445
LOC_Os03g55920	1	-0.292829	-1.24725	0.476196	1.06389
LOC_Os03g55940	1	0.523842	-1.48006	0.67538	0.280839
LOC_Os03g56010	1	-0.138567	-1.35875	0.666131	0.831185
LOC_Os03g56580	1	0.545651	-1.49623	0.398642	0.551939
LOC_Os03g56630	1	0.564372	-1.48363	0.289626	0.629634
LOC_Os03g56730	1	-0.163228	-1.35084	0.791482	0.72259
LOC_Os03g56740	1	-0.0921913	-1.37691	0.64377	0.825333
LOC_Os03g56784	1	-0.615814	-1.04618	0.561566	1.10042
LOC_Os03g57070	1	0.107933	-1.38841	0.293197	0.987276
LOC_Os03g57090	1	-0.133846	-1.3333	0.986687	0.480461
LOC_Os03g57110	1	0.0760221	-1.15017	-0.20266	1.27681
LOC_Os03g57300	1	0.345657	-1.47397	0.753085	0.375228
LOC_Os03g57500	1	0.556084	-1.49716	0.527389	0.413689
LOC_Os03g57560	1	0.208869	-1.34755	0.0732743	1.06541
LOC_Os03g57680	1	-0.260634	-1.2987	0.901507	0.657826
LOC_Os03g57690	1	0.64163	-1.25017	-0.343884	0.952428
LOC_Os03g58060	1	0.539104	-1.49907	0.50644	0.453524
LOC_Os03g58070	1	-0.172735	-1.32753	0.953158	0.547104
LOC_Os03g58120	1	-0.114146	-1.37173	0.716427	0.769451
LOC_Os03g58640	1	0.36599	-1.46905	0.328407	0.774654
LOC_Os03g58650	1	-0.140543	-1.20096	0.105884	1.23561
LOC_Os03g58910	1	0.725622	-1.44656	0.114428	0.606508
LOC_Os03g58970	1	0.586332	-1.4684	0.205461	0.676608
LOC_Os03g59400	1	0.319625	-1.48191	0.695886	0.466399
LOC_Os03g59430	1	0.39144	-1.48671	0.683025	0.412244
LOC_Os03g59530	1	0.258404	-1.47416	0.71049	0.505264
LOC_Os03g60020	1	0.587319	-1.09769	-0.557183	1.06756
LOC_Os03g60890	1	-0.322553	-1.27317	0.82796	0.767767
LOC_Os03g60930	1	0.270781	-1.48033	0.64834	0.561209
LOC_Os03g61310	1	0.707653	-1.48261	0.367515	0.407447
LOC_Os03g61900	1	0.34156	-1.49066	0.597393	0.551709
LOC_Os03g61960	1	0.956054	-1.37291	-0.0305355	0.447388
LOC_Os03g62200	1	0.880698	-0.853649	-0.878189	0.85114
LOC_Os03g62388	1	0.408807	-1.49664	0.519011	0.568826
LOC_Os03g62510	1	0.522249	-1.47024	0.232865	0.71513
LOC_Os03g62640	1	-0.0134606	-1.40567	0.617482	0.801646
LOC_Os03g62910	1	0.713079	-1.48187	0.378816	0.389975
LOC_Os03g63470	1	0.487559	-1.49994	0.508495	0.503885
LOC_Os03g63500	1	-0.174256	-1.29316	0.401496	1.06592
LOC_Os03g63560	1	-0.0112913	-1.36684	0.387392	0.990736
LOC_Os03g63670	1	0.272589	-1.47911	0.674293	0.532226
LOC_Os03g63770	1	0.352738	-1.4841	0.694209	0.437151
LOC_Os03g63870	1	0.289998	-1.36453	0.0490764	1.02545
LOC_Os03g63970	1	-0.127671	-1.35098	0.920068	0.558586
LOC_Os03g64140	1	0.280243	-1.46907	0.42611	0.762714
LOC_Os03g64150	1	0.213736	-1.46805	0.548124	0.70619
LOC_Os03g64400	1	0.0266849	-1.31301	0.169879	1.11644
LOC_Os04g01354	1	0.991812	-1.37738	0.0431139	0.342454
LOC_Os04g01910	1	-0.624381	-1.05228	0.617806	1.05885
LOC_Os04g02110	1	0.144877	-1.45117	0.752945	0.553347
LOC_Os04g02120	1	-0.102117	-1.31452	0.349042	1.0676
LOC_Os04g02754	1	-0.0249231	-1.40552	0.69515	0.735293
LOC_Os04g02820	1	0.485786	-1.47423	0.720226	0.268215
LOC_Os04g02970	1	0.431283	-0.540172	-1.06722	1.17611
LOC_Os04g03210	1	0.677284	-1.35572	-0.147188	0.825622
LOC_Os04g08190	1	0.544328	-1.49696	0.408929	0.543698
LOC_Os04g08415	1	0.0243066	-1.41351	0.559591	0.829613
LOC_Os04g08764	1	-0.115072	-1.35951	0.897428	0.577156
LOC_Os04g09560	1	0.552916	-1.47691	0.669537	0.254454
LOC_Os04g09580	1	0.427064	-1.49481	0.61487	0.452875
LOC_Os04g09620	1	0.209076	-1.46479	0.733377	0.522336
LOC_Os04g09900	1	1.03641	-1.26968	-0.261882	0.495149
LOC_Os04g10380	1	0.448286	-1.49859	0.496025	0.55428
LOC_Os04g10420	1	0.239628	-1.47592	0.621842	0.61445
LOC_Os04g10530	1	0.97207	-1.36807	-0.0312012	0.427198
LOC_Os04g11520	1	0.879446	-1.40084	0.00741441	0.513977
LOC_Os04g11780	1	0.926407	-1.21999	-0.40561	0.699194
LOC_Os04g12540	1	0.0175486	-1.41951	0.669801	0.732158
LOC_Os04g12830	1	-0.542255	-1.11732	0.629198	1.03037
LOC_Os04g13210	1	0.830059	-1.39825	-0.0277381	0.595928
LOC_Os04g14450	1	0.0594576	-1.43277	0.7044	0.668915
LOC_Os04g14510	1	0.491615	-1.47813	0.701644	0.284869
LOC_Os04g14750	1	-0.127039	-1.36667	0.7314	0.762312
LOC_Os04g15660	1	0.526221	-1.49637	0.403355	0.566799
LOC_Os04g15820	1	0.523375	-1.48944	0.339864	0.626203
LOC_Os04g16792	1	0.695124	-1.33843	-0.187515	0.830817
LOC_Os04g17500	1	0.264073	-1.47208	0.733625	0.474382
LOC_Os04g18030	1	-0.365791	-1.17091	0.371826	1.16487
LOC_Os04g18090	1	-0.279252	-1.29615	0.810649	0.764757
LOC_Os04g20210	1	-0.122471	-1.35845	0.887188	0.593732
LOC_Os04g20920	1	0.695275	-1.36213	-0.135006	0.801858
LOC_Os04g20990	1	0.417333	-1.49095	0.652112	0.421501
LOC_Os04g21110	1	0.376835	-1.49445	0.553001	0.564618
LOC_Os04g21650	1	0.0751318	-1.4246	0.839542	0.50993
LOC_Os04g22380	1	-0.276962	-1.16759	0.214007	1.23054
LOC_Os04g22720	1	0.41844	-1.49686	0.576864	0.501553
LOC_Os04g23210	1	0.514771	-1.4961	0.577773	0.40356
LOC_Os04g23630	1	0.358152	-1.49084	0.628043	0.504649
LOC_Os04g23910	1	0.153498	-1.45465	0.567155	0.734
LOC_Os04g24220	1	0.516817	-1.49985	0.482109	0.500923
LOC_Os04g24294	1	0.674518	-1.48731	0.37025	0.442544
LOC_Os04g25400	1	-0.421371	-1.21587	0.774953	0.862292
LOC_Os04g25784	1	-0.145572	-1.35811	0.708243	0.795443
LOC_Os04g26380	1	0.300184	-1.47186	0.754825	0.416849
LOC_Os04g27060	1	0.0793034	-1.414	0.439761	0.894939
LOC_Os04g27250	1	-0.155032	-1.35478	0.735418	0.774397
LOC_Os04g27760	1	0.984813	-1.24205	-0.34802	0.605258
LOC_Os04g27790	1	0.502036	-1.40206	0.0157471	0.884276
LOC_Os04g27950	1	0.290261	-1.2945	-0.104426	1.10866
LOC_Os04g28170	1	0.0865976	-1.4386	0.743029	0.608971
LOC_Os04g29810	1	0.397163	-1.43413	0.166415	0.870548
LOC_Os04g29910	1	-0.409719	-1.22386	0.81679	0.81679
LOC_Os04g29930	1	0.562519	-1.49851	0.467996	0.467996
LOC_Os04g30210	1	0.121887	-1.44058	0.801458	0.517236
LOC_Os04g30290	1	0.523884	-1.49774	0.423195	0.550661
LOC_Os04g30370	1	0.5	-1.5	0.5	0.5
LOC_Os04g30930	1	0.730119	-1.24855	-0.362747	0.881175
LOC_Os04g31020	1	-0.135392	-1.35543	0.874263	0.616558
LOC_Os04g31120	1	0.585376	-1.46708	0.199699	0.682005
LOC_Os04g31140	1	0.104961	-1.43561	0.8114	0.519253
LOC_Os04g31971	1	0.351894	-1.49196	0.556786	0.583279
LOC_Os04g32060	1	0.366559	-1.4856	0.432084	0.686962
LOC_Os04g32490	1	0.525998	-1.49945	0.510986	0.462465
LOC_Os04g32690	1	0.767958	-1.44882	0.141238	0.539629
LOC_Os04g32920	1	0.389965	-1.4852	0.402141	0.693097
LOC_Os04g33260	1	0.0298576	-1.17696	-0.117799	1.26491
LOC_Os04g33330	1	0.0440874	-1.42777	0.725407	0.658273
LOC_Os04g33970	1	0.14255	-1.42241	0.902061	0.377794
LOC_Os04g34010	1	0.239088	-1.47582	0.622302	0.614433
LOC_Os04g34330	1	0.851605	-0.944852	-0.783339	0.876586
LOC_Os04g34390	1	0.599473	-1.46551	0.19022	0.675817
LOC_Os04g35160	1	0.746392	-1.35836	-0.147065	0.759033
LOC_Os04g35190	1	-0.318448	-1.21459	0.414201	1.11884
LOC_Os04g35260	1	0.648418	-1.48856	0.346479	0.493662
LOC_Os04g35390	1	-0.0362748	-1.35288	0.375578	1.01358
LOC_Os04g35540	1	0.852851	-1.36732	-0.110704	0.625169
LOC_Os04g35800	1	-0.145439	-1.32511	1.00142	0.469137
LOC_Os04g36640	1	-0.447078	-1.14036	0.447521	1.13992
LOC_Os04g36730	1	-0.269622	-1.29562	0.891396	0.67385
LOC_Os04g36910	1	-0.278337	-1.29446	0.857353	0.715441
LOC_Os04g38540	1	0.655962	-1.45431	0.138387	0.65996
LOC_Os04g40060	1	0.0551282	-1.39702	0.401741	0.940154
LOC_Os04g40070	1	-0.0375934	-1.14341	-0.11441	1.29542
LOC_Os04g40140	1	0.265519	-1.38497	0.121099	0.998349
LOC_Os04g40330	1	0.293904	-1.39594	0.128082	0.97395
LOC_Os04g40340	1	-0.0372871	-1.38949	0.87166	0.555113
LOC_Os04g40540	1	0.217449	-1.46833	0.540736	0.71015
LOC_Os04g40740	1	0.85482	-1.4051	0.00719611	0.54308
LOC_Os04g41100	1	-0.0750676	-1.36874	0.920194	0.52361
LOC_Os04g41250	1	0.145917	-1.45251	0.740826	0.565768
LOC_Os04g41400	1	-0.138992	-1.30573	0.381657	1.06306
LOC_Os04g41410	1	0.119468	-1.4369	0.495594	0.821841
LOC_Os04g41490	1	0.543477	-1.49835	0.52028	0.434597
LOC_Os04g41850	1	0.138772	-1.40536	0.314252	0.952338
LOC_Os04g42095	1	-0.151846	-1.35314	0.670472	0.834515
LOC_Os04g42320	1	0.0562343	-1.40713	0.446996	0.903896
LOC_Os04g42451	1	0.207811	-1.46924	0.594928	0.666498
LOC_Os04g42470	1	-0.443084	-1.20275	0.786176	0.859654
LOC_Os04g42740	1	0.0259147	-1.36084	0.309381	1.02554
LOC_Os04g42784	1	0.357766	-1.49262	0.559106	0.575749
LOC_Os04g43030	1	-0.333561	-1.2164	0.452568	1.0974
LOC_Os04g43050	1	0.382258	-1.40258	0.0823059	0.938016
LOC_Os04g43200	1	0.371085	-1.42802	0.164801	0.892133
LOC_Os04g43770	1	-0.0421856	-1.39951	0.707415	0.734278
LOC_Os04g44030	1	-0.399082	-1.22439	0.702745	0.920731
LOC_Os04g44090	1	-0.193374	-1.27793	0.384139	1.08717
LOC_Os04g44180	1	-0.319217	-1.25554	0.585172	0.989589
LOC_Os04g44250	1	-0.530018	-1.06357	0.397963	1.19563
LOC_Os04g44420	1	-0.194093	-1.30885	0.50671	0.996234
LOC_Os04g44610	1	0.567575	-1.34875	-0.135528	0.916708
LOC_Os04g45240	1	0.113496	-1.44791	0.654096	0.680318
LOC_Os04g45890	1	-0.0675594	-1.352	0.992581	0.42698
LOC_Os04g45930	1	0.68566	-1.4859	0.4298	0.370445
LOC_Os04g46170	1	0.0933152	-1.43537	0.794444	0.547607
LOC_Os04g47270	1	-0.117689	-1.37062	0.740478	0.747829
LOC_Os04g47290	1	-0.639374	-1.05181	0.679966	1.01121
LOC_Os04g47360	1	0.501757	-1.03005	-0.615541	1.14383
LOC_Os04g47555	1	0.277955	-1.477	0.493817	0.70523
LOC_Os04g47590	1	0.629638	-1.27127	-0.304317	0.945949
LOC_Os04g47810	1	0.216839	-1.44267	0.367595	0.858234
LOC_Os04g47830	1	0.649754	-1.47828	0.257295	0.571231
LOC_Os04g48370	1	0.133546	-1.33445	0.110379	1.09052
LOC_Os04g48460	1	0.109441	-1.38722	0.28725	0.990526
LOC_Os04g49194	1	0.877631	-1.08177	-0.618584	0.822728
LOC_Os04g49350	1	-0.339147	-1.22018	0.479328	1.08
LOC_Os04g49660	1	-0.124287	-1.3337	0.461643	0.99634
LOC_Os04g49950	1	-0.145009	-1.30589	0.392966	1.05793
LOC_Os04g49970	1	-0.136192	-1.36297	0.745301	0.753857
LOC_Os04g50208	1	0.430009	-1.49546	0.458273	0.607181
LOC_Os04g50730	1	-0.210149	-1.31051	0.963058	0.557602
LOC_Os04g51500	1	-0.134624	-1.36298	0.711722	0.785883
LOC_Os04g51700	1	0.608237	-1.47384	0.22881	0.63679
LOC_Os04g52020	1	0.623764	-1.49403	0.427514	0.442751
LOC_Os04g52040	1	0.454874	-1.46046	0.224822	0.780766
LOC_Os04g52050	1	0.574303	-1.48392	0.289774	0.619839
LOC_Os04g52060	1	0.866321	-1.26798	-0.328818	0.730476
LOC_Os04g52390	1	0.114116	-0.702815	-0.782624	1.37132
LOC_Os04g52460	1	0.0386733	-1.4209	0.580935	0.801291
LOC_Os04g52560	1	-0.0470873	-1.31709	0.2743	1.08987
LOC_Os04g52606	1	0.42207	-1.49152	0.422076	0.64737
LOC_Os04g52930	1	0.824355	-1.33839	-0.188539	0.702573
LOC_Os04g52970	1	-0.0587741	-1.36479	0.466183	0.957379
LOC_Os04g53214	1	0.415786	-1.4957	0.481313	0.598605
LOC_Os04g53496	1	-0.377116	-1.14648	0.324369	1.19923
LOC_Os04g53630	1	0.637157	-1.49267	0.430858	0.424655
LOC_Os04g53850	1	-0.0855997	-1.37326	0.875567	0.583288
LOC_Os04g54010	1	0.846156	-0.693802	-1.0225	0.870146
LOC_Os04g54080	1	1.00489	-1.36088	-0.015446	0.371441
LOC_Os04g54130	1	0.406901	-1.2399	-0.272744	1.10575
LOC_Os04g54140	1	0.0397181	-1.42692	0.684587	0.702614
LOC_Os04g54180	1	0.183947	-1.46484	0.646578	0.634312
LOC_Os04g54340	1	0.652731	-1.48396	0.300857	0.530371
LOC_Os04g54350	1	-0.00720029	-1.41142	0.737416	0.681209
LOC_Os04g54420	1	-0.153213	-1.33657	0.945358	0.544427
LOC_Os04g55090	1	-0.132222	-1.36258	0.813335	0.681463
LOC_Os04g55230	1	0.278637	-1.46367	0.395179	0.789854
LOC_Os04g55370	1	-0.336479	-1.26344	0.727062	0.872858
LOC_Os04g55740	1	-0.0988705	-1.36974	0.867788	0.60082
LOC_Os04g55840	1	0.186429	-1.46383	0.696033	0.581366
LOC_Os04g56080	1	0.590693	-1.32082	-0.200615	0.930739
LOC_Os04g56110	1	-0.0484382	-1.39454	0.79842	0.644554
LOC_Os04g56620	1	0.538451	-1.46006	0.183665	0.737944
LOC_Os04g56630	1	0.27737	-1.46729	0.771247	0.418678
LOC_Os04g57480	1	-0.068414	-1.28915	0.224952	1.13261
LOC_Os04g57640	1	0.361931	-1.49219	0.607684	0.522577
LOC_Os04g57830	1	-0.0100794	-1.39116	0.497129	0.904115
LOC_Os04g58200	1	-0.332465	-1.22728	0.491023	1.06872
LOC_Os04g58630	1	0.114654	-1.44829	0.666149	0.667491
LOC_Os04g59430	1	0.455248	-1.47491	0.289015	0.730651
LOC_Os04g59450	1	0.480179	-1.49523	0.603832	0.411219
LOC_Os04g59460	1	0.504384	-1.49046	0.630825	0.355247
LOC_Os04g59540	1	0.0624436	-1.38811	0.354165	0.971502
LOC_Os05g01180	1	0.19056	-1.46449	0.575745	0.698187
LOC_Os05g01440	1	0.380457	-1.4912	0.641127	0.469614
LOC_Os05g01470	1	0.623355	-0.882945	-0.818399	1.07799
LOC_Os05g01780	1	0.552057	-1.23411	-0.344398	1.02645
LOC_Os05g02880	1	0.225694	-1.45415	0.814169	0.414288
LOC_Os05g03020	1	-0.383974	-1.22653	0.645071	0.965435
LOC_Os05g03130	1	0.437142	-1.39826	0.0378945	0.923223
LOC_Os05g03390	1	0.253117	-1.46207	0.42077	0.788184
LOC_Os05g03550	1	0.0713103	-1.42812	0.810507	0.546307
LOC_Os05g03574	1	-0.304145	-1.26563	0.593098	0.97668
LOC_Os05g03920	1	0.457388	-1.49929	0.529455	0.512448
LOC_Os05g04110	1	0.241264	-1.41989	0.249359	0.929264
LOC_Os05g04550	1	0.233767	-0.952407	-0.584092	1.30273
LOC_Os05g04640	1	0.819495	-1.25444	-0.357081	0.792025
LOC_Os05g05210	1	0.877848	-1.04926	-0.66053	0.831944
LOC_Os05g05530	1	-0.0226221	-1.40542	0.762245	0.665792
LOC_Os05g05600	1	0.111583	-0.85958	-0.618201	1.3662
LOC_Os05g05680	1	0.704483	-1.30767	-0.251477	0.854666
LOC_Os05g05810	1	0.402751	-1.49259	0.455242	0.634599
LOC_Os05g06690	1	0.287179	-1.4685	0.412788	0.768532
LOC_Os05g06880	1	0.0508357	-1.41887	0.839694	0.528339
LOC_Os05g06960	1	0.586523	-1.49706	0.443866	0.466671
LOC_Os05g07070	1	0.540233	-1.49739	0.541464	0.41569
LOC_Os05g07130	1	0.070324	-1.39841	0.383336	0.944751
LOC_Os05g08090	1	0.673865	-1.47751	0.260492	0.543153
LOC_Os05g09240	1	0.682177	-1.46847	0.207289	0.579008
LOC_Os05g10480	1	0.399209	-1.49615	0.56448	0.532465
LOC_Os05g10570	1	0.256808	-1.45576	0.380283	0.818664
LOC_Os05g10730	1	-0.240646	-1.30715	0.907329	0.640469
LOC_Os05g11070	1	0.514303	-1.39614	-0.00487916	0.886715
LOC_Os05g11140	1	-0.178684	-1.31513	0.499172	0.994646
LOC_Os05g11260	1	-0.0119624	-1.39264	0.509975	0.894623
LOC_Os05g11580	1	0.919569	-1.32532	-0.194374	0.600122
LOC_Os05g11700	1	0.158467	-1.45673	0.720072	0.578195
LOC_Os05g11770	1	0.720426	-1.47836	0.31493	0.443004
LOC_Os05g12140	1	-0.315186	-1.19946	0.360538	1.15411
LOC_Os05g12300	1	-0.245721	-1.27385	0.474855	1.04472
LOC_Os05g12460	1	0.209664	-1.4694	0.671434	0.588297
LOC_Os05g13400	1	0.0377035	-1.01287	-0.377631	1.3528
LOC_Os05g13780	1	0.474273	-1.46689	0.240716	0.7519
LOC_Os05g13860	1	0.309541	-1.43712	0.245079	0.8825
LOC_Os05g14040	1	-0.184838	-1.32223	0.955914	0.551154
LOC_Os05g14220	1	0.557951	-1.47491	0.674031	0.242927
LOC_Os05g14300	1	0.662572	-1.48833	0.462534	0.363225
LOC_Os05g14730	1	-0.403367	-1.22755	0.830931	0.799984
LOC_Os05g14980	1	0.13329	-1.43956	0.821577	0.484689
LOC_Os05g15040	1	0.410926	-1.49659	0.574522	0.511146
LOC_Os05g15150	1	0.320223	-1.48567	0.657275	0.50817
LOC_Os05g15360	1	-0.186333	-1.31404	0.987914	0.512457
LOC_Os05g16420	1	0.152702	-1.04043	-0.422207	1.30993
LOC_Os05g16430	1	0.757384	-1.07817	-0.618211	0.939001
LOC_Os05g16664	1	-0.0695454	-1.37944	0.870335	0.578648
LOC_Os05g16740	1	0.81777	-0.851934	-0.878707	0.912872
LOC_Os05g18280	1	-0.33867	-1.25782	0.678253	0.918238
LOC_Os05g18650	1	0.580789	-1.49661	0.416169	0.49965
LOC_Os05g18660	1	0.21468	-1.46324	0.753517	0.49504
LOC_Os05g19050	1	0.517873	-1.49917	0.452933	0.528359
LOC_Os05g20304	1	0.249179	-1.46733	0.755572	0.462574
LOC_Os05g22880	1	0.237508	-1.47191	0.530002	0.704398
LOC_Os05g22894	1	0.0300567	-1.4008	0.464687	0.906053
LOC_Os05g22960	1	0.105974	-1.44586	0.652232	0.687651
LOC_Os05g23140	1	0.383684	-1.47383	0.33723	0.752917
LOC_Os05g23200	1	0.342266	-1.4802	0.717993	0.419941
LOC_Os05g23430	1	0.180565	-1.46409	0.634483	0.649045
LOC_Os05g23450	1	-0.0969197	-1.34649	0.982328	0.461084
LOC_Os05g24650	1	0.253946	-1.3998	0.173177	0.972673
LOC_Os05g25060	1	0.485813	-1.47859	0.702468	0.290314
LOC_Os05g25430	1	0.668187	-1.48693	0.470165	0.348579
LOC_Os05g25950	1	-0.0951078	-1.37942	0.760164	0.714361
LOC_Os05g26020	1	-0.261883	-1.30457	0.746949	0.819503
LOC_Os05g26902	1	0.788997	-1.449	0.156674	0.503327
LOC_Os05g27050	1	0.0758047	-1.0962	-0.287293	1.30769
LOC_Os05g27320	1	0.711889	-0.999467	-0.708539	0.996118
LOC_Os05g27580	1	-0.124442	-1.36584	0.810406	0.679878
LOC_Os05g27880	1	0.0996038	-1.4352	0.80631	0.529287
LOC_Os05g28190	1	0.358541	-1.47382	0.754359	0.360915
LOC_Os05g29030	1	0.371702	-1.44059	0.206347	0.862537
LOC_Os05g29050	1	0.812883	-1.34311	-0.179133	0.709359
LOC_Os05g30140	1	-0.398998	-1.21188	0.612176	0.998698
LOC_Os05g30720	1	0.0864343	-1.43379	0.553068	0.794288
LOC_Os05g31230	1	-0.129063	-1.34523	0.945646	0.528643
LOC_Os05g31530	1	0.278375	-1.41572	0.200245	0.937098
LOC_Os05g31740	1	0.438724	-1.49581	0.453143	0.60394
LOC_Os05g33570	1	-0.179639	-1.30356	1.03188	0.45132
LOC_Os05g33630	1	0.893021	-1.29018	-0.280534	0.677688
LOC_Os05g34325	1	-0.462878	-1.19008	0.785672	0.867284
LOC_Os05g34570	1	-0.0119551	-1.39464	0.522225	0.884372
LOC_Os05g34920	1	0.53887	-1.49162	0.352229	0.600521
LOC_Os05g35050	1	1.05241	-1.07182	-0.599993	0.619403
LOC_Os05g35370	1	-0.264574	-1.28154	0.558108	0.98801
LOC_Os05g35980	1	-0.180075	-1.33267	0.910243	0.602505
LOC_Os05g37350	1	0.631639	-1.49299	0.407881	0.453472
LOC_Os05g37500	1	0.45647	-1.48929	0.658357	0.374462
LOC_Os05g38270	1	0.24649	-0.54467	-0.990673	1.28885
LOC_Os05g38980	1	0.444608	-1.49055	0.652591	0.393347
LOC_Os05g39220	1	-0.102198	-1.36634	0.585339	0.883201
LOC_Os05g39560	1	-0.106492	-1.34576	0.478071	0.974183
LOC_Os05g39790	1	0.668817	-1.48878	0.414458	0.405507
LOC_Os05g40810	1	0.322634	-1.37604	0.053625	0.999777
LOC_Os05g40900	1	0.0375058	-1.40608	0.89049	0.478082
LOC_Os05g40980	1	0.574244	-1.49766	0.440261	0.483153
LOC_Os05g41290	1	0.804844	-1.42891	0.0715104	0.552559
LOC_Os05g41550	1	0.259211	-1.47895	0.581245	0.638493
LOC_Os05g41920	1	0.792404	-1.16361	-0.503318	0.87452
LOC_Os05g42070	1	0.667083	-0.833445	-0.877686	1.04405
LOC_Os05g42200	1	0.759317	-1.33998	-0.18889	0.769553
LOC_Os05g42220	1	0.70419	-1.42567	0.0356928	0.685788
LOC_Os05g42390	1	0.198873	-1.36556	0.127757	1.03893
LOC_Os05g43060	1	1.00455	-1.36554	0.00581182	0.35517
LOC_Os05g43374	1	0.419609	-1.49492	0.611827	0.463482
LOC_Os05g43560	1	0.259918	-1.44937	0.844091	0.345363
LOC_Os05g43800	1	0.130505	-1.32255	0.0844801	1.10756
LOC_Os05g43910	1	0.476391	-1.47065	0.256332	0.737927
LOC_Os05g44180	1	0.969612	-1.13774	-0.528822	0.696952
LOC_Os05g44320	1	0.209559	-1.4454	0.845146	0.390692
LOC_Os05g44570	1	-0.405131	-1.21995	0.696069	0.929016
LOC_Os05g44590	1	0.390114	-1.48055	0.720228	0.370208
LOC_Os05g44800	1	0.618669	-1.06366	-0.610229	1.05522
LOC_Os05g45090	1	-0.156001	-1.19583	0.113811	1.23802
LOC_Os05g45170	1	0.520275	-1.49937	0.520275	0.458821
LOC_Os05g45370	1	0.255693	-1.39754	0.16498	0.976871
LOC_Os05g45690	1	-0.11735	-1.36601	0.641527	0.841834
LOC_Os05g45830	1	0.777934	-1.39788	-0.0425682	0.662517
LOC_Os05g45880	1	0.755679	-0.78119	-0.940756	0.966266
LOC_Os05g45900	1	-0.489722	-1.16038	0.663374	0.986726
LOC_Os05g45990	1	0.131954	-1.45169	0.706306	0.613435
LOC_Os05g46300	1	-0.287793	-1.25469	0.49439	1.04809
LOC_Os05g46490	1	0.23688	-1.45137	0.830751	0.383741
LOC_Os05g46954	1	-0.00697571	-1.41087	0.755142	0.662699
LOC_Os05g47520	1	-0.298909	-1.28547	0.831587	0.752789
LOC_Os05g47550	1	0.424207	-1.48381	0.361039	0.698567
LOC_Os05g47780	1	0.429049	-0.613861	-1.00805	1.19286
LOC_Os05g47850	1	0.0971918	-1.41999	0.884221	0.438573
LOC_Os05g48390	1	1.01139	-1.34612	-0.0661218	0.400852
LOC_Os05g48450	1	0.501176	-1.49806	0.560677	0.436208
LOC_Os05g48790	1	-0.709139	-0.979882	0.609397	1.07962
LOC_Os05g48820	1	0.368315	-1.49191	0.622204	0.501395
LOC_Os05g48860	1	0.975673	-1.38527	0.0544726	0.355128
LOC_Os05g48960	1	0.412192	-1.49717	0.543933	0.541042
LOC_Os05g49120	1	-0.256503	-1.29233	0.594629	0.954204
LOC_Os05g49130	1	-0.0179356	-1.40805	0.699739	0.726248
LOC_Os05g49164	1	-0.230739	-1.31674	0.685447	0.862036
LOC_Os05g49210	1	0.732124	-0.729318	-0.984278	0.981472
LOC_Os05g49250	1	-0.0320456	-1.36814	0.971124	0.429059
LOC_Os05g49980	1	0.0393295	-1.4174	0.83029	0.547777
LOC_Os05g49990	1	-0.364353	-1.23483	0.621073	0.978112
LOC_Os05g50410	1	-0.128506	-1.36205	0.838607	0.65195
LOC_Os05g50440	1	0.341337	-1.4709	0.767232	0.362335
LOC_Os05g50815	1	-0.0153039	-1.40743	0.652989	0.769746
LOC_Os05g50930	1	-0.487881	-1.158	0.640559	1.00533
LOC_Os05g51050	1	-0.000106311	-1.41395	0.685178	0.728882
LOC_Os05g51060	1	0.32554	-1.47111	0.764724	0.380849
LOC_Os05g51110	1	0.589255	-1.47237	0.223675	0.659443
LOC_Os05g51230	1	0.428462	-1.49254	0.425681	0.638395
LOC_Os05g51480	1	0.514343	-1.48541	0.31596	0.65511
LOC_Os05g51490	1	0.390666	-1.48987	0.658113	0.44109
LOC_Os05g51790	1	0.395909	-1.47227	0.318647	0.757717
LOC_Os06g01170	1	0.421835	-1.48563	0.688646	0.375146
LOC_Os06g01250	1	-0.55223	-1.05785	0.430982	1.17909
LOC_Os06g01320	1	0.450819	-1.49839	0.561768	0.485804
LOC_Os06g01400	1	0.470196	-1.4908	0.643745	0.376859
LOC_Os06g01460	1	-0.513307	-1.1479	0.69091	0.970299
LOC_Os06g01640	1	0.360373	-1.4891	0.475752	0.652974
LOC_Os06g01650	1	0.589477	-1.49692	0.456654	0.45079
LOC_Os06g01680	1	0.278222	-1.48005	0.530674	0.67115
LOC_Os06g01840	1	0.509132	-1.27739	-0.253817	1.02208
LOC_Os06g02160	1	-0.100034	-1.35582	0.942391	0.513463
LOC_Os06g02170	1	-0.0601763	-1.36158	0.967573	0.454184
LOC_Os06g02260	1	0.655667	-1.46493	0.184824	0.624438
LOC_Os06g03860	1	-0.221062	-1.3225	0.698254	0.845313
LOC_Os06g03890	1	-0.086708	-1.38295	0.734827	0.734827
LOC_Os06g03900	1	-0.0809378	-1.38517	0.732085	0.734027
LOC_Os06g04040	1	0.247982	-1.39003	0.150214	0.991839
LOC_Os06g04399	1	-0.0284977	-1.40206	0.786511	0.644051
LOC_Os06g04520	1	0.261113	-1.45077	0.350435	0.83922
LOC_Os06g04610	1	0.193804	-1.451	0.445858	0.811333
LOC_Os06g04830	1	-0.335183	-1.26508	0.741735	0.858524
LOC_Os06g04900	1	0.493175	-1.49998	0.50494	0.501866
LOC_Os06g04970	1	0.0437228	-1.42808	0.707573	0.676779
LOC_Os06g05060	1	-0.0472959	-1.39684	0.678303	0.765835
LOC_Os06g05070	1	0.189387	-1.45011	0.812843	0.447881
LOC_Os06g05100	1	-0.0410074	-1.39968	0.747203	0.69348
LOC_Os06g05300	1	0.283082	-1.48061	0.671608	0.525923
LOC_Os06g05368	1	-0.416601	-1.21965	0.829498	0.806748
LOC_Os06g05390	1	0.0395028	-1.42533	0.635317	0.750506
LOC_Os06g05410	1	-0.435787	-1.18534	0.597237	1.02389
LOC_Os06g05610	1	0.588997	-1.49695	0.457224	0.450732
LOC_Os06g05820	1	0.63556	-1.46967	0.206985	0.627126
LOC_Os06g05860	1	0.54748	-1.41674	0.037584	0.83168
LOC_Os06g05870	1	0.478959	-1.49902	0.469685	0.55038
LOC_Os06g06080	1	-0.0402173	-1.37517	0.937517	0.477868
LOC_Os06g06350	1	0.628241	-1.3524	-0.144925	0.869087
LOC_Os06g06380	1	0.133225	-1.42931	0.87097	0.425118
LOC_Os06g06390	1	0.0414955	-1.27981	0.0743394	1.16398
LOC_Os06g06440	1	0.373877	-1.48142	0.39207	0.715472
LOC_Os06g06490	1	0.189947	-1.27489	-0.0699028	1.15485
LOC_Os06g06600	1	0.0427589	-1.42575	0.624111	0.758879
LOC_Os06g06850	1	0.436143	-1.13402	-0.451137	1.14902
LOC_Os06g06870	1	0.426736	-1.48264	0.704319	0.351585
LOC_Os06g07080	1	0.429504	-1.4732	0.74606	0.297641
LOC_Os06g07090	1	0.411904	-1.49595	0.591405	0.492644
LOC_Os06g07350	1	0.207875	-1.43457	0.883907	0.342789
LOC_Os06g07490	1	0.132838	-1.45284	0.645425	0.674573
LOC_Os06g07540	1	0.218174	-1.45605	0.800783	0.437097
LOC_Os06g07770	1	0.325455	-1.48555	0.664619	0.495478
LOC_Os06g07869	1	0.312635	-1.48602	0.639476	0.533914
LOC_Os06g07932	1	0.591934	-1.46214	0.177104	0.693103
LOC_Os06g07978	1	-0.335641	-1.26645	0.794122	0.80797
LOC_Os06g08480	1	0.677298	-1.48679	0.365499	0.443994
LOC_Os06g08560	1	0.890359	-1.34433	-0.158365	0.612337
LOC_Os06g08570	1	0.335602	-1.48925	0.621935	0.531709
LOC_Os06g08910	1	0.432863	-1.49456	0.618331	0.44337
LOC_Os06g09130	1	-0.235723	-1.31058	0.648034	0.898265
LOC_Os06g09190	1	0.764881	-1.32935	-0.211974	0.776441
LOC_Os06g10200	1	0.638735	-1.49233	0.444909	0.408686
LOC_Os06g10230	1	0.194156	-1.06933	-0.40973	1.2849
LOC_Os06g10300	1	-0.0582097	-1.38291	0.871808	0.569313
LOC_Os06g10510	1	0.706	-1.33447	-0.197266	0.825736
LOC_Os06g10620	1	0.461689	-1.4971	0.586577	0.448837
LOC_Os06g10690	1	0.821987	-1.43138	0.0927759	0.516615
LOC_Os06g11180	1	0.672115	-1.32616	-0.209486	0.863529
LOC_Os06g11500	1	0.206106	-1.46808	0.685715	0.576255
LOC_Os06g12050	1	-0.369468	-1.23127	0.618296	0.982438
LOC_Os06g12100	1	0.342343	-1.46479	0.329659	0.792789
LOC_Os06g12260	1	0.395313	-1.49486	0.501802	0.597748
LOC_Os06g12876	1	0.749092	-1.43542	0.0758634	0.610467
LOC_Os06g13140	1	0.127445	-1.43985	0.499064	0.813341
LOC_Os06g13570	1	-0.214794	-1.328	0.762147	0.780647
LOC_Os06g13660	1	0.106666	-1.44387	0.598603	0.738603
LOC_Os06g13860	1	0.345876	-1.48142	0.4245	0.71104
LOC_Os06g14030	1	0.0462032	-1.30273	0.122622	1.1339
LOC_Os06g14440	1	0.763171	-1.44449	0.118244	0.563071
LOC_Os06g14510	1	-0.204267	-1.2635	0.35661	1.11116
LOC_Os06g14740	1	0.64665	-1.39789	-0.0400571	0.791295
LOC_Os06g15700	1	0.416046	-1.49669	0.578488	0.50216
LOC_Os06g15730	1	0.909411	-1.30349	-0.248072	0.642148
LOC_Os06g15910	1	0.223022	-0.743117	-0.803623	1.32372
LOC_Os06g16280	1	0.942722	-1.39692	0.0586881	0.395515
LOC_Os06g16940	1	0.419102	-1.34713	-0.0740259	1.00205
LOC_Os06g17280	1	0.0765951	-1.32898	0.155165	1.09722
LOC_Os06g17410	1	-0.534957	-1.1377	0.734917	0.93774
LOC_Os06g17560	1	1.01887	-1.31709	-0.153132	0.451361
LOC_Os06g17890	1	0.889008	-1.11751	-0.569391	0.797892
LOC_Os06g18164	1	-0.0159108	-1.24337	0.0548088	1.20448
LOC_Os06g19470	1	0.156562	-1.44321	0.823467	0.463181
LOC_Os06g20130	1	0.587954	-1.13334	-0.508692	1.05408
LOC_Os06g20790	1	0.903883	-1.22344	-0.403749	0.723307
LOC_Os06g20820	1	0.523073	-1.37053	-0.0707057	0.918167
LOC_Os06g21099	1	0.190442	-1.45146	0.806444	0.454576
LOC_Os06g22290	1	0.16483	-1.46052	0.66005	0.635642
LOC_Os06g22820	1	0.399781	-1.46699	0.777177	0.290031
LOC_Os06g22829	1	-0.096793	-1.35194	0.48617	0.962563
LOC_Os06g23140	1	0.512767	-1.49994	0.494795	0.492377
LOC_Os06g23530	1	0.136706	-1.44398	0.798095	0.509182
LOC_Os06g23790	1	-0.182837	-1.32521	0.945447	0.562601
LOC_Os06g23950	1	-0.189562	-1.33937	0.738418	0.79051
LOC_Os06g24870	1	0.126524	-1.43889	0.494277	0.818091
LOC_Os06g24910	1	0.159431	-1.44614	0.809877	0.47683
LOC_Os06g26234	1	0.871447	-1.42199	0.0922714	0.458271
LOC_Os06g27510	1	0.380559	-1.49473	0.568345	0.54583
LOC_Os06g28060	1	0.372186	-1.4794	0.380585	0.726633
LOC_Os06g28144	1	-0.57851	-0.993597	0.31577	1.25634
LOC_Os06g29350	1	0.472504	-1.49704	0.438864	0.585672
LOC_Os06g29460	1	-0.042718	-1.39212	0.841525	0.593311
LOC_Os06g29650	1	0.292653	-1.48432	0.619359	0.57231
LOC_Os06g29810	1	0.205749	-1.45899	0.774426	0.47882
LOC_Os06g30060	1	0.354328	-1.48611	0.678731	0.453051
LOC_Os06g30310	1	0.157372	-1.45439	0.745653	0.551361
LOC_Os06g30470	1	0.4005	-1.47237	0.756454	0.315421
LOC_Os06g30640	1	0.122453	-1.38502	0.264081	0.998488
LOC_Os06g30860	1	-0.0976266	-1.36065	0.534437	0.923839
LOC_Os06g30894	1	0.311776	-1.48675	0.555014	0.619955
LOC_Os06g30901	1	0.631642	-1.49291	0.456838	0.404425
LOC_Os06g30920	1	0.682284	-0.622316	-1.0657	1.00573
LOC_Os06g31150	1	0.693526	-1.43427	0.0641424	0.676598
LOC_Os06g32740	1	0.532216	-1.49863	0.439269	0.527149
LOC_Os06g33570	1	0.445387	-1.49829	0.49151	0.561396
LOC_Os06g33930	1	0.369815	-1.48976	0.65137	0.468577
LOC_Os06g34560	1	0.333323	-1.48963	0.55196	0.604348
LOC_Os06g34610	1	-0.157044	-1.34779	0.867612	0.637221
LOC_Os06g34710	1	0.279291	-1.47967	0.67801	0.52237
LOC_Os06g34950	1	-0.295278	-1.12663	0.148544	1.27336
LOC_Os06g35670	1	-0.2735	-1.29831	0.739593	0.832219
LOC_Os06g36040	1	0.953928	-1.32273	-0.184662	0.55346
LOC_Os06g36310	1	0.106418	-1.43867	0.540705	0.791545
LOC_Os06g37280	1	0.936195	-1.25674	-0.336095	0.656642
LOC_Os06g37640	1	0.633434	-1.49223	0.469675	0.38912
LOC_Os06g38590	1	-0.164855	-1.29534	0.391843	1.06835
LOC_Os06g38680	1	-0.0541683	-1.38238	0.882968	0.553583
LOC_Os06g38750	1	0.705349	-1.48322	0.389527	0.388343
LOC_Os06g38930	1	0.603171	-1.38556	-0.0617654	0.844154
LOC_Os06g38950	1	0.520358	-1.48065	0.28546	0.674835
LOC_Os06g39120	1	0.618116	-1.49456	0.430124	0.446323
LOC_Os06g39680	1	-0.0447352	-1.39841	0.745373	0.697768
LOC_Os06g39780	1	0.559391	-1.34316	-0.144715	0.928479
LOC_Os06g40010	1	0.533175	-1.49542	0.571943	0.390299
LOC_Os06g40030	1	0.371346	-1.47243	0.760133	0.340951
LOC_Os06g40940	1	-0.321295	-1.20208	0.379958	1.14342
LOC_Os06g41360	1	0.93823	-1.06886	-0.630653	0.761279
LOC_Os06g41640	1	0.48227	-1.49956	0.534251	0.483035
LOC_Os06g41660	1	0.37632	-1.48451	0.411703	0.696491
LOC_Os06g41990	1	0.539508	-1.4824	0.654317	0.288579
LOC_Os06g42030	1	-0.654369	-1.02322	0.596249	1.08134
LOC_Os06g42120	1	0.776287	-1.00296	-0.713031	0.939702
LOC_Os06g42180	1	0.101796	-1.43263	0.504728	0.826107
LOC_Os06g42690	1	-0.590992	-1.05338	0.514651	1.12972
LOC_Os06g43280	1	0.114777	-1.44214	0.777962	0.549398
LOC_Os06g43430	1	-0.52471	-1.0998	0.49953	1.12498
LOC_Os06g43940	1	-0.369444	-1.24692	0.842804	0.773557
LOC_Os06g44170	1	0.591667	-1.47916	0.259065	0.628423
LOC_Os06g44420	1	-0.0871065	-1.35833	0.949328	0.49611
LOC_Os06g45320	1	-0.0867211	-1.38279	0.752585	0.716927
LOC_Os06g45330	1	0.521509	-1.47279	0.244949	0.706335
LOC_Os06g45800	1	0.534446	-1.45717	0.173856	0.748867
LOC_Os06g45860	1	0.532338	-1.26104	-0.291739	1.02044
LOC_Os06g45890	1	0.832725	-1.37326	-0.100311	0.640841
LOC_Os06g45900	1	-0.105244	-1.35954	0.54832	0.916467
LOC_Os06g45970	1	0.915301	-0.797332	-0.930629	0.81266
LOC_Os06g46090	1	0.549182	-1.11831	-0.51725	1.08638
LOC_Os06g46120	1	-0.216432	-1.31778	0.626209	0.908004
LOC_Os06g46210	1	0.172351	-1.39445	0.237513	0.984583
LOC_Os06g46284	1	0.970408	-1.08777	-0.600177	0.717536
LOC_Os06g46360	1	0.368437	-1.12372	-0.433615	1.1889
LOC_Os06g46730	1	0.619234	-1.49281	0.379796	0.493781
LOC_Os06g46770	1	-0.655062	-0.977111	0.439155	1.19302
LOC_Os06g46880	1	-0.307393	-1.28085	0.75131	0.836935
LOC_Os06g47470	1	0.377827	-1.49445	0.573297	0.543324
LOC_Os06g47480	1	0.372552	-1.4933	0.600415	0.520336
LOC_Os06g47530	1	0.77611	-1.44829	0.143466	0.528711
LOC_Os06g47550	1	0.0282996	-1.38807	0.407887	0.951885
LOC_Os06g47650	1	0.283335	-1.48291	0.624196	0.575383
LOC_Os06g47700	1	-0.0843158	-1.37018	0.557336	0.897155
LOC_Os06g47710	1	0.178693	-1.4563	0.76354	0.514067
LOC_Os06g47740	1	0.795039	-1.42759	0.0614785	0.571072
LOC_Os06g47750	1	0.0121777	-1.40931	0.561276	0.835858
LOC_Os06g48250	1	-0.52121	-1.1049	0.508581	1.11753
LOC_Os06g48350	1	-0.0502153	-1.38147	0.894942	0.536744
LOC_Os06g48520	1	0.514414	-1.49932	0.457728	0.527174
LOC_Os06g48720	1	0.788129	-1.41706	0.0203343	0.608594
LOC_Os06g48770	1	0.694582	-1.45222	0.132257	0.625386
LOC_Os06g48880	1	0.134596	-1.45177	0.600381	0.716792
LOC_Os06g49130	1	0.0236382	-1.41808	0.787396	0.607045
LOC_Os06g49250	1	-0.201036	-1.32443	0.907559	0.617906
LOC_Os06g49310	1	0.674472	-1.48763	0.379983	0.433179
LOC_Os06g49750	1	0.457061	-1.49923	0.508067	0.534104
LOC_Os06g49790	1	0.920051	-1.40178	0.0504626	0.431262
LOC_Os06g49920	1	-0.617062	-1.07389	0.710711	0.980244
LOC_Os06g50040	1	-0.520632	-1.06614	0.385129	1.20165
LOC_Os06g50210	1	0.951238	-1.31688	-0.200662	0.566306
LOC_Os06g50480	1	-0.333176	-1.26745	0.828319	0.772306
LOC_Os06g50580	1	0.072525	-1.4108	0.90246	0.435819
LOC_Os06g50679	1	-0.0831816	-1.35777	0.956472	0.484475
LOC_Os06g50890	1	0.476413	-1.49967	0.495885	0.527371
LOC_Os06g50920	1	-0.250828	-1.306	0.679409	0.877417
LOC_Os06g51310	1	-0.0242471	-1.23873	0.0538209	1.20916
LOC_Os06g51450	1	0.475072	-1.48876	0.358331	0.655359
LOC_Os06g51460	1	0.730868	-1.47136	0.254548	0.485943
LOC_Os06g51524	1	-0.13368	-1.31881	1.03284	0.419654
LOC_Os07g01720	1	0.29158	-1.48267	0.535036	0.656054
LOC_Os07g01750	1	1.01674	-1.35886	-0.00386828	0.34599
LOC_Os07g02300	1	0.413194	-1.4689	0.288745	0.766961
LOC_Os07g02560	1	0.809938	-1.41415	0.0178228	0.586391
LOC_Os07g02590	1	-0.177683	-1.23549	0.235689	1.17748
LOC_Os07g02610	1	0.763185	-1.46409	0.231368	0.469536
LOC_Os07g02620	1	0.167159	-1.44693	0.812419	0.467355
LOC_Os07g02660	1	0.0503107	-1.37368	0.319017	1.00435
LOC_Os07g02780	1	-0.178324	-1.31558	0.993491	0.500416
LOC_Os07g02800	1	-0.219079	-1.31937	0.887215	0.651237
LOC_Os07g02950	1	0.550605	-1.49515	0.559668	0.384877
LOC_Os07g03020	1	0.252211	-1.46799	0.462414	0.753367
LOC_Os07g03030	1	0.343707	-1.34582	-0.0321113	1.03422
LOC_Os07g03100	1	0.144071	-1.45124	0.750563	0.556604
LOC_Os07g03540	1	0.887393	-1.36784	-0.0960306	0.576477
LOC_Os07g03600	1	0.623191	-1.22899	-0.374493	0.980292
LOC_Os07g03610	1	0.41493	-1.49489	0.46927	0.610686
LOC_Os07g03840	1	1.00303	-1.13729	-0.520868	0.655134
LOC_Os07g03960	1	0.685633	-1.48005	0.288131	0.50629
LOC_Os07g04560	1	-0.319491	-1.24177	0.518742	1.04252
LOC_Os07g04700	1	0.111504	-1.44433	0.747904	0.584919
LOC_Os07g04780	1	-0.491113	-1.14602	0.589043	1.04809
LOC_Os07g05360	1	0.963671	-1.3869	0.0408775	0.382347
LOC_Os07g05400	1	0.813549	-1.16926	-0.495836	0.851543
LOC_Os07g06500	1	0.177463	-1.45872	0.541066	0.740192
LOC_Os07g06900	1	0.217514	-1.47118	0.662072	0.591592
LOC_Os07g06940	1	0.574858	-1.44294	0.109487	0.758597
LOC_Os07g06950	1	0.553232	-1.436	0.0933938	0.789375
LOC_Os07g06970	1	0.346317	-1.39455	0.0848645	0.963372
LOC_Os07g06980	1	0.645881	-1.48767	0.333176	0.508608
LOC_Os07g07310	1	0.345262	-1.4782	0.730723	0.402211
LOC_Os07g07530	1	0.375991	-0.708297	-0.906632	1.23894
LOC_Os07g07770	1	0.446928	-1.49835	0.490666	0.560757
LOC_Os07g07880	1	-0.0299456	-1.3996	0.618801	0.810744
LOC_Os07g08050	1	0.754595	-1.46305	0.214359	0.494093
LOC_Os07g08180	1	-0.149387	-1.35556	0.81458	0.690365
LOC_Os07g08190	1	0.521683	-1.49844	0.540862	0.435892
LOC_Os07g08220	1	-0.0696824	-1.37528	0.549567	0.895394
LOC_Os07g08290	1	0.604079	-1.36784	-0.104148	0.867906
LOC_Os07g08300	1	0.622047	-1.45919	0.160305	0.676841
LOC_Os07g08400	1	-0.0763135	-1.38675	0.711414	0.751652
LOC_Os07g08430	1	0.250669	-1.44185	0.322865	0.86832
LOC_Os07g08669	1	-0.0331796	-1.38763	0.88931	0.531504
LOC_Os07g08890	1	-0.260859	-1.25709	0.44308	1.07487
LOC_Os07g09340	1	1.00028	-1.27886	-0.263905	0.542485
LOC_Os07g09400	1	0.621565	-1.49179	0.36591	0.504313
LOC_Os07g09460	1	0.411126	-1.48451	0.696556	0.376832
LOC_Os07g09510	1	0.237243	-1.46256	0.776845	0.448477
LOC_Os07g09675	1	0.570024	-1.49518	0.3866	0.538558
LOC_Os07g09814	1	0.27667	-1.44787	0.851374	0.319826
LOC_Os07g10390	1	-0.132222	-1.36411	0.714985	0.78135
LOC_Os07g10520	1	-0.0490897	-1.39636	0.683238	0.762209
LOC_Os07g10540	1	0.353574	-1.42442	0.166208	0.904642
LOC_Os07g10580	1	-0.467394	-1.18801	0.827701	0.827701
LOC_Os07g10810	1	0.0100859	-1.41237	0.805817	0.596465
LOC_Os07g10860	1	0.0821546	-1.43879	0.716305	0.640335
LOC_Os07g11280	1	0.0787866	-1.43459	0.769172	0.586628
LOC_Os07g11739	1	0.466718	-1.27861	-0.233487	1.04538
LOC_Os07g12520	1	-0.071703	-1.3885	0.75056	0.709642
LOC_Os07g12570	1	0.0151833	-1.40104	0.888584	0.497271
LOC_Os07g12890	1	0.959928	-1.03041	-0.67691	0.74739
LOC_Os07g13890	1	-0.0950704	-1.37686	0.813217	0.658712
LOC_Os07g14080	1	-0.373286	-1.2055	0.505542	1.07324
LOC_Os07g14530	1	-0.111555	-1.32948	0.419047	1.02198
LOC_Os07g15270	1	0.981594	-1.37287	0.00179567	0.389481
LOC_Os07g15440	1	0.106776	-1.43303	0.496488	0.829769
LOC_Os07g15460	1	0.621629	-1.47267	0.222187	0.628853
LOC_Os07g15959	1	0.208612	-1.29518	-0.0435224	1.13009
LOC_Os07g16030	1	-0.126547	-1.35277	0.566726	0.91259
LOC_Os07g16224	1	0.542548	-1.49125	0.348234	0.600465
LOC_Os07g16970	1	0.918761	-1.39735	0.028629	0.449963
LOC_Os07g17220	1	0.154989	-1.45709	0.701674	0.600429
LOC_Os07g17230	1	0.42477	-1.49348	0.439454	0.629257
LOC_Os07g18240	1	0.389168	-1.49345	0.487123	0.617154
LOC_Os07g19550	1	-0.130884	-1.33149	0.465918	0.996455
LOC_Os07g19560	1	-0.0530528	-1.34889	0.388766	1.01318
LOC_Os07g20100	1	-0.313059	-1.24092	0.498888	1.05509
LOC_Os07g20164	1	0.992181	-1.34509	-0.0919017	0.444812
LOC_Os07g20510	1	0.519996	-1.48684	0.643927	0.322916
LOC_Os07g22390	1	0.30129	-1.48082	0.691652	0.487875
LOC_Os07g23270	1	0.35345	-1.45832	0.815123	0.289746
LOC_Os07g23340	1	0.954903	-1.15669	-0.503199	0.70499
LOC_Os07g23494	1	0.245199	-1.44452	0.340772	0.85855
LOC_Os07g23990	1	0.149765	-1.45554	0.596123	0.709653
LOC_Os07g25390	1	0.521237	-1.22589	-0.346686	1.05134
LOC_Os07g25550	1	0.5	-1.5	0.5	0.5
LOC_Os07g25650	1	0.612412	-1.49467	0.470457	0.411802
LOC_Os07g25880	1	0.426086	-1.49315	0.632597	0.434471
LOC_Os07g26110	1	0.894832	-1.30421	-0.250557	0.65994
LOC_Os07g26210	1	0.386548	-1.37934	0.0193391	0.973456
LOC_Os07g26595	1	-0.123363	-1.25494	0.209538	1.16876
LOC_Os07g27140	1	0.266521	-1.47944	0.558322	0.654599
LOC_Os07g27180	1	0.799827	-1.41422	0.0143377	0.600052
LOC_Os07g27300	1	-0.27953	-1.29275	0.700581	0.871696
LOC_Os07g27350	1	-0.00996241	-1.39819	0.540469	0.86768
LOC_Os07g27480	1	0.23934	-1.43138	0.293192	0.898843
LOC_Os07g27690	1	0.0997244	-1.42642	0.469284	0.857412
LOC_Os07g28900	1	0.386715	-1.47004	0.76818	0.31515
LOC_Os07g28910	1	0.269926	-1.46587	0.775764	0.420181
LOC_Os07g29450	1	0.335844	-1.4902	0.565952	0.588402
LOC_Os07g29500	1	-0.115129	-1.23522	0.151124	1.19922
LOC_Os07g29770	1	0.209346	-1.46461	0.73549	0.51977
LOC_Os07g29810	1	0.701099	-1.45273	0.135434	0.616195
LOC_Os07g30120	1	-0.11847	-1.36855	0.804433	0.682586
LOC_Os07g30240	1	0.554012	-1.44211	0.113114	0.774983
LOC_Os07g30300	1	-0.533848	-1.14277	0.796033	0.880581
LOC_Os07g30774	1	0.153302	-1.45119	0.529991	0.767895
LOC_Os07g31190	1	0.743249	-1.46246	0.201243	0.517969
LOC_Os07g31310	1	0.16822	-1.29942	-0.00159625	1.13279
LOC_Os07g31340	1	0.302672	-1.48308	0.668226	0.512184
LOC_Os07g31400	1	-0.319411	-1.27518	0.780743	0.813844
LOC_Os07g31884	1	-0.388685	-1.10854	0.248991	1.24823
LOC_Os07g32090	1	0.535461	-1.49052	0.344188	0.610872
LOC_Os07g32100	1	0.507703	-1.42987	0.0919535	0.830214
LOC_Os07g32420	1	0.273787	-1.45588	0.822105	0.35999
LOC_Os07g32430	1	0.40716	-1.49666	0.563898	0.5256
LOC_Os07g32890	1	0.453383	-1.49849	0.560207	0.484903
LOC_Os07g33050	1	0.369087	-1.49232	0.616085	0.507147
LOC_Os07g33200	1	0.127961	-1.43826	0.48694	0.82336
LOC_Os07g33210	1	0.337888	-1.49044	0.586653	0.565903
LOC_Os07g33330	1	0.18642	-1.43513	0.875363	0.373347
LOC_Os07g33560	1	-0.109517	-1.37014	0.650347	0.829314
LOC_Os07g33610	1	0.28265	-1.24959	-0.184039	1.15098
LOC_Os07g33730	1	-0.00715698	-1.37568	0.416354	0.966486
LOC_Os07g33850	1	0.0248761	-1.40966	0.855812	0.528976
LOC_Os07g35380	1	0.34262	-1.48834	0.498327	0.647395
LOC_Os07g35660	1	0.0418516	-1.42589	0.63162	0.75242
LOC_Os07g35700	1	1.01765	-1.35622	-0.0147653	0.353328
LOC_Os07g35720	1	-0.488367	-1.17378	0.796742	0.865409
LOC_Os07g36760	1	0.263697	-1.39948	0.163604	0.972184
LOC_Os07g37130	1	-0.285994	-1.21219	0.345021	1.15316
LOC_Os07g37240	1	-0.205863	-1.32966	0.694522	0.840997
LOC_Os07g37280	1	-0.156023	-1.34748	0.873561	0.629947
LOC_Os07g37550	1	-0.131495	-1.36307	0.684434	0.810128
LOC_Os07g37640	1	0.504409	-1.47109	0.244348	0.722332
LOC_Os07g37650	1	0.462306	-1.49915	0.544006	0.492835
LOC_Os07g38800	1	0.793416	-1.41976	0.0315527	0.594791
LOC_Os07g39740	1	0.29518	-1.22375	-0.237212	1.16578
LOC_Os07g39760	1	-0.321279	-1.27426	0.807318	0.788218
LOC_Os07g40224	1	0.57576	-1.49389	0.371521	0.546605
LOC_Os07g40230	1	0.0767044	-1.19526	-0.126248	1.2448
LOC_Os07g40300	1	0.549447	-1.47445	0.681934	0.243067
LOC_Os07g41120	1	0.38361	-1.49491	0.538141	0.573154
LOC_Os07g41564	1	0.110785	-1.43604	0.816524	0.50873
LOC_Os07g42104	1	0.28806	-1.3195	-0.0517242	1.08317
LOC_Os07g42130	1	0.47499	-1.49975	0.507409	0.517355
LOC_Os07g42160	1	-0.46991	-1.18617	0.80724	0.848845
LOC_Os07g42200	1	-0.29916	-1.19777	0.326903	1.17003
LOC_Os07g42354	1	0.700787	-1.4745	0.253739	0.519971
LOC_Os07g42400	1	-0.213482	-1.27396	0.408149	1.07929
LOC_Os07g42900	1	0.114742	-1.42741	0.446854	0.865819
LOC_Os07g43030	1	0.0636019	-1.40995	0.44772	0.89863
LOC_Os07g43050	1	-0.0289239	-1.39762	0.594299	0.832244
LOC_Os07g43140	1	-0.251917	-1.30598	0.872308	0.685589
LOC_Os07g43316	1	0.148648	-1.45664	0.635495	0.672496
LOC_Os07g43560	1	0.0667421	-1.32062	0.144551	1.10933
LOC_Os07g43610	1	0.567323	-1.45571	0.157454	0.730932
LOC_Os07g43740	1	0.744387	-1.09728	-0.591542	0.944431
LOC_Os07g43960	1	0.491274	-1.49675	0.422455	0.583023
LOC_Os07g44110	1	0.829177	-1.1035	-0.58986	0.864184
LOC_Os07g44730	1	-0.397257	-1.15953	0.400306	1.15648
LOC_Os07g44770	1	0.356121	-1.47398	0.364283	0.753572
LOC_Os07g45064	1	0.575762	-1.49697	0.420204	0.501005
LOC_Os07g45160	1	0.427776	-1.49345	0.629724	0.435953
LOC_Os07g45400	1	0.431364	-1.49611	0.598521	0.466222
LOC_Os07g45550	1	1.01803	-1.33537	-0.0963254	0.413672
LOC_Os07g45710	1	0.954551	-1.28752	-0.26692	0.599893
LOC_Os07g45960	1	-0.120566	-1.32766	1.01914	0.429087
LOC_Os07g46030	1	-0.357283	-1.21661	0.509767	1.06412
LOC_Os07g46370	1	0.303087	-1.48429	0.651424	0.529779
LOC_Os07g46400	1	-0.0169531	-1.35693	0.359322	1.01456
LOC_Os07g46520	1	0.0839992	-0.756647	-0.711102	1.38375
LOC_Os07g46590	1	0.648668	-1.48932	0.357848	0.482804
LOC_Os07g46830	1	-0.0448183	-1.2803	0.172233	1.15289
LOC_Os07g47194	1	-0.500717	-1.05364	0.312889	1.24146
LOC_Os07g47230	1	0.510767	-1.49734	0.565469	0.421106
LOC_Os07g47284	1	0.599746	-1.4958	0.474682	0.421375
LOC_Os07g47360	1	0.653988	-1.48595	0.320667	0.511296
LOC_Os07g47590	1	0.0746751	-1.43119	0.56417	0.79235
LOC_Os07g48229	1	0.549496	-1.45381	0.155865	0.748454
LOC_Os07g48520	1	0.0712511	-1.42708	0.817945	0.537887
LOC_Os07g48840	1	0.262689	-1.44127	0.871435	0.307145
LOC_Os07g48880	1	0.18157	-1.46429	0.631386	0.651334
LOC_Os07g48890	1	0.32137	-1.48211	0.695292	0.465448
LOC_Os07g48970	1	-0.0652082	-1.38956	0.669439	0.785324
LOC_Os07g49010	1	0.313794	-1.47693	0.729495	0.433642
LOC_Os07g49230	1	-0.146032	-1.35181	0.870421	0.627419
LOC_Os07g49260	1	0.455074	-1.43348	0.129069	0.849339
LOC_Os07g49270	1	-0.67282	-0.959212	0.431661	1.20037
LOC_Os07g49300	1	0.695223	-1.48203	0.320235	0.466575
LOC_Os07g49530	1	-0.0224304	-1.38415	0.920522	0.486061
LOC_Os07g49540	1	0.601488	-1.48296	0.281793	0.599684
LOC_Os08g01040	1	0.323773	-1.46877	0.77545	0.369546
LOC_Os08g01054	1	0.39871	-1.47592	0.741687	0.335527
LOC_Os08g01120	1	-0.423427	-1.20833	0.694778	0.936979
LOC_Os08g01150	1	-0.0174319	-1.40434	0.802532	0.619243
LOC_Os08g01290	1	0.0756969	-1.41568	0.88488	0.455101
LOC_Os08g01320	1	-0.554743	-1.11527	0.670777	0.99924
LOC_Os08g01480	1	-0.400829	-1.21858	0.66283	0.956582
LOC_Os08g01920	1	0.277244	-1.46411	0.399519	0.787344
LOC_Os08g01930	1	0.233706	-1.44367	0.859143	0.35082
LOC_Os08g01970	1	0.0522591	-1.36437	0.285272	1.02684
LOC_Os08g02030	1	0.59408	-1.46123	0.172888	0.694259
LOC_Os08g02330	1	-0.149196	-1.33285	0.967966	0.514083
LOC_Os08g02900	1	0.0276027	-1.41147	0.53468	0.849185
LOC_Os08g02904	1	0.471844	-1.47532	0.722305	0.281174
LOC_Os08g03350	1	0.856471	-1.32158	-0.221174	0.686279
LOC_Os08g03390	1	0.0659394	-1.4152	0.877874	0.471385
LOC_Os08g03990	1	0.648405	-1.46918	0.20516	0.615618
LOC_Os08g04180	1	0.467191	-1.49556	0.424069	0.604305
LOC_Os08g04540	1	0.483831	-1.46261	0.217642	0.761133
LOC_Os08g04560	1	-0.264687	-1.2477	0.417441	1.09495
LOC_Os08g04780	1	0.635764	-1.49278	0.437399	0.419622
LOC_Os08g04920	1	0.707447	-1.47977	0.310102	0.462218
LOC_Os08g05340	1	0.791812	-1.38532	-0.0759467	0.669451
LOC_Os08g05440	1	0.627356	-1.49361	0.446356	0.4199
LOC_Os08g05470	1	0.444694	-1.42369	0.104708	0.874291
LOC_Os08g05480	1	0.364015	-1.48658	0.444069	0.6785
LOC_Os08g05620	1	0.476176	-1.18931	-0.386578	1.09971
LOC_Os08g05670	1	0.904511	-1.40102	0.0294513	0.467055
LOC_Os08g05750	1	-0.0920543	-1.37314	0.860301	0.604893
LOC_Os08g06090	1	-0.418516	-1.21709	0.763266	0.872336
LOC_Os08g06130	1	0.112925	-1.43792	0.51785	0.807142
LOC_Os08g06344	1	0.064169	-1.41213	0.889931	0.458031
LOC_Os08g06480	1	0.0220009	-1.42084	0.733828	0.665008
LOC_Os08g06510	1	-0.0277789	-1.40156	0.796373	0.632966
LOC_Os08g06630	1	0.172994	-1.39223	0.229829	0.989412
LOC_Os08g06930	1	0.264819	-1.43314	0.273124	0.895198
LOC_Os08g07100	1	0.603039	-1.48597	0.302771	0.580155
LOC_Os08g07120	1	0.742332	-1.42156	0.0254066	0.653817
LOC_Os08g07330	1	0.215245	-1.46035	0.471087	0.774023
LOC_Os08g07340	1	0.0252302	-1.42242	0.701144	0.696046
LOC_Os08g07400	1	0.165914	-1.45723	0.732833	0.558485
LOC_Os08g07840	1	0.23214	-1.47169	0.542267	0.697279
LOC_Os08g07850	1	0.396763	-1.49568	0.520098	0.578816
LOC_Os08g08000	1	0.502165	-1.49998	0.493358	0.50446
LOC_Os08g08060	1	0.302212	-1.48237	0.503932	0.676231
LOC_Os08g08130	1	0.221311	-1.41174	0.242053	0.948378
LOC_Os08g08210	1	0.438352	-1.49719	0.476073	0.582767
LOC_Os08g09000	1	0.962586	-1.3196	-0.187786	0.544804
LOC_Os08g09200	1	-0.0596536	-1.37713	0.534298	0.902485
LOC_Os08g09310	1	0.040318	-1.41677	0.540215	0.83624
LOC_Os08g09710	1	0.303531	-1.43669	0.248969	0.884193
LOC_Os08g09860	1	0.140838	-1.45056	0.750629	0.559096
LOC_Os08g09990	1	-0.125792	-1.34793	0.938512	0.535212
LOC_Os08g10030	1	0.72106	-1.45523	0.151571	0.582595
LOC_Os08g10260	1	0.19032	-1.35466	0.107401	1.05694
LOC_Os08g10310	1	0.661536	-1.48253	0.293362	0.527636
LOC_Os08g10330	1	-0.0745898	-1.37733	0.578706	0.873213
LOC_Os08g11480	1	-0.214	-1.27916	0.427856	1.06531
LOC_Os08g11720	1	0.353492	-1.49184	0.596742	0.54161
LOC_Os08g12740	1	0.269884	-1.48099	0.620478	0.590627
LOC_Os08g13390	1	-0.0816772	-1.3823	0.80608	0.657893
LOC_Os08g13420	1	-7.34561e-05	-1.39613	0.503027	0.893181
LOC_Os08g13469	1	-0.133064	-1.33211	0.991825	0.473349
LOC_Os08g13800	1	-0.484447	-1.17688	0.819599	0.841731
LOC_Os08g13910	1	-0.266459	-1.29583	0.659802	0.902488
LOC_Os08g14230	1	1.01516	-1.3405	-0.0818587	0.407198
LOC_Os08g14450	1	-0.15128	-1.3547	0.690163	0.815821
LOC_Os08g14770	1	0.888496	-1.39644	-0.00247645	0.510419
LOC_Os08g15322	1	0.967613	-0.875747	-0.849852	0.757986
LOC_Os08g15444	1	0.281275	-1.47754	0.703559	0.492708
LOC_Os08g15710	1	-0.576588	-1.02932	0.403844	1.20206
LOC_Os08g15920	1	0.524978	-1.22775	-0.34507	1.04784
LOC_Os08g16359	1	-0.574235	-1.07745	0.556294	1.09539
LOC_Os08g16710	1	-0.296052	-1.27915	0.654352	0.920847
LOC_Os08g16720	1	0.35654	-1.48956	0.488276	0.64474
LOC_Os08g16740	1	0.63429	-1.46239	0.172994	0.655106
LOC_Os08g16914	1	0.345693	-1.48637	0.67189	0.468788
LOC_Os08g19114	1	0.442011	-1.49355	0.628374	0.423168
LOC_Os08g19310	1	0.540049	-1.49745	0.540724	0.416674
LOC_Os08g19550	1	0.726871	-1.43695	0.0768901	0.633187
LOC_Os08g19694	1	0.401574	-1.47979	0.355167	0.723053
LOC_Os08g19830	1	0.364338	-1.48691	0.675904	0.446667
LOC_Os08g20440	1	0.512533	-1.49942	0.46117	0.525715
LOC_Os08g20492	1	-0.170854	-1.33874	0.894699	0.614896
LOC_Os08g21350	1	0.362201	-1.47756	0.736006	0.379357
LOC_Os08g21541	1	0.593012	-1.49657	0.465919	0.437641
LOC_Os08g21561	1	0.268063	-1.47365	0.724839	0.480745
LOC_Os08g21590	1	0.261567	-1.47159	0.474806	0.735222
LOC_Os08g21879	1	0.193772	-1.44943	0.436451	0.81921
LOC_Os08g23150	1	0.0966002	-1.38492	0.295749	0.992571
LOC_Os08g23540	1	-0.00180106	-1.39191	0.910582	0.483131
LOC_Os08g23780	1	0.987971	-1.37925	0.0455758	0.345702
LOC_Os08g24400	1	0.705478	-1.48272	0.358852	0.418395
LOC_Os08g24420	1	0.311365	-1.48718	0.594641	0.581171
LOC_Os08g24700	1	-0.387091	-1.22196	0.627841	0.981214
LOC_Os08g24840	1	0.588529	-1.49687	0.469771	0.438566
LOC_Os08g24946	1	0.703328	-1.46826	0.213703	0.551233
LOC_Os08g25060	1	0.759543	-1.47249	0.337573	0.375376
LOC_Os08g25430	1	0.543876	-1.49309	0.585015	0.364198
LOC_Os08g25700	1	0.0340677	-1.40648	0.884822	0.48759
LOC_Os08g26050	1	0.523824	-1.48196	0.666691	0.291441
LOC_Os08g26360	1	0.529507	-1.24179	-0.323522	1.03581
LOC_Os08g26700	1	0.182459	-1.4627	0.702236	0.578003
LOC_Os08g26850	1	0.697646	-1.48345	0.437187	0.348618
LOC_Os08g27580	1	0.548075	-1.48196	0.650427	0.28346
LOC_Os08g27600	1	0.564202	-1.4983	0.483005	0.451091
LOC_Os08g27690	1	-0.265774	-1.30314	0.799664	0.769245
LOC_Os08g29160	1	-0.212157	-1.29857	1.0079	0.502824
LOC_Os08g29650	1	0.361999	-1.46262	0.799323	0.301298
LOC_Os08g30740	1	0.0135673	-1.3916	0.450478	0.92755
LOC_Os08g30770	1	-0.0268956	-1.37011	0.428081	0.968926
LOC_Os08g31000	1	-0.0297977	-1.39953	0.811943	0.617387
LOC_Os08g31040	1	0.880944	-1.38436	-0.0489445	0.552357
LOC_Os08g31460	1	-0.466269	-1.14437	0.508731	1.10191
LOC_Os08g32100	1	0.000277331	-1.38963	0.922478	0.466872
LOC_Os08g32570	1	0.129819	-1.44925	0.738317	0.581118
LOC_Os08g32620	1	0.54461	-0.874818	-0.805354	1.13556
LOC_Os08g32880	1	0.675121	-1.47984	0.278886	0.525835
LOC_Os08g32890	1	0.659937	-1.24344	-0.359444	0.942945
LOC_Os08g33082	1	-0.0227585	-1.34901	0.340373	1.0314
LOC_Os08g33154	1	-0.121748	-1.36777	0.794914	0.694609
LOC_Os08g33200	1	0.733876	-1.24301	-0.372619	0.881757
LOC_Os08g33300	1	0.0699027	-1.43517	0.641266	0.724002
LOC_Os08g33750	1	0.0952128	-1.41553	0.900551	0.419769
LOC_Os08g33820	1	0.134637	-1.44675	0.537779	0.774331
LOC_Os08g34060	1	0.927826	-1.29368	-0.263496	0.629356
LOC_Os08g34650	1	-0.490889	-1.16843	0.737152	0.922171
LOC_Os08g34700	1	-0.338863	-1.25832	0.683952	0.913236
LOC_Os08g34720	1	0.229742	-0.805877	-0.74436	1.3205
LOC_Os08g34840	1	0.33702	-1.48695	0.6593	0.490631
LOC_Os08g35620	1	-0.44914	-1.19546	0.730625	0.913972
LOC_Os08g35880	1	0.188422	-1.45941	0.751515	0.519471
LOC_Os08g36994	1	0.518231	-1.49618	0.574714	0.403231
LOC_Os08g37010	1	0.584142	-1.09062	-0.565622	1.0721
LOC_Os08g37020	1	0.166471	-1.14737	-0.275949	1.25685
LOC_Os08g37570	1	-0.136166	-1.31965	0.427683	1.02814
LOC_Os08g37590	1	-0.0766	-1.37538	0.881471	0.570507
LOC_Os08g37610	1	-0.159649	-1.32467	0.499079	0.985236
LOC_Os08g37780	1	0.666459	-1.48698	0.473939	0.346577
LOC_Os08g37800	1	0.0520318	-1.43053	0.708403	0.670099
LOC_Os08g37950	1	0.453098	-1.463	0.236253	0.773645
LOC_Os08g37960	1	0.973282	-1.36596	-0.0379276	0.43061
LOC_Os08g38086	1	0.411056	-1.42897	0.140853	0.877062
LOC_Os08g38310	1	0.139607	-1.41876	0.366168	0.912987
LOC_Os08g39030	1	0.610862	-1.4951	0.459129	0.425111
LOC_Os08g39060	1	-0.190595	-1.32741	0.916301	0.601704
LOC_Os08g39080	1	0.509059	-1.49853	0.548259	0.441215
LOC_Os08g39170	1	0.417854	-1.49676	0.578858	0.500043
LOC_Os08g39580	1	0.808557	-1.44242	0.136958	0.496902
LOC_Os08g39730	1	0.722153	-1.45351	0.143914	0.587444
LOC_Os08g40630	1	0.544667	-1.49555	0.560874	0.390005
LOC_Os08g40830	1	0.188488	-1.46321	0.711631	0.56309
LOC_Os08g41850	1	-0.55619	-1.12775	0.819459	0.864479
LOC_Os08g41900	1	0.913578	-1.406	0.0627483	0.429669
LOC_Os08g42189	1	0.380285	-1.47483	0.345705	0.748837
LOC_Os08g42480	1	0.219009	-1.46718	0.522944	0.725226
LOC_Os08g42590	1	0.950768	-1.31294	-0.210479	0.572651
LOC_Os08g42610	1	0.825065	-1.44316	0.15814	0.459952
LOC_Os08g42740	1	0.0377822	-1.42537	0.739577	0.648011
LOC_Os08g42910	1	0.714891	-1.42284	0.0269858	0.680968
LOC_Os08g43000	1	0.465091	-1.44677	0.167798	0.813879
LOC_Os08g43370	1	-0.536537	-1.13953	0.771018	0.905053
LOC_Os08g43654	1	0.534024	-1.1923	-0.404537	1.06282
LOC_Os08g43815	1	0.200644	-1.46563	0.556454	0.708535
LOC_Os08g44240	1	0.604896	-1.49575	0.447692	0.443165
LOC_Os08g44640	1	0.172865	-1.37341	0.174128	1.02642
LOC_Os08g45080	1	0.442054	-1.48418	0.692506	0.349619
LOC_Os09g02390	1	0.922408	-1.40503	0.0701699	0.412456
LOC_Os09g02410	1	0.507675	-1.48861	0.340142	0.640792
LOC_Os09g02420	1	0.802257	-1.38447	-0.0764231	0.658633
LOC_Os09g02750	1	-0.319434	-1.2743	0.842375	0.751355
LOC_Os09g03370	1	0.635624	-1.4769	0.2462	0.59508
LOC_Os09g03490	1	-0.0919137	-1.36824	0.893529	0.566628
LOC_Os09g03610	1	0.0246689	-1.41014	0.852615	0.532858
LOC_Os09g04300	1	-0.369536	-1.24584	0.750289	0.865091
LOC_Os09g04440	1	0.177179	-1.45097	0.798174	0.475617
LOC_Os09g04490	1	-0.455103	-1.18686	0.686405	0.955558
LOC_Os09g04504	1	0.276973	-1.47241	0.740497	0.454936
LOC_Os09g04508	1	0.527761	-1.48903	0.625991	0.335273
LOC_Os09g04880	1	0.229948	-1.43872	0.875167	0.333604
LOC_Os09g04890	1	0.992889	-1.36694	-0.00750114	0.381555
LOC_Os09g04924	1	0.540217	-1.47662	0.679527	0.25688
LOC_Os09g04995	1	0.354107	-1.47852	0.394241	0.730174
LOC_Os09g06830	1	-0.0193965	-1.40487	0.635704	0.788566
LOC_Os09g06890	1	0.271551	-1.45366	0.830252	0.35186
LOC_Os09g07160	1	-0.365091	-1.21381	0.518411	1.06049
LOC_Os09g07360	1	-0.160018	-1.34011	0.586808	0.913321
LOC_Os09g08130	1	0.916358	-1.35205	-0.126626	0.562321
LOC_Os09g08890	1	0.303563	-1.48262	0.504093	0.674964
LOC_Os09g09520	1	0.18547	-1.17528	-0.244845	1.23465
LOC_Os09g10650	1	0.37535	-1.22813	-0.276168	1.12895
LOC_Os09g10770	1	0.761245	-1.38523	-0.0797645	0.703754
LOC_Os09g10840	1	0.0566001	-1.41862	0.849506	0.512509
LOC_Os09g10960	1	0.44701	-1.49896	0.52302	0.528926
LOC_Os09g11180	1	0.235604	-1.47519	0.615437	0.624144
LOC_Os09g11450	1	0.282162	-1.32945	-0.0261568	1.07344
LOC_Os09g11890	1	0.255707	-1.47593	0.533334	0.686884
LOC_Os09g12550	1	0.57361	-1.49694	0.417649	0.505681
LOC_Os09g12650	1	0.73874	-1.26479	-0.335387	0.86144
LOC_Os09g12790	1	0.202748	-1.45263	0.808869	0.441013
LOC_Os09g13400	1	0.652827	-1.48979	0.463664	0.373301
LOC_Os09g13610	1	0.283371	-1.48209	0.551188	0.647532
LOC_Os09g14019	1	-0.00537631	-1.40186	0.852938	0.554301
LOC_Os09g14490	1	0.635613	-1.46808	0.199188	0.633283
LOC_Os09g14614	1	-0.00448726	-1.38856	0.921898	0.47115
LOC_Os09g14670	1	0.087158	-0.648125	-0.818379	1.37935
LOC_Os09g15370	1	-0.100568	-1.37676	0.778522	0.698804
LOC_Os09g15540	1	0.933802	-1.38495	-0.00698705	0.458132
LOC_Os09g15750	1	0.122595	-1.44884	0.606703	0.719543
LOC_Os09g16714	1	-0.0649976	-1.3587	0.450841	0.972857
LOC_Os09g17049	1	0.13341	-1.44442	0.790533	0.52048
LOC_Os09g17560	1	0.223553	-1.42124	0.272613	0.925078
LOC_Os09g17870	1	-0.345467	-1.15287	0.285997	1.21234
LOC_Os09g18360	1	0.505631	-1.47613	0.267965	0.702538
LOC_Os09g19310	1	0.728684	-1.40719	-0.0203767	0.698879
LOC_Os09g19850	1	-0.100062	-1.37534	0.666975	0.808431
LOC_Os09g20030	1	-0.171514	-1.3093	0.457631	1.02318
LOC_Os09g20040	1	-0.0764881	-1.36395	0.500742	0.9397
LOC_Os09g20170	1	0.189275	-1.46599	0.633406	0.643309
LOC_Os09g20550	1	0.0820303	-1.42044	0.469266	0.869144
LOC_Os09g20930	1	-0.18872	-1.30758	0.488166	1.00813
LOC_Os09g21040	1	-0.170592	-1.33655	0.597352	0.909787
LOC_Os09g21796	1	-0.330252	-1.26009	0.656391	0.93395
LOC_Os09g21802	1	0.0346002	-1.42103	0.789134	0.597292
LOC_Os09g22500	1	0.535929	-1.49544	0.569498	0.390013
LOC_Os09g23770	1	0.627263	-1.22442	-0.382975	0.980134
LOC_Os09g23780	1	0.159637	-1.44767	0.487101	0.800934
LOC_Os09g23820	1	0.0876656	-1.38995	0.325262	0.97702
LOC_Os09g24260	1	0.54735	-1.49868	0.506049	0.445283
LOC_Os09g24440	1	0.56913	-1.41406	0.0227274	0.822201
LOC_Os09g24460	1	0.212193	-1.4072	0.236422	0.958581
LOC_Os09g24640	1	0.449822	-1.49149	0.397146	0.644519
LOC_Os09g25590	1	0.80659	-1.42044	0.0391857	0.574661
LOC_Os09g26004	1	-0.0170643	-1.40738	0.664835	0.759604
LOC_Os09g26050	1	-0.11583	-1.36935	0.808059	0.677124
LOC_Os09g26190	1	0.956643	-1.36347	-0.0639996	0.47083
LOC_Os09g26770	1	0.722951	-1.4794	0.342081	0.414367
LOC_Os09g26820	1	-0.192675	-1.29747	1.03593	0.454211
LOC_Os09g27260	1	-0.128046	-1.3209	0.416965	1.03198
LOC_Os09g27520	1	0.54182	-1.49931	0.486143	0.471346
LOC_Os09g27660	1	0.0631592	-1.40802	0.906054	0.438808
LOC_Os09g27940	1	0.450668	-1.22003	-0.326812	1.09618
LOC_Os09g27970	1	0.119667	-1.43672	0.823142	0.493911
LOC_Os09g28040	1	0.156806	-1.45646	0.58057	0.719082
LOC_Os09g28610	1	0.308751	-1.48661	0.611231	0.566627
LOC_Os09g29150	1	0.613329	-1.49455	0.410042	0.47118
LOC_Os09g29200	1	-0.621273	-0.991574	0.400122	1.21273
LOC_Os09g29390	1	1.0063	-1.36404	0.00170235	0.356041
LOC_Os09g29560	1	-0.0921045	-1.35206	0.476495	0.967674
LOC_Os09g29820	1	-0.483011	-1.15852	0.624254	1.01727
LOC_Os09g29840	1	0.330457	-1.47261	0.384051	0.758103
LOC_Os09g29890	1	-0.392711	-1.16793	0.417068	1.14358
LOC_Os09g29950	1	-0.0291821	-1.40091	0.798812	0.631276
LOC_Os09g31210	1	0.409713	-1.47492	0.744034	0.321175
LOC_Os09g31280	1	0.322107	-1.45936	0.813414	0.32384
LOC_Os09g31442	1	0.493528	-1.44286	0.140012	0.809316
LOC_Os09g31478	1	0.0448407	-1.40086	0.919021	0.437002
LOC_Os09g31482	1	-0.565226	-1.05201	0.443869	1.17336
LOC_Os09g31514	1	0.111518	-1.18288	-0.176511	1.24788
LOC_Os09g32025	1	0.296636	-0.663122	-0.91337	1.27986
LOC_Os09g32210	1	0.0375001	-1.25247	0.0193385	1.19563
LOC_Os09g32270	1	0.0617008	-1.42721	0.566617	0.798888
LOC_Os09g32300	1	-0.0136751	-1.38639	0.921011	0.479049
LOC_Os09g32310	1	-0.263803	-1.2818	0.557194	0.988404
LOC_Os09g32410	1	0.0471499	-1.42202	0.563935	0.810934
LOC_Os09g32450	1	0.500821	-1.4933	0.380644	0.611835
LOC_Os09g32650	1	0.429165	-1.48489	0.691616	0.364112
LOC_Os09g32840	1	0.195501	-1.44173	0.392189	0.854039
LOC_Os09g32930	1	0.889866	-1.34243	-0.16334	0.615905
LOC_Os09g32940	1	-0.0196299	-1.40642	0.762058	0.663987
LOC_Os09g32944	1	0.178083	-1.39266	0.225715	0.988859
LOC_Os09g33480	1	0.138238	-1.44881	0.762633	0.547938
LOC_Os09g33630	1	0.629722	-1.4917	0.372817	0.489164
LOC_Os09g33680	1	0.738186	-1.42052	0.0214583	0.660873
LOC_Os09g33690	1	-0.4499	-1.19895	0.804776	0.844069
LOC_Os09g33970	1	0.293378	-1.477	0.718157	0.465464
LOC_Os09g34070	1	0.0252064	-1.40581	0.877414	0.503191
LOC_Os09g34847	1	0.0878276	-1.43836	0.599635	0.750896
LOC_Os09g34980	1	0.538672	-1.49877	0.516249	0.44385
LOC_Os09g35830	1	0.059982	-1.41354	0.473999	0.879561
LOC_Os09g36090	1	0.625942	-1.49146	0.50055	0.364965
LOC_Os09g36230	1	0.0788998	-1.42494	0.842452	0.503587
LOC_Os09g36240	1	0.536513	-1.4932	0.589875	0.366813
LOC_Os09g36260	1	0.874463	-1.42078	0.0895099	0.456811
LOC_Os09g36530	1	0.345329	-1.45991	0.304057	0.810526
LOC_Os09g36680	1	-0.150558	-1.33205	0.96926	0.513343
LOC_Os09g36720	1	0.194836	-1.46676	0.606254	0.665668
LOC_Os09g36930	1	0.265982	-1.31169	-0.0524574	1.09817
LOC_Os09g37040	1	0.844274	-1.43251	0.117884	0.470349
LOC_Os09g37610	1	-0.0913124	-1.37452	0.851288	0.614545
LOC_Os09g37710	1	0.907833	-1.37674	-0.0575013	0.526412
LOC_Os09g37780	1	0.341529	-1.48659	0.478169	0.666897
LOC_Os09g37880	1	0.871468	-1.23498	-0.388018	0.751533
LOC_Os09g37930	1	0.57868	-1.48734	0.312718	0.595944
LOC_Os09g38239	1	0.233622	-1.45106	0.386496	0.830942
LOC_Os09g38420	1	0.135148	-1.4535	0.664645	0.653705
LOC_Os09g39130	1	-0.125037	-1.36675	0.703113	0.788671
LOC_Os09g39320	1	0.412938	-1.49124	0.428854	0.649445
LOC_Os09g39350	1	0.540779	-1.49811	0.528666	0.428661
LOC_Os09g39360	1	0.00947915	-1.41537	0.767667	0.638223
LOC_Os09g39420	1	0.475499	-1.47804	0.292997	0.709544
LOC_Os09g39560	1	0.398729	-1.48323	0.379488	0.705011
LOC_Os09g39630	1	-0.144243	-1.31003	0.40656	1.04772
LOC_Os09g39640	1	0.824572	-1.42633	0.0721841	0.529575
LOC_Os09g39650	1	0.837645	-1.41085	0.0186568	0.554543
LOC_Os09g39910	1	-0.190842	-1.25206	0.300169	1.14273
LOC_Os09g39940	1	-0.166356	-1.34383	0.640821	0.869365
LOC_Os09g39960	1	0.739675	-1.47573	0.322198	0.413859
LOC_Os09g40000	1	0.215021	-1.46944	0.68938	0.565039
LOC_Os10g01110	1	0.382459	-0.693059	-0.92293	1.23353
LOC_Os10g01470	1	0.497813	-1.22999	-0.330787	1.06296
LOC_Os10g01610	1	0.353805	-1.4624	0.80099	0.307605
LOC_Os10g01820	1	-0.256796	-1.30301	0.879258	0.680543
LOC_Os10g02100	1	-0.564207	-1.12165	0.80759	0.878271
LOC_Os10g02250	1	0.463558	-1.44928	0.177533	0.808192
LOC_Os10g02410	1	0.772433	-1.45802	0.196969	0.488613
LOC_Os10g02630	1	0.14281	-1.42794	0.882153	0.40298
LOC_Os10g02950	1	0.367481	-1.49037	0.64303	0.479861
LOC_Os10g02970	1	-0.565385	-1.04171	0.41381	1.19329
LOC_Os10g03320	1	0.728583	-1.42654	0.0402917	0.657666
LOC_Os10g03830	1	0.363617	-1.48237	0.708615	0.410141
LOC_Os10g03960	1	0.24783	-1.47503	0.683751	0.543452
LOC_Os10g04342	1	0.223276	-1.46459	0.752368	0.488945
LOC_Os10g04380	1	0.580173	-1.33829	-0.161776	0.919894
LOC_Os10g04490	1	0.795891	-1.4184	0.0275806	0.594928
LOC_Os10g04510	1	0.968643	-1.28532	-0.265647	0.582328
LOC_Os10g04590	1	-0.15831	-1.35324	0.730569	0.780985
LOC_Os10g04600	1	0.127341	-1.44857	0.581234	0.739995
LOC_Os10g04610	1	0.247149	-1.47324	0.704806	0.521282
LOC_Os10g05240	1	0.0776441	-1.43782	0.70842	0.651756
LOC_Os10g05560	1	0.564674	-1.41698	0.0323986	0.81991
LOC_Os10g05570	1	0.722256	-1.32228	-0.224347	0.824372
LOC_Os10g06030	1	0.398759	-1.10454	-0.475343	1.18112
LOC_Os10g06610	1	0.615532	-1.49478	0.450311	0.428934
LOC_Os10g06700	1	0.180301	-1.46384	0.663205	0.620335
LOC_Os10g07470	1	-0.394906	-1.20548	0.565384	1.035
LOC_Os10g07556	1	-0.0494661	-1.3949	0.788225	0.656138
LOC_Os10g08540	1	0.619214	-1.49365	0.39674	0.477693
LOC_Os10g08599	1	-0.100483	-1.37568	0.800866	0.675296
LOC_Os10g09110	1	0.0732076	-1.41791	0.472271	0.87243
LOC_Os10g10175	1	0.141408	-1.42442	0.894457	0.388556
LOC_Os10g10280	1	0.375822	-1.49222	0.624815	0.491581
LOC_Os10g10990	1	0.313411	-1.48583	0.644431	0.527994
LOC_Os10g11340	1	0.280204	-1.47433	0.729118	0.465006
LOC_Os10g12480	1	0.213354	-1.43155	0.894705	0.323492
LOC_Os10g13694	1	0.540904	-1.49671	0.550338	0.405469
LOC_Os10g13700	1	-0.31693	-1.26506	0.636329	0.945659
LOC_Os10g13880	1	-0.616121	-1.08001	0.759908	0.936223
LOC_Os10g14920	1	-0.566598	-1.11613	0.748021	0.934709
LOC_Os10g15164	1	-0.210986	-1.20483	0.207113	1.20871
LOC_Os10g16640	1	0.409596	-1.49171	0.437287	0.64483
LOC_Os10g16990	1	0.0892626	-1.43776	0.762781	0.585712
LOC_Os10g17489	1	-0.158423	-1.3217	0.482551	0.997573
LOC_Os10g17630	1	-0.00682115	-1.26967	0.102902	1.17359
LOC_Os10g18260	1	0.52812	-1.40233	0.00556603	0.868641
LOC_Os10g19160	1	0.854643	-1.33549	-0.189944	0.670794
LOC_Os10g19914	1	-0.546378	-1.10583	0.58767	1.06454
LOC_Os10g20120	1	0.367297	-1.32738	-0.0866491	1.04673
LOC_Os10g20610	1	0.464319	-1.4995	0.510064	0.525115
LOC_Os10g21660	1	0.31663	-1.48787	0.592647	0.57859
LOC_Os10g21860	1	0.326002	-1.48038	0.711196	0.443179
LOC_Os10g22100	1	-0.0430215	-1.39454	0.81906	0.618503
LOC_Os10g22370	1	0.74036	-1.46921	0.246807	0.482046
LOC_Os10g22430	1	-0.339049	-1.25369	0.646537	0.946202
LOC_Os10g22484	1	0.213279	-1.46609	0.727177	0.525637
LOC_Os10g22869	1	0.127904	-1.42275	0.401326	0.893516
LOC_Os10g24020	1	0.215926	-1.46276	0.758369	0.488462
LOC_Os10g24070	1	0.267437	-1.47487	0.713943	0.493488
LOC_Os10g24094	1	0.0481877	-1.40615	0.900783	0.457179
LOC_Os10g24100	1	0.390787	-1.49471	0.508284	0.595636
LOC_Os10g25040	1	-0.733336	-0.968772	0.657255	1.04485
LOC_Os10g25210	1	-0.480051	-1.17982	0.829825	0.830043
LOC_Os10g25380	1	0.0712159	-1.18547	-0.138858	1.25312
LOC_Os10g25487	1	0.666476	-1.48909	0.405464	0.417151
LOC_Os10g26620	1	0.255264	-1.4778	0.568486	0.654048
LOC_Os10g26670	1	-0.0122704	-1.38657	0.477031	0.921805
LOC_Os10g26850	1	0.347661	-1.45952	0.811696	0.300158
LOC_Os10g26859	1	0.281547	-1.4748	0.726593	0.466657
LOC_Os10g27090	1	0.115192	-1.44627	0.733211	0.597865
LOC_Os10g27180	1	-0.288011	-1.28092	0.633608	0.935325
LOC_Os10g27274	1	-0.0462144	-1.37985	0.909325	0.516736
LOC_Os10g28080	1	0.535544	-1.36007	-0.0993394	0.923867
LOC_Os10g28360	1	0.33235	-1.48983	0.585452	0.572023
LOC_Os10g28510	1	0.400466	-1.49185	0.64172	0.449666
LOC_Os10g28520	1	-0.147981	-1.31082	0.416498	1.0423
LOC_Os10g28550	1	0.579089	-1.49573	0.3977	0.518937
LOC_Os10g28580	1	0.385008	-0.848284	-0.77456	1.23784
LOC_Os10g29020	1	0.167573	-1.45571	0.751723	0.536414
LOC_Os10g29240	1	-0.2677	-1.30226	0.79026	0.779703
LOC_Os10g29274	1	0.315258	-1.47327	0.751598	0.406419
LOC_Os10g30090	1	0.408477	-1.49282	0.633626	0.45072
LOC_Os10g30390	1	0.322008	-1.36123	0.0179196	1.0213
LOC_Os10g30550	1	0.212938	-1.43721	0.34789	0.876384
LOC_Os10g30951	1	0.264633	-1.47676	0.69126	0.520869
LOC_Os10g30970	1	0.353667	-1.47926	0.725921	0.399676
LOC_Os10g31040	1	0.205072	-1.3669	0.125595	1.03623
LOC_Os10g31970	1	0.517803	-1.49682	0.411499	0.567518
LOC_Os10g32540	1	0.177351	-1.45969	0.72967	0.552667
LOC_Os10g32850	1	0.0287674	-1.42152	0.630898	0.761855
[truncated: 12,334 more rows]

## Sheet: Sheet-2
Cluster number	Number of genes
1	2408
2	1111
3	4125
4	1201
5	318
6	886
7	945
8	555
9	1134
10	668
11	435
12	547

## Sheet: Sheet-3
Cluster-1 GO
Type	Description	Term	FDR	Genes
GOTERM_BP	mRNA processing	GO:0006397	1.74847e-10	OS01G0155600,OS01G0263600,OS01G0502800,OS01G0619000,OS01G0698100,OS01G0719400,OS01G0925000,OS01G0951000,OS01G0959000,OS02G0107000,OS02G0137400,OS02G0146400,OS02G0167500,OS02G0227400,OS02G0245000,OS02G0319100,OS02G0536400,OS02G0557500,OS02G0610600,OS02G0739000,OS02G0827300,OS03G0210400,OS03G0326600,OS03G0358000,OS03G0387000,OS03G0701900,OS03G0794800,OS03G0843500,OS03G0853700,OS04G0438700,OS04G0636…
GOTERM_BP	mRNA metabolic process	GO:0016071	4.65685e-10	OS01G0155600,OS01G0263600,OS01G0502800,OS01G0549400,OS01G0619000,OS01G0698100,OS01G0719400,OS01G0925000,OS01G0951000,OS01G0959000,OS02G0107000,OS02G0137400,OS02G0146400,OS02G0167500,OS02G0227400,OS02G0245000,OS02G0290000,OS02G0319100,OS02G0536400,OS02G0557500,OS02G0610600,OS02G0631500,OS02G0631601,OS02G0739000,OS02G0827300,OS03G0102300,OS03G0102333,OS03G0102366,OS03G0147700,OS03G0158500,OS03G0210…
GOTERM_BP	RNA splicing	GO:0008380	7.34655e-10	OS01G0155600,OS01G0263600,OS01G0502800,OS01G0619000,OS01G0698100,OS01G0719400,OS01G0959000,OS02G0107000,OS02G0137400,OS02G0146400,OS02G0167500,OS02G0226900,OS02G0245000,OS02G0319100,OS02G0536400,OS02G0557500,OS02G0610600,OS02G0739000,OS02G0827300,OS03G0210400,OS03G0326600,OS03G0387000,OS03G0701900,OS03G0843500,OS03G0853700,OS04G0438700,OS05G0120100,OS05G0364600,OS05G0534600,OS05G0551900,OS05G0564…
GOTERM_BP	RNA splicing, via transesterification reactions	GO:0000375	4.5782e-08	OS01G0155600,OS01G0263600,OS01G0502800,OS01G0619000,OS01G0698100,OS01G0959000,OS02G0107000,OS02G0137400,OS02G0146400,OS02G0167500,OS02G0319100,OS02G0536400,OS02G0557500,OS02G0610600,OS02G0739000,OS02G0827300,OS03G0210400,OS03G0326600,OS03G0387000,OS03G0843500,OS03G0853700,OS04G0438700,OS05G0120100,OS05G0364600,OS05G0564200,OS06G0167000,OS06G0170500,OS06G0343100,OS06G0724600,OS07G0192900,OS07G0203…
GOTERM_BP	RNA splicing, via transesterification reactions with bulged adenosine as nucleophile	GO:0000377	4.5782e-08	OS01G0155600,OS01G0263600,OS01G0502800,OS01G0619000,OS01G0698100,OS01G0959000,OS02G0107000,OS02G0137400,OS02G0146400,OS02G0167500,OS02G0319100,OS02G0536400,OS02G0557500,OS02G0610600,OS02G0739000,OS02G0827300,OS03G0210400,OS03G0326600,OS03G0387000,OS03G0843500,OS03G0853700,OS04G0438700,OS05G0120100,OS05G0364600,OS05G0564200,OS06G0167000,OS06G0170500,OS06G0343100,OS06G0724600,OS07G0192900,OS07G0203…
GOTERM_BP	heterocycle metabolic process	GO:0046483	5.76908e-08	OS01G0109700,OS01G0118000,OS01G0155600,OS01G0185900,OS01G0191700,OS01G0193900,OS01G0199900,OS01G0218100,OS01G0232300,OS01G0246100,OS01G0263600,OS01G0273200,OS01G0289600,OS01G0357800,OS01G0390400,OS01G0502800,OS01G0519700,OS01G0549400,OS01G0570700,OS01G0572100,OS01G0578700,OS01G0619000,OS01G0626400,OS01G0654100,OS01G0685500,OS01G0698100,OS01G0702400,OS01G0719400,OS01G0746200,OS01G0764950,OS01G0807…
GOTERM_BP	mRNA splicing, via spliceosome	GO:0000398	1.16104e-07	OS01G0155600,OS01G0263600,OS01G0502800,OS01G0619000,OS01G0698100,OS01G0959000,OS02G0107000,OS02G0137400,OS02G0146400,OS02G0167500,OS02G0319100,OS02G0536400,OS02G0557500,OS02G0610600,OS02G0827300,OS03G0210400,OS03G0326600,OS03G0387000,OS03G0843500,OS03G0853700,OS04G0438700,OS05G0120100,OS05G0364600,OS05G0564200,OS06G0167000,OS06G0170500,OS06G0343100,OS06G0724600,OS07G0192900,OS07G0203700,OS07G0456…
GOTERM_BP	nucleic acid metabolic process	GO:0090304	1.219e-07	OS01G0109700,OS01G0155600,OS01G0185900,OS01G0193900,OS01G0218100,OS01G0232300,OS01G0246100,OS01G0263600,OS01G0273200,OS01G0289600,OS01G0357800,OS01G0390400,OS01G0502800,OS01G0519700,OS01G0549400,OS01G0572100,OS01G0578700,OS01G0619000,OS01G0626400,OS01G0685500,OS01G0698100,OS01G0702400,OS01G0719400,OS01G0746200,OS01G0764950,OS01G0841800,OS01G0859300,OS01G0859500,OS01G0865600,OS01G0870300,OS01G0871…
GOTERM_BP	organic cyclic compound metabolic process	GO:1901360	4.06649e-07	OS01G0109700,OS01G0118000,OS01G0155600,OS01G0185900,OS01G0191700,OS01G0193900,OS01G0199900,OS01G0218100,OS01G0232300,OS01G0246100,OS01G0263600,OS01G0273200,OS01G0289600,OS01G0357800,OS01G0390400,OS01G0502800,OS01G0519700,OS01G0549400,OS01G0557100,OS01G0570700,OS01G0572100,OS01G0578700,OS01G0619000,OS01G0626400,OS01G0654100,OS01G0685500,OS01G0698100,OS01G0702400,OS01G0719400,OS01G0746200,OS01G0764…
GOTERM_BP	nitrogen compound metabolic process	GO:0006807	1.20019e-06	OS01G0109700,OS01G0113700,OS01G0116800,OS01G0118000,OS01G0124650,OS01G0136900,OS01G0143700,OS01G0148000,OS01G0148050,OS01G0150800,OS01G0153200,OS01G0155600,OS01G0171100,OS01G0174700,OS01G0185900,OS01G0191700,OS01G0193900,OS01G0199900,OS01G0218100,OS01G0232300,OS01G0246100,OS01G0259200,OS01G0263600,OS01G0273200,OS01G0289600,OS01G0310500,OS01G0327600,OS01G0330200,OS01G0357800,OS01G0364800,OS01G0366…
GOTERM_BP	cellular aromatic compound metabolic process	GO:0006725	1.20885e-06	OS01G0109700,OS01G0118000,OS01G0155600,OS01G0185900,OS01G0191700,OS01G0193900,OS01G0199900,OS01G0218100,OS01G0232300,OS01G0246100,OS01G0263600,OS01G0273200,OS01G0289600,OS01G0357800,OS01G0390400,OS01G0502800,OS01G0519700,OS01G0549400,OS01G0557100,OS01G0570700,OS01G0572100,OS01G0578700,OS01G0619000,OS01G0626400,OS01G0654100,OS01G0685500,OS01G0698100,OS01G0702400,OS01G0719400,OS01G0746200,OS01G0764…
GOTERM_BP	nucleobase-containing compound metabolic process	GO:0006139	1.22058e-06	OS01G0109700,OS01G0118000,OS01G0155600,OS01G0185900,OS01G0191700,OS01G0193900,OS01G0199900,OS01G0218100,OS01G0232300,OS01G0246100,OS01G0263600,OS01G0273200,OS01G0289600,OS01G0357800,OS01G0390400,OS01G0502800,OS01G0519700,OS01G0549400,OS01G0570700,OS01G0572100,OS01G0578700,OS01G0619000,OS01G0626400,OS01G0654100,OS01G0685500,OS01G0698100,OS01G0702400,OS01G0719400,OS01G0746200,OS01G0764950,OS01G0807…
GOTERM_BP	RNA processing	GO:0006396	2.55948e-06	OS01G0155600,OS01G0232300,OS01G0263600,OS01G0390400,OS01G0502800,OS01G0549400,OS01G0619000,OS01G0698100,OS01G0719400,OS01G0841800,OS01G0925000,OS01G0951000,OS01G0959000,OS01G0960300,OS01G0968700,OS02G0107000,OS02G0137400,OS02G0146400,OS02G0152700,OS02G0167500,OS02G0226900,OS02G0227400,OS02G0245000,OS02G0266500,OS02G0319100,OS02G0536400,OS02G0557500,OS02G0610600,OS02G0672400,OS02G0739000,OS02G0772…
GOTERM_BP	macromolecule metabolic process	GO:0043170	3.46962e-06	OS01G0109700,OS01G0113700,OS01G0116800,OS01G0124650,OS01G0136900,OS01G0143700,OS01G0148000,OS01G0148050,OS01G0153200,OS01G0155600,OS01G0169500,OS01G0171100,OS01G0174700,OS01G0185900,OS01G0193900,OS01G0218100,OS01G0220100,OS01G0232300,OS01G0246100,OS01G0259200,OS01G0263600,OS01G0273200,OS01G0275600,OS01G0289600,OS01G0310500,OS01G0327600,OS01G0330200,OS01G0357800,OS01G0364800,OS01G0366300,OS01G0390…
GOTERM_BP	RNA metabolic process	GO:0016070	0.000686596	OS01G0109700,OS01G0155600,OS01G0185900,OS01G0193900,OS01G0218100,OS01G0232300,OS01G0246100,OS01G0263600,OS01G0273200,OS01G0289600,OS01G0357800,OS01G0390400,OS01G0502800,OS01G0519700,OS01G0549400,OS01G0572100,OS01G0619000,OS01G0626400,OS01G0698100,OS01G0702400,OS01G0719400,OS01G0746200,OS01G0764950,OS01G0841800,OS01G0859300,OS01G0859500,OS01G0865600,OS01G0871200,OS01G0925000,OS01G0944200,OS01G0951…
GOTERM_BP	chromosome organization	GO:0051276	0.000922976	OS01G0109700,OS01G0246100,OS01G0702400,OS01G0907400,OS02G0100200,OS02G0110700,OS02G0114000,OS02G0114033,OS02G0214900,OS02G0215000,OS02G0215200,OS02G0497500,OS02G0598800,OS02G0599100,OS02G0621100,OS02G0689800,OS02G0780800,OS03G0172000,OS03G0213400,OS03G0352500,OS03G0423850,OS03G0430400,OS03G0800800,OS04G0253000,OS04G0284500,OS04G0444900,OS04G0501600,OS04G0560300,OS04G0566100,OS04G0635900,OS04G0682…
GOTERM_BP	process utilizing autophagic mechanism	GO:0061919	0.00188402	OS01G0614900,OS02G0105100,OS02G0179800,OS02G0593700,OS02G0796700,OS03G0715500,OS03G0786900,OS04G0298600,OS06G0105600,OS06G0267600,OS08G0307400,OS08G0474700,OS09G0296900,OS09G0407950,OS09G0460200,OS11G0109933,OS11G0162000,OS12G0110000
GOTERM_BP	autophagy	GO:0006914	0.00188402	OS01G0614900,OS02G0105100,OS02G0179800,OS02G0593700,OS02G0796700,OS03G0715500,OS03G0786900,OS04G0298600,OS06G0105600,OS06G0267600,OS08G0307400,OS08G0474700,OS09G0296900,OS09G0407950,OS09G0460200,OS11G0109933,OS11G0162000,OS12G0110000
GOTERM_BP	cellular metabolic process	GO:0044237	0.00202327	OS01G0109700,OS01G0113700,OS01G0116800,OS01G0118000,OS01G0124650,OS01G0136900,OS01G0143700,OS01G0148000,OS01G0148050,OS01G0150800,OS01G0153200,OS01G0155600,OS01G0169500,OS01G0171100,OS01G0174700,OS01G0185900,OS01G0191700,OS01G0193900,OS01G0199900,OS01G0208700,OS01G0218100,OS01G0220100,OS01G0232300,OS01G0246100,OS01G0259200,OS01G0263600,OS01G0273200,OS01G0289600,OS01G0310500,OS01G0321300,OS01G0327…
GOTERM_BP	DNA metabolic process	GO:0006259	0.00231376	OS01G0578700,OS01G0685500,OS01G0870300,OS01G0890900,OS02G0215000,OS02G0496500,OS02G0497500,OS02G0592300,OS02G0598800,OS02G0599100,OS02G0780800,OS03G0100400,OS03G0205400,OS03G0213400,OS03G0293400,OS03G0341200,OS03G0352500,OS03G0616300,OS03G0855700,OS04G0253000,OS04G0346800,OS04G0501600,OS04G0507000,OS04G0509300,OS04G0635900,OS04G0682900,OS05G0150600,OS05G0445900,OS05G0486600,OS05G0542600,OS05G0567…
GOTERM_BP	organic substance metabolic process	GO:0071704	0.00241344	OS01G0109700,OS01G0113700,OS01G0116800,OS01G0118000,OS01G0124650,OS01G0136900,OS01G0143700,OS01G0148000,OS01G0148050,OS01G0150800,OS01G0153200,OS01G0155600,OS01G0169500,OS01G0171100,OS01G0174700,OS01G0185900,OS01G0191700,OS01G0193900,OS01G0199900,OS01G0208700,OS01G0218100,OS01G0220100,OS01G0232300,OS01G0246100,OS01G0259200,OS01G0263600,OS01G0273200,OS01G0275600,OS01G0289600,OS01G0310500,OS01G0327…
GOTERM_BP	primary metabolic process	GO:0044238	0.0029203	OS01G0109700,OS01G0113700,OS01G0116800,OS01G0118000,OS01G0124650,OS01G0136900,OS01G0143700,OS01G0148000,OS01G0148050,OS01G0150800,OS01G0153200,OS01G0155600,OS01G0171100,OS01G0174700,OS01G0185900,OS01G0191700,OS01G0193900,OS01G0199900,OS01G0208700,OS01G0218100,OS01G0220100,OS01G0232300,OS01G0246100,OS01G0259200,OS01G0263600,OS01G0273200,OS01G0289600,OS01G0310500,OS01G0327600,OS01G0330200,OS01G0357…
GOTERM_BP	cellular nitrogen compound metabolic process	GO:0034641	0.00803768	OS01G0109700,OS01G0118000,OS01G0143700,OS01G0153200,OS01G0155600,OS01G0185900,OS01G0191700,OS01G0193900,OS01G0199900,OS01G0218100,OS01G0232300,OS01G0246100,OS01G0263600,OS01G0273200,OS01G0289600,OS01G0357800,OS01G0390400,OS01G0502800,OS01G0519700,OS01G0549400,OS01G0570700,OS01G0572100,OS01G0578700,OS01G0619000,OS01G0626400,OS01G0654100,OS01G0685500,OS01G0698100,OS01G0702400,OS01G0719400,OS01G0746…
GOTERM_BP	macromolecule modification	GO:0043412	0.00926578	OS01G0109700,OS01G0113700,OS01G0116800,OS01G0136900,OS01G0148000,OS01G0148050,OS01G0171100,OS01G0174700,OS01G0246100,OS01G0259200,OS01G0310500,OS01G0327600,OS01G0357800,OS01G0364800,OS01G0366300,OS01G0390400,OS01G0499300,OS01G0578700,OS01G0614900,OS01G0647000,OS01G0684200,OS01G0702400,OS01G0719100,OS01G0759200,OS01G0764950,OS01G0771400,OS01G0870201,OS01G0878300,OS01G0890200,OS01G0901000,OS01G0905…
GOTERM_BP	regulation of metabolic process	GO:0019222	0.00975891	OS01G0109700,OS01G0124650,OS01G0143700,OS01G0155600,OS01G0169500,OS01G0185900,OS01G0193900,OS01G0218100,OS01G0246100,OS01G0263600,OS01G0273200,OS01G0275600,OS01G0289600,OS01G0321300,OS01G0502800,OS01G0519700,OS01G0549400,OS01G0572100,OS01G0619000,OS01G0626400,OS01G0719400,OS01G0746200,OS01G0836900,OS01G0859300,OS01G0859500,OS01G0865600,OS01G0871200,OS01G0907400,OS01G0923700,OS01G0959000,OS01G0977…
GOTERM_BP	phosphorylation	GO:0016310	0.0108734	OS01G0113700,OS01G0116800,OS01G0118000,OS01G0136900,OS01G0174700,OS01G0191700,OS01G0259200,OS01G0310500,OS01G0327600,OS01G0364800,OS01G0366300,OS01G0759200,OS01G0836900,OS01G0878300,OS01G0890200,OS01G0923700,OS01G0936100,OS02G0116700,OS02G0135200,OS02G0141300,OS02G0151100,OS02G0153100,OS02G0153200,OS02G0153500,OS02G0153700,OS02G0179800,OS02G0194600,OS02G0215900,OS02G0227500,OS02G0280400,OS02G0281…
GOTERM_BP	regulation of mRNA splicing, via spliceosome	GO:0048024	0.0125581	OS01G0155600,OS01G0502800,OS01G0619000,OS01G0959000,OS02G0610600,OS04G0438700,OS05G0120100,OS05G0364600,OS06G0724600,OS07G0602600,OS07G0623300,OS08G0385900,OS08G0486200,OS09G0123200
GOTERM_BP	autophagy of peroxisome	GO:0030242	0.0127008	OS02G0179800,OS02G0796700,OS03G0786900,OS06G0267600,OS08G0307400
GOTERM_BP	cellular response to DNA damage stimulus	GO:0006974	0.0239105	OS01G0578700,OS01G0685500,OS01G0870300,OS02G0496500,OS02G0497500,OS02G0592300,OS02G0780800,OS03G0100400,OS03G0205400,OS03G0213400,OS03G0219800,OS03G0293400,OS03G0341200,OS03G0352500,OS03G0616300,OS03G0855700,OS04G0501600,OS04G0507000,OS04G0566100,OS04G0635900,OS04G0682900,OS05G0150600,OS05G0445900,OS05G0486600,OS05G0542600,OS05G0567500,OS05G0580500,OS05G0592400,OS05G0596600,OS06G0151600,OS06G0171…
GOTERM_BP	indole-containing compound biosynthetic process	GO:0042435	0.0293251	OS02G0266000,OS03G0126000,OS03G0264400,OS07G0182100,OS08G0135900,OS08G0140300,OS08G0320400,OS09G0255400,OS09G0344500,OS12G0268000
GOTERM_BP	cellular protein modification process	GO:0006464	0.0361512	OS01G0109700,OS01G0113700,OS01G0116800,OS01G0136900,OS01G0148000,OS01G0148050,OS01G0171100,OS01G0174700,OS01G0246100,OS01G0259200,OS01G0310500,OS01G0327600,OS01G0364800,OS01G0366300,OS01G0499300,OS01G0578700,OS01G0614900,OS01G0647000,OS01G0684200,OS01G0702400,OS01G0719100,OS01G0759200,OS01G0771400,OS01G0870201,OS01G0878300,OS01G0890200,OS01G0901000,OS01G0905700,OS01G0907400,OS01G0915400,OS01G0923…
GOTERM_BP	protein modification process	GO:0036211	0.0361512	OS01G0109700,OS01G0113700,OS01G0116800,OS01G0136900,OS01G0148000,OS01G0148050,OS01G0171100,OS01G0174700,OS01G0246100,OS01G0259200,OS01G0310500,OS01G0327600,OS01G0364800,OS01G0366300,OS01G0499300,OS01G0578700,OS01G0614900,OS01G0647000,OS01G0684200,OS01G0702400,OS01G0719100,OS01G0759200,OS01G0771400,OS01G0870201,OS01G0878300,OS01G0890200,OS01G0901000,OS01G0905700,OS01G0907400,OS01G0915400,OS01G0923…
GOTERM_BP	DNA repair	GO:0006281	0.0372542	OS01G0578700,OS01G0685500,OS01G0870300,OS02G0496500,OS02G0497500,OS02G0592300,OS02G0780800,OS03G0100400,OS03G0205400,OS03G0213400,OS03G0293400,OS03G0341200,OS03G0352500,OS03G0616300,OS03G0855700,OS04G0501600,OS04G0507000,OS04G0635900,OS04G0682900,OS05G0150600,OS05G0445900,OS05G0486600,OS05G0542600,OS05G0567500,OS05G0580500,OS05G0592400,OS05G0596600,OS06G0151600,OS06G0171800,OS06G0218500,OS06G0663…
GOTERM_BP	terpenoid biosynthetic process	GO:0016114	0.037446	OS02G0139500,OS02G0569000,OS02G0570400,OS02G0570700,OS02G0571100,OS02G0571900,OS02G0603800,OS02G0680600,OS03G0347900,OS03G0686800,OS03G0790700,OS03G0856700,OS04G0178300,OS04G0345400,OS06G0142900,OS06G0501900,OS06G0599200,OS07G0168000,OS08G0122700,OS08G0168000,OS08G0508000,OS11G0562100
GOTERM_BP	regulation of macromolecule metabolic process	GO:0060255	0.039481	OS01G0109700,OS01G0124650,OS01G0143700,OS01G0155600,OS01G0169500,OS01G0185900,OS01G0193900,OS01G0218100,OS01G0246100,OS01G0263600,OS01G0273200,OS01G0275600,OS01G0289600,OS01G0502800,OS01G0519700,OS01G0549400,OS01G0572100,OS01G0619000,OS01G0626400,OS01G0719400,OS01G0746200,OS01G0859300,OS01G0859500,OS01G0865600,OS01G0871200,OS01G0907400,OS01G0959000,OS01G0977600,OS02G0100200,OS02G0106700,OS02G0110…
GOTERM_BP	positive regulation of mRNA processing	GO:0050685	0.0416501	OS01G0502800,OS06G0724600,OS07G0602600,OS08G0385900,OS09G0123200
GOTERM_BP	positive regulation of mRNA splicing, via spliceosome	GO:0048026	0.0416501	OS01G0502800,OS06G0724600,OS07G0602600,OS08G0385900,OS09G0123200
GOTERM_BP	positive regulation of RNA splicing	GO:0033120	0.0416501	OS01G0502800,OS06G0724600,OS07G0602600,OS08G0385900,OS09G0123200
GOTERM_BP	indolalkylamine biosynthetic process	GO:0046219	0.0483594	OS02G0266000,OS03G0126000,OS03G0264400,OS07G0182100,OS08G0135900,OS08G0320400,OS09G0255400
GOTERM_BP	photosynthesis, light harvesting in photosystem I	GO:0009768	0.0483594	OS02G0197600,OS02G0764500,OS03G0592500,OS07G0558400,OS07G0562700,OS08G0435900,OS11G0242800
GOTERM_BP	tryptophan biosynthetic process	GO:0000162	0.0483594	OS02G0266000,OS03G0126000,OS03G0264400,OS07G0182100,OS08G0135900,OS08G0320400,OS09G0255400
GOTERM_BP	tryptophan metabolic process	GO:0006568	0.0494678	OS02G0266000,OS03G0126000,OS03G0264400,OS07G0182100,OS08G0135900,OS08G0140300,OS08G0320400,OS09G0255400,OS12G0268000
GOTERM_BP	indolalkylamine metabolic process	GO:0006586	0.0494678	OS02G0266000,OS03G0126000,OS03G0264400,OS07G0182100,OS08G0135900,OS08G0140300,OS08G0320400,OS09G0255400,OS12G0268000
GOTERM_CC	nuclear protein-containing complex	GO:0140513	1.47929e-09	OS01G0109700,OS01G0246100,OS01G0253300,OS01G0263600,OS01G0502800,OS01G0746200,OS01G0870300,OS01G0907400,OS01G0925000,OS01G0951000,OS02G0100200,OS02G0107000,OS02G0137400,OS02G0146400,OS02G0152800,OS02G0202250,OS02G0214900,OS02G0215200,OS02G0245000,OS02G0497500,OS02G0557500,OS02G0592300,OS02G0598800,OS02G0599100,OS02G0631500,OS02G0631601,OS02G0689800,OS02G0732700,OS02G0827300,OS03G0100400,OS03G0138…
GOTERM_CC	nucleus	GO:0005634	8.11601e-07	OS01G0109700,OS01G0111400,OS01G0112500,OS01G0141300,OS01G0155600,OS01G0174700,OS01G0185900,OS01G0192300,OS01G0193900,OS01G0218100,OS01G0234100,OS01G0246100,OS01G0253300,OS01G0263600,OS01G0289600,OS01G0390400,OS01G0502800,OS01G0549400,OS01G0572100,OS01G0578700,OS01G0607400,OS01G0612700,OS01G0619000,OS01G0626400,OS01G0672201,OS01G0685500,OS01G0718900,OS01G0719100,OS01G0719400,OS01G0746200,OS01G0767…
GOTERM_CC	spliceosomal complex	GO:0005681	2.97904e-05	OS01G0263600,OS01G0502800,OS02G0107000,OS02G0146400,OS02G0245000,OS02G0557500,OS02G0827300,OS03G0138100,OS03G0210400,OS03G0326600,OS03G0387000,OS03G0701900,OS03G0843500,OS05G0564200,OS06G0167000,OS06G0170500,OS06G0343100,OS06G0724600,OS07G0192900,OS07G0456400,OS07G0508000,OS07G0602600,OS08G0127700,OS08G0385900,OS09G0123200,OS09G0491756,OS10G0115600,OS11G0151600,OS11G0636900,OS12G0615800
GOTERM_CC	nucleoplasm	GO:0005654	0.000154831	OS01G0109700,OS01G0155600,OS01G0193900,OS01G0246100,OS01G0253300,OS01G0907400,OS01G0925000,OS01G0959000,OS02G0100200,OS02G0214900,OS02G0215200,OS02G0319100,OS02G0536400,OS02G0610600,OS02G0689800,OS03G0138100,OS03G0430400,OS03G0639200,OS03G0800800,OS04G0284500,OS04G0438700,OS04G0636700,OS05G0120100,OS05G0150600,OS05G0364600,OS05G0506200,OS05G0588700,OS06G0208300,OS06G0639600,OS06G0704800,OS07G0175…
GOTERM_CC	prespliceosome	GO:0071010	0.00337359	OS02G0146400,OS02G0245000,OS03G0138100,OS03G0210400,OS03G0843500,OS07G0456400,OS10G0115600,OS11G0636900
GOTERM_CC	U2-type prespliceosome	GO:0071004	0.00337359	OS02G0146400,OS02G0245000,OS03G0138100,OS03G0210400,OS03G0843500,OS07G0456400,OS10G0115600,OS11G0636900
GOTERM_CC	DNA repair complex	GO:1990391	0.00337359	OS02G0592300,OS03G0100400,OS04G0507000,OS04G0682900,OS07G0486000,OS08G0427500,OS09G0551900,OS10G0509000
GOTERM_CC	U2AF complex	GO:0089701	0.00497391	OS02G0557500,OS03G0138100,OS05G0564200,OS09G0491756,OS11G0636900
GOTERM_CC	mismatch repair complex	GO:0032300	0.0118816	OS02G0592300,OS04G0507000,OS04G0682900,OS07G0486000,OS09G0551900,OS10G0509000
GOTERM_CC	mediator complex	GO:0016592	0.021437	OS02G0732700,OS03G0423800,OS05G0447500,OS06G0334400,OS07G0648266,OS08G0332800,OS08G0333000,OS09G0281900,OS09G0306700,OS10G0580300,OS11G0708600
GOTERM_CC	U2-type spliceosomal complex	GO:0005684	0.037762	OS02G0146400,OS02G0245000,OS02G0827300,OS03G0138100,OS03G0210400,OS03G0843500,OS06G0170500,OS07G0456400,OS10G0115600,OS11G0151600,OS11G0636900,OS12G0615800
GOTERM_CC	nuclear speck	GO:0016607	0.0422192	OS01G0155600,OS02G0319100,OS02G0536400,OS02G0610600,OS03G0138100,OS05G0120100,OS05G0364600,OS07G0623300,OS08G0486200,OS11G0636900
GOTERM_MF	adenyl ribonucleotide binding	GO:0032559	1.12264e-17	OS01G0113700,OS01G0116800,OS01G0121700,OS01G0136900,OS01G0141300,OS01G0174700,OS01G0191700,OS01G0199900,OS01G0212100,OS01G0259200,OS01G0260500,OS01G0269500,OS01G0308300,OS01G0310500,OS01G0321300,OS01G0327600,OS01G0342750,OS01G0359400,OS01G0359600,OS01G0364800,OS01G0366300,OS01G0549400,OS01G0570700,OS01G0574400,OS01G0633100,OS01G0654100,OS01G0685500,OS01G0713900,OS01G0720900,OS01G0721100,OS01G0721…
GOTERM_MF	adenyl nucleotide binding	GO:0030554	2.31719e-17	OS01G0113700,OS01G0116800,OS01G0121700,OS01G0136900,OS01G0141300,OS01G0174700,OS01G0191700,OS01G0199900,OS01G0212100,OS01G0259200,OS01G0260500,OS01G0269500,OS01G0308300,OS01G0310500,OS01G0321300,OS01G0327600,OS01G0342750,OS01G0359400,OS01G0359600,OS01G0364800,OS01G0366300,OS01G0549400,OS01G0570700,OS01G0574400,OS01G0633100,OS01G0654100,OS01G0685500,OS01G0713900,OS01G0720900,OS01G0721100,OS01G0721…
GOTERM_MF	purine ribonucleotide binding	GO:0032555	3.29118e-15	OS01G0113700,OS01G0116800,OS01G0121700,OS01G0136900,OS01G0141300,OS01G0174700,OS01G0191700,OS01G0199900,OS01G0212100,OS01G0259200,OS01G0260500,OS01G0269500,OS01G0308300,OS01G0310500,OS01G0321300,OS01G0327600,OS01G0342750,OS01G0359400,OS01G0359600,OS01G0364800,OS01G0366300,OS01G0549400,OS01G0570700,OS01G0574400,OS01G0633100,OS01G0654100,OS01G0685500,OS01G0713900,OS01G0720900,OS01G0721100,OS01G0721…
GOTERM_MF	purine nucleotide binding	GO:0017076	6.62981e-15	OS01G0113700,OS01G0116800,OS01G0121700,OS01G0136900,OS01G0141300,OS01G0174700,OS01G0191700,OS01G0199900,OS01G0212100,OS01G0259200,OS01G0260500,OS01G0269500,OS01G0308300,OS01G0310500,OS01G0321300,OS01G0327600,OS01G0342750,OS01G0359400,OS01G0359600,OS01G0364800,OS01G0366300,OS01G0549400,OS01G0570700,OS01G0574400,OS01G0633100,OS01G0654100,OS01G0685500,OS01G0713900,OS01G0720900,OS01G0721100,OS01G0721…
GOTERM_MF	ribonucleotide binding	GO:0032553	1.15258e-14	OS01G0113700,OS01G0116800,OS01G0121700,OS01G0136900,OS01G0141300,OS01G0174700,OS01G0191700,OS01G0199900,OS01G0212100,OS01G0259200,OS01G0260500,OS01G0269500,OS01G0308300,OS01G0310500,OS01G0321300,OS01G0327600,OS01G0342750,OS01G0359400,OS01G0359600,OS01G0364800,OS01G0366300,OS01G0549400,OS01G0570700,OS01G0574400,OS01G0633100,OS01G0654100,OS01G0685500,OS01G0713900,OS01G0720900,OS01G0721100,OS01G0721…
GOTERM_MF	carbohydrate derivative binding	GO:0097367	2.45156e-14	OS01G0113700,OS01G0116800,OS01G0121700,OS01G0136900,OS01G0141300,OS01G0174700,OS01G0191700,OS01G0199900,OS01G0212100,OS01G0259200,OS01G0260500,OS01G0269500,OS01G0308300,OS01G0310500,OS01G0321300,OS01G0327600,OS01G0342750,OS01G0359400,OS01G0359600,OS01G0364800,OS01G0366300,OS01G0549400,OS01G0570700,OS01G0574400,OS01G0633100,OS01G0654100,OS01G0685500,OS01G0713900,OS01G0720900,OS01G0721100,OS01G0721…
GOTERM_MF	ATP binding	GO:0005524	9.31699e-14	OS01G0113700,OS01G0116800,OS01G0121700,OS01G0136900,OS01G0141300,OS01G0174700,OS01G0191700,OS01G0199900,OS01G0212100,OS01G0259200,OS01G0260500,OS01G0269500,OS01G0308300,OS01G0310500,OS01G0321300,OS01G0327600,OS01G0342750,OS01G0359400,OS01G0359600,OS01G0364800,OS01G0366300,OS01G0549400,OS01G0570700,OS01G0574400,OS01G0633100,OS01G0654100,OS01G0685500,OS01G0713900,OS01G0720900,OS01G0721100,OS01G0721…
GOTERM_MF	ADP binding	GO:0043531	3.09918e-13	OS01G0260500,OS01G0308300,OS01G0359400,OS01G0359600,OS01G0720900,OS01G0781700,OS01G0788500,OS01G0937300,OS01G0937400,OS01G0956800,OS02G0118875,OS02G0282500,OS02G0301800,OS03G0599000,OS04G0111900,OS04G0112100,OS04G0193950,OS04G0378575,OS04G0626450,OS05G0240200,OS05G0492200,OS05G0533400,OS06G0158300,OS06G0158400,OS06G0267900,OS06G0698812,OS07G0116800,OS07G0117300,OS07G0117800,OS07G0186500,OS07G0273…
GOTERM_MF	anion binding	GO:0043168	1.16463e-11	OS01G0110100,OS01G0113700,OS01G0116800,OS01G0121700,OS01G0136900,OS01G0141300,OS01G0174700,OS01G0191700,OS01G0199900,OS01G0212100,OS01G0259200,OS01G0260500,OS01G0269500,OS01G0308300,OS01G0310500,OS01G0321300,OS01G0327600,OS01G0342750,OS01G0359400,OS01G0359600,OS01G0364800,OS01G0366300,OS01G0549400,OS01G0570700,OS01G0574400,OS01G0633100,OS01G0654100,OS01G0685500,OS01G0713900,OS01G0720900,OS01G0721…
GOTERM_MF	purine ribonucleoside triphosphate binding	GO:0035639	1.34662e-11	OS01G0113700,OS01G0116800,OS01G0121700,OS01G0136900,OS01G0141300,OS01G0174700,OS01G0191700,OS01G0199900,OS01G0212100,OS01G0259200,OS01G0260500,OS01G0269500,OS01G0308300,OS01G0310500,OS01G0321300,OS01G0327600,OS01G0342750,OS01G0359400,OS01G0359600,OS01G0364800,OS01G0366300,OS01G0549400,OS01G0570700,OS01G0574400,OS01G0633100,OS01G0654100,OS01G0685500,OS01G0713900,OS01G0720900,OS01G0721100,OS01G0721…
GOTERM_MF	nucleoside phosphate binding	GO:1901265	2.4201e-11	OS01G0113700,OS01G0116800,OS01G0121700,OS01G0136900,OS01G0141300,OS01G0174700,OS01G0191700,OS01G0199900,OS01G0212100,OS01G0259200,OS01G0260500,OS01G0269500,OS01G0308300,OS01G0310500,OS01G0321300,OS01G0327600,OS01G0342750,OS01G0359400,OS01G0359600,OS01G0364800,OS01G0366300,OS01G0549400,OS01G0570700,OS01G0574400,OS01G0633100,OS01G0654100,OS01G0685500,OS01G0713900,OS01G0720900,OS01G0721100,OS01G0721…
GOTERM_MF	nucleotide binding	GO:0000166	2.4201e-11	OS01G0113700,OS01G0116800,OS01G0121700,OS01G0136900,OS01G0141300,OS01G0174700,OS01G0191700,OS01G0199900,OS01G0212100,OS01G0259200,OS01G0260500,OS01G0269500,OS01G0308300,OS01G0310500,OS01G0321300,OS01G0327600,OS01G0342750,OS01G0359400,OS01G0359600,OS01G0364800,OS01G0366300,OS01G0549400,OS01G0570700,OS01G0574400,OS01G0633100,OS01G0654100,OS01G0685500,OS01G0713900,OS01G0720900,OS01G0721100,OS01G0721…
GOTERM_MF	binding	GO:0005488	3.97548e-11	OS01G0101600,OS01G0110100,OS01G0111400,OS01G0112500,OS01G0113700,OS01G0116800,OS01G0121700,OS01G0136900,OS01G0141300,OS01G0143700,OS01G0148000,OS01G0148050,OS01G0153250,OS01G0155600,OS01G0160700,OS01G0163000,OS01G0171100,OS01G0174700,OS01G0185900,OS01G0186400,OS01G0187500,OS01G0189100,OS01G0191700,OS01G0192300,OS01G0193900,OS01G0199900,OS01G0212100,OS01G0218100,OS01G0218500,OS01G0220100,OS01G0231…
GOTERM_MF	small molecule binding	GO:0036094	1.57354e-10	OS01G0110100,OS01G0113700,OS01G0116800,OS01G0121700,OS01G0136900,OS01G0141300,OS01G0174700,OS01G0191700,OS01G0199900,OS01G0212100,OS01G0259200,OS01G0260500,OS01G0269500,OS01G0308300,OS01G0310500,OS01G0321300,OS01G0327600,OS01G0342750,OS01G0359400,OS01G0359600,OS01G0364800,OS01G0366300,OS01G0549400,OS01G0570700,OS01G0574400,OS01G0633100,OS01G0654100,OS01G0685500,OS01G0713900,OS01G0720900,OS01G0721…
GOTERM_MF	heterocyclic compound binding	GO:1901363	1.38857e-09	OS01G0101600,OS01G0111400,OS01G0113700,OS01G0116800,OS01G0121700,OS01G0136900,OS01G0141300,OS01G0143700,OS01G0155600,OS01G0174700,OS01G0185900,OS01G0186400,OS01G0191700,OS01G0192300,OS01G0193900,OS01G0199900,OS01G0212100,OS01G0231900,OS01G0234100,OS01G0246100,OS01G0259200,OS01G0260500,OS01G0269500,OS01G0275600,OS01G0289600,OS01G0308300,OS01G0310500,OS01G0316600,OS01G0321300,OS01G0327100,OS01G0327…
GOTERM_MF	organic cyclic compound binding	GO:0097159	1.89538e-09	OS01G0101600,OS01G0111400,OS01G0113700,OS01G0116800,OS01G0121700,OS01G0136900,OS01G0141300,OS01G0143700,OS01G0155600,OS01G0174700,OS01G0185900,OS01G0186400,OS01G0191700,OS01G0192300,OS01G0193900,OS01G0199900,OS01G0212100,OS01G0231900,OS01G0234100,OS01G0246100,OS01G0259200,OS01G0260500,OS01G0269500,OS01G0275600,OS01G0289600,OS01G0308300,OS01G0310500,OS01G0316600,OS01G0321300,OS01G0327100,OS01G0327…
GOTERM_MF	ion binding	GO:0043167	5.82872e-07	OS01G0101600,OS01G0110100,OS01G0111400,OS01G0113700,OS01G0116800,OS01G0121700,OS01G0136900,OS01G0141300,OS01G0148000,OS01G0148050,OS01G0155600,OS01G0174700,OS01G0191700,OS01G0192300,OS01G0199900,OS01G0212100,OS01G0246100,OS01G0259200,OS01G0260500,OS01G0269500,OS01G0308300,OS01G0310500,OS01G0321300,OS01G0327100,OS01G0327600,OS01G0342750,OS01G0359400,OS01G0359600,OS01G0364800,OS01G0366300,OS01G0519…
GOTERM_MF	ATPase	GO:0016887	1.69702e-05	OS01G0121700,OS01G0141300,OS01G0212100,OS01G0321300,OS01G0342750,OS01G0549400,OS01G0574400,OS01G0713900,OS01G0767700,OS01G0870300,OS01G0939100,OS02G0107000,OS02G0114000,OS02G0114033,OS02G0176700,OS02G0196600,OS02G0201900,OS02G0288400,OS02G0528900,OS02G0592300,OS02G0689800,OS02G0739000,OS02G0740300,OS02G0780800,OS03G0113700,OS03G0142800,OS03G0152900,OS03G0213400,OS03G0314100,OS03G0352500,OS03G0387…
GOTERM_MF	pre-mRNA binding	GO:0036002	6.11338e-05	OS02G0557500,OS03G0138100,OS03G0326600,OS05G0564200,OS06G0167000,OS06G0170500,OS08G0127700,OS09G0491756,OS11G0636900
GOTERM_MF	catalytic activity, acting on DNA	GO:0140097	7.45842e-05	OS01G0212100,OS01G0549400,OS01G0685500,OS01G0767700,OS01G0870300,OS02G0107000,OS02G0114000,OS02G0114033,OS02G0201900,OS02G0739000,OS02G0780800,OS03G0100400,OS03G0205400,OS03G0213400,OS03G0293400,OS03G0314100,OS03G0352500,OS03G0387000,OS03G0597200,OS03G0616300,OS03G0748800,OS04G0507000,OS04G0509300,OS04G0566100,OS04G0635900,OS04G0682900,OS05G0150600,OS05G0567500,OS06G0151600,OS06G0171800,OS06G0218…
GOTERM_MF	ATPase, acting on DNA	GO:0008094	0.000291044	OS01G0212100,OS01G0549400,OS01G0767700,OS01G0870300,OS02G0107000,OS02G0114000,OS02G0114033,OS02G0201900,OS02G0739000,OS02G0780800,OS03G0213400,OS03G0314100,OS03G0352500,OS03G0387000,OS03G0597200,OS03G0748800,OS04G0507000,OS04G0509300,OS04G0566100,OS04G0682900,OS05G0150600,OS06G0151600,OS06G0218500,OS06G0343100,OS07G0486000,OS07G0495900,OS07G0508000,OS07G0606500,OS07G0621500,OS08G0159900,OS09G0121…
GOTERM_MF	pre-mRNA 3'-splice site binding	GO:0030628	0.00212515	OS02G0557500,OS03G0138100,OS05G0564200,OS08G0127700,OS09G0491756,OS11G0636900
GOTERM_MF	RNA binding	GO:0003723	0.00545378	OS01G0101600,OS01G0143700,OS01G0155600,OS01G0212100,OS01G0231900,OS01G0316600,OS01G0357800,OS01G0502800,OS01G0549400,OS01G0619000,OS01G0698100,OS01G0719400,OS01G0764950,OS01G0765300,OS01G0767700,OS01G0814000,OS01G0841800,OS01G0959000,OS02G0106966,OS02G0107000,OS02G0137400,OS02G0146400,OS02G0167500,OS02G0179900,OS02G0201900,OS02G0227400,OS02G0245000,OS02G0290000,OS02G0319100,OS02G0536400,OS02G0557…
GOTERM_MF	helicase activity	GO:0004386	0.0327036	OS01G0212100,OS01G0549400,OS01G0767700,OS02G0107000,OS02G0201900,OS02G0739000,OS02G0780800,OS03G0213400,OS03G0314100,OS03G0352500,OS03G0387000,OS03G0597200,OS03G0748800,OS04G0509300,OS05G0150600,OS06G0218500,OS06G0343100,OS07G0495900,OS07G0508000,OS07G0606500,OS07G0621500,OS08G0159900,OS09G0121000,OS09G0130800,OS10G0485600,OS11G0689400,OS11G0708600
KEGG	Spliceosome	KEGG:03040	0.000621019	OS01G0155600,OS01G0549400,OS02G0245000,OS02G0610600,OS02G0827300,OS03G0383800,OS05G0120100,OS05G0564200,OS06G0170500,OS06G0343100,OS07G0508000,OS07G0602600,OS07G0623300,OS08G0127700,OS08G0159900,OS08G0385900,OS08G0486200,OS09G0491756,OS10G0115600,OS10G0485000,OS10G0498600,OS11G0636900,OS12G0100100
KEGG	Photosynthesis - antenna proteins	KEGG:00196	0.000647315	OS02G0197600,OS02G0764500,OS03G0592500,OS07G0558400,OS07G0562700,OS08G0435900,OS11G0242800

## Sheet: Sheet-4
Cluster-2 GO
Type	Description	Term	FDR	Genes
GOTERM_BP	metabolic process	GO:0008152	6.24647e-14	LOC_Os01g01190,LOC_Os01g01740,LOC_Os01g03710,LOC_Os01g11700,LOC_Os01g11730,LOC_Os01g12770,LOC_Os01g13270,LOC_Os01g21300,LOC_Os01g21630,LOC_Os01g24570,LOC_Os01g32660,LOC_Os01g32964,LOC_Os01g36500,LOC_Os01g41430,LOC_Os01g43080,LOC_Os01g43350,LOC_Os01g43480,LOC_Os01g46030,LOC_Os01g46250,LOC_Os01g47900,LOC_Os01g48000,LOC_Os01g49560,LOC_Os01g49580,LOC_Os01g49600,LOC_Os01g50490,LOC_Os01g50570,LOC_Os01g…
GOTERM_BP	response to biotic stimulus	GO:0009607	9.37773e-07	LOC_Os01g12720,LOC_Os01g24600,LOC_Os01g36500,LOC_Os01g40260,LOC_Os01g41430,LOC_Os01g41780,LOC_Os01g51690,LOC_Os01g54515,LOC_Os01g58420,LOC_Os01g64480,LOC_Os01g66000,LOC_Os01g71340,LOC_Os02g01340,LOC_Os02g03120,LOC_Os02g04010,LOC_Os02g30900,LOC_Os02g47020,LOC_Os02g54600,LOC_Os03g03034,LOC_Os03g03700,LOC_Os03g04060,LOC_Os03g07350,LOC_Os03g08410,LOC_Os03g11220,LOC_Os03g12820,LOC_Os03g14080,LOC_Os03g…
GOTERM_BP	cellular protein modification process	GO:0006464	1.28927e-05	LOC_Os01g01740,LOC_Os01g12720,LOC_Os01g12790,LOC_Os01g32660,LOC_Os01g38229,LOC_Os01g43350,LOC_Os01g46030,LOC_Os01g47530,LOC_Os01g47900,LOC_Os01g48000,LOC_Os01g49560,LOC_Os01g49580,LOC_Os01g49600,LOC_Os01g52900,LOC_Os01g54350,LOC_Os01g54480,LOC_Os01g57350,LOC_Os01g60810,LOC_Os01g60860,LOC_Os01g62420,LOC_Os01g66130,LOC_Os01g66860,LOC_Os01g68160,LOC_Os01g70310,LOC_Os02g02600,LOC_Os02g04010,LOC_Os02g…
GOTERM_BP	response to stress	GO:0006950	1.44665e-05	LOC_Os01g12720,LOC_Os01g24600,LOC_Os01g26340,LOC_Os01g36500,LOC_Os01g38229,LOC_Os01g40260,LOC_Os01g41780,LOC_Os01g51690,LOC_Os01g58024,LOC_Os01g58420,LOC_Os01g62420,LOC_Os01g64100,LOC_Os01g64480,LOC_Os01g66000,LOC_Os01g66120,LOC_Os01g68790,LOC_Os01g70310,LOC_Os01g72910,LOC_Os02g01340,LOC_Os02g06130,LOC_Os02g10550,LOC_Os02g12410,LOC_Os02g26770,LOC_Os02g26810,LOC_Os02g30900,LOC_Os02g33820,LOC_Os02g…
GOTERM_BP	protein phosphorylation	GO:0006468	2.58857e-05	LOC_Os01g01740,LOC_Os01g12720,LOC_Os01g12790,LOC_Os01g13270,LOC_Os01g32660,LOC_Os01g36500,LOC_Os01g43350,LOC_Os01g46030,LOC_Os01g47530,LOC_Os01g47900,LOC_Os01g48000,LOC_Os01g49580,LOC_Os01g54350,LOC_Os01g54480,LOC_Os01g64480,LOC_Os01g66860,LOC_Os02g02600,LOC_Os02g06160,LOC_Os02g07960,LOC_Os02g08140,LOC_Os02g30900,LOC_Os02g38080,LOC_Os02g39560,LOC_Os02g41500,LOC_Os02g46090,LOC_Os02g48210,LOC_Os02g…
GOTERM_BP	generation of precursor metabolites and energy	GO:0006091	3.52018e-05	LOC_Os01g11700,LOC_Os01g41710,LOC_Os01g52240,LOC_Os01g58000,LOC_Os01g59930,LOC_Os01g62420,LOC_Os01g65902,LOC_Os02g01340,LOC_Os02g42570,LOC_Os02g51020,LOC_Os03g16050,LOC_Os04g16748,LOC_Os04g16770,LOC_Os04g16872,LOC_Os04g38600,LOC_Os04g57540,LOC_Os05g10650,LOC_Os06g05340,LOC_Os06g46435,LOC_Os07g25004,LOC_Os07g30670,LOC_Os07g37030,LOC_Os08g01380,LOC_Os08g15248,LOC_Os08g35420,LOC_Os10g25340,LOC_Os10g…
GOTERM_BP	carbohydrate metabolic process	GO:0005975	3.89284e-05	LOC_Os01g03710,LOC_Os01g10440,LOC_Os01g11700,LOC_Os01g59840,LOC_Os01g62420,LOC_Os01g64100,LOC_Os01g64170,LOC_Os01g66700,LOC_Os01g71340,LOC_Os02g03120,LOC_Os02g10300,LOC_Os02g17900,LOC_Os02g39330,LOC_Os02g47020,LOC_Os02g51860,LOC_Os02g54820,LOC_Os03g04060,LOC_Os03g13400,LOC_Os03g15020,LOC_Os03g16050,LOC_Os03g16890,LOC_Os03g61270,LOC_Os04g16680,LOC_Os04g17650,LOC_Os04g24140,LOC_Os04g30260,LOC_Os04g…
GOTERM_BP	lipid metabolic process	GO:0006629	0.000173664	LOC_Os01g11700,LOC_Os01g11730,LOC_Os01g43140,LOC_Os01g46250,LOC_Os01g50570,LOC_Os01g51610,LOC_Os01g63060,LOC_Os01g67530,LOC_Os02g08230,LOC_Os02g17780,LOC_Os02g21810,LOC_Os03g12660,LOC_Os03g16690,LOC_Os03g25010,LOC_Os03g49260,LOC_Os03g49770,LOC_Os03g59040,LOC_Os03g63930,LOC_Os04g21160,LOC_Os04g47390,LOC_Os05g11810,LOC_Os05g21180,LOC_Os05g34700,LOC_Os05g49840,LOC_Os05g50300,LOC_Os06g05340,LOC_Os06g…
GOTERM_BP	oxidation-reduction process	GO:0055114	0.000184971	LOC_Os01g12770,LOC_Os01g50490,LOC_Os01g58024,LOC_Os01g59930,LOC_Os01g63200,LOC_Os01g65902,LOC_Os01g66000,LOC_Os01g70310,LOC_Os02g01150,LOC_Os02g01340,LOC_Os02g08230,LOC_Os02g21810,LOC_Os02g26810,LOC_Os02g42790,LOC_Os02g45280,LOC_Os02g47350,LOC_Os02g51440,LOC_Os02g52840,LOC_Os02g53400,LOC_Os03g02700,LOC_Os03g03034,LOC_Os03g08410,LOC_Os03g12660,LOC_Os03g18030,LOC_Os03g25340,LOC_Os03g45250,LOC_Os03g…
GOTERM_BP	photosynthesis	GO:0015979	0.000207717	LOC_Os01g41710,LOC_Os01g52240,LOC_Os01g65902,LOC_Os02g01150,LOC_Os02g01340,LOC_Os02g42570,LOC_Os02g51020,LOC_Os03g16050,LOC_Os03g17174,LOC_Os04g16680,LOC_Os04g16770,LOC_Os04g16872,LOC_Os04g38600,LOC_Os06g01850,LOC_Os07g30670,LOC_Os07g37030,LOC_Os08g01380,LOC_Os08g35420,LOC_Os08g40160,LOC_Os10g21418,LOC_Os10g32400,LOC_Os10g39150,LOC_Os12g17600,LOC_Os12g19381,LOC_Os12g19470,LOC_Os12g23200
GOTERM_BP	MAPK cascade	GO:0000165	0.000304494	LOC_Os01g32660,LOC_Os01g47530,LOC_Os01g54515,LOC_Os02g54600,LOC_Os03g49640,LOC_Os04g16680,LOC_Os05g05160,LOC_Os06g01850,LOC_Os06g49430,LOC_Os07g37030,LOC_Os12g23180
GOTERM_BP	phosphorylation	GO:0016310	0.000390591	LOC_Os01g12720,LOC_Os01g32660,LOC_Os01g43350,LOC_Os01g46030,LOC_Os01g47530,LOC_Os01g47900,LOC_Os01g48000,LOC_Os01g49580,LOC_Os01g54480,LOC_Os01g57350,LOC_Os01g66860,LOC_Os02g07960,LOC_Os02g08140,LOC_Os02g32370,LOC_Os02g39560,LOC_Os02g41500,LOC_Os02g47020,LOC_Os02g48210,LOC_Os02g54600,LOC_Os02g56560,LOC_Os03g12730,LOC_Os03g17174,LOC_Os03g17300,LOC_Os03g29570,LOC_Os03g49640,LOC_Os04g23760,LOC_Os04g…
GOTERM_BP	biosynthetic process	GO:0009058	0.000444833	LOC_Os01g09900,LOC_Os01g10440,LOC_Os01g10580,LOC_Os01g11700,LOC_Os01g12440,LOC_Os01g40260,LOC_Os01g40430,LOC_Os01g42270,LOC_Os01g48320,LOC_Os01g50570,LOC_Os01g51610,LOC_Os01g51690,LOC_Os01g52900,LOC_Os01g58000,LOC_Os01g58420,LOC_Os01g60810,LOC_Os01g62460,LOC_Os01g62660,LOC_Os01g63060,LOC_Os01g63460,LOC_Os01g64730,LOC_Os01g65900,LOC_Os01g66120,LOC_Os01g67530,LOC_Os01g68160,LOC_Os01g68560,LOC_Os01g…
GOTERM_BP	response to endogenous stimulus	GO:0009719	0.000454211	LOC_Os01g06230,LOC_Os01g14650,LOC_Os01g17330,LOC_Os01g24600,LOC_Os01g40260,LOC_Os01g51610,LOC_Os01g51690,LOC_Os01g52740,LOC_Os01g58420,LOC_Os01g60770,LOC_Os01g66120,LOC_Os01g70270,LOC_Os01g72490,LOC_Os02g10520,LOC_Os02g10700,LOC_Os02g17780,LOC_Os02g43820,LOC_Os02g45710,LOC_Os02g45810,LOC_Os02g46090,LOC_Os02g46680,LOC_Os02g51860,LOC_Os02g52840,LOC_Os02g52990,LOC_Os03g04060,LOC_Os03g11220,LOC_Os03g…
GOTERM_BP	photosynthesis, light reaction	GO:0019684	0.000959694	LOC_Os01g58024,LOC_Os02g01150,LOC_Os02g51020,LOC_Os03g16050,LOC_Os04g16680,LOC_Os04g16770,LOC_Os06g01850,LOC_Os07g37030,LOC_Os10g39150,LOC_Os12g23180,LOC_Os12g23200
GOTERM_BP	cellular process	GO:0009987	0.001666	LOC_Os01g01740,LOC_Os01g10580,LOC_Os01g11414,LOC_Os01g12440,LOC_Os01g13270,LOC_Os01g14650,LOC_Os01g17330,LOC_Os01g22710,LOC_Os01g32660,LOC_Os01g32964,LOC_Os01g36500,LOC_Os01g43350,LOC_Os01g46030,LOC_Os01g46250,LOC_Os01g46860,LOC_Os01g47900,LOC_Os01g48000,LOC_Os01g49560,LOC_Os01g49580,LOC_Os01g49600,LOC_Os01g50570,LOC_Os01g51610,LOC_Os01g52900,LOC_Os01g54350,LOC_Os01g54480,LOC_Os01g56420,LOC_Os01g…
GOTERM_BP	signal transduction	GO:0007165	0.0025959	LOC_Os01g12790,LOC_Os01g40260,LOC_Os01g41780,LOC_Os01g47530,LOC_Os01g51690,LOC_Os01g54480,LOC_Os01g57350,LOC_Os01g58420,LOC_Os01g66120,LOC_Os02g06090,LOC_Os02g06130,LOC_Os02g07960,LOC_Os02g08140,LOC_Os02g10700,LOC_Os02g17730,LOC_Os02g17780,LOC_Os02g38392,LOC_Os02g43820,LOC_Os02g46090,LOC_Os02g46680,LOC_Os03g04060,LOC_Os03g08410,LOC_Os03g11220,LOC_Os03g12730,LOC_Os03g12820,LOC_Os03g17300,LOC_Os03g…
GOTERM_BP	response to far red light	GO:0010218	0.00292323	LOC_Os01g41710,LOC_Os01g52240,LOC_Os02g01150,LOC_Os03g16050,LOC_Os08g40160,LOC_Os12g17600,LOC_Os12g19381,LOC_Os12g19470,LOC_Os12g23180
GOTERM_BP	response to red light	GO:0010114	0.00404233	LOC_Os01g41710,LOC_Os01g52240,LOC_Os02g01150,LOC_Os03g16050,LOC_Os08g40160,LOC_Os12g17600,LOC_Os12g19381,LOC_Os12g19470,LOC_Os12g23180
GOTERM_BP	response to blue light	GO:0009637	0.00491581	LOC_Os01g41710,LOC_Os01g52240,LOC_Os02g01150,LOC_Os03g16050,LOC_Os08g40160,LOC_Os12g17600,LOC_Os12g19381,LOC_Os12g19470,LOC_Os12g23180
GOTERM_BP	plastid organization	GO:0009657	0.00641509	LOC_Os02g01150,LOC_Os03g16050,LOC_Os04g16680,LOC_Os06g01850,LOC_Os07g37030,LOC_Os10g39150,LOC_Os12g23180,LOC_Os12g23200
GOTERM_BP	photosynthetic electron transport in photosystem I	GO:0009773	0.00786365	LOC_Os02g01150,LOC_Os02g51020,LOC_Os03g16050,LOC_Os04g16680,LOC_Os06g01850,LOC_Os07g30670,LOC_Os10g39150
GOTERM_BP	oligopeptide transport	GO:0006857	0.0134348	LOC_Os01g54515,LOC_Os02g47090,LOC_Os04g50950,LOC_Os04g56560,LOC_Os04g59480,LOC_Os05g33960,LOC_Os05g34000,LOC_Os10g02220,LOC_Os10g33170,LOC_Os10g42900,LOC_Os12g44100
GOTERM_BP	pentose-phosphate shunt	GO:0006098	0.016732	LOC_Os01g62420,LOC_Os01g66000,LOC_Os02g51020,LOC_Os03g16050,LOC_Os04g16680,LOC_Os04g54640,LOC_Os06g01850,LOC_Os07g30670,LOC_Os07g37030,LOC_Os08g40160,LOC_Os10g39150,LOC_Os12g23180
GOTERM_BP	photosystem II assembly	GO:0010207	0.0192186	LOC_Os01g66000,LOC_Os02g01150,LOC_Os03g16050,LOC_Os03g17174,LOC_Os04g16680,LOC_Os06g01850,LOC_Os07g37030,LOC_Os10g39150,LOC_Os12g23180,LOC_Os12g23200
GOTERM_BP	cell death	GO:0008219	0.022812	LOC_Os01g36500,LOC_Os01g54515,LOC_Os02g35490,LOC_Os02g39330,LOC_Os03g03700,LOC_Os03g08410,LOC_Os03g12820,LOC_Os04g02860,LOC_Os04g14690,LOC_Os04g24140,LOC_Os04g33030,LOC_Os06g14620,LOC_Os06g22460,LOC_Os07g30130,LOC_Os07g35340,LOC_Os09g23540,LOC_Os09g37690,LOC_Os10g21400,LOC_Os11g33120,LOC_Os11g38440,LOC_Os11g40009,LOC_Os11g43320,LOC_Os11g45330
GOTERM_BP	reductive pentose-phosphate cycle	GO:0019253	0.0274271	LOC_Os03g16050,LOC_Os04g16680,LOC_Os12g17600,LOC_Os12g19381
GOTERM_BP	photorespiration	GO:0009853	0.0345307	LOC_Os01g62420,LOC_Os02g01150,LOC_Os02g51020,LOC_Os06g01850,LOC_Os12g17600,LOC_Os12g19381,LOC_Os12g19470,LOC_Os12g23180
GOTERM_BP	chitin catabolic process	GO:0006032	0.0355944	LOC_Os01g64100,LOC_Os02g39330,LOC_Os03g04060,LOC_Os07g19040,LOC_Os10g28050,LOC_Os10g39680
GOTERM_BP	defense response, incompatible interaction	GO:0009814	0.0432219	LOC_Os02g54600,LOC_Os04g16680,LOC_Os06g01850,LOC_Os07g37030,LOC_Os12g23180
GOTERM_BP	defense response to fungus, incompatible interaction	GO:0009817	0.0434634	LOC_Os01g58000,LOC_Os01g66000,LOC_Os01g71340,LOC_Os02g01340,LOC_Os03g46440,LOC_Os06g01850,LOC_Os08g12840
GOTERM_BP	secondary metabolic process	GO:0019748	0.0440566	LOC_Os01g10580,LOC_Os01g50570,LOC_Os01g51610,LOC_Os01g63200,LOC_Os02g26770,LOC_Os02g26810,LOC_Os02g51440,LOC_Os02g52840,LOC_Os02g56460,LOC_Os03g03034,LOC_Os03g47860,LOC_Os04g51660,LOC_Os04g54560,LOC_Os05g38390,LOC_Os07g01680,LOC_Os07g34140,LOC_Os08g07720,LOC_Os08g29170,LOC_Os09g20220,LOC_Os09g23540,LOC_Os10g38690,LOC_Os10g39140,LOC_Os10g42430,LOC_Os11g02470,LOC_Os11g04550,LOC_Os11g42290,LOC_Os11g…
GOTERM_BP	response to karrikin	GO:0080167	0.0511444	LOC_Os02g42790,LOC_Os02g52840,LOC_Os03g18030,LOC_Os04g24140,LOC_Os05g03640,LOC_Os07g37030,LOC_Os08g01380,LOC_Os09g20220,LOC_Os09g34214,LOC_Os09g34230,LOC_Os10g38690
GOTERM_BP	response to chitin	GO:0010200	0.0550857	LOC_Os01g54515,LOC_Os04g16680,LOC_Os05g10840,LOC_Os06g01850,LOC_Os07g37030,LOC_Os09g01960,LOC_Os12g23180
GOTERM_BP	defense response to bacterium	GO:0042742	0.0608381	LOC_Os01g54515,LOC_Os02g01340,LOC_Os02g47020,LOC_Os03g08410,LOC_Os03g16050,LOC_Os04g16680,LOC_Os05g02130,LOC_Os06g01850,LOC_Os07g37030,LOC_Os07g48630,LOC_Os08g29170,LOC_Os10g33170,LOC_Os12g23180,LOC_Os12g39630
GOTERM_BP	multicellular organismal development	GO:0007275	0.0731707	LOC_Os01g12440,LOC_Os01g13270,LOC_Os01g24600,LOC_Os01g43480,LOC_Os01g50570,LOC_Os01g55520,LOC_Os01g56420,LOC_Os01g66120,LOC_Os01g68160,LOC_Os01g70270,LOC_Os01g72490,LOC_Os02g03120,LOC_Os02g04010,LOC_Os02g08230,LOC_Os02g11890,LOC_Os02g17730,LOC_Os02g26770,LOC_Os02g26810,LOC_Os02g45810,LOC_Os02g47060,LOC_Os02g51860,LOC_Os02g54600,LOC_Os03g03700,LOC_Os03g12660,LOC_Os03g12730,LOC_Os03g14080,LOC_Os03g…
GOTERM_BP	carbon fixation	GO:0015977	0.0830559	LOC_Os10g21268,LOC_Os12g17600,LOC_Os12g19381,LOC_Os12g19470
GOTERM_BP	response to cold	GO:0009409	0.0874579	LOC_Os01g58000,LOC_Os01g71340,LOC_Os02g47020,LOC_Os03g16050,LOC_Os03g49640,LOC_Os04g16680,LOC_Os04g38600,LOC_Os06g01850,LOC_Os06g02180,LOC_Os07g37030,LOC_Os08g29170,LOC_Os09g20220,LOC_Os12g17600,LOC_Os12g19381,LOC_Os12g19470,LOC_Os12g23180
GOTERM_BP	salicylic acid biosynthetic process	GO:0009697	0.0877477	LOC_Os04g16680,LOC_Os06g01850,LOC_Os07g37030,LOC_Os08g03600,LOC_Os12g23180
GOTERM_BP	regulation of hydrogen peroxide metabolic process	GO:0010310	0.0952249	LOC_Os01g54515,LOC_Os04g16680,LOC_Os06g01850,LOC_Os07g37030,LOC_Os12g23180
GOTERM_BP	defense response	GO:0006952	0.108039	LOC_Os01g12790,LOC_Os01g56420,LOC_Os01g63060,LOC_Os01g68660,LOC_Os02g06090,LOC_Os02g10550,LOC_Os02g35490,LOC_Os02g38392,LOC_Os02g39330,LOC_Os02g42790,LOC_Os02g54160,LOC_Os03g03700,LOC_Os04g32940,LOC_Os04g38270,LOC_Os05g02130,LOC_Os05g05060,LOC_Os05g31550,LOC_Os06g22460,LOC_Os06g47800,LOC_Os06g49430,LOC_Os08g07940,LOC_Os09g07580,LOC_Os10g21400,LOC_Os11g33120,LOC_Os11g42090,LOC_Os11g43140,LOC_Os11g…
GOTERM_BP	photosynthetic electron transport chain	GO:0009767	0.108039	LOC_Os02g01340,LOC_Os06g01850,LOC_Os07g37030,LOC_Os08g01380
GOTERM_BP	negative regulation of defense response	GO:0031348	0.108039	LOC_Os01g54515,LOC_Os04g16680,LOC_Os06g01850,LOC_Os07g37030,LOC_Os08g03600,LOC_Os12g23180
GOTERM_BP	regulation of multi-organism process	GO:0043900	0.108039	LOC_Os04g16680,LOC_Os06g01850,LOC_Os07g37030,LOC_Os12g23180
GOTERM_BP	protein targeting to membrane	GO:0006612	0.108672	LOC_Os01g54515,LOC_Os02g45810,LOC_Os04g16680,LOC_Os06g01850,LOC_Os07g37030,LOC_Os12g23180
GOTERM_BP	negative regulation of long-day photoperiodism, flowering	GO:0048579	0.109329	LOC_Os02g49230,LOC_Os06g16370,LOC_Os06g19444
GOTERM_BP	detection of biotic stimulus	GO:0009595	0.112672	LOC_Os04g16680,LOC_Os06g01850,LOC_Os07g37030,LOC_Os12g23180
GOTERM_BP	anatomical structure morphogenesis	GO:0009653	0.112672	LOC_Os01g13270,LOC_Os01g14650,LOC_Os01g50570,LOC_Os01g55520,LOC_Os01g60770,LOC_Os01g60810,LOC_Os02g04010,LOC_Os02g10520,LOC_Os02g11890,LOC_Os02g17730,LOC_Os02g42190,LOC_Os03g01650,LOC_Os03g05510,LOC_Os03g12660,LOC_Os03g12730,LOC_Os03g12820,LOC_Os03g17300,LOC_Os03g33090,LOC_Os04g08350,LOC_Os04g30260,LOC_Os04g43300,LOC_Os04g51440,LOC_Os04g57140,LOC_Os05g06990,LOC_Os05g37470,LOC_Os05g42150,LOC_Os05g…
GOTERM_BP	recognition of pollen	GO:0048544	0.112672	LOC_Os01g47900,LOC_Os01g48000,LOC_Os04g23760,LOC_Os04g34250,LOC_Os04g34270,LOC_Os04g53994,LOC_Os07g36570,LOC_Os09g37800
GOTERM_BP	transport	GO:0006810	0.112878	LOC_Os01g11414,LOC_Os01g12440,LOC_Os01g22710,LOC_Os01g46860,LOC_Os01g48320,LOC_Os01g50570,LOC_Os01g54515,LOC_Os01g56420,LOC_Os01g58000,LOC_Os01g58024,LOC_Os01g63870,LOC_Os01g65130,LOC_Os01g65140,LOC_Os01g65380,LOC_Os01g65902,LOC_Os02g01210,LOC_Os02g07750,LOC_Os02g11890,LOC_Os02g40010,LOC_Os02g46090,LOC_Os02g46680,LOC_Os02g46850,LOC_Os02g46860,LOC_Os02g47090,LOC_Os02g55400,LOC_Os03g02390,LOC_Os03g…
GOTERM_BP	response to jasmonic acid	GO:0009753	0.112878	LOC_Os03g12660,LOC_Os03g49260,LOC_Os03g57730,LOC_Os08g43550,LOC_Os09g01960,LOC_Os09g25580,LOC_Os10g33170
GOTERM_BP	response to wounding	GO:0009611	0.113007	LOC_Os01g66120,LOC_Os02g45320,LOC_Os03g02550,LOC_Os03g49640,LOC_Os05g34830,LOC_Os06g29220,LOC_Os08g34249,LOC_Os09g25580,LOC_Os10g33170,LOC_Os12g25090
GOTERM_BP	jasmonic acid mediated signaling pathway	GO:0009867	0.115917	LOC_Os01g54515,LOC_Os03g12660,LOC_Os04g16680,LOC_Os06g01850,LOC_Os07g37030,LOC_Os12g23180
GOTERM_BP	regulation of plant-type hypersensitive response	GO:0010363	0.115917	LOC_Os01g54515,LOC_Os02g45810,LOC_Os04g16680,LOC_Os06g01850,LOC_Os07g37030,LOC_Os12g23180
GOTERM_BP	regulation of signal transduction	GO:0009966	0.117916	LOC_Os01g54480,LOC_Os01g66860,LOC_Os02g39560
GOTERM_BP	systemic acquired resistance, salicylic acid mediated signaling pathway	GO:0009862	0.130122	LOC_Os01g54515,LOC_Os04g16680,LOC_Os06g01850,LOC_Os07g37030,LOC_Os12g23180
GOTERM_BP	lignin catabolic process	GO:0046274	0.133399	LOC_Os01g63200,LOC_Os02g51440,LOC_Os05g38390,LOC_Os11g47390
GOTERM_BP	divalent metal ion transport	GO:0070838	0.133399	LOC_Os02g51020,LOC_Os03g16050,LOC_Os07g30670,LOC_Os12g23200
GOTERM_BP	regulation of transcription, DNA-templated	GO:0006355	0.143521	LOC_Os01g10640,LOC_Os01g12440,LOC_Os01g12720,LOC_Os01g40260,LOC_Os01g40430,LOC_Os01g51610,LOC_Os01g51690,LOC_Os01g58420,LOC_Os01g62460,LOC_Os01g64730,LOC_Os01g65900,LOC_Os01g66120,LOC_Os01g68560,LOC_Os01g70270,LOC_Os01g70880,LOC_Os01g74020,LOC_Os02g04010,LOC_Os02g38470,LOC_Os02g42970,LOC_Os02g43820,LOC_Os02g47060,LOC_Os02g54160,LOC_Os03g05760,LOC_Os03g12370,LOC_Os03g15680,LOC_Os03g31880,LOC_Os03g…
GOTERM_BP	transcription, DNA-templated	GO:0006351	0.144137	LOC_Os01g06560,LOC_Os01g12440,LOC_Os01g51610,LOC_Os01g58420,LOC_Os01g62460,LOC_Os01g65900,LOC_Os01g66120,LOC_Os01g68560,LOC_Os01g70270,LOC_Os01g74020,LOC_Os02g38470,LOC_Os02g43820,LOC_Os02g54160,LOC_Os03g05760,LOC_Os03g12370,LOC_Os03g15680,LOC_Os03g31880,LOC_Os03g51690,LOC_Os04g49230,LOC_Os05g29810,LOC_Os05g36100,LOC_Os05g44810,LOC_Os06g01860,LOC_Os06g05340,LOC_Os06g16370,LOC_Os06g33940,LOC_Os07g…
GOTERM_BP	cellular cation homeostasis	GO:0030003	0.151199	LOC_Os02g51020,LOC_Os03g16050,LOC_Os07g30670,LOC_Os12g23200
GOTERM_CC	cell	GO:0005623	9.51468e-10	LOC_Os01g01190,LOC_Os01g11700,LOC_Os01g11730,LOC_Os01g12790,LOC_Os01g21630,LOC_Os01g24570,LOC_Os01g26340,LOC_Os01g36500,LOC_Os01g37000,LOC_Os01g42790,LOC_Os01g43480,LOC_Os01g46030,LOC_Os01g49580,LOC_Os01g50570,LOC_Os01g58640,LOC_Os01g63200,LOC_Os01g64100,LOC_Os01g68660,LOC_Os02g02730,LOC_Os02g03120,LOC_Os02g06160,LOC_Os02g07730,LOC_Os02g10300,LOC_Os02g10520,LOC_Os02g11880,LOC_Os02g17000,LOC_Os02g…
GOTERM_CC	apoplast	GO:0048046	9.37773e-07	LOC_Os01g41710,LOC_Os01g50900,LOC_Os01g52240,LOC_Os01g62420,LOC_Os01g63200,LOC_Os01g71340,LOC_Os02g01150,LOC_Os02g01340,LOC_Os02g17900,LOC_Os02g39330,LOC_Os02g47020,LOC_Os02g51440,LOC_Os03g15020,LOC_Os03g16050,LOC_Os04g16680,LOC_Os04g38600,LOC_Os04g41340,LOC_Os05g38390,LOC_Os06g01850,LOC_Os07g26900,LOC_Os07g29750,LOC_Os08g16660,LOC_Os08g29170,LOC_Os08g35750,LOC_Os09g20220,LOC_Os09g39520,LOC_Os09g…
GOTERM_CC	cytoplasmic membrane-bounded vesicle	GO:0016023	3.22488e-06	LOC_Os01g02130,LOC_Os01g05340,LOC_Os01g10640,LOC_Os01g10990,LOC_Os01g11700,LOC_Os01g12770,LOC_Os01g14650,LOC_Os01g21630,LOC_Os01g24600,LOC_Os01g36500,LOC_Os01g38229,LOC_Os01g41430,LOC_Os01g42790,LOC_Os01g48000,LOC_Os01g49560,LOC_Os01g49580,LOC_Os01g49600,LOC_Os01g50570,LOC_Os01g50900,LOC_Os01g52060,LOC_Os01g59180,LOC_Os01g59930,LOC_Os01g60770,LOC_Os01g63200,LOC_Os01g64100,LOC_Os01g64170,LOC_Os01g…
GOTERM_CC	membrane	GO:0016020	6.8125e-05	LOC_Os01g05340,LOC_Os01g05850,LOC_Os01g08510,LOC_Os01g09150,LOC_Os01g10440,LOC_Os01g10990,LOC_Os01g11414,LOC_Os01g12790,LOC_Os01g14650,LOC_Os01g22710,LOC_Os01g29330,LOC_Os01g31850,LOC_Os01g38229,LOC_Os01g41710,LOC_Os01g46030,LOC_Os01g46860,LOC_Os01g48320,LOC_Os01g50040,LOC_Os01g50570,LOC_Os01g52240,LOC_Os01g54515,LOC_Os01g56420,LOC_Os01g58000,LOC_Os01g58024,LOC_Os01g60770,LOC_Os01g60790,LOC_Os01g…
GOTERM_CC	extracellular region	GO:0005576	7.10238e-05	LOC_Os01g14650,LOC_Os01g50900,LOC_Os01g60770,LOC_Os01g62420,LOC_Os01g63200,LOC_Os01g68660,LOC_Os01g71340,LOC_Os02g01150,LOC_Os02g01340,LOC_Os02g03120,LOC_Os02g10300,LOC_Os02g17900,LOC_Os02g47020,LOC_Os02g51440,LOC_Os03g01650,LOC_Os03g15020,LOC_Os03g16050,LOC_Os04g05560,LOC_Os04g16680,LOC_Os04g34250,LOC_Os04g38600,LOC_Os04g41340,LOC_Os05g38390,LOC_Os05g40070,LOC_Os06g01850,LOC_Os06g20120,LOC_Os06g…
GOTERM_CC	chloroplast thylakoid membrane	GO:0009535	0.000184971	LOC_Os01g41710,LOC_Os01g52240,LOC_Os01g58000,LOC_Os01g58024,LOC_Os01g65902,LOC_Os01g66000,LOC_Os02g01340,LOC_Os02g47020,LOC_Os02g51020,LOC_Os03g16470,LOC_Os03g17174,LOC_Os03g43430,LOC_Os04g16748,LOC_Os04g16770,LOC_Os04g38600,LOC_Os06g01850,LOC_Os06g46435,LOC_Os07g30670,LOC_Os07g37030,LOC_Os08g40160,LOC_Os10g21418,LOC_Os10g39150,LOC_Os12g17600,LOC_Os12g19381,LOC_Os12g19470,LOC_Os12g23200
GOTERM_CC	thylakoid	GO:0009579	0.000304494	LOC_Os01g08510,LOC_Os01g41710,LOC_Os01g52240,LOC_Os01g58000,LOC_Os01g58024,LOC_Os01g65902,LOC_Os01g66000,LOC_Os02g01340,LOC_Os02g39340,LOC_Os02g47020,LOC_Os02g51020,LOC_Os03g17174,LOC_Os03g43430,LOC_Os04g16680,LOC_Os04g16748,LOC_Os04g16770,LOC_Os04g16872,LOC_Os04g29030,LOC_Os04g38600,LOC_Os06g01850,LOC_Os06g25439,LOC_Os06g29220,LOC_Os07g30670,LOC_Os07g37030,LOC_Os08g15270,LOC_Os08g23810,LOC_Os08g…
GOTERM_CC	plasma membrane	GO:0005886	0.0100013	LOC_Os01g11414,LOC_Os01g12720,LOC_Os01g13270,LOC_Os01g21300,LOC_Os01g38660,LOC_Os01g47900,LOC_Os01g48000,LOC_Os01g49560,LOC_Os01g49600,LOC_Os01g50490,LOC_Os01g54350,LOC_Os01g54480,LOC_Os01g54515,LOC_Os01g55520,LOC_Os01g56235,LOC_Os01g56420,LOC_Os01g59930,LOC_Os01g62420,LOC_Os01g63870,LOC_Os01g64170,LOC_Os01g64480,LOC_Os01g65380,LOC_Os01g66700,LOC_Os01g71340,LOC_Os02g02600,LOC_Os02g07750,LOC_Os02g…
GOTERM_CC	thylakoid lumen	GO:0031977	0.012402	LOC_Os01g58000,LOC_Os02g01340,LOC_Os06g01850,LOC_Os08g40160,LOC_Os10g32400,LOC_Os12g17600,LOC_Os12g19381,LOC_Os12g19470
GOTERM_CC	integral component of membrane	GO:0016021	0.0206852	LOC_Os01g11414,LOC_Os01g12790,LOC_Os01g41710,LOC_Os01g54515,LOC_Os01g56420,LOC_Os01g57350,LOC_Os01g60770,LOC_Os01g60810,LOC_Os01g61960,LOC_Os01g62660,LOC_Os01g63060,LOC_Os01g65380,LOC_Os01g65902,LOC_Os01g66130,LOC_Os02g01210,LOC_Os02g06160,LOC_Os02g07960,LOC_Os02g08230,LOC_Os02g13260,LOC_Os02g35490,LOC_Os02g46680,LOC_Os02g49590,LOC_Os02g54600,LOC_Os02g55400,LOC_Os02g55610,LOC_Os03g02390,LOC_Os03g…
GOTERM_CC	cell wall	GO:0005618	0.0355944	LOC_Os01g11730,LOC_Os01g14650,LOC_Os01g41780,LOC_Os01g58000,LOC_Os01g59930,LOC_Os01g60770,LOC_Os01g62420,LOC_Os01g66700,LOC_Os01g68160,LOC_Os01g71340,LOC_Os02g10520,LOC_Os02g17000,LOC_Os02g17080,LOC_Os02g17090,LOC_Os02g17150,LOC_Os02g17900,LOC_Os02g26770,LOC_Os02g26810,LOC_Os02g39330,LOC_Os03g15020,LOC_Os04g03810,LOC_Os04g17650,LOC_Os04g32540,LOC_Os04g41770,LOC_Os05g01370,LOC_Os05g01380,LOC_Os05g…
GOTERM_CC	stromule	GO:0010319	0.0542128	LOC_Os01g58000,LOC_Os02g47020,LOC_Os03g16050,LOC_Os04g38600,LOC_Os08g29170,LOC_Os12g23180
GOTERM_CC	chloroplast envelope	GO:0009941	0.0830559	LOC_Os01g41710,LOC_Os01g52240,LOC_Os01g66000,LOC_Os01g72710,LOC_Os02g01340,LOC_Os02g47020,LOC_Os03g43430,LOC_Os04g16680,LOC_Os04g38600,LOC_Os06g01790,LOC_Os06g01850,LOC_Os06g09630,LOC_Os07g05570,LOC_Os07g37030,LOC_Os08g23810,LOC_Os08g29170,LOC_Os09g25580,LOC_Os09g29430,LOC_Os10g39150,LOC_Os12g17600,LOC_Os12g19381,LOC_Os12g19470,LOC_Os12g23180,LOC_Os12g23200
GOTERM_CC	intrinsic component of endoplasmic reticulum membrane	GO:0031227	0.108039	LOC_Os03g08410,LOC_Os04g14690,LOC_Os05g46260,LOC_Os09g37690
GOTERM_CC	ubiquitin ligase complex	GO:0000151	0.113007	LOC_Os01g60860,LOC_Os01g66130,LOC_Os03g16824,LOC_Os03g31000,LOC_Os03g45420,LOC_Os04g34030,LOC_Os06g37620,LOC_Os10g03440
GOTERM_CC	plant-type cell wall	GO:0009505	0.131772	LOC_Os01g59930,LOC_Os01g66700,LOC_Os02g39330,LOC_Os02g42790,LOC_Os04g32540,LOC_Os06g08090,LOC_Os07g26900,LOC_Os07g34710,LOC_Os07g41360,LOC_Os10g41970,LOC_Os11g08100,LOC_Os12g27102,LOC_Os12g38920
GOTERM_CC	photosystem II	GO:0009523	0.133399	LOC_Os01g41710,LOC_Os03g17174,LOC_Os04g16770,LOC_Os08g40160,LOC_Os10g32400
GOTERM_CC	NAD(P)H dehydrogenase complex (plastoquinone)	GO:0010598	0.133399	LOC_Os01g66000,LOC_Os02g51020,LOC_Os07g30670
GOTERM_CC	chloroplast stroma	GO:0009570	0.151199	LOC_Os01g58000,LOC_Os01g62420,LOC_Os02g01340,LOC_Os02g47020,LOC_Os02g53400,LOC_Os03g16050,LOC_Os04g16680,LOC_Os04g16738,LOC_Os04g38600,LOC_Os04g41340,LOC_Os04g57540,LOC_Os06g01850,LOC_Os06g09630,LOC_Os08g01380,LOC_Os08g15030,LOC_Os08g23810,LOC_Os08g29170,LOC_Os09g20220,LOC_Os10g42100,LOC_Os12g17600,LOC_Os12g19381,LOC_Os12g19470,LOC_Os12g23180
GOTERM_MF	binding	GO:0005488	4.52785e-07	LOC_Os01g10580,LOC_Os01g11414,LOC_Os01g11520,LOC_Os01g12770,LOC_Os01g17330,LOC_Os01g38229,LOC_Os01g41710,LOC_Os01g50490,LOC_Os01g50570,LOC_Os01g50900,LOC_Os01g52240,LOC_Os01g53130,LOC_Os01g55110,LOC_Os01g58640,LOC_Os01g59840,LOC_Os01g60860,LOC_Os01g62420,LOC_Os01g64100,LOC_Os01g64170,LOC_Os01g66130,LOC_Os01g69040,LOC_Os01g74320,LOC_Os02g01150,LOC_Os02g06130,LOC_Os02g06160,LOC_Os02g08230,LOC_Os02g…
GOTERM_MF	kinase activity	GO:0016301	1.79769e-06	LOC_Os01g01740,LOC_Os01g12720,LOC_Os01g12790,LOC_Os01g13270,LOC_Os01g32660,LOC_Os01g36500,LOC_Os01g43350,LOC_Os01g46030,LOC_Os01g47530,LOC_Os01g47900,LOC_Os01g48000,LOC_Os01g49560,LOC_Os01g49580,LOC_Os01g49600,LOC_Os01g54350,LOC_Os01g54480,LOC_Os01g57350,LOC_Os01g66860,LOC_Os02g02600,LOC_Os02g04010,LOC_Os02g06090,LOC_Os02g06130,LOC_Os02g06160,LOC_Os02g07960,LOC_Os02g08140,LOC_Os02g17730,LOC_Os02g…
GOTERM_MF	protein tyrosine kinase activity	GO:0004713	7.37932e-06	LOC_Os01g01740,LOC_Os01g12720,LOC_Os01g12790,LOC_Os01g13270,LOC_Os01g32660,LOC_Os01g36500,LOC_Os01g43350,LOC_Os01g46030,LOC_Os01g47530,LOC_Os01g47900,LOC_Os01g48000,LOC_Os01g49580,LOC_Os01g54350,LOC_Os01g54480,LOC_Os01g66860,LOC_Os02g02600,LOC_Os02g06160,LOC_Os02g07960,LOC_Os02g08140,LOC_Os02g30900,LOC_Os02g38080,LOC_Os02g39560,LOC_Os02g41500,LOC_Os02g46090,LOC_Os02g48210,LOC_Os02g54600,LOC_Os02g…
GOTERM_MF	protein serine/threonine kinase activity	GO:0004674	1.28927e-05	LOC_Os01g01740,LOC_Os01g12720,LOC_Os01g12790,LOC_Os01g13270,LOC_Os01g32660,LOC_Os01g36500,LOC_Os01g43350,LOC_Os01g46030,LOC_Os01g47530,LOC_Os01g47900,LOC_Os01g48000,LOC_Os01g49580,LOC_Os01g54350,LOC_Os01g54480,LOC_Os01g64480,LOC_Os01g66860,LOC_Os02g02600,LOC_Os02g06160,LOC_Os02g07960,LOC_Os02g08140,LOC_Os02g30900,LOC_Os02g38080,LOC_Os02g39560,LOC_Os02g41500,LOC_Os02g46090,LOC_Os02g48210,LOC_Os02g…
GOTERM_MF	protein kinase activity	GO:0004672	1.339e-05	LOC_Os01g01740,LOC_Os01g12720,LOC_Os01g12790,LOC_Os01g13270,LOC_Os01g32660,LOC_Os01g36500,LOC_Os01g43350,LOC_Os01g46030,LOC_Os01g47530,LOC_Os01g47900,LOC_Os01g48000,LOC_Os01g49580,LOC_Os01g54350,LOC_Os01g54480,LOC_Os01g64480,LOC_Os01g66860,LOC_Os02g02600,LOC_Os02g06160,LOC_Os02g07960,LOC_Os02g08140,LOC_Os02g30900,LOC_Os02g38080,LOC_Os02g39560,LOC_Os02g41500,LOC_Os02g46090,LOC_Os02g48210,LOC_Os02g…
GOTERM_MF	catalytic activity	GO:0003824	3.60526e-05	LOC_Os01g01190,LOC_Os01g03710,LOC_Os01g11730,LOC_Os01g12770,LOC_Os01g21300,LOC_Os01g32964,LOC_Os01g38229,LOC_Os01g43140,LOC_Os01g46250,LOC_Os01g50490,LOC_Os01g50570,LOC_Os01g52900,LOC_Os01g58024,LOC_Os01g59840,LOC_Os01g59930,LOC_Os01g60860,LOC_Os01g62420,LOC_Os01g64100,LOC_Os01g64170,LOC_Os01g66000,LOC_Os01g66130,LOC_Os01g66700,LOC_Os01g66900,LOC_Os01g67530,LOC_Os01g71340,LOC_Os02g01150,LOC_Os02g…
GOTERM_MF	transferase activity, transferring phosphorus-containing groups	GO:0016772	3.89284e-05	LOC_Os01g01740,LOC_Os01g12720,LOC_Os01g12790,LOC_Os01g13270,LOC_Os01g32660,LOC_Os01g36500,LOC_Os01g43350,LOC_Os01g46030,LOC_Os01g47530,LOC_Os01g47900,LOC_Os01g48000,LOC_Os01g49580,LOC_Os01g54350,LOC_Os01g54480,LOC_Os01g64480,LOC_Os01g66860,LOC_Os02g02600,LOC_Os02g06160,LOC_Os02g07960,LOC_Os02g08140,LOC_Os02g30900,LOC_Os02g38080,LOC_Os02g39560,LOC_Os02g41500,LOC_Os02g46090,LOC_Os02g48210,LOC_Os02g…
GOTERM_MF	sequence-specific DNA binding transcription factor activity	GO:0003700	0.000323144	LOC_Os01g09900,LOC_Os01g10580,LOC_Os01g12440,LOC_Os01g40260,LOC_Os01g40430,LOC_Os01g48320,LOC_Os01g51610,LOC_Os01g51690,LOC_Os01g58420,LOC_Os01g62460,LOC_Os01g62660,LOC_Os01g63460,LOC_Os01g64730,LOC_Os01g65900,LOC_Os01g66120,LOC_Os01g68560,LOC_Os01g70270,LOC_Os01g70310,LOC_Os01g70880,LOC_Os01g74020,LOC_Os02g42970,LOC_Os02g43820,LOC_Os02g44120,LOC_Os02g47060,LOC_Os02g49230,LOC_Os02g54160,LOC_Os03g…
GOTERM_MF	carbohydrate binding	GO:0030246	0.000454211	LOC_Os01g47900,LOC_Os01g48000,LOC_Os02g06160,LOC_Os02g45320,LOC_Os02g48210,LOC_Os03g02550,LOC_Os03g15020,LOC_Os04g01874,LOC_Os04g01890,LOC_Os04g05560,LOC_Os04g12560,LOC_Os04g23720,LOC_Os04g23760,LOC_Os04g34250,LOC_Os04g34270,LOC_Os04g53994,LOC_Os04g56130,LOC_Os06g12390,LOC_Os06g41560,LOC_Os07g04810,LOC_Os07g04820,LOC_Os07g36570,LOC_Os07g49080,LOC_Os08g02996,LOC_Os09g25580,LOC_Os09g37800,LOC_Os11g…
GOTERM_MF	receptor activity	GO:0004872	0.00153192	LOC_Os01g12720,LOC_Os01g46030,LOC_Os01g47900,LOC_Os01g49580,LOC_Os01g61960,LOC_Os02g06090,LOC_Os02g06130,LOC_Os02g38392,LOC_Os02g39560,LOC_Os02g48210,LOC_Os03g12730,LOC_Os03g17300,LOC_Os04g53994,LOC_Os05g02130,LOC_Os05g06990,LOC_Os05g12260,LOC_Os05g40770,LOC_Os06g12120,LOC_Os06g37620,LOC_Os06g41560,LOC_Os06g44430,LOC_Os06g45240,LOC_Os07g04810,LOC_Os07g35340,LOC_Os07g36570,LOC_Os07g38070,LOC_Os08g…
GOTERM_MF	hydrolase activity, acting on glycosyl bonds	GO:0016798	0.00241905	LOC_Os01g64100,LOC_Os01g66700,LOC_Os01g71340,LOC_Os02g03120,LOC_Os02g10300,LOC_Os02g39330,LOC_Os03g04060,LOC_Os03g15020,LOC_Os05g23924,LOC_Os05g46520,LOC_Os06g08090,LOC_Os07g19040,LOC_Os07g26900,LOC_Os07g38790,LOC_Os10g17650,LOC_Os10g28050,LOC_Os10g33420,LOC_Os10g39680,LOC_Os11g47530,LOC_Os12g38920
GOTERM_MF	oxidoreductase activity	GO:0016491	0.00292323	LOC_Os01g12770,LOC_Os01g50490,LOC_Os01g58024,LOC_Os01g59930,LOC_Os01g63200,LOC_Os02g01340,LOC_Os02g08230,LOC_Os02g21810,LOC_Os02g26810,LOC_Os02g42790,LOC_Os02g45280,LOC_Os02g47350,LOC_Os02g51440,LOC_Os02g52840,LOC_Os02g56460,LOC_Os03g03034,LOC_Os03g12660,LOC_Os03g18030,LOC_Os03g25340,LOC_Os03g49260,LOC_Os04g01550,LOC_Os04g08350,LOC_Os04g16770,LOC_Os04g29030,LOC_Os04g38600,LOC_Os04g40470,LOC_Os04g…
GOTERM_MF	acetylglucosaminyltransferase activity	GO:0008375	0.00633623	LOC_Os01g10440,LOC_Os01g50040,LOC_Os01g65490,LOC_Os02g22160,LOC_Os03g16890,LOC_Os04g51794,LOC_Os06g45110
GOTERM_MF	transporter activity	GO:0005215	0.00680253	LOC_Os01g22710,LOC_Os01g46860,LOC_Os01g48320,LOC_Os01g54515,LOC_Os01g56420,LOC_Os01g58000,LOC_Os01g63870,LOC_Os01g65130,LOC_Os01g65140,LOC_Os01g65380,LOC_Os02g01210,LOC_Os02g40010,LOC_Os02g46680,LOC_Os02g46850,LOC_Os02g46860,LOC_Os02g47090,LOC_Os03g02390,LOC_Os03g04480,LOC_Os03g09110,LOC_Os03g14080,LOC_Os03g43430,LOC_Os03g43970,LOC_Os03g45170,LOC_Os03g54760,LOC_Os03g63930,LOC_Os04g16748,LOC_Os04g…
GOTERM_MF	hydrolase activity	GO:0016787	0.0116713	LOC_Os01g01190,LOC_Os01g11700,LOC_Os01g11730,LOC_Os01g21630,LOC_Os01g24570,LOC_Os01g24600,LOC_Os01g32964,LOC_Os01g42790,LOC_Os01g43140,LOC_Os01g43480,LOC_Os01g46250,LOC_Os01g58640,LOC_Os01g59840,LOC_Os01g64100,LOC_Os01g64170,LOC_Os01g66700,LOC_Os01g68160,LOC_Os01g71340,LOC_Os02g03120,LOC_Os02g07730,LOC_Os02g10300,LOC_Os02g10520,LOC_Os02g17000,LOC_Os02g17080,LOC_Os02g17090,LOC_Os02g17150,LOC_Os02g…
GOTERM_MF	copper ion binding	GO:0005507	0.013477	LOC_Os01g62420,LOC_Os01g63200,LOC_Os02g48820,LOC_Os02g51440,LOC_Os03g57730,LOC_Os04g08350,LOC_Os05g38390,LOC_Os06g50420,LOC_Os07g38440,LOC_Os08g23810,LOC_Os09g26380,LOC_Os09g32952,LOC_Os09g36940,LOC_Os10g36390,LOC_Os11g47390,LOC_Os12g17600,LOC_Os12g19381,LOC_Os12g19470,LOC_Os12g38010,LOC_Os12g38051
GOTERM_MF	electron carrier activity	GO:0009055	0.013477	LOC_Os01g12770,LOC_Os01g50490,LOC_Os01g59930,LOC_Os01g65902,LOC_Os02g01340,LOC_Os02g21810,LOC_Os02g26810,LOC_Os02g45280,LOC_Os02g45710,LOC_Os02g48820,LOC_Os02g53400,LOC_Os03g12660,LOC_Os03g25340,LOC_Os03g49260,LOC_Os03g57730,LOC_Os04g01550,LOC_Os04g14690,LOC_Os04g16770,LOC_Os04g40470,LOC_Os04g57550,LOC_Os04g57880,LOC_Os06g01850,LOC_Os06g23780,LOC_Os06g30179,LOC_Os06g32990,LOC_Os06g33080,LOC_Os06g…
GOTERM_MF	hydrolase activity, acting on ester bonds	GO:0016788	0.013477	LOC_Os01g01190,LOC_Os01g11700,LOC_Os01g11730,LOC_Os03g25010,LOC_Os03g46440,LOC_Os04g21160,LOC_Os04g47390,LOC_Os04g55850,LOC_Os05g34700,LOC_Os06g50940,LOC_Os09g36880,LOC_Os10g25340,LOC_Os10g25400,LOC_Os11g03520,LOC_Os11g31940
GOTERM_MF	metal ion binding	GO:0046872	0.013477	LOC_Os01g10580,LOC_Os01g11520,LOC_Os01g12770,LOC_Os01g32964,LOC_Os01g41710,LOC_Os01g50490,LOC_Os01g50900,LOC_Os01g52240,LOC_Os01g55110,LOC_Os01g58640,LOC_Os01g63200,LOC_Os01g65902,LOC_Os01g68160,LOC_Os01g69040,LOC_Os01g74320,LOC_Os02g17780,LOC_Os02g21810,LOC_Os02g26810,LOC_Os02g32420,LOC_Os02g44120,LOC_Os02g45280,LOC_Os02g45710,LOC_Os02g50990,LOC_Os02g51440,LOC_Os02g55400,LOC_Os03g05270,LOC_Os03g…
GOTERM_MF	hydrolase activity, hydrolyzing O-glycosyl compounds	GO:0004553	0.0142197	LOC_Os01g64100,LOC_Os01g64170,LOC_Os01g66700,LOC_Os01g71340,LOC_Os02g03120,LOC_Os02g17900,LOC_Os03g15020,LOC_Os05g23924,LOC_Os06g25010,LOC_Os07g19040,LOC_Os07g26900,LOC_Os07g29750,LOC_Os07g38790,LOC_Os08g38710,LOC_Os10g17650,LOC_Os10g22520,LOC_Os10g22570,LOC_Os10g28050,LOC_Os11g19210,LOC_Os11g47530,LOC_Os11g47580
GOTERM_MF	chitinase activity	GO:0004568	0.0153505	LOC_Os01g64100,LOC_Os02g39330,LOC_Os03g04060,LOC_Os07g19040,LOC_Os10g28050,LOC_Os10g39680,LOC_Os11g47530
GOTERM_MF	protein binding	GO:0005515	0.022812	LOC_Os01g11520,LOC_Os01g12440,LOC_Os01g12790,LOC_Os01g24570,LOC_Os01g32660,LOC_Os01g38229,LOC_Os01g40260,LOC_Os01g41780,LOC_Os01g42270,LOC_Os01g47530,LOC_Os01g47900,LOC_Os01g48000,LOC_Os01g55110,LOC_Os01g56420,LOC_Os01g56450,LOC_Os01g58420,LOC_Os01g58640,LOC_Os01g59180,LOC_Os01g59690,LOC_Os01g60810,LOC_Os01g66860,LOC_Os01g68460,LOC_Os01g69040,LOC_Os01g70270,LOC_Os01g72190,LOC_Os01g72490,LOC_Os01g…
GOTERM_MF	ribulose-bisphosphate carboxylase activity	GO:0016984	0.0274271	LOC_Os10g21268,LOC_Os12g17600,LOC_Os12g19381,LOC_Os12g19470
GOTERM_MF	nucleotide binding	GO:0000166	0.0542334	LOC_Os01g12720,LOC_Os01g12790,LOC_Os01g32660,LOC_Os01g43480,LOC_Os01g46030,LOC_Os01g47530,LOC_Os01g47900,LOC_Os01g48000,LOC_Os01g49560,LOC_Os01g49580,LOC_Os01g49600,LOC_Os01g64480,LOC_Os01g67530,LOC_Os01g68790,LOC_Os02g02600,LOC_Os02g06130,LOC_Os02g06160,LOC_Os02g07960,LOC_Os02g08140,LOC_Os02g10550,LOC_Os02g14929,LOC_Os02g17730,LOC_Os02g30900,LOC_Os02g38080,LOC_Os02g38392,LOC_Os02g41500,LOC_Os02g…
GOTERM_MF	manganese ion binding	GO:0030145	0.0745276	LOC_Os01g32964,LOC_Os01g50900,LOC_Os03g18970,LOC_Os04g37660,LOC_Os04g49490,LOC_Os08g35750,LOC_Os09g39520,LOC_Os09g39530,LOC_Os10g39780,LOC_Os11g13820,LOC_Os12g05840,LOC_Os12g09640
GOTERM_MF	iron ion binding	GO:0005506	0.0830559	LOC_Os01g12770,LOC_Os01g50490,LOC_Os01g65902,LOC_Os02g08230,LOC_Os02g21810,LOC_Os02g26810,LOC_Os02g45280,LOC_Os02g52840,LOC_Os03g12660,LOC_Os03g18030,LOC_Os03g25340,LOC_Os03g49260,LOC_Os04g01550,LOC_Os04g16770,LOC_Os04g34030,LOC_Os04g40470,LOC_Os04g57880,LOC_Os05g03640,LOC_Os06g30179,LOC_Os06g32990,LOC_Os06g33080,LOC_Os06g33100,LOC_Os06g43410,LOC_Os07g30670,LOC_Os07g34710,LOC_Os07g37030,LOC_Os08g…
GOTERM_MF	transmembrane transporter activity	GO:0022857	0.10233	LOC_Os01g63870,LOC_Os04g43210,LOC_Os04g51970,LOC_Os07g05640,LOC_Os07g10590,LOC_Os07g37454,LOC_Os10g30770,LOC_Os12g39420
GOTERM_MF	hydroquinone:oxygen oxidoreductase activity	GO:0052716	0.108039	LOC_Os01g63200,LOC_Os02g51440,LOC_Os05g38390,LOC_Os11g47390
GOTERM_MF	transferase activity	GO:0016740	0.112353	LOC_Os01g10440,LOC_Os01g32660,LOC_Os01g41430,LOC_Os01g47530,LOC_Os01g47900,LOC_Os01g48000,LOC_Os01g52900,LOC_Os01g53430,LOC_Os01g63060,LOC_Os01g67530,LOC_Os02g08140,LOC_Os02g17900,LOC_Os02g28170,LOC_Os02g40010,LOC_Os02g47020,LOC_Os02g51860,LOC_Os02g54820,LOC_Os03g07350,LOC_Os03g07990,LOC_Os03g08660,LOC_Os03g12570,LOC_Os03g16890,LOC_Os03g26044,LOC_Os03g46250,LOC_Os03g47860,LOC_Os03g49550,LOC_Os03g…
GOTERM_MF	ATP binding	GO:0005524	0.112672	LOC_Os01g01740,LOC_Os01g12720,LOC_Os01g12790,LOC_Os01g13270,LOC_Os01g32660,LOC_Os01g36500,LOC_Os01g43350,LOC_Os01g43480,LOC_Os01g46030,LOC_Os01g47530,LOC_Os01g47900,LOC_Os01g48000,LOC_Os01g49580,LOC_Os01g54350,LOC_Os01g54480,LOC_Os01g58000,LOC_Os01g64480,LOC_Os01g66860,LOC_Os01g67530,LOC_Os02g02600,LOC_Os02g06160,LOC_Os02g07960,LOC_Os02g08140,LOC_Os02g10550,LOC_Os02g14929,LOC_Os02g30900,LOC_Os02g…
GOTERM_MF	NADP binding	GO:0050661	0.123033	LOC_Os02g01340,LOC_Os03g08410,LOC_Os04g14690,LOC_Os04g38600,LOC_Os06g01850,LOC_Os09g37690,LOC_Os10g35840
GOTERM_MF	cation binding	GO:0043169	0.130122	LOC_Os01g64100,LOC_Os03g15020,LOC_Os05g23924,LOC_Os06g25010,LOC_Os07g19040,LOC_Os07g38790,LOC_Os10g17650,LOC_Os10g22520,LOC_Os10g22570,LOC_Os10g28050,LOC_Os11g47530,LOC_Os11g47580
GOTERM_MF	transferase activity, transferring hexosyl groups	GO:0016758	0.141372	LOC_Os01g41430,LOC_Os01g53430,LOC_Os03g49550,LOC_Os04g20540,LOC_Os04g46980,LOC_Os04g47720,LOC_Os05g46260,LOC_Os07g13770,LOC_Os07g41360,LOC_Os09g25580,LOC_Os09g34214,LOC_Os09g34230
GOTERM_MF	calcium ion binding	GO:0005509	0.144883	LOC_Os01g11414,LOC_Os02g41500,LOC_Os02g46090,LOC_Os03g17174,LOC_Os03g25340,LOC_Os04g01550,LOC_Os04g51040,LOC_Os05g31760,LOC_Os06g32990,LOC_Os06g33080,LOC_Os06g33100,LOC_Os07g34710,LOC_Os08g20730,LOC_Os08g39240,LOC_Os08g40160,LOC_Os09g31000,LOC_Os10g10130,LOC_Os10g28380,LOC_Os10g32400,LOC_Os11g33120,LOC_Os11g34440,LOC_Os11g38780,LOC_Os12g42070
KEGG	Photosynthesis	osa00195	0.206059	LOC_Os02g01340,LOC_Os06g01850,LOC_Os07g37030,LOC_Os08g01380,LOC_Os12g23200
KEGG	Amino sugar and nucleotide sugar metabolism	osa00520	0.134091	LOC_Os01g03710,LOC_Os01g59930,LOC_Os01g64100,LOC_Os01g66700,LOC_Os02g39330,LOC_Os07g38790,LOC_Os09g32670,LOC_Os11g37980,LOC_Os12g03720
KEGG	Glyoxylate and dicarboxylate metabolism	osa00630	0.178027	LOC_Os02g01150,LOC_Os04g41340,LOC_Os06g29220,LOC_Os12g17600,LOC_Os12g19381,LOC_Os12g19470
KEGG	Carbon fixation in photosynthetic organisms	osa00710	0.0142057	LOC_Os01g62420,LOC_Os02g47020,LOC_Os03g16050,LOC_Os04g16680,LOC_Os04g24140,LOC_Os04g38600,LOC_Os09g26380,LOC_Os12g17600,LOC_Os12g19381,LOC_Os12g19470
KEGG	Plant hormone signal transduction	osa04075	0.0222593	LOC_Os01g64730,LOC_Os02g10700,LOC_Os02g52990,LOC_Os03g14080,LOC_Os03g46440,LOC_Os05g12260,LOC_Os05g37470,LOC_Os05g42150,LOC_Os05g44810,LOC_Os07g03710,LOC_Os07g42370,LOC_Os07g48630,LOC_Os09g28550,LOC_Os10g42430,LOC_Os12g39630

## Sheet: Sheet-5
Cluster-3 GO
Type	Description	Term	FDR	Genes
GOTERM_BP	cell wall organization or biogenesis	GO:0071554	2.37617e-12	OS01G0118400,OS01G0159200,OS01G0234300,OS01G0234499,OS01G0274500,OS01G0296700,OS01G0312500,OS01G0312800,OS01G0549000,OS01G0618900,OS01G0668100,OS01G0727100,OS01G0743200,OS01G0746700,OS01G0892500,OS01G0926400,OS01G0936900,OS01G0937050,OS01G0937100,OS02G0151300,OS02G0158500,OS02G0192500,OS02G0267200,OS02G0267700,OS02G0267900,OS02G0268400,OS02G0268600,OS02G0529600,OS02G0578366,OS02G0658800,OS02G0696…
GOTERM_BP	cell wall organization	GO:0071555	5.1415e-10	OS01G0118400,OS01G0234300,OS01G0234499,OS01G0274500,OS01G0312500,OS01G0312800,OS01G0549000,OS01G0618900,OS01G0727100,OS01G0743200,OS01G0892500,OS01G0926400,OS02G0151300,OS02G0192500,OS02G0267200,OS02G0267700,OS02G0267900,OS02G0268400,OS02G0268600,OS02G0578366,OS02G0658800,OS02G0696500,OS02G0733300,OS02G0744200,OS02G0744650,OS02G0763900,OS02G0781000,OS03G0102500,OS03G0155300,OS03G0155500,OS03G0155…
GOTERM_BP	external encapsulating structure organization	GO:0045229	1.17236e-09	OS01G0118400,OS01G0234300,OS01G0234499,OS01G0274500,OS01G0312500,OS01G0312800,OS01G0549000,OS01G0618900,OS01G0727100,OS01G0743200,OS01G0892500,OS01G0926400,OS02G0151300,OS02G0192500,OS02G0267200,OS02G0267700,OS02G0267900,OS02G0268400,OS02G0268600,OS02G0459600,OS02G0578366,OS02G0658800,OS02G0696500,OS02G0733300,OS02G0740700,OS02G0744200,OS02G0744650,OS02G0763900,OS02G0781000,OS03G0102500,OS03G0155…
GOTERM_BP	plant-type cell wall organization	GO:0009664	6.73043e-07	OS01G0118400,OS01G0274500,OS01G0549000,OS02G0267200,OS02G0267700,OS02G0267900,OS02G0268400,OS02G0268600,OS02G0744200,OS03G0155300,OS03G0155500,OS03G0155700,OS03G0155900,OS03G0156000,OS03G0156300,OS03G0301200,OS03G0416300,OS03G0428700,OS03G0822000,OS04G0228400
GOTERM_BP	hemicellulose metabolic process	GO:0010410	3.12153e-05	OS01G0296700,OS01G0926400,OS01G0936900,OS01G0937050,OS01G0937100,OS02G0158500,OS02G0529600,OS02G0696500,OS02G0752200,OS02G0763900,OS03G0184300,OS03G0239000,OS03G0287800,OS03G0305800,OS03G0306100,OS03G0672900,OS04G0449200,OS04G0530700,OS04G0604200,OS04G0604300,OS04G0604800,OS04G0631200,OS04G0640700,OS04G0649900,OS04G0650366
GOTERM_BP	plant-type cell wall organization or biogenesis	GO:0071669	8.10027e-05	OS01G0118400,OS01G0159200,OS01G0274500,OS01G0549000,OS01G0668100,OS01G0926400,OS02G0158500,OS02G0267200,OS02G0267700,OS02G0267900,OS02G0268400,OS02G0268600,OS02G0744200,OS03G0155300,OS03G0155500,OS03G0155700,OS03G0155900,OS03G0156000,OS03G0156300,OS03G0184300,OS03G0287800,OS03G0301200,OS03G0416300,OS03G0428700,OS03G0599800,OS03G0822000,OS04G0228400,OS04G0649900,OS04G0650366
GOTERM_BP	cell wall polysaccharide metabolic process	GO:0010383	0.000106307	OS01G0296700,OS01G0746700,OS01G0926400,OS01G0936900,OS01G0937050,OS01G0937100,OS02G0158500,OS02G0529600,OS02G0696500,OS02G0752200,OS02G0763900,OS03G0184300,OS03G0239000,OS03G0287800,OS03G0305800,OS03G0306100,OS03G0416300,OS03G0672900,OS04G0449200,OS04G0530700,OS04G0604200,OS04G0604300,OS04G0604800,OS04G0631200,OS04G0640700,OS04G0649900,OS04G0650366
GOTERM_BP	cell wall macromolecule metabolic process	GO:0044036	0.00278817	OS01G0296700,OS01G0746700,OS01G0926400,OS01G0936900,OS01G0937050,OS01G0937100,OS02G0158500,OS02G0529600,OS02G0696500,OS02G0752200,OS02G0763900,OS03G0184300,OS03G0239000,OS03G0287800,OS03G0305800,OS03G0306100,OS03G0416300,OS03G0672900,OS04G0449200,OS04G0530700,OS04G0604200,OS04G0604300,OS04G0604800,OS04G0631200,OS04G0640700,OS04G0649900,OS04G0650366
GOTERM_BP	polysaccharide metabolic process	GO:0005976	0.00526882	OS01G0234300,OS01G0234499,OS01G0296700,OS01G0312500,OS01G0312800,OS01G0546800,OS01G0549000,OS01G0727100,OS01G0743200,OS01G0746700,OS01G0926400,OS01G0936900,OS01G0937050,OS01G0937100,OS02G0131400,OS02G0151300,OS02G0158500,OS02G0529600,OS02G0696500,OS02G0733300,OS02G0738600,OS02G0752200,OS02G0763900,OS03G0184300,OS03G0211800,OS03G0239000,OS03G0287800,OS03G0305800,OS03G0306100,OS03G0309400,OS03G0329…
GOTERM_BP	cell cycle	GO:0007049	0.00595933	OS01G0166800,OS01G0191800,OS01G0273100,OS01G0282800,OS01G0513900,OS01G0514700,OS01G0544450,OS01G0605500,OS01G0610400,OS01G0805600,OS01G0805900,OS01G0869300,OS01G0896300,OS01G0897000,OS01G0904400,OS01G0973200,OS02G0122700,OS02G0125400,OS02G0135300,OS02G0167300,OS02G0168300,OS02G0193600,OS02G0459300,OS02G0699700,OS02G0739700,OS02G0762200,OS02G0762800,OS02G0797400,OS02G0829100,OS03G0105600,OS03G0106…
GOTERM_BP	polysaccharide catabolic process	GO:0000272	0.00649105	OS01G0234300,OS01G0234499,OS01G0296700,OS01G0312500,OS01G0312800,OS01G0546800,OS01G0549000,OS01G0743200,OS01G0746700,OS01G0936900,OS01G0937050,OS01G0937100,OS02G0131400,OS02G0151300,OS02G0733300,OS02G0738600,OS02G0752200,OS03G0309400,OS03G0329500,OS03G0351300,OS03G0672900,OS03G0736300,OS03G0749300,OS04G0530700,OS04G0553500,OS04G0553650,OS04G0640700
GOTERM_BP	hydrogen peroxide metabolic process	GO:0042743	0.0166133	OS01G0205900,OS01G0263000,OS01G0270300,OS01G0294500,OS01G0294700,OS01G0962700,OS02G0115700,OS02G0161800,OS02G0236600,OS02G0240100,OS02G0833900,OS03G0121200,OS03G0121300,OS03G0234500,OS03G0234900,OS03G0368000,OS03G0368300,OS03G0368900,OS03G0369600,OS03G0563600,OS03G0762400,OS04G0423800,OS04G0540900,OS04G0656800
GOTERM_BP	hydrogen peroxide catabolic process	GO:0042744	0.0276877	OS01G0205900,OS01G0263000,OS01G0270300,OS01G0294500,OS01G0294700,OS01G0962700,OS02G0115700,OS02G0161800,OS02G0236600,OS02G0240100,OS02G0833900,OS03G0121200,OS03G0121300,OS03G0234500,OS03G0234900,OS03G0368000,OS03G0368300,OS03G0368900,OS03G0369600,OS03G0563600,OS03G0762400,OS04G0423800,OS04G0656800
GOTERM_BP	microtubule-based process	GO:0007017	0.0300601	OS01G0191800,OS01G0260100,OS01G0282800,OS01G0513900,OS01G0605500,OS01G0685900,OS01G0757400,OS01G0760000,OS01G0805900,OS01G0843300,OS01G0931200,OS02G0167300,OS02G0269200,OS02G0489800,OS02G0810200,OS03G0105600,OS03G0114000,OS03G0212600,OS03G0417800,OS03G0577100,OS03G0587200,OS03G0661300,OS03G0719000,OS04G0350300,OS04G0375900,OS04G0462600,OS04G0578300,OS04G0642100
GOTERM_BP	xylan metabolic process	GO:0045491	0.0367139	OS01G0296700,OS01G0926400,OS01G0936900,OS01G0937050,OS01G0937100,OS02G0158500,OS02G0752200,OS03G0184300,OS03G0287800,OS03G0672900,OS04G0530700,OS04G0640700,OS04G0649900,OS04G0650366
GOTERM_BP	nuclear division	GO:0000280	0.0441653	OS01G0273100,OS01G0605500,OS01G0610400,OS01G0805600,OS01G0869300,OS02G0168300,OS02G0193600,OS02G0591500,OS02G0699700,OS02G0762800,OS02G0829100,OS03G0138500,OS03G0212600,OS03G0284800,OS03G0577100,OS03G0607600,OS03G0710100,OS03G0758700,OS03G0822400,OS04G0376600,OS04G0472700,OS04G0479000,OS04G0481500,OS04G0486500,OS04G0511700,OS04G0563700,OS04G0585100,OS04G0592400
GOTERM_BP	regulation of response to stress	GO:0080134	0.0474767	OS01G0134700,OS01G0508100,OS01G0508500,OS01G0741200,OS01G0819700,OS02G0181300,OS02G0258300,OS02G0327000,OS02G0805200,OS02G0829100,OS03G0133000,OS03G0135700,OS03G0180800,OS03G0180900,OS03G0181100,OS03G0285800,OS03G0315400,OS03G0412300,OS03G0815100,OS04G0301500,OS04G0376700,OS04G0540900,OS04G0560600,OS04G0584600,OS04G0661300
GOTERM_BP	cellular oxidant detoxification	GO:0098869	0.0479491	OS01G0205900,OS01G0263000,OS01G0270300,OS01G0294500,OS01G0294700,OS01G0327000,OS01G0360200,OS01G0378100,OS01G0962700,OS02G0115700,OS02G0161800,OS02G0236600,OS02G0240100,OS02G0833900,OS03G0121200,OS03G0121300,OS03G0234500,OS03G0234900,OS03G0368000,OS03G0368300,OS03G0368900,OS03G0369600,OS03G0563600,OS03G0729300,OS03G0762400,OS04G0423800,OS04G0556300,OS04G0628200,OS04G0656800
GOTERM_CC	extracellular region	GO:0005576	2.09649e-18	OS01G0124100,OS01G0124200,OS01G0124401,OS01G0127600,OS01G0155300,OS01G0205900,OS01G0249200,OS01G0257100,OS01G0263000,OS01G0270300,OS01G0274500,OS01G0284500,OS01G0294500,OS01G0294700,OS01G0296700,OS01G0312800,OS01G0357900,OS01G0374600,OS01G0549000,OS01G0580200,OS01G0618900,OS01G0634500,OS01G0651800,OS01G0679550,OS01G0687400,OS01G0702300,OS01G0746700,OS01G0775400,OS01G0839900,OS01G0842400,OS01G0842…
GOTERM_CC	external encapsulating structure	GO:0030312	1.75264e-15	OS01G0234300,OS01G0234499,OS01G0249200,OS01G0270300,OS01G0274500,OS01G0284500,OS01G0294500,OS01G0294700,OS01G0296700,OS01G0312500,OS01G0327000,OS01G0378100,OS01G0514700,OS01G0549000,OS01G0580200,OS01G0618900,OS01G0740400,OS01G0743200,OS01G0820000,OS01G0892500,OS01G0962700,OS02G0106100,OS02G0161800,OS02G0267200,OS02G0267700,OS02G0267900,OS02G0268400,OS02G0268600,OS02G0459600,OS02G0491600,OS02G0639…
GOTERM_CC	cell wall	GO:0005618	7.15515e-15	OS01G0234300,OS01G0234499,OS01G0249200,OS01G0270300,OS01G0274500,OS01G0284500,OS01G0294500,OS01G0294700,OS01G0296700,OS01G0312500,OS01G0327000,OS01G0378100,OS01G0514700,OS01G0549000,OS01G0580200,OS01G0618900,OS01G0740400,OS01G0743200,OS01G0820000,OS01G0892500,OS01G0962700,OS02G0106100,OS02G0161800,OS02G0267200,OS02G0267700,OS02G0267900,OS02G0268400,OS02G0268600,OS02G0491600,OS02G0639500,OS02G0658…
GOTERM_CC	cell periphery	GO:0071944	3.95927e-11	OS01G0140400,OS01G0151500,OS01G0155500,OS01G0159200,OS01G0164075,OS01G0164300,OS01G0170300,OS01G0179700,OS01G0195200,OS01G0195400,OS01G0226600,OS01G0229400,OS01G0233000,OS01G0234300,OS01G0234499,OS01G0247500,OS01G0249200,OS01G0261200,OS01G0265100,OS01G0270300,OS01G0274500,OS01G0276400,OS01G0281600,OS01G0284500,OS01G0294500,OS01G0294700,OS01G0296700,OS01G0312500,OS01G0323000,OS01G0327000,OS01G0360…
GOTERM_CC	anchored component of membrane	GO:0031225	4.43461e-07	OS01G0233000,OS01G0281600,OS01G0713200,OS01G0739700,OS01G0778400,OS01G0786500,OS01G0788700,OS01G0864500,OS01G0941200,OS01G0946500,OS02G0162200,OS02G0285300,OS02G0532900,OS02G0538700,OS02G0653200,OS02G0731400,OS02G0771700,OS03G0115000,OS03G0128000,OS03G0221500,OS03G0296500,OS03G0301200,OS03G0385400,OS03G0416300,OS03G0669300,OS03G0709300,OS03G0758500,OS03G0807500,OS03G0836400,OS03G0850900,OS04G0416…
GOTERM_CC	anchored component of plasma membrane	GO:0046658	4.07354e-06	OS01G0233000,OS01G0281600,OS01G0713200,OS01G0739700,OS01G0786500,OS01G0788700,OS01G0864500,OS01G0941200,OS01G0946500,OS02G0162200,OS02G0285300,OS02G0532900,OS02G0538700,OS02G0653200,OS02G0731400,OS02G0771700,OS03G0115000,OS03G0128000,OS03G0221500,OS03G0296500,OS03G0416300,OS03G0669300,OS03G0709300,OS03G0758500,OS03G0807500,OS03G0836400,OS03G0850900,OS04G0416700,OS04G0545400,OS04G0545600,OS04G0574…
GOTERM_CC	cell-cell junction	GO:0005911	7.63632e-06	OS01G0155500,OS01G0249200,OS01G0257100,OS01G0270300,OS01G0284500,OS01G0294500,OS01G0294700,OS01G0327000,OS01G0357900,OS01G0378100,OS01G0769700,OS01G0820000,OS01G0864500,OS01G0932950,OS01G0962700,OS01G0977100,OS02G0161800,OS02G0538700,OS02G0639500,OS02G0719700,OS02G0799300,OS02G0833900,OS03G0121200,OS03G0121300,OS03G0124200,OS03G0368000,OS03G0368300,OS03G0368900,OS03G0369600,OS03G0563600,OS03G0661…
GOTERM_CC	anchoring junction	GO:0070161	7.63632e-06	OS01G0155500,OS01G0249200,OS01G0257100,OS01G0270300,OS01G0284500,OS01G0294500,OS01G0294700,OS01G0327000,OS01G0357900,OS01G0378100,OS01G0769700,OS01G0820000,OS01G0864500,OS01G0932950,OS01G0962700,OS01G0977100,OS02G0161800,OS02G0538700,OS02G0639500,OS02G0719700,OS02G0799300,OS02G0833900,OS03G0121200,OS03G0121300,OS03G0124200,OS03G0368000,OS03G0368300,OS03G0368900,OS03G0369600,OS03G0563600,OS03G0661…
GOTERM_CC	symplast	GO:0055044	7.63632e-06	OS01G0155500,OS01G0249200,OS01G0257100,OS01G0270300,OS01G0284500,OS01G0294500,OS01G0294700,OS01G0327000,OS01G0357900,OS01G0378100,OS01G0769700,OS01G0820000,OS01G0864500,OS01G0932950,OS01G0962700,OS01G0977100,OS02G0161800,OS02G0538700,OS02G0639500,OS02G0719700,OS02G0799300,OS02G0833900,OS03G0121200,OS03G0121300,OS03G0124200,OS03G0368000,OS03G0368300,OS03G0368900,OS03G0369600,OS03G0563600,OS03G0661…
GOTERM_CC	cell junction	GO:0030054	7.63632e-06	OS01G0155500,OS01G0249200,OS01G0257100,OS01G0270300,OS01G0284500,OS01G0294500,OS01G0294700,OS01G0327000,OS01G0357900,OS01G0378100,OS01G0769700,OS01G0820000,OS01G0864500,OS01G0932950,OS01G0962700,OS01G0977100,OS02G0161800,OS02G0538700,OS02G0639500,OS02G0719700,OS02G0799300,OS02G0833900,OS03G0121200,OS03G0121300,OS03G0124200,OS03G0368000,OS03G0368300,OS03G0368900,OS03G0369600,OS03G0563600,OS03G0661…
GOTERM_CC	plasmodesma	GO:0009506	7.63632e-06	OS01G0155500,OS01G0249200,OS01G0257100,OS01G0270300,OS01G0284500,OS01G0294500,OS01G0294700,OS01G0327000,OS01G0357900,OS01G0378100,OS01G0769700,OS01G0820000,OS01G0864500,OS01G0932950,OS01G0962700,OS01G0977100,OS02G0161800,OS02G0538700,OS02G0639500,OS02G0719700,OS02G0799300,OS02G0833900,OS03G0121200,OS03G0121300,OS03G0124200,OS03G0368000,OS03G0368300,OS03G0368900,OS03G0369600,OS03G0563600,OS03G0661…
GOTERM_CC	plant-type cell wall	GO:0009505	0.000182327	OS01G0270300,OS01G0294500,OS01G0294700,OS01G0296700,OS01G0327000,OS01G0378100,OS01G0514700,OS01G0740400,OS01G0820000,OS01G0892500,OS01G0962700,OS02G0161800,OS02G0752200,OS02G0802200,OS02G0833900,OS03G0121200,OS03G0121300,OS03G0186900,OS03G0368000,OS03G0368300,OS03G0368900,OS03G0369600,OS03G0563600,OS04G0530700,OS04G0535200,OS04G0628200,OS04G0640700
GOTERM_CC	polymeric cytoskeletal fiber	GO:0099513	0.00131129	OS01G0191800,OS01G0282800,OS01G0513900,OS01G0514600,OS01G0605500,OS01G0685900,OS01G0760000,OS01G0805900,OS01G0931200,OS02G0167300,OS02G0269200,OS02G0736100,OS02G0739900,OS02G0810200,OS02G0816500,OS03G0105600,OS03G0212600,OS03G0417800,OS03G0587200,OS03G0661300,OS03G0719000,OS04G0375900,OS04G0486500,OS04G0578300,OS04G0642100
GOTERM_CC	supramolecular polymer	GO:0099081	0.00131129	OS01G0191800,OS01G0282800,OS01G0513900,OS01G0514600,OS01G0605500,OS01G0685900,OS01G0760000,OS01G0805900,OS01G0931200,OS02G0167300,OS02G0269200,OS02G0736100,OS02G0739900,OS02G0810200,OS02G0816500,OS03G0105600,OS03G0212600,OS03G0417800,OS03G0587200,OS03G0661300,OS03G0719000,OS04G0375900,OS04G0486500,OS04G0578300,OS04G0642100
GOTERM_CC	supramolecular fiber	GO:0099512	0.00131129	OS01G0191800,OS01G0282800,OS01G0513900,OS01G0514600,OS01G0605500,OS01G0685900,OS01G0760000,OS01G0805900,OS01G0931200,OS02G0167300,OS02G0269200,OS02G0736100,OS02G0739900,OS02G0810200,OS02G0816500,OS03G0105600,OS03G0212600,OS03G0417800,OS03G0587200,OS03G0661300,OS03G0719000,OS04G0375900,OS04G0486500,OS04G0578300,OS04G0642100
GOTERM_CC	microtubule	GO:0005874	0.00197141	OS01G0191800,OS01G0282800,OS01G0513900,OS01G0605500,OS01G0685900,OS01G0760000,OS01G0805900,OS01G0931200,OS02G0167300,OS02G0269200,OS02G0736100,OS02G0739900,OS02G0810200,OS02G0816500,OS03G0105600,OS03G0212600,OS03G0417800,OS03G0587200,OS03G0661300,OS03G0719000,OS04G0375900,OS04G0486500,OS04G0578300,OS04G0642100
GOTERM_CC	apoplast	GO:0048046	0.00517365	OS01G0155300,OS01G0249200,OS01G0284500,OS01G0374600,OS01G0549000,OS01G0580200,OS01G0634500,OS01G0842400,OS01G0842500,OS01G0850700,OS01G0937050,OS02G0491600,OS02G0696500,OS02G0757100,OS03G0143900,OS03G0186900,OS03G0239000,OS03G0273200,OS03G0280750,OS03G0297900,OS03G0400200,OS03G0661300,OS03G0804500,OS03G0809000,OS04G0604200,OS04G0604300,OS04G0604800,OS04G0631200,OS04G0666800,OS04G0683700
GOTERM_CC	microtubule cytoskeleton	GO:0015630	0.00538182	OS01G0191800,OS01G0282800,OS01G0513900,OS01G0605500,OS01G0685900,OS01G0760000,OS01G0805900,OS01G0931200,OS02G0167300,OS02G0269200,OS02G0459300,OS02G0736100,OS02G0739900,OS02G0810200,OS02G0816500,OS03G0105600,OS03G0212600,OS03G0417800,OS03G0587200,OS03G0661300,OS03G0719000,OS04G0375900,OS04G0462600,OS04G0486500,OS04G0563700,OS04G0578300,OS04G0642100
GOTERM_CC	cytoskeleton	GO:0005856	0.00645114	OS01G0191800,OS01G0229400,OS01G0282800,OS01G0513900,OS01G0514600,OS01G0551800,OS01G0605500,OS01G0685900,OS01G0760000,OS01G0760900,OS01G0805900,OS01G0931200,OS01G0964133,OS02G0120800,OS02G0167300,OS02G0269200,OS02G0312600,OS02G0459300,OS02G0736100,OS02G0739900,OS02G0810200,OS02G0816500,OS03G0105600,OS03G0212600,OS03G0417800,OS03G0587200,OS03G0661300,OS03G0718100,OS03G0719000,OS04G0375900,OS04G0462…
GOTERM_CC	supramolecular complex	GO:0099080	0.0382207	OS01G0191800,OS01G0282800,OS01G0513900,OS01G0514600,OS01G0605500,OS01G0685900,OS01G0760000,OS01G0805900,OS01G0931200,OS01G0973200,OS02G0167300,OS02G0269200,OS02G0510100,OS02G0736100,OS02G0739900,OS02G0810200,OS02G0816500,OS03G0105600,OS03G0212600,OS03G0417800,OS03G0577100,OS03G0587200,OS03G0661300,OS03G0719000,OS03G0758700,OS04G0375900,OS04G0486500,OS04G0578300,OS04G0642100
GOTERM_MF	hydrolase activity, hydrolyzing O-glycosyl compounds	GO:0004553	7.56006e-05	OS01G0134800,OS01G0134900,OS01G0296700,OS01G0312800,OS01G0332100,OS01G0549000,OS01G0580200,OS01G0618900,OS01G0663300,OS01G0687400,OS01G0713200,OS01G0739700,OS01G0746700,OS01G0860500,OS01G0937050,OS01G0941200,OS01G0946500,OS02G0106100,OS02G0131400,OS02G0151300,OS02G0219200,OS02G0280200,OS02G0532900,OS02G0696500,OS02G0733300,OS02G0738600,OS02G0752200,OS02G0771700,OS02G0781000,OS02G0802200,OS03G0212…
GOTERM_MF	hydrolase activity, acting on glycosyl bonds	GO:0016798	0.000265789	OS01G0134800,OS01G0134900,OS01G0296700,OS01G0312800,OS01G0332100,OS01G0549000,OS01G0580200,OS01G0618900,OS01G0663300,OS01G0687400,OS01G0713200,OS01G0739700,OS01G0746700,OS01G0799500,OS01G0860500,OS01G0937050,OS01G0937100,OS01G0941200,OS01G0946500,OS02G0106100,OS02G0131400,OS02G0151300,OS02G0219200,OS02G0280200,OS02G0532900,OS02G0696500,OS02G0733300,OS02G0738600,OS02G0752200,OS02G0771700,OS02G0781…
GOTERM_MF	peroxidase activity	GO:0004601	0.00144889	OS01G0205900,OS01G0263000,OS01G0270300,OS01G0294500,OS01G0294700,OS01G0327000,OS01G0360200,OS01G0378100,OS01G0962700,OS02G0115700,OS02G0161800,OS02G0236600,OS02G0240100,OS02G0833900,OS03G0121200,OS03G0121300,OS03G0234500,OS03G0234900,OS03G0368000,OS03G0368300,OS03G0368900,OS03G0369600,OS03G0563600,OS03G0762400,OS04G0423800,OS04G0556300,OS04G0628200,OS04G0656800
GOTERM_MF	oxidoreductase activity, acting on peroxide as acceptor	GO:0016684	0.00161797	OS01G0205900,OS01G0263000,OS01G0270300,OS01G0294500,OS01G0294700,OS01G0327000,OS01G0360200,OS01G0378100,OS01G0962700,OS02G0115700,OS02G0161800,OS02G0236600,OS02G0240100,OS02G0833900,OS03G0121200,OS03G0121300,OS03G0234500,OS03G0234900,OS03G0368000,OS03G0368300,OS03G0368900,OS03G0369600,OS03G0563600,OS03G0762400,OS04G0423800,OS04G0556300,OS04G0628200,OS04G0656800
GOTERM_MF	antioxidant activity	GO:0016209	0.0087557	OS01G0205900,OS01G0263000,OS01G0270300,OS01G0294500,OS01G0294700,OS01G0327000,OS01G0360200,OS01G0378100,OS01G0962700,OS02G0115700,OS02G0161800,OS02G0236600,OS02G0240100,OS02G0833900,OS03G0121200,OS03G0121300,OS03G0234500,OS03G0234900,OS03G0368000,OS03G0368300,OS03G0368900,OS03G0369600,OS03G0563600,OS03G0729300,OS03G0762400,OS04G0423800,OS04G0556300,OS04G0628200,OS04G0656800
GOTERM_MF	aspartic-type peptidase activity	GO:0070001	0.0174825	OS01G0140100,OS01G0276400,OS01G0598600,OS01G0631900,OS01G0679550,OS01G0844500,OS01G0868600,OS01G0936900,OS01G0937000,OS01G0937050,OS01G0937100,OS02G0314600,OS02G0720500,OS02G0720600,OS02G0720900,OS03G0186900,OS03G0318400,OS04G0448300,OS04G0535200,OS04G0677100
GOTERM_MF	aspartic-type endopeptidase activity	GO:0004190	0.0174825	OS01G0140100,OS01G0276400,OS01G0598600,OS01G0631900,OS01G0679550,OS01G0844500,OS01G0868600,OS01G0936900,OS01G0937000,OS01G0937050,OS01G0937100,OS02G0314600,OS02G0720500,OS02G0720600,OS02G0720900,OS03G0186900,OS03G0318400,OS04G0448300,OS04G0535200,OS04G0677100
GOTERM_MF	hydrolase activity	GO:0016787	0.0267614	OS01G0134800,OS01G0134900,OS01G0140100,OS01G0151500,OS01G0168800,OS01G0179700,OS01G0215700,OS01G0216500,OS01G0229400,OS01G0234300,OS01G0234499,OS01G0260100,OS01G0276400,OS01G0282800,OS01G0295700,OS01G0296700,OS01G0312500,OS01G0312800,OS01G0315700,OS01G0330100,OS01G0332100,OS01G0332500,OS01G0338000,OS01G0513900,OS01G0544450,OS01G0549000,OS01G0580200,OS01G0598600,OS01G0600500,OS01G0605500,OS01G0618…
GOTERM_MF	catalytic activity	GO:0003824	0.0310006	OS01G0116900,OS01G0117500,OS01G0118300,OS01G0118400,OS01G0119000,OS01G0119100,OS01G0126100,OS01G0126900,OS01G0127200,OS01G0134500,OS01G0134800,OS01G0134900,OS01G0140100,OS01G0140400,OS01G0150400,OS01G0150500,OS01G0151500,OS01G0155500,OS01G0168800,OS01G0169800,OS01G0170300,OS01G0179000,OS01G0179700,OS01G0185300,OS01G0191800,OS01G0195200,OS01G0200400,OS01G0205900,OS01G0211600,OS01G0215700,OS01G0216…
GOTERM_MF	DNA-binding transcription factor activity	GO:0003700	0.0453893	OS01G0111500,OS01G0134700,OS01G0203000,OS01G0211800,OS01G0213800,OS01G0229000,OS01G0313300,OS01G0343300,OS01G0512700,OS01G0571300,OS01G0624700,OS01G0656400,OS01G0657400,OS01G0662800,OS01G0673700,OS01G0693400,OS01G0705700,OS01G0733200,OS01G0745700,OS01G0750100,OS01G0756200,OS01G0758200,OS01G0808100,OS01G0813300,OS01G0820400,OS01G0821600,OS01G0826400,OS01G0848400,OS01G0885900,OS01G0899800,OS01G0968…
KEGG	Phenylpropanoid biosynthesis	KEGG:00940	0.000728727	OS01G0205900,OS01G0263000,OS01G0270300,OS01G0294700,OS01G0962700,OS02G0131400,OS02G0161800,OS02G0236600,OS02G0240100,OS02G0611800,OS02G0812000,OS02G0833900,OS03G0121200,OS03G0121300,OS03G0212800,OS03G0234500,OS03G0234900,OS03G0368000,OS03G0368300,OS03G0368900,OS03G0563600,OS03G0703000,OS03G0703100,OS03G0749300,OS03G0762400,OS04G0423800
KEGG	Phagosome	KEGG:04145	0.0458662	OS01G0222500,OS01G0229400,OS01G0282800,OS01G0565900,OS02G0120800,OS02G0167300,OS02G0175400,OS02G0178400,OS02G0312600,OS02G0550100,OS03G0105600,OS03G0661300

## Sheet: Sheet-6
Cluster-4 GO
Type	Description	Term	FDR	Genes
GOTERM_BP	defense response	GO:0006952	4.44661e-06	LOC_Os01g05620,LOC_Os01g42820,LOC_Os01g59570,LOC_Os02g02640,LOC_Os02g04530,LOC_Os02g06200,LOC_Os02g18070,LOC_Os02g18080,LOC_Os02g18510,LOC_Os02g25900,LOC_Os02g30150,LOC_Os02g41910,LOC_Os03g09910,LOC_Os04g09920,LOC_Os04g10060,LOC_Os04g10160,LOC_Os04g11430,LOC_Os04g30660,LOC_Os04g53030,LOC_Os05g30220,LOC_Os06g06400,LOC_Os06g43670,LOC_Os06g51050,LOC_Os07g17250,LOC_Os07g40820,LOC_Os08g15880,LOC_Os09g…
GOTERM_BP	apoptotic process	GO:0006915	0.000125559	LOC_Os01g05620,LOC_Os02g02640,LOC_Os02g04530,LOC_Os02g18070,LOC_Os02g18080,LOC_Os02g18510,LOC_Os02g25900,LOC_Os02g30150,LOC_Os04g11430,LOC_Os04g30660,LOC_Os04g53030,LOC_Os05g30220,LOC_Os06g06400,LOC_Os06g43670,LOC_Os07g02570,LOC_Os07g17250,LOC_Os08g15880,LOC_Os09g09490,LOC_Os09g14410,LOC_Os10g04570,LOC_Os10g22510,LOC_Os11g11810,LOC_Os11g11950,LOC_Os11g12050,LOC_Os11g12340,LOC_Os11g24170,LOC_Os11g…
GOTERM_BP	pollen-pistil interaction	GO:0009875	0.0010154	LOC_Os01g12400,LOC_Os01g57480,LOC_Os01g57490,LOC_Os01g66610,LOC_Os02g32620,LOC_Os04g15580,LOC_Os04g56090,LOC_Os05g07080,LOC_Os06g20500,LOC_Os07g36544,LOC_Os09g37810,LOC_Os10g01100,LOC_Os10g05250,LOC_Os11g05240
GOTERM_BP	ATP catabolic process	GO:0006200	0.00247105	LOC_Os01g07870,LOC_Os01g25386,LOC_Os01g35030,LOC_Os01g73530,LOC_Os02g18180,LOC_Os03g17180,LOC_Os03g32630,LOC_Os04g13220,LOC_Os04g49890,LOC_Os04g52900,LOC_Os07g33780,LOC_Os08g29570,LOC_Os09g29660,LOC_Os09g36300,LOC_Os10g30610,LOC_Os10g31864,LOC_Os12g32820
GOTERM_BP	embryo development	GO:0009790	0.00399843	LOC_Os01g15020,LOC_Os01g27160,LOC_Os01g48380,LOC_Os01g49470,LOC_Os01g66350,LOC_Os02g33610,LOC_Os03g20570,LOC_Os03g23050,LOC_Os03g35340,LOC_Os03g46325,LOC_Os03g48850,LOC_Os03g54900,LOC_Os03g59600,LOC_Os03g62580,LOC_Os04g36800,LOC_Os04g47870,LOC_Os04g52030,LOC_Os04g52290,LOC_Os05g30240,LOC_Os05g37410,LOC_Os05g49740,LOC_Os06g02350,LOC_Os06g09880,LOC_Os06g30420,LOC_Os06g50724,LOC_Os07g01940,LOC_Os08g…
GOTERM_BP	L-glutamate biosynthetic process	GO:0097054	0.0716067	LOC_Os01g48960,LOC_Os05g48200,LOC_Os07g46460
GOTERM_BP	embryo development ending in seed dormancy	GO:0009793	0.0744311	LOC_Os01g27160,LOC_Os01g48380,LOC_Os01g53250,LOC_Os02g33610,LOC_Os03g20570,LOC_Os03g35340,LOC_Os03g48850,LOC_Os04g47870,LOC_Os04g52290,LOC_Os05g49740,LOC_Os06g09880,LOC_Os06g30420,LOC_Os06g35560,LOC_Os07g01940,LOC_Os08g04450,LOC_Os10g42439,LOC_Os12g35630
GOTERM_BP	recognition of pollen	GO:0048544	0.080408	LOC_Os01g57480,LOC_Os01g66610,LOC_Os02g32620,LOC_Os04g15580,LOC_Os05g07080,LOC_Os07g36544,LOC_Os09g37810,LOC_Os10g01100,LOC_Os11g05240
GOTERM_BP	sphingolipid metabolic process	GO:0006665	0.0867083	LOC_Os01g70360,LOC_Os01g70380,LOC_Os02g56300,LOC_Os03g14800,LOC_Os03g59070
GOTERM_BP	glutamate biosynthetic process	GO:0006537	0.0867083	LOC_Os01g48960,LOC_Os05g48200,LOC_Os07g46460
GOTERM_BP	RNA processing	GO:0006396	0.0980517	LOC_Os02g03040,LOC_Os05g48416,LOC_Os05g48422,LOC_Os06g21470,LOC_Os07g10350,LOC_Os07g44970,LOC_Os07g49320,LOC_Os08g23430,LOC_Os08g29124,LOC_Os08g44510,LOC_Os12g07350
GOTERM_BP	leaf development	GO:0048366	0.10934	LOC_Os01g04750,LOC_Os01g04800,LOC_Os01g72790,LOC_Os03g16760,LOC_Os07g39820,LOC_Os09g30412,LOC_Os09g30418
GOTERM_BP	mitochondrial mRNA modification	GO:0080156	0.155732	LOC_Os01g29430,LOC_Os04g35610,LOC_Os09g24680
GOTERM_BP	gravitropism	GO:0009630	0.175147	LOC_Os03g05680,LOC_Os03g42050,LOC_Os04g48520,LOC_Os06g02130,LOC_Os07g29360,LOC_Os12g07350
GOTERM_BP	cutin biosynthetic process	GO:0010143	0.18156	LOC_Os05g04170,LOC_Os06g43210,LOC_Os11g35400
GOTERM_BP	glutamine metabolic process	GO:0006541	0.20337	LOC_Os01g48960,LOC_Os05g48200,LOC_Os06g15420,LOC_Os07g46460
GOTERM_BP	protein import into nucleus	GO:0006606	0.210675	LOC_Os02g50799,LOC_Os03g05720,LOC_Os03g49210,LOC_Os06g43690,LOC_Os07g10350,LOC_Os08g38570
GOTERM_BP	negative regulation of flower development	GO:0009910	0.222304	LOC_Os01g04750,LOC_Os01g04800,LOC_Os02g34850,LOC_Os02g50799,LOC_Os07g29360
GOTERM_CC	extracellular matrix	GO:0031012	0.107986	LOC_Os04g52720,LOC_Os08g09040,LOC_Os08g09060,LOC_Os08g09080
GOTERM_CC	endoplasmic reticulum membrane	GO:0005789	0.18156	LOC_Os01g70360,LOC_Os01g70380,LOC_Os02g03070,LOC_Os02g56300,LOC_Os03g14800,LOC_Os03g42020,LOC_Os03g59070
GOTERM_CC	protein phosphatase type 2A complex	GO:0000159	0.231347	LOC_Os02g40454,LOC_Os03g05720,LOC_Os03g52794,LOC_Os10g01540
GOTERM_MF	nucleoside-triphosphatase activity	GO:0017111	3.93898e-06	LOC_Os01g02720,LOC_Os01g07870,LOC_Os01g25386,LOC_Os01g35030,LOC_Os01g73530,LOC_Os02g04530,LOC_Os02g06490,LOC_Os02g18180,LOC_Os02g25900,LOC_Os02g30150,LOC_Os03g17180,LOC_Os03g32630,LOC_Os04g11430,LOC_Os04g13220,LOC_Os04g49890,LOC_Os04g52900,LOC_Os05g05950,LOC_Os05g30220,LOC_Os05g46030,LOC_Os06g06400,LOC_Os06g12160,LOC_Os06g51350,LOC_Os07g33780,LOC_Os07g47530,LOC_Os08g15880,LOC_Os08g29570,LOC_Os09g…
GOTERM_MF	receptor activity	GO:0004872	1.56089e-05	LOC_Os01g04450,LOC_Os01g04480,LOC_Os01g49529,LOC_Os01g59570,LOC_Os01g66610,LOC_Os01g72990,LOC_Os02g05970,LOC_Os02g06200,LOC_Os02g06270,LOC_Os02g10100,LOC_Os02g13510,LOC_Os02g19550,LOC_Os02g32620,LOC_Os02g53720,LOC_Os03g27250,LOC_Os03g54900,LOC_Os04g23890,LOC_Os04g37920,LOC_Os04g49570,LOC_Os05g05950,LOC_Os06g07130,LOC_Os06g41960,LOC_Os06g47720,LOC_Os07g03830,LOC_Os07g03860,LOC_Os07g03870,LOC_Os07g…
GOTERM_MF	ADP binding	GO:0043531	1.56089e-05	LOC_Os01g05620,LOC_Os02g02640,LOC_Os02g04530,LOC_Os02g18070,LOC_Os02g18080,LOC_Os02g18510,LOC_Os02g25900,LOC_Os02g30150,LOC_Os04g11430,LOC_Os04g30660,LOC_Os04g53030,LOC_Os05g30220,LOC_Os06g06400,LOC_Os06g43670,LOC_Os07g02570,LOC_Os07g17250,LOC_Os07g40820,LOC_Os08g15880,LOC_Os09g09490,LOC_Os09g14410,LOC_Os10g04160,LOC_Os10g04570,LOC_Os10g22510,LOC_Os11g11810,LOC_Os11g12050,LOC_Os11g12340,LOC_Os11g…
GOTERM_MF	carbohydrate binding	GO:0030246	0.00107785	LOC_Os01g12400,LOC_Os01g57480,LOC_Os01g57490,LOC_Os01g66610,LOC_Os02g19550,LOC_Os02g32620,LOC_Os03g15250,LOC_Os04g15580,LOC_Os04g22120,LOC_Os04g54190,LOC_Os04g56090,LOC_Os04g57860,LOC_Os05g07080,LOC_Os07g03830,LOC_Os07g03860,LOC_Os07g03870,LOC_Os07g04000,LOC_Os07g15940,LOC_Os07g18230,LOC_Os08g03090,LOC_Os08g23430,LOC_Os09g28180,LOC_Os10g01100,LOC_Os10g05250,LOC_Os11g05240,LOC_Os12g03594,LOC_Os12g…
GOTERM_MF	ATPase activity	GO:0016887	0.00382387	LOC_Os01g07870,LOC_Os01g25386,LOC_Os01g35030,LOC_Os01g73530,LOC_Os02g18180,LOC_Os03g17180,LOC_Os03g32630,LOC_Os04g13220,LOC_Os04g49890,LOC_Os04g52900,LOC_Os06g12160,LOC_Os07g33780,LOC_Os07g47530,LOC_Os08g29570,LOC_Os09g29660,LOC_Os09g36300,LOC_Os10g30610,LOC_Os10g31864,LOC_Os12g32820
GOTERM_MF	ATPase activity, coupled to transmembrane movement of substances	GO:0042626	0.0191989	LOC_Os01g07870,LOC_Os01g25386,LOC_Os01g35030,LOC_Os01g73530,LOC_Os03g17180,LOC_Os03g32630,LOC_Os04g13220,LOC_Os04g49890,LOC_Os04g52900
GOTERM_MF	serine C-palmitoyltransferase activity	GO:0004758	0.026108	LOC_Os01g70360,LOC_Os01g70380,LOC_Os02g56300,LOC_Os03g14800
GOTERM_MF	glutamate synthase activity	GO:0015930	0.0716067	LOC_Os01g48960,LOC_Os05g48200,LOC_Os07g46460
GOTERM_MF	transferase activity, transferring nitrogenous groups	GO:0016769	0.0716067	LOC_Os01g70360,LOC_Os01g70380,LOC_Os02g56300,LOC_Os03g09910,LOC_Os03g14800,LOC_Os10g41150
GOTERM_MF	oxidoreductase activity, acting on the CH-NH2 group of donors	GO:0016638	0.0867083	LOC_Os01g48960,LOC_Os05g48200,LOC_Os07g46460
GOTERM_MF	3 iron, 4 sulfur cluster binding	GO:0051538	0.0867083	LOC_Os01g48960,LOC_Os05g48200,LOC_Os07g46460
GOTERM_MF	nucleotidyltransferase activity	GO:0016779	0.146649	LOC_Os01g10130,LOC_Os06g21470,LOC_Os06g36360,LOC_Os07g47280,LOC_Os07g48170,LOC_Os09g07120,LOC_Os10g35290,LOC_Os12g07350
GOTERM_MF	FMN binding	GO:0010181	0.194137	LOC_Os01g48960,LOC_Os01g53250,LOC_Os04g23890,LOC_Os05g48200,LOC_Os06g11200
GOTERM_MF	polysaccharide binding	GO:0030247	0.20337	LOC_Os01g04450,LOC_Os01g04480,LOC_Os01g04530,LOC_Os01g49529,LOC_Os02g42150,LOC_Os04g29580,LOC_Os04g30280,LOC_Os08g29020
GOTERM_MF	drug transmembrane transporter activity	GO:0015238	0.219368	LOC_Os03g08900,LOC_Os04g30490,LOC_Os05g48040,LOC_Os10g11354,LOC_Os10g20390,LOC_Os12g01580
KEGG	Ribosome biogenesis in eukaryotes	osa03008	0.0110286	LOC_Os01g65220,LOC_Os01g66520,LOC_Os03g05720,LOC_Os03g22730,LOC_Os03g55389,LOC_Os04g46310,LOC_Os07g01920,LOC_Os07g41190,LOC_Os10g31856,LOC_Os12g07300,LOC_Os12g41620
KEGG	ABC transporters	osa02010	0.294142	LOC_Os01g35030,LOC_Os02g09720,LOC_Os03g17180

## Sheet: Sheet-7
Cluster-5 GO
Type	Description	Term	FDR	Genes
GOTERM_BP	homoiothermy	GO:0042309	0.0349284	LOC_Os01g55750,LOC_Os02g07030,LOC_Os02g14480,LOC_Os03g55590,LOC_Os03g57240,LOC_Os04g31290,LOC_Os04g36600,LOC_Os05g03450,LOC_Os05g10930,LOC_Os05g28040,LOC_Os05g39500,LOC_Os05g46220,LOC_Os06g09600,LOC_Os06g50080,LOC_Os07g07070,LOC_Os07g08710,LOC_Os07g33910,LOC_Os07g41410,LOC_Os07g44010,LOC_Os07g49000,LOC_Os09g15810,LOC_Os09g29460,LOC_Os12g07480,LOC_Os12g31460
GOTERM_BP	response to freezing	GO:0050826	0.0411855	LOC_Os01g55750,LOC_Os02g07030,LOC_Os02g14480,LOC_Os03g55590,LOC_Os03g57240,LOC_Os04g31290,LOC_Os04g36600,LOC_Os05g03450,LOC_Os05g10930,LOC_Os05g28040,LOC_Os05g39500,LOC_Os05g46220,LOC_Os06g09600,LOC_Os06g50080,LOC_Os07g07070,LOC_Os07g08710,LOC_Os07g33910,LOC_Os07g41410,LOC_Os07g44010,LOC_Os07g49000,LOC_Os09g15810,LOC_Os09g29460,LOC_Os12g07480,LOC_Os12g31460
GOTERM_BP	type I hypersensitivity	GO:0016068	0.521316	LOC_Os02g34710,LOC_Os03g57240,LOC_Os04g31290,LOC_Os05g28040,LOC_Os05g39500,LOC_Os08g39630
GOTERM_MF	ice binding	GO:0050825	0.0349284	LOC_Os01g55750,LOC_Os02g07030,LOC_Os02g14480,LOC_Os03g55590,LOC_Os03g57240,LOC_Os04g31290,LOC_Os04g36600,LOC_Os05g03450,LOC_Os05g10930,LOC_Os05g28040,LOC_Os05g39500,LOC_Os05g46220,LOC_Os06g09600,LOC_Os06g50080,LOC_Os07g07070,LOC_Os07g08710,LOC_Os07g33910,LOC_Os07g41410,LOC_Os07g44010,LOC_Os07g49000,LOC_Os09g15810,LOC_Os09g29460,LOC_Os12g07480,LOC_Os12g31460

## Sheet: Sheet-8
Cluster-6 GO
Type	Description	Term	FDR	Genes
GOTERM_BP	apoptotic process	GO:0006915	9.42056e-05	LOC_Os01g21240,LOC_Os01g33810,LOC_Os01g57270,LOC_Os01g57280,LOC_Os01g70080,LOC_Os02g05686,LOC_Os03g63200,LOC_Os04g39460,LOC_Os05g31570,LOC_Os05g40150,LOC_Os05g40160,LOC_Os06g05380,LOC_Os06g41480,LOC_Os07g33740,LOC_Os08g06280,LOC_Os08g06280,LOC_Os08g14830,LOC_Os08g16120,LOC_Os08g43010,LOC_Os09g10054,LOC_Os10g07400,LOC_Os11g10610,LOC_Os11g11580,LOC_Os11g32170,LOC_Os11g35210,LOC_Os11g37759,LOC_Os11g…
GOTERM_BP	defense response	GO:0006952	0.00318502	LOC_Os01g21240,LOC_Os01g33810,LOC_Os01g57270,LOC_Os01g57280,LOC_Os01g70080,LOC_Os02g05686,LOC_Os03g63200,LOC_Os04g39460,LOC_Os05g13520,LOC_Os05g31570,LOC_Os05g40150,LOC_Os05g40160,LOC_Os06g05380,LOC_Os06g41480,LOC_Os07g33740,LOC_Os08g06280,LOC_Os08g14830,LOC_Os08g16120,LOC_Os08g43010,LOC_Os09g10054,LOC_Os10g07400,LOC_Os10g32990,LOC_Os11g10610,LOC_Os11g11580,LOC_Os11g32170,LOC_Os11g35210,LOC_Os11g…
GOTERM_BP	response to UV-B	GO:0010224	0.047156	LOC_Os02g34860,LOC_Os05g02500,LOC_Os06g44500,LOC_Os06g47580,LOC_Os07g01020,LOC_Os10g36848
GOTERM_BP	response to salt stress	GO:0009651	0.0785454	LOC_Os01g06550,LOC_Os01g67860,LOC_Os02g39040,LOC_Os02g52250,LOC_Os03g16460,LOC_Os03g21620,LOC_Os04g38410,LOC_Os05g02500,LOC_Os05g03040,LOC_Os06g40370,LOC_Os07g01020,LOC_Os08g13440,LOC_Os10g06540,LOC_Os11g01590,LOC_Os11g10480,LOC_Os11g10510,LOC_Os11g37960,LOC_Os12g07640
GOTERM_BP	photosynthesis, light harvesting	GO:0009765	0.0998633	LOC_Os04g38410,LOC_Os04g59440,LOC_Os06g21590,LOC_Os07g38960
GOTERM_BP	cell death	GO:0008219	0.106027	LOC_Os01g33810,LOC_Os01g70080,LOC_Os02g39060,LOC_Os03g46570,LOC_Os04g39460,LOC_Os06g40330,LOC_Os07g15680,LOC_Os07g34750,LOC_Os08g06280,LOC_Os08g14830,LOC_Os08g16120,LOC_Os08g16910,LOC_Os09g11480,LOC_Os11g38520,LOC_Os11g39190,LOC_Os12g09710,LOC_Os12g32590
GOTERM_BP	tropism	GO:0009606	0.124773	LOC_Os02g41550,LOC_Os03g19590,LOC_Os04g52770,LOC_Os05g47490,LOC_Os08g41720,LOC_Os11g02610,LOC_Os11g03110
GOTERM_BP	generation of precursor metabolites and energy	GO:0006091	0.15375	LOC_Os01g37130,LOC_Os01g64120,LOC_Os02g38920,LOC_Os03g61150,LOC_Os05g37140,LOC_Os05g44922,LOC_Os06g13810,LOC_Os06g21590,LOC_Os06g45820,LOC_Os07g38960,LOC_Os08g14860,LOC_Os08g25720,LOC_Os09g30340,LOC_Os11g10480,LOC_Os11g10510
GOTERM_BP	response to external stimulus	GO:0009605	0.15375	LOC_Os02g34860,LOC_Os03g19590,LOC_Os03g54084,LOC_Os04g39460,LOC_Os05g18730,LOC_Os06g44500,LOC_Os10g10180,LOC_Os12g41650
GOTERM_BP	ubiquitin-dependent protein catabolic process	GO:0006511	0.16998	LOC_Os01g05120,LOC_Os01g50980,LOC_Os02g06640,LOC_Os03g04270,LOC_Os04g34984,LOC_Os04g57220,LOC_Os05g49610,LOC_Os06g06050,LOC_Os09g10054,LOC_Os09g10300,LOC_Os11g03820
GOTERM_BP	response to osmotic stress	GO:0006970	0.196379	LOC_Os02g39040,LOC_Os03g21620,LOC_Os05g02500,LOC_Os11g10480,LOC_Os11g10510,LOC_Os12g07640
GOTERM_BP	red, far-red light phototransduction	GO:0009585	0.196379	LOC_Os03g19590,LOC_Os03g54084,LOC_Os06g44500
GOTERM_BP	red or far-red light signaling pathway	GO:0010017	0.196379	LOC_Os03g19590,LOC_Os03g54084,LOC_Os06g44500
GOTERM_BP	gravitropism	GO:0009630	0.220609	LOC_Os02g47744,LOC_Os03g19590,LOC_Os03g54084,LOC_Os04g33780,LOC_Os11g03110
GOTERM_BP	iron ion transmembrane transport	GO:0034755	0.222618	LOC_Os03g46454,LOC_Os06g36450,LOC_Os12g37530
GOTERM_BP	fructose 6-phosphate metabolic process	GO:0006002	0.245349	LOC_Os05g44922,LOC_Os06g13810,LOC_Os08g25720
GOTERM_CC	SCF ubiquitin ligase complex	GO:0019005	0.0906195	LOC_Os01g65920,LOC_Os05g37690,LOC_Os06g06050,LOC_Os06g40360
GOTERM_CC	plastoglobule	GO:0010287	0.112817	LOC_Os04g38410,LOC_Os04g54790,LOC_Os06g21590,LOC_Os07g25430,LOC_Os08g44680,LOC_Os09g33530
GOTERM_MF	ADP binding	GO:0043531	0.000228808	LOC_Os01g21240,LOC_Os01g33810,LOC_Os01g57270,LOC_Os01g57280,LOC_Os01g70080,LOC_Os02g05686,LOC_Os03g63200,LOC_Os04g39460,LOC_Os05g31570,LOC_Os05g40150,LOC_Os05g40160,LOC_Os06g05380,LOC_Os06g41480,LOC_Os07g33740,LOC_Os08g14830,LOC_Os08g16120,LOC_Os08g43010,LOC_Os09g10054,LOC_Os10g07400,LOC_Os11g10610,LOC_Os11g11580,LOC_Os11g32170,LOC_Os11g35210,LOC_Os11g37759,LOC_Os11g37860,LOC_Os11g39190,LOC_Os11g…
GOTERM_MF	sequence-specific DNA binding	GO:0043565	0.0172806	LOC_Os02g10140,LOC_Os03g08754,LOC_Os03g25120,LOC_Os03g33012,LOC_Os03g37670,LOC_Os03g55990,LOC_Os03g56110,LOC_Os03g58420,LOC_Os04g54474,LOC_Os05g41070,LOC_Os05g50700,LOC_Os06g05380,LOC_Os06g30830,LOC_Os06g41100,LOC_Os07g48820,LOC_Os08g07970,LOC_Os08g32080,LOC_Os08g38990,LOC_Os09g31390,LOC_Os10g23090,LOC_Os11g03110,LOC_Os12g02440,LOC_Os12g05680
GOTERM_MF	cysteamine dioxygenase activity	GO:0047800	0.0402954	LOC_Os01g09030,LOC_Os05g51470,LOC_Os08g37470,LOC_Os12g42860
GOTERM_MF	protein homodimerization activity	GO:0042803	0.134129	LOC_Os02g39870,LOC_Os02g41550,LOC_Os03g19590,LOC_Os03g54084,LOC_Os07g01020,LOC_Os09g38790
GOTERM_MF	dopamine neurotransmitter receptor activity	GO:0004952	0.252734	LOC_Os02g34810,LOC_Os03g30519,LOC_Os03g40840,LOC_Os08g08120,LOC_Os10g31900
KEGG	Photosynthesis	osa00195	0.274948	LOC_Os01g64120,LOC_Os05g37140,LOC_Os07g25430,LOC_Os08g44680,LOC_Os09g30340
KEGG	Pantothenate and CoA biosynthesis	osa00770	0.274948	LOC_Os01g12560,LOC_Os02g30630,LOC_Os04g47190,LOC_Os05g15530
KEGG	Plant hormone signal transduction	osa04075	0.274948	LOC_Os01g54050,LOC_Os02g10140,LOC_Os02g32610,LOC_Os05g37690,LOC_Os05g39580,LOC_Os05g41070,LOC_Os06g41100,LOC_Os07g48820,LOC_Os09g31390,LOC_Os12g05680

## Sheet: Sheet-9
Cluster-7 GO
Type	Description	Term	FDR	Genes
GOTERM_BP	protein phosphorylation	GO:0006468	1.63101e-12	LOC_Os01g02680,LOC_Os01g04570,LOC_Os01g09200,LOC_Os01g21970,LOC_Os01g25100,LOC_Os01g33110,LOC_Os01g36550,LOC_Os01g40499,LOC_Os01g47840,LOC_Os01g48020,LOC_Os01g48330,LOC_Os01g52640,LOC_Os01g60060,LOC_Os01g60280,LOC_Os01g70130,LOC_Os02g02120,LOC_Os02g12450,LOC_Os02g13430,LOC_Os02g20140,LOC_Os02g27310,LOC_Os02g30540,LOC_Os02g39010,LOC_Os02g56400,LOC_Os03g03410,LOC_Os03g03880,LOC_Os03g05470,LOC_Os03g…
GOTERM_BP	lipid metabolic process	GO:0006629	3.80653e-11	LOC_Os01g01710,LOC_Os01g07760,LOC_Os01g09320,LOC_Os01g24680,LOC_Os01g47080,LOC_Os01g48910,LOC_Os01g50590,LOC_Os01g50760,LOC_Os01g56310,LOC_Os01g64750,LOC_Os01g69080,LOC_Os01g72520,LOC_Os01g72940,LOC_Os02g02930,LOC_Os02g12690,LOC_Os02g44850,LOC_Os02g57290,LOC_Os03g08360,LOC_Os03g18010,LOC_Os03g18590,LOC_Os03g29150,LOC_Os03g38350,LOC_Os03g44300,LOC_Os03g46910,LOC_Os03g52170,LOC_Os03g52570,LOC_Os04g…
GOTERM_BP	oxidation-reduction process	GO:0055114	1.11184e-08	LOC_Os01g01710,LOC_Os01g03549,LOC_Os01g09320,LOC_Os01g14580,LOC_Os01g23610,LOC_Os01g24680,LOC_Os01g38110,LOC_Os01g40860,LOC_Os01g41810,LOC_Os01g43740,LOC_Os01g58194,LOC_Os01g62880,LOC_Os01g69080,LOC_Os01g70525,LOC_Os01g70870,LOC_Os01g74000,LOC_Os02g09200,LOC_Os02g12690,LOC_Os02g32770,LOC_Os02g36070,LOC_Os02g57290,LOC_Os03g02690,LOC_Os03g03910,LOC_Os03g25500,LOC_Os03g29150,LOC_Os03g37290,LOC_Os03g…
GOTERM_BP	phosphorylation	GO:0016310	1.35424e-05	LOC_Os01g02680,LOC_Os01g04570,LOC_Os01g09200,LOC_Os01g21970,LOC_Os01g33110,LOC_Os01g40499,LOC_Os01g47080,LOC_Os01g47840,LOC_Os01g48020,LOC_Os01g48330,LOC_Os01g58790,LOC_Os01g60280,LOC_Os01g66940,LOC_Os02g02120,LOC_Os02g13430,LOC_Os02g39010,LOC_Os02g54650,LOC_Os03g03410,LOC_Os03g03880,LOC_Os03g05470,LOC_Os03g12520,LOC_Os03g13080,LOC_Os03g17980,LOC_Os03g25400,LOC_Os03g46910,LOC_Os03g49620,LOC_Os03g…
GOTERM_BP	fatty acid biosynthetic process	GO:0006633	0.000176965	LOC_Os01g47080,LOC_Os01g69080,LOC_Os02g12690,LOC_Os03g08360,LOC_Os03g18590,LOC_Os04g30760,LOC_Os04g55060,LOC_Os05g22940,LOC_Os05g36000,LOC_Os06g12250,LOC_Os08g14490,LOC_Os08g39840,LOC_Os08g39850,LOC_Os08g43580,LOC_Os09g36860,LOC_Os11g32650
GOTERM_BP	enterobactin biosynthetic process	GO:0009239	0.00165698	LOC_Os01g70525,LOC_Os04g10010,LOC_Os04g30760,LOC_Os04g33240,LOC_Os07g46846,LOC_Os07g46860,LOC_Os07g48640,LOC_Os09g04730,LOC_Os09g28570,LOC_Os10g40030
GOTERM_BP	ATP catabolic process	GO:0006200	0.00253778	LOC_Os01g42380,LOC_Os01g42410,LOC_Os01g50100,LOC_Os01g50160,LOC_Os01g52550,LOC_Os01g52560,LOC_Os02g11760,LOC_Os02g11960,LOC_Os03g01120,LOC_Os03g08380,LOC_Os04g11820,LOC_Os04g40570,LOC_Os04g56320,LOC_Os06g40570,LOC_Os08g30780
GOTERM_BP	sphingolipid metabolic process	GO:0006665	0.00628534	LOC_Os02g42310,LOC_Os06g12250,LOC_Os08g01940,LOC_Os10g11200,LOC_Os11g13810,LOC_Os11g31640
GOTERM_BP	carotenoid biosynthetic process	GO:0016117	0.00628534	LOC_Os01g01710,LOC_Os02g38020,LOC_Os02g57290,LOC_Os03g36750,LOC_Os04g56320,LOC_Os07g10490,LOC_Os11g36440,LOC_Os12g43130,LOC_Os12g44310
GOTERM_BP	isoprenoid biosynthetic process	GO:0008299	0.0153224	LOC_Os01g01710,LOC_Os01g50760,LOC_Os01g58790,LOC_Os03g52170,LOC_Os07g09190,LOC_Os07g39270
GOTERM_BP	lipid biosynthetic process	GO:0008610	0.0253691	LOC_Os01g69080,LOC_Os02g12690,LOC_Os03g08360,LOC_Os04g55060,LOC_Os08g39840,LOC_Os08g39850,LOC_Os08g43580,LOC_Os09g36860
GOTERM_BP	potassium ion transmembrane transport	GO:0071805	0.0493972	LOC_Os02g14840,LOC_Os03g03590,LOC_Os03g37830,LOC_Os03g37840,LOC_Os04g53620,LOC_Os08g10550
GOTERM_BP	fatty acid metabolic process	GO:0006631	0.0622908	LOC_Os01g24680,LOC_Os01g69080,LOC_Os02g12690,LOC_Os05g22940,LOC_Os08g39840,LOC_Os08g39850
GOTERM_BP	terpenoid biosynthetic process	GO:0016114	0.0647734	LOC_Os01g01710,LOC_Os01g58790,LOC_Os03g52170,LOC_Os07g09190
GOTERM_BP	defense response to fungus, incompatible interaction	GO:0009817	0.0647734	LOC_Os01g71820,LOC_Os04g12660,LOC_Os04g13090,LOC_Os05g36000,LOC_Os08g41730,LOC_Os12g17540
GOTERM_BP	cation transport	GO:0006812	0.0918274	LOC_Os03g01120,LOC_Os03g03590,LOC_Os03g12530,LOC_Os03g29850,LOC_Os05g01030,LOC_Os05g41580,LOC_Os08g29150,LOC_Os11g01820
GOTERM_BP	gibberellin metabolic process	GO:0009685	0.111776	LOC_Os01g08220,LOC_Os04g52230,LOC_Os04g52240,LOC_Os06g02019
GOTERM_CC	senescence-associated vacuole	GO:0010282	0.043848	LOC_Os04g12660,LOC_Os04g13090,LOC_Os12g17540
GOTERM_MF	kinase activity	GO:0016301	3.71082e-15	LOC_Os01g02680,LOC_Os01g04440,LOC_Os01g04570,LOC_Os01g06870,LOC_Os01g06876,LOC_Os01g09200,LOC_Os01g21970,LOC_Os01g33110,LOC_Os01g36550,LOC_Os01g40499,LOC_Os01g47080,LOC_Os01g47840,LOC_Os01g48020,LOC_Os01g48330,LOC_Os01g58790,LOC_Os01g60060,LOC_Os01g60280,LOC_Os01g65940,LOC_Os01g66940,LOC_Os01g70130,LOC_Os02g02120,LOC_Os02g06600,LOC_Os02g11980,LOC_Os02g12450,LOC_Os02g13430,LOC_Os02g20140,LOC_Os02g…
GOTERM_MF	protein tyrosine kinase activity	GO:0004713	6.81431e-14	LOC_Os01g02680,LOC_Os01g04570,LOC_Os01g09200,LOC_Os01g21970,LOC_Os01g33110,LOC_Os01g36550,LOC_Os01g40499,LOC_Os01g47840,LOC_Os01g48020,LOC_Os01g48330,LOC_Os01g60060,LOC_Os01g60280,LOC_Os01g70130,LOC_Os02g02120,LOC_Os02g12450,LOC_Os02g13430,LOC_Os02g20140,LOC_Os02g27310,LOC_Os02g30540,LOC_Os02g39010,LOC_Os02g56400,LOC_Os03g03410,LOC_Os03g03880,LOC_Os03g05470,LOC_Os03g12520,LOC_Os03g13080,LOC_Os03g…
GOTERM_MF	protein serine/threonine kinase activity	GO:0004674	2.29117e-12	LOC_Os01g02680,LOC_Os01g04570,LOC_Os01g09200,LOC_Os01g21970,LOC_Os01g33110,LOC_Os01g36550,LOC_Os01g40499,LOC_Os01g47840,LOC_Os01g48020,LOC_Os01g48330,LOC_Os01g52640,LOC_Os01g60060,LOC_Os01g60280,LOC_Os01g70130,LOC_Os02g02120,LOC_Os02g12450,LOC_Os02g13430,LOC_Os02g20140,LOC_Os02g27310,LOC_Os02g30540,LOC_Os02g39010,LOC_Os02g56400,LOC_Os03g03410,LOC_Os03g03880,LOC_Os03g05470,LOC_Os03g12520,LOC_Os03g…
GOTERM_MF	protein kinase activity	GO:0004672	2.47573e-12	LOC_Os01g02680,LOC_Os01g04570,LOC_Os01g09200,LOC_Os01g21970,LOC_Os01g25100,LOC_Os01g33110,LOC_Os01g36550,LOC_Os01g40499,LOC_Os01g47840,LOC_Os01g48020,LOC_Os01g48330,LOC_Os01g52640,LOC_Os01g60060,LOC_Os01g60280,LOC_Os01g70130,LOC_Os02g02120,LOC_Os02g12450,LOC_Os02g13430,LOC_Os02g20140,LOC_Os02g27310,LOC_Os02g30540,LOC_Os02g39010,LOC_Os02g56400,LOC_Os03g03410,LOC_Os03g03880,LOC_Os03g05470,LOC_Os03g…
GOTERM_MF	transferase activity, transferring phosphorus-containing groups	GO:0016772	7.50684e-12	LOC_Os01g02680,LOC_Os01g04570,LOC_Os01g09200,LOC_Os01g21970,LOC_Os01g33110,LOC_Os01g36550,LOC_Os01g40499,LOC_Os01g47840,LOC_Os01g48020,LOC_Os01g48330,LOC_Os01g52640,LOC_Os01g60060,LOC_Os01g60280,LOC_Os01g70130,LOC_Os02g02120,LOC_Os02g13430,LOC_Os02g27310,LOC_Os02g39010,LOC_Os02g56400,LOC_Os03g03410,LOC_Os03g03880,LOC_Os03g05470,LOC_Os03g12520,LOC_Os03g13080,LOC_Os03g17980,LOC_Os03g25400,LOC_Os03g…
GOTERM_MF	oxidoreductase activity	GO:0016491	1.54122e-08	LOC_Os01g01710,LOC_Os01g03549,LOC_Os01g09320,LOC_Os01g14580,LOC_Os01g23610,LOC_Os01g24680,LOC_Os01g38110,LOC_Os01g40860,LOC_Os01g41810,LOC_Os01g43740,LOC_Os01g48200,LOC_Os01g58194,LOC_Os01g62880,LOC_Os01g69080,LOC_Os01g70525,LOC_Os01g70870,LOC_Os01g74000,LOC_Os02g09200,LOC_Os02g32770,LOC_Os02g36070,LOC_Os02g57290,LOC_Os03g03910,LOC_Os03g37290,LOC_Os03g41510,LOC_Os03g44300,LOC_Os03g52170,LOC_Os04g…
GOTERM_MF	oxygen binding	GO:0019825	2.21026e-07	LOC_Os01g38110,LOC_Os01g41810,LOC_Os01g43740,LOC_Os01g50590,LOC_Os02g09200,LOC_Os02g12690,LOC_Os02g32770,LOC_Os02g36070,LOC_Os02g57290,LOC_Os03g25500,LOC_Os03g37290,LOC_Os03g55250,LOC_Os05g30890,LOC_Os05g37250,LOC_Os06g02019,LOC_Os06g09220,LOC_Os06g37224,LOC_Os06g37300,LOC_Os06g41070,LOC_Os06g43384,LOC_Os06g43440,LOC_Os06g43470,LOC_Os07g29960,LOC_Os07g33620,LOC_Os07g45290,LOC_Os08g36860,LOC_Os08g…
GOTERM_MF	oxidoreductase activity, acting on paired donors, with incorporation or reduction of molecular oxygen	GO:0016705	2.67965e-07	LOC_Os01g38110,LOC_Os01g41810,LOC_Os01g43740,LOC_Os02g09200,LOC_Os02g12690,LOC_Os02g32770,LOC_Os02g36070,LOC_Os02g57290,LOC_Os03g25500,LOC_Os03g37290,LOC_Os03g55250,LOC_Os05g30890,LOC_Os05g37250,LOC_Os06g02019,LOC_Os06g09220,LOC_Os06g37224,LOC_Os06g37300,LOC_Os06g41070,LOC_Os06g43384,LOC_Os06g43440,LOC_Os06g43470,LOC_Os07g33620,LOC_Os07g45290,LOC_Os08g36860,LOC_Os08g39660,LOC_Os08g43440,LOC_Os10g…
GOTERM_MF	monooxygenase activity	GO:0004497	7.98916e-07	LOC_Os01g38110,LOC_Os01g41810,LOC_Os01g43740,LOC_Os01g59450,LOC_Os02g09200,LOC_Os02g12690,LOC_Os02g32770,LOC_Os02g36070,LOC_Os02g57290,LOC_Os03g25500,LOC_Os03g37290,LOC_Os03g55250,LOC_Os05g30890,LOC_Os05g37250,LOC_Os06g02019,LOC_Os06g09220,LOC_Os06g37224,LOC_Os06g37300,LOC_Os06g41070,LOC_Os06g43384,LOC_Os06g43440,LOC_Os06g43470,LOC_Os07g33620,LOC_Os07g45290,LOC_Os08g36860,LOC_Os08g39660,LOC_Os08g…
GOTERM_MF	heme binding	GO:0020037	3.68457e-05	LOC_Os01g38110,LOC_Os01g41810,LOC_Os01g43740,LOC_Os01g59450,LOC_Os02g09200,LOC_Os02g12690,LOC_Os02g32770,LOC_Os02g36070,LOC_Os02g57290,LOC_Os03g03910,LOC_Os03g25500,LOC_Os03g37290,LOC_Os03g55250,LOC_Os04g39780,LOC_Os05g30890,LOC_Os05g37250,LOC_Os06g02019,LOC_Os06g09220,LOC_Os06g37224,LOC_Os06g37300,LOC_Os06g41070,LOC_Os06g43384,LOC_Os06g43440,LOC_Os06g43470,LOC_Os07g33620,LOC_Os07g45290,LOC_Os08g…
GOTERM_MF	polysaccharide binding	GO:0030247	0.000282602	LOC_Os01g04440,LOC_Os01g04570,LOC_Os02g02120,LOC_Os02g56400,LOC_Os04g24510,LOC_Os04g29960,LOC_Os04g30110,LOC_Os04g51050,LOC_Os06g07330,LOC_Os08g39220,LOC_Os10g06140,LOC_Os12g16540,LOC_Os12g41570
GOTERM_MF	iron ion binding	GO:0005506	0.000434401	LOC_Os01g24750,LOC_Os01g38110,LOC_Os01g41810,LOC_Os01g43740,LOC_Os01g59450,LOC_Os02g09200,LOC_Os02g12690,LOC_Os02g32770,LOC_Os02g36070,LOC_Os02g57290,LOC_Os03g03910,LOC_Os03g25500,LOC_Os03g37290,LOC_Os03g55250,LOC_Os05g30890,LOC_Os05g37250,LOC_Os06g02019,LOC_Os06g09220,LOC_Os06g12250,LOC_Os06g37224,LOC_Os06g37300,LOC_Os06g41070,LOC_Os06g43384,LOC_Os06g43440,LOC_Os06g43470,LOC_Os06g47940,LOC_Os07g…
GOTERM_MF	ATPase activity	GO:0016887	0.00116849	LOC_Os01g42380,LOC_Os01g42410,LOC_Os01g50100,LOC_Os01g50160,LOC_Os01g52550,LOC_Os01g52560,LOC_Os02g11760,LOC_Os02g11960,LOC_Os02g32520,LOC_Os03g01120,LOC_Os03g08380,LOC_Os04g11820,LOC_Os04g40570,LOC_Os04g56320,LOC_Os06g40570,LOC_Os08g05690,LOC_Os08g30780,LOC_Os10g41120
GOTERM_MF	2,3-dihydro-2,3-dihydroxybenzoate dehydrogenase activity	GO:0008667	0.00165698	LOC_Os01g70525,LOC_Os04g10010,LOC_Os04g30760,LOC_Os04g33240,LOC_Os07g46846,LOC_Os07g46860,LOC_Os07g48640,LOC_Os09g04730,LOC_Os09g28570,LOC_Os10g40030
GOTERM_MF	alcohol dehydrogenase (NAD) activity	GO:0004022	0.0028237	LOC_Os04g10010,LOC_Os04g30760,LOC_Os04g33240,LOC_Os07g46846,LOC_Os07g46860,LOC_Os09g04730,LOC_Os09g28570,LOC_Os10g40030
GOTERM_MF	carbohydrate binding	GO:0030246	0.00449559	LOC_Os01g40499,LOC_Os01g47840,LOC_Os01g48020,LOC_Os02g36770,LOC_Os03g48610,LOC_Os03g58920,LOC_Os05g13770,LOC_Os05g49430,LOC_Os07g03890,LOC_Os07g03950,LOC_Os07g36780,LOC_Os07g38250,LOC_Os07g38810,LOC_Os08g03170,LOC_Os08g24670,LOC_Os08g44020,LOC_Os09g16540,LOC_Os09g37834,LOC_Os09g37840,LOC_Os09g37890,LOC_Os10g05069,LOC_Os11g32260
GOTERM_MF	magnesium ion binding	GO:0000287	0.0050558	LOC_Os01g14580,LOC_Os01g47080,LOC_Os02g02930,LOC_Os03g08380,LOC_Os03g46910,LOC_Os04g16728,LOC_Os04g27540,LOC_Os04g37904,LOC_Os04g52230,LOC_Os04g52240,LOC_Os05g01030,LOC_Os05g05270,LOC_Os06g04510,LOC_Os07g11790,LOC_Os08g14490,LOC_Os08g29150,LOC_Os09g28560,LOC_Os12g30824
GOTERM_MF	ADP binding	GO:0043531	0.0171331	LOC_Os01g25760,LOC_Os01g36640,LOC_Os01g52270,LOC_Os01g52320,LOC_Os01g58520,LOC_Os03g10900,LOC_Os03g38250,LOC_Os03g38330,LOC_Os04g02030,LOC_Os06g17930,LOC_Os07g02630,LOC_Os07g29820,LOC_Os07g33710,LOC_Os07g33720,LOC_Os08g07930,LOC_Os08g29854,LOC_Os08g42930,LOC_Os10g03570,LOC_Os10g07978,LOC_Os11g14380,LOC_Os11g37880,LOC_Os11g38580,LOC_Os11g47970,LOC_Os12g32790
GOTERM_MF	ATPase activity, coupled to transmembrane movement of substances	GO:0042626	0.0522127	LOC_Os01g50100,LOC_Os01g50160,LOC_Os01g52550,LOC_Os03g08380,LOC_Os03g18790,LOC_Os04g40570,LOC_Os08g05690
GOTERM_MF	potassium ion transmembrane transporter activity	GO:0015079	0.0785628	LOC_Os03g03590,LOC_Os03g37830,LOC_Os03g37840,LOC_Os04g53620,LOC_Os08g10550
GOTERM_MF	pyruvate dehydrogenase (acetyl-transferring) activity	GO:0004739	0.0815138	LOC_Os03g44300,LOC_Os04g02900,LOC_Os12g42230
GOTERM_MF	ent-kaurene synthase activity	GO:0009899	0.111776	LOC_Os04g52230,LOC_Os04g52240,LOC_Os12g30824
GOTERM_MF	terpene synthase activity	GO:0010333	0.111776	LOC_Os02g02930,LOC_Os04g27540,LOC_Os04g52230,LOC_Os07g11790,LOC_Os12g30824
GOTERM_MF	serine-type carboxypeptidase activity	GO:0004185	0.127806	LOC_Os01g11670,LOC_Os02g42310,LOC_Os05g06660,LOC_Os09g28830,LOC_Os09g28840,LOC_Os11g10750
GOTERM_MF	dioxygenase activity	GO:0051213	0.139427	LOC_Os04g46470,LOC_Os08g39840,LOC_Os08g39850,LOC_Os10g40900,LOC_Os12g44310
GOTERM_MF	oxidoreductase activity, acting on the CH-OH group of donors, NAD or NADP as acceptor	GO:0016616	0.1428	LOC_Os01g09320,LOC_Os01g14580,LOC_Os01g24680,LOC_Os01g74000,LOC_Os03g29150,LOC_Os08g33720,LOC_Os08g34570
GOTERM_MF	ACP phosphopantetheine attachment site binding involved in fatty acid biosynthetic process	GO:0000036	0.142862	LOC_Os04g39780,LOC_Os08g43580,LOC_Os09g36860
GOTERM_MF	oxidoreductase activity, acting on single donors with incorporation of molecular oxygen, incorporation of two atoms of oxygen	GO:0016702	0.151437	LOC_Os04g46470,LOC_Os08g39840,LOC_Os08g39850,LOC_Os10g40900,LOC_Os12g44310
GOTERM_MF	sucrose alpha-glucosidase activity	GO:0004575	0.159902	LOC_Os02g33110,LOC_Os04g56920,LOC_Os11g07440
GOTERM_MF	flavin adenine dinucleotide binding	GO:0050660	0.161776	LOC_Os01g23610,LOC_Os01g48200,LOC_Os05g06460,LOC_Os06g35660,LOC_Os06g35700,LOC_Os07g46846,LOC_Os07g47820,LOC_Os08g06190,LOC_Os10g28000,LOC_Os11g36440
KEGG	Pyruvate metabolism	osa00620	0.00242388	LOC_Os01g09320,LOC_Os01g23610,LOC_Os01g47080,LOC_Os03g44300,LOC_Os03g46910,LOC_Os04g02900,LOC_Os05g06460,LOC_Os08g33720,LOC_Os11g08300,LOC_Os12g08170,LOC_Os12g42230
KEGG	Carotenoid biosynthesis	osa00906	0.00270338	LOC_Os02g57290,LOC_Os04g46470,LOC_Os07g10490,LOC_Os08g36860,LOC_Os11g36440,LOC_Os12g21710,LOC_Os12g43130
KEGG	Citrate cycle (TCA cycle)	osa00020	0.007124	LOC_Os01g14580,LOC_Os01g23610,LOC_Os03g44300,LOC_Os04g02900,LOC_Os05g06460,LOC_Os08g33720,LOC_Os12g08170,LOC_Os12g42230
KEGG	Fatty acid degradation	osa00071	0.0422505	LOC_Os01g24680,LOC_Os01g48910,LOC_Os07g47820,LOC_Os11g04980,LOC_Os11g08300,LOC_Os12g04990
KEGG	Glycolysis / Gluconeogenesis	osa00010	0.0422505	LOC_Os01g23610,LOC_Os01g47080,LOC_Os03g44300,LOC_Os03g46910,LOC_Os04g02900,LOC_Os05g06460,LOC_Os06g04510,LOC_Os11g08300,LOC_Os12g08170,LOC_Os12g42230
KEGG	Diterpenoid biosynthesis	osa00904	0.0422505	LOC_Os02g36070,LOC_Os04g10010,LOC_Os04g52230,LOC_Os06g02019,LOC_Os12g30824
KEGG	Fatty acid biosynthesis	osa00061	0.0422505	LOC_Os01g69080,LOC_Os03g18590,LOC_Os04g30760,LOC_Os04g55060,LOC_Os05g36000
KEGG	Terpenoid backbone biosynthesis	osa00900	0.0427715	LOC_Os01g01710,LOC_Os01g50760,LOC_Os01g58790,LOC_Os03g52170,LOC_Os07g09190,LOC_Os07g39270
KEGG	Sphingolipid metabolism	osa00600	0.0903813	LOC_Os06g12250,LOC_Os10g11200,LOC_Os11g13810,LOC_Os11g31640

[truncated: 8 more sheets: Sheet-10, Sheet-11, Sheet-12, Sheet-13, Sheet-14, Sheet-15, Sheet-16, Sheet-17]
