# Supplementary material for: PHOSPHATE STARVATION RESPONSE transcription factors enable arbuscular mycorrhiza symbiosis
Source: Nat Commun. 2022 Jan 25;13:477. doi: 10.1038/s41467-022-27976-8 (PMC8789775; doi:10.1038/s41467-022-27976-8)
Supplement: Supplementary file 9 — Supplementary Data 6 [file 41467_2022_27976_MOESM9_ESM.xlsx]

## Sheet: Sheet-1
Data S6: Genes with reduced expression in phr2 vs WT in AM and/or Mock samples at LP and required for or involved in AM symbiosis as determined by mutant analysis (red bold), RNAi (green) or overexpression (blue).
ref. : Reference in Main text file
sup.ref.: Reference in Supplementary Information file
ID	Gene name	Gene description	Set in Fig. 2G and Fig. S8	Functional group	Biological process	Reference	AM phenotype (for knockout unless stated)
LOC_Os01g41240	DLK2B	D14-like2b, Hydrolase, alpha/beta fold family domain contaning protein	I	Karrikin signalling marker	Hormone response	(sup.ref.29)	Overexpression arrests arbuscule branching, RNAi causes higher colonization
LOC_Os05g51240	DLK2C	D14L2a, Hydrolase, alpha/beta fold family domain contaning protein	I	Karrikin signalling marker	Hormone response	(sup.ref.29)	Overexpression arrests arbuscule branching, RNAi causes higher colonization
LOC_Os07g09190	DXS2	1-Deoxy-D-xylulose 5-phosphate synthase 2, transketolase, putative, expressed (Medtr8g068265 MtDXS2)	I	Secondary metabolism enzyme	Metabolism	(sup.ref.25)	Increased number of degenerating arbuscules in knockdown lines
LOC_Os09g15240	ZAS	Zaxinone Synthase (ZAS), carotenoid cleavage dioxygenase	I	Secondary metabolism enzyme	Metabolism	(ref.65)	Reduced colonization
LOC_Os01g54270	D10, CCD8B	D10, CCD8B, carotenoid cleavage dioxygenase	I	Secondary metabolism enzyme (SL)	Metabolism	(refs.32)	Reduced colonization; Severely attenutated fungal entry
LOC_Os04g46470	D17, CCD7	D17, CCD7, carotenoid cleavage dioxygenase 7, chloroplast precursor, putative, expressed	I	Secondary metabolism enzyme (SL)	Metabolism	(refs.31,32,33)	Severely attenutated fungal entry
LOC_Os05g41090	DMI3, CCaMK	OsDMI3, OsCCaMK, calcium/calmodulin depedent protein kinases, expressed	I	Kinase	Signalling	(ref.14, sup.ref.7)	Aborted fungal entry
LOC_Os07g38070	SYMRK	SYMRK, protein kinase, putative, expressed (Lj2g3v1467920 LjSymRK)	I	Kinase	Signalling	(ref.66)	Aborted fungal entry
LOC_Os03g13080	NFR5	OsLysM-RLK1,OsLYK4, NFR5, MYR1 (Lj2g3v1828350 LjNfr5, Medtr5g019040 NFP)	I	LysM-RLK	Signalling	(ref.40)	Reduced colonization
LOC_Os03g15680	NSP2	NSP2, nodulation-signaling pathway 2 protein, putative, expressed	I	Transcription factor	Transcription	(ref.68,sup.ref.10)	Reduced colonization
LOC_Os06g02520	IPD3, CYCLOPS	OsIPD3, OsCYCLOPS, interacting protein of DMI3, putative, expressed	I	Transcription factor	Transcription	(ref.14, sup.refs.19,20)	Aborted cortical entry
LOC_Os01g54515	NPF4.5	NTR1, peptide transporter PTR2, putative	I	Nitrate transporter	Transport	(sup.ref.16)	Reduced colonization
LOC_Os01g46860	PT11	PT11, inorganic phosphate transporter, putative (Lj1g3v0948470 LjPT4; Medtr1g028600 PT4)	I	Phosphate transporter	Transport	(ref.41)	Stunted arbuscules
LOC_Os01g12930	CERBERUS	CEREBRUS, U-box domain containing protein	I	Vesicle trafficking protein	Vesicle trafficking	(sup.ref.8)	Reduced colonization
LOC_Os12g44310	CCD1	Carotenoid cleavage dioxygenase, putative, expressed (Medtr8g037315 MtCCD1)	II	Secondary metabolism enzyme	Metabolism	(sup.ref.24)	Increased arbuscule degeneration in knockdown lines
LOC_Os01g31760	FatM	acyl-ACP thioesterase, putative (Medtr1g109110 FatM)	II	Lipid enzyme	Metabolism	(ref.23)	Collapsed arbuscules
LOC_Os03g61980	Cyt.P450	cytochrome P450, putative (Medtr6g034940 CYT733A1)	II	Lipid enzyme	Metabolism	(ref.23)	Reduced colonization
LOC_Os06g44430	RLCK210 (KIN2)	protein kinase, putative (Medtr4g129010 KIN2)	II	Kinase	Signalling	(ref.23)	Reduced colonization
LOC_Os03g52570	RAM2	GPAT6; glycerol-3-phphate acyltransferase 6 (Medtr1g040500 RAM2)	II	Lipid enzyme	Metabolism	(sup.refs.14,15)	Collapsed arbuscules
LOC_Os11g26140	ARK1	ARK1, cysteine-rich receptor-like protein kinase 4 precursor, putative (Medtr7g116650 KIN3)	II	Kinase	Signalling	(sup.ref.2)	Reduced colonization
LOC_Os09g27150	KIN5	Serine–threonine protein kinase domain containing protein (Medtr3g104900 KIN5)	II	Kinase	Signalling	(ref.23)	Reduced colonization
LOC_Os08g42580	CERK1	OsCERK1/LYK9, protein kinase domain containing protein, expressed (Lj6g3v1055580 LYS6)	II	LysM-RLK	Signalling	(refs.39,40,64,67)	Aborted fungal entry
LOC_Os03g29480	NSP1	NSP1, GRAS transcription factor, nodulation-signaling pathway 1 protein, putative, expressed (Medtr8g020840 NSP1)	II	Transcription factor	Transcription	(sup.refs.8-10)	Reduced colonization
LOC_Os03g49990	SLR1, DELLA	GRAS family transcription factor domain containing protein, expressed (Medtr3g065980 DELLA1)	II	Transcription factor	Transcription	(sup.ref.32)	Reduced colonization
LOC_Os01g67650	RAD1	GRAS transcription factor, gibberellin response modulator protein, putative (Medtr4g104020 RAD1)	II	Transcription factor	Transcription	(sup. refs.17,18)	Stunted arbuscules or increased arbuscule degeneration
LOC_Os11g31100	RAM1	GRAS transcription factor, gibberellin response modulator protein, putative (Medtr7g027190 RAM1)	II	Transcription factor	Transcription	(ref.35, sup.refs.17,18)	Impaired arbuscule branching
LOC_Os03g40080	AM18	OsAM18, GRAS family transcription factor	II	Transcription factor	Transcription	(ref.28)	Reduced colonization
LOC_Os09g23640	STR1	STR1, ABC-2 type transporter domain containing protein	II	ABC transporter	Transport	(ref.31)	Stunted arbuscules
LOC_Os07g09384	STR2	STR2, ABC-2 type transporter domain containing protein	II	ABC transporter	Transport	(ref.31)	Stunted arbuscules
LOC_Os04g01520	NOPE1	OsNOPE, NOPE1, N-acetylglucosamine transporter	II	GlcNAc transporter	Transport	(sup.ref.33)	Aborted fungal entry
LOC_Os04g10800	PT13	PT13, inorganic phosphate transporter, putative, expressed	II	Phosphate transporter	Transport	(ref.41)	Stunted arbuscules
LOC_Os01g54240	NUP85	NUP85, nucleoporin, putative, expressed (Lj1g3v0318210 LjNup85)	II	Nucleoporin protein	Transport	(sup.ref.12)	Penetrates epidermis but cannot enter outer cortex
LOC_Os03g17310	ECA1	calcium-transporting ATPase, endoplasmic reticulum-type, putative, expressed (Medtr7g100110 MCA8)	II	Calcium channel	Transport	(sup.ref.5)	Reduced colonization in knockdown lines
LOC_Os03g62650	CASTOR	CASTOR, ion channel DMI1-like, chloroplast precursor, putative	II	Calcium/Potassium channel	Transport	(refs.14, sup.ref.23)	Aborted fungal entry
LOC_Os03g01120	HA1	HA1; H+-ATPase 1; Plasma membrane ATPase, E1-E2 ATPase domain containing protein, expressed	II	Proton pump	Transport	(sup.refs.30,31)	Truncated arbuscules
LOC_Os03g45290	VAPYRIN	ankyrin repeat domain-containing protein 50, putative (Medtr6g027840 VAPYRIN)	II	Vesicle trafficking protein	Vesicle trafficking	(sup.refs.21,22)	No arbuscule formation and reduced epidermal penetration
LOC_Os08g40840	Exo70I1	exo70 exocyst complex subunit, putative	II	Vesicle trafficking protein	Vesicle trafficking	(sup.ref.13)	Stunted arbuscules
