# Supplementary material for: PHOSPHATE STARVATION RESPONSE transcription factors enable arbuscular mycorrhiza symbiosis
Source: Nat Commun. 2022 Jan 25;13:477. doi: 10.1038/s41467-022-27976-8 (PMC8789775; doi:10.1038/s41467-022-27976-8)
Supplement: Supplementary file 10 — Supplementary Data 7 [file 41467_2022_27976_MOESM10_ESM.xlsx]

## Sheet: Description
Data S7: Venn intersection of DEGs downregulated in phr2 vs WT in AM and/or Mock samples at LP with DEGs upregulated in smax1 or d3/smax1 vs WT and with AM genelist (Supplementary data 4).
Sheet-1 provides DEGs which were upregulated in smax1or d3/smax1 vs WT (ref. 24).
Sheet-2 provides DEGs which are downregulated in phr2 vs WT in AM and Mock samples at LP.
Sheet-3 provides genes contained in Set I and Set II as shown in the Venn diagram presented in Fig. 2G and represented as a heatmap in Fig. S8. Dn-Downregulated and Up-Upregulated.

## Sheet: Sheet-1
Upregulated in smax1or d3/smax1 vs WT.
MSU Locus ID	Gene description
LOC_Os01g01180	expressed protein
LOC_Os01g01710	1-deoxy-D-xylulose 5-phosphate reductoisomerase, chloroplast precursor, putative, expressed
LOC_Os01g04630	muconate cycloisomerase, putative, expressed
LOC_Os01g05080	thylakoid lumenal protein, putative, expressed
LOC_Os01g05790	SLT1 protein, putative, expressed
LOC_Os01g06680	retrotransposon protein, putative, unclassified, expressed
LOC_Os01g08220	gibberellin 3-beta-dioxygenase 2-2, putative, expressed
LOC_Os01g09420	expressed protein
LOC_Os01g09800	BTBA1 - Bric-a-Brac,Tramtrack, Broad Complex BTB domain with Ankyrin repeat region, expressed
LOC_Os01g11790	GDSL-like lipase/acylhydrolase, putative, expressed
LOC_Os01g12180	expressed protein
LOC_Os01g12790	receptor protein kinase, putative, expressed
LOC_Os01g12930	U-box domain containing protein, expressed
LOC_Os01g14950	importin subunit alpha, putative, expressed
LOC_Os01g15120	hydrolase, alpha/beta fold family domain containing protein, expressed
LOC_Os01g17150	plastid-specific 50S ribosomal protein 5, chloroplast precursor, putative, expressed
LOC_Os01g17170	magnesium-protoporphyrin IX monomethyl ester cyclase,chloroplast precursor, putative, expressed
LOC_Os01g18880	ubiquitin carboxyl-terminal hydrolase, family 1, putative, expressed
LOC_Os01g21970	protein kinase, putative, expressed
LOC_Os01g22680	fruit bromelain precursor, putative, expressed
LOC_Os01g22710	organic cation transporter-related, putative, expressed
LOC_Os01g22910	retrotransposon protein, putative, unclassified, expressed
LOC_Os01g22920	gibberellin 2-beta-dioxygenase, putative, expressed
LOC_Os01g24340	expressed protein
LOC_Os01g24570	fruit bromelain precursor, putative, expressed
LOC_Os01g24600	fruit bromelain precursor, putative, expressed
LOC_Os01g24820	NB-ARC domain containing protein, expressed
LOC_Os01g25470	flavin monooxygenase, putative, expressed
LOC_Os01g26340	dirigent, putative
LOC_Os01g28030	peroxidase precursor, putative, expressed
LOC_Os01g29830	expressed protein
LOC_Os01g31680	uncharacterized protein sll0194, putative, expressed
LOC_Os01g32730	tetratricopeptide repeat containing protein, putative, expressed
LOC_Os01g34350	RNA-dependent RNA polymerase, putative, expressed
LOC_Os01g34970	MDR-like ABC transporter, putative, expressed
LOC_Os01g36550	protein kinase family protein, putative, expressed
LOC_Os01g37050	ribonuclease III domain protein, putative, expressed
LOC_Os01g41240	hydrolase, alpha/beta fold family domain containing protein, expressed
LOC_Os01g41800	cytochrome P450, putative, expressed
LOC_Os01g41810	cytochrome P450 72A1, putative, expressed
LOC_Os01g42150	MEGL13 - Maternally expressed gene MEG family protein precursor, expressed
LOC_Os01g44250	CBS domain containing membrane protein, putative, expressed
LOC_Os01g46860	inorganic phosphate transporter, putative, expressed
LOC_Os01g48980	GPI transamidase component family protein, putative, expressed
LOC_Os01g49740	expressed protein
LOC_Os01g50480	SAM dependent carboxyl methyltransferase, putative, expressed
LOC_Os01g50490	cytochrome P450, putative, expressed
LOC_Os01g50520	cytochrome P450 monooxygenase CYP711A12, putative, expressed
LOC_Os01g50530	cytochrome P450, putative, expressed
LOC_Os01g50580	cytochrome P450, putative, expressed
LOC_Os01g50590	cytochrome P450, putative, expressed
LOC_Os01g50910	late embryogenesis abundant protein, group 3, putative, expressed
LOC_Os01g52560	Plant PDR ABC transporter associated domain containing protein, expressed
LOC_Os01g53130	zinc finger, C3HC4 type domain containing protein, expressed
LOC_Os01g54270	transposon protein, putative, unclassified, expressed
LOC_Os01g54515	peptide transporter PTR2, putative, expressed
LOC_Os01g56969	homeobox-leucine zipper protein ATHB-54, putative, expressed
LOC_Os01g58470	expressed protein
LOC_Os01g59080	expressed protein
LOC_Os01g59840	Os1bglu3 - beta-glucosidase homologue, similar to G. max isohydroxyurate hydrolase, expressed
LOC_Os01g63220	kinase, pfkB family, putative, expressed
LOC_Os01g64730	bZIP transcription factor domain containing protein, expressed
LOC_Os01g65000	ammonium transporter protein, putative, expressed
LOC_Os01g65080	ZOS1-18 - C2H2 zinc finger protein, expressed
LOC_Os01g65690	4,5-DOPA dioxygenase extradiol, putative, expressed
LOC_Os01g66100	gibberellin 20 oxidase 2, putative, expressed
LOC_Os01g66830	pectinacetylesterase domain containing protein, expressed
LOC_Os01g68450	expressed protein
LOC_Os01g68720	keratin, type I cytoskeletal 9, putative, expressed
LOC_Os01g70525	tropinone reductase, putative, expressed
LOC_Os01g71270	eukaryotic peptide chain release factor subunit 1-1, putative, expressed
LOC_Os01g71830	glycosyl hydrolases family 17, putative, expressed
LOC_Os01g72210	early-responsive to dehydration protein-related, putative, expressed
LOC_Os01g73450	amino acid kinase, putative, expressed
LOC_Os01g73900	DEAD-box ATP-dependent RNA helicase, putative, expressed
LOC_Os02g03870	periplasmic beta-glucosidase precursor, putative, expressed
LOC_Os02g04950	splicing factor 3B subunit 1, putative, expressed
LOC_Os02g05360	expressed protein
LOC_Os02g05470	CCT motif family protein, expressed
LOC_Os02g05890	EMB1303, putative, expressed
LOC_Os02g06754	expressed protein
LOC_Os02g06760	expressed protein
LOC_Os02g09100	isoleucyl-tRNA synthetase, cytoplasmic, putative, expressed
LOC_Os02g09200	cytochrome P450 71D10, putative, expressed
LOC_Os02g09240	cytochrome P450 71D8, putative, expressed
LOC_Os02g09750	lycopene beta cyclase, chloroplast precursor, putative, expressed
LOC_Os02g12700	interferon-related developmental regulator family protein, putative, expressed
LOC_Os02g12910	receptor-like protein kinase 5 precursor, putative, expressed
LOC_Os02g13510	receptor-like protein kinase 5 precursor, putative, expressed
LOC_Os02g13560	transporter family protein, putative, expressed
LOC_Os02g15750	expressed protein
LOC_Os02g16000	E1-BTB1 - Bric-a-Brac, Tramtrack, and Broad Complex domain with E1 subfamily conserved sequence, expressed
LOC_Os02g17780	ent-kaurene synthase, chloroplast precursor, putative, expressed
LOC_Os02g20140	protein kinase domain containing protein, expressed
LOC_Os02g21810	cytochrome P450 51, putative, expressed
LOC_Os02g25150	expressed protein
LOC_Os02g30630	thiamine pyrophosphate enzyme, C-terminal TPP binding domain containing protein, expressed
LOC_Os02g33149	OR, putative, expressed
LOC_Os02g35660	PTF1, putative, expressed
LOC_Os02g37190	expressed protein
LOC_Os02g38240	rhodanese family protein, putative, expressed
LOC_Os02g39160	hydroxymethylbutenyl 4-diphosphate synthase, putative, expressed
LOC_Os02g40080	tic20, putative, expressed
LOC_Os02g43010	vacuolar-processing enzyme precursor, putative, expressed
LOC_Os02g43170	B-box zinc finger family protein, putative, expressed
LOC_Os02g44850	GDSL-like lipase/acylhydrolase, putative, expressed
LOC_Os02g47020	phosphoribulokinase/Uridine kinase family protein, expressed
LOC_Os02g49870	expressed protein
LOC_Os02g50140	caleosin related protein, putative, expressed
LOC_Os02g51020	expressed protein
LOC_Os02g52250	SKIP/SNW domain containing protein, expressed
LOC_Os02g53240	expressed protein
LOC_Os02g57290	cytochrome P450, putative, expressed
LOC_Os02g58280	expressed protein
LOC_Os03g01210	uncharacterized Cys-rich domain containing protein, putative, expressed
LOC_Os03g01830	DEAD-box ATP-dependent RNA helicase, putative, expressed
LOC_Os03g02470	expressed protein
LOC_Os03g02590	peroxisomal biogenesis factor 11, putative, expressed
LOC_Os03g03720	glyceraldehyde-3-phosphate dehydrogenase, putative, expressed
LOC_Os03g04050	protein kinase family protein, putative, expressed
LOC_Os03g04140	serine acetyltransferase protein, putative, expressed
LOC_Os03g04930	expressed protein
LOC_Os03g05210	WD domain, G-beta repeat domain containing protein, expressed
LOC_Os03g06240	YT521-B-like family domain containing protein, expressed
LOC_Os03g09930	sulfate transporter, putative, expressed
LOC_Os03g10060	S10/S20 domain containing ribosomal protein, putative, expressed
LOC_Os03g10880	BTBN5 - Bric-a-Brac, Tramtrack, Broad Complex BTB domain with non-phototropic hypocotyl 3 NPH3 and coiled-coil domains, expressed
LOC_Os03g11010	natural resistance-associated macrophage protein, putative, expressed
LOC_Os03g11480	expressed protein
LOC_Os03g13080	LYK, putative, expressed
LOC_Os03g13520	endonuclease/exonuclease/phosphatase family domain containing protein, expressed
LOC_Os03g13690	expressed protein
LOC_Os03g15250	lectin-like receptor kinase, putative, expressed
LOC_Os03g15680	nodulation-signaling pathway 2 protein, putative, expressed
LOC_Os03g16050	fructose-1,6-bisphosphatase, putative, expressed
LOC_Os03g16230	oxidoreductase, short chain dehydrogenase/reductase family protein, putative, expressed
LOC_Os03g17130	bHelix-loop-helix transcription factor, putative, expressed
LOC_Os03g17710	splicing factor, arginine/serine-rich, putative, expressed
LOC_Os03g17780	WD domain, G-beta repeat domain containing protein, expressed
LOC_Os03g18779	expressed protein
LOC_Os03g19390	TENA/THI-4 family protein, putative, expressed
LOC_Os03g19610	pectinesterase, putative, expressed
LOC_Os03g20100	S1 RNA binding domain containing protein, expressed
LOC_Os03g20700	magnesium-chelatase, putative, expressed
LOC_Os03g20720	GTPase-activating protein, putative, expressed
LOC_Os03g22450	auxin response factor 75, putative, expressed
LOC_Os03g24040	seven in absentia protein family domain containing protein, expressed
LOC_Os03g24430	cytokinin-O-glucosyltransferase 3, putative, expressed
LOC_Os03g24730	expressed protein
LOC_Os03g26229	40S ribosomal protein S9-1, putative, expressed
LOC_Os03g32090	pentatricopeptide, putative, expressed
LOC_Os03g32526	tRNA-splicing endonuclease positive effector-related, putative, expressed
LOC_Os03g39690	cytochrome P450, putative, expressed
LOC_Os03g39760	cytochrome P450, putative, expressed
LOC_Os03g39830	expressed protein
LOC_Os03g43100	expressed protein
LOC_Os03g46250	acetyltransferase, GNAT family, putative, expressed
LOC_Os03g50270	expressed protein
LOC_Os03g51030	phytochrome A, putative, expressed
LOC_Os03g52170	4-hydroxy-3-methylbut-2-enyl diphosphate reductase, putative, expressed
LOC_Os03g56280	lactate/malate dehydrogenase, putative, expressed
LOC_Os03g56670	photosystem I reaction center subunit III, chloroplast precursor, putative, expressed
LOC_Os03g56730	expressed protein
LOC_Os03g57220	hydroxyacid oxidase 1, putative, expressed
LOC_Os03g57680	aldehyde oxidase, putative, expressed
LOC_Os03g57790	ubiquitin-conjugating enzyme, putative, expressed
LOC_Os03g59440	dirigent, putative, expressed
LOC_Os03g59770	EF hand family protein, putative, expressed
LOC_Os03g59880	expressed protein
LOC_Os03g60910	PPR repeat domain containing protein, putative, expressed
LOC_Os03g60920	Methyltransferase small domain containing protein, expressed
LOC_Os03g61220	DEAD-box ATP-dependent RNA helicase 3, putative, expressed
LOC_Os03g61800	polygalacturonase, putative, expressed
LOC_Os03g63970	gibberellin 20 oxidase 1, putative, expressed
LOC_Os04g01690	pyridoxal-dependent decarboxylase protein, putative, expressed
LOC_Os04g02910	membrane related protein CP5, putative, expressed
LOC_Os04g06910	expressed protein
LOC_Os04g09900	ent-kaurene synthase, chloroplast precursor, putative, expressed
LOC_Os04g09920	cytochrome P450, putative, expressed
LOC_Os04g10000	sex determination protein tasselseed-2, putative, expressed
LOC_Os04g16680	fructose-1,6-bisphosphatase, putative, expressed
LOC_Os04g22120	protein kinase, putative, expressed
LOC_Os04g25360	tRNA methyltransferase complex GCD14 subunit, putative, expressed
LOC_Os04g30210	OsFBL15 - F-box domain and LRR containing protein, expressed
LOC_Os04g32460	OsFBL16 - F-box domain and LRR containing protein, expressed
LOC_Os04g32820	expressed protein
LOC_Os04g32940	Leucine Rich Repeat family protein, expressed
LOC_Os04g33240	sex determination protein tasselseed-2, putative, expressed
LOC_Os04g35630	expressed protein
LOC_Os04g35790	GLTP domain containing protein, putative, expressed
LOC_Os04g35940	OsFBX135 - F-box domain containing protein, expressed
LOC_Os04g36630	expressed protein
LOC_Os04g37690	RNA recognition motif containing protein, putative, expressed
LOC_Os04g38680	transmembrane amino acid transporter protein, putative, expressed
LOC_Os04g39180	nodulation receptor kinase precursor, putative, expressed
LOC_Os04g39950	expressed protein
LOC_Os04g40090	zinc finger, ZZ type family protein, expressed
LOC_Os04g40100	BTBN11 - Bric-a-Brac, Tramtrack, Broad Complex BTB domain with non-phototropic hypocotyl 3 NPH3 domain, expressed
LOC_Os04g40450	retrotransposon protein, putative, unclassified, expressed
LOC_Os04g40520	uncharacterized glycosyltransferase, putative, expressed
LOC_Os04g40570	ABC transporter, ATP-binding protein, putative, expressed
LOC_Os04g40840	elongator complex protein 3, putative, expressed
LOC_Os04g43390	Os4bglu16 - monolignol beta-glucoside homologue, expressed
LOC_Os04g46470	carotenoid cleavage dioxygenase 7, chloroplast precursor, putative, expressed
LOC_Os04g46980	cis-zeatin O-glucosyltransferase, putative, expressed
LOC_Os04g49500	U-box domain-containing protein, putative, expressed
LOC_Os04g49730	invertase/pectin methylesterase inhibitor family protein, putative, expressed
LOC_Os04g50700	pathogenesis-related Bet v I family protein, putative, expressed
LOC_Os04g51280	DAG protein, chloroplast precursor, putative, expressed
LOC_Os04g51792	PAP fibrillin family domain containing protein, expressed
LOC_Os04g52180	expressed protein
LOC_Os04g52230	ent-kaurene synthase, chloroplast precursor, putative, expressed
LOC_Os04g52790	expressed protein
LOC_Os04g54350	SPRY-domain containing protein, putative, expressed
LOC_Os04g55070	gibberellin 20 oxidase 2, putative, expressed
LOC_Os04g56700	naringenin,2-oxoglutarate 3-dioxygenase, putative, expressed
LOC_Os04g57640	RCD1, putative, expressed
LOC_Os04g58200	protochlorophyllide reductase A, chloroplast precursor, putative, expressed
LOC_Os04g58250	protein kinase, putative, expressed
LOC_Os04g58680	core histone H2A/H2B/H3/H4, putative, expressed
LOC_Os05g01010	expressed protein
LOC_Os05g04340	CGMC_GSK.6 - CGMC includes CDA, MAPK, GSK3, and CLKC kinases, expressed
LOC_Os05g04930	transferase family protein, putative, expressed
LOC_Os05g05390	expressed protein
LOC_Os05g06660	OsSCP26 - Putative Serine Carboxypeptidase homologue, expressed
LOC_Os05g06814	expressed protein
LOC_Os05g07060	fasciclin domain containing protein, expressed
LOC_Os05g08740	hydrolase, alpha/beta fold family domain containing protein, expressed
LOC_Os05g10754	expressed protein
LOC_Os05g10980	REX1 DNA Repair family protein, expressed
LOC_Os05g12400	BURP domain containing protein, expressed
LOC_Os05g18660	OsFBDUF24 - F-box and DUF domain containing protein, expressed
LOC_Os05g20030	DUF617 domain containing protein, expressed
LOC_Os05g30430	expressed protein
LOC_Os05g30890	cytochrome P450, putative, expressed
LOC_Os05g32140	NAD dependent epimerase/dehydratase family protein, putative, expressed
LOC_Os05g33280	thylakoid lumen protein, putative, expressed
LOC_Os05g35520	deoxynucleoside kinase family, putative, expressed
LOC_Os05g36930	histone deacetylase, putative, expressed
LOC_Os05g38570	riboflavin biosynthesis protein ribAB, chloroplast precursor, putative, expressed
LOC_Os05g41090	CAMK_CAMK_like_CG18020d.1 - CAMK includes calcium/calmodulin depedent protein kinases, expressed
LOC_Os05g41172	histone-lysine N-methyltransferase, H3 lysine-9 specific SUVH1, putative, expressed
LOC_Os05g44290	protein kinase domain containing protein, expressed
LOC_Os05g48070	expressed protein
LOC_Os05g48630	expressed protein
LOC_Os05g48800	drought induced 19 protein, putative, expressed
LOC_Os05g48940	expressed protein
LOC_Os05g49470	THO complex subunit 7, putative, expressed
LOC_Os05g50300	AMP-binding enzyme, putative, expressed
LOC_Os05g50390	expressed protein
LOC_Os05g50680	WRKY83, expressed
LOC_Os05g50950	pentatricopeptide repeat protein PPR986-12, putative, expressed
LOC_Os05g51240	hydrolase, alpha/beta fold family domain containing protein, expressed
LOC_Os06g01210	plastocyanin, chloroplast precursor, putative, expressed
LOC_Os06g01580	LTPL127 - Protease inhibitor/seed storage/LTP family protein precursor, expressed
LOC_Os06g01790	expressed protein
LOC_Os06g01850	ferredoxin--NADP reductase, chloroplast precursor, putative, expressed
LOC_Os06g02520	interacting protein of DMI3, putative, expressed
LOC_Os06g03690	RNA recognition motif containing protein, putative, expressed
LOC_Os06g04590	OsSAUR24 - Auxin-responsive SAUR gene family member, expressed
LOC_Os06g06540	AP2 domain containing protein, expressed
LOC_Os06g06560	starch synthase, putative, expressed
LOC_Os06g08900	glutamate receptor 2.6 precursor, putative, expressed
LOC_Os06g09170	zinc ion binding protein, putative, expressed
LOC_Os06g09220	cytochrome P450 72A1, putative, expressed
LOC_Os06g10930	xyloglucan fucosyltransferase, putative, expressed
LOC_Os06g11740	OsAPRL2 adenosine 5'-phosphosulfate reductase-like OsAPRL2, expressed
LOC_Os06g15400	expressed protein
LOC_Os06g15430	expressed protein
LOC_Os06g20310	expressed protein
LOC_Os06g20760	expressed protein
LOC_Os06g21590	chlorophyll A-B binding protein, putative, expressed
LOC_Os06g24070	myb-like DNA-binding domain containing protein, expressed
LOC_Os06g36170	initiator tRNA phosphoribosyl transferase family protein, putative, expressed
LOC_Os06g36210	amino acid transporter, putative, expressed
LOC_Os06g36840	cysteine synthase, putative, expressed
LOC_Os06g36850	cysteine synthase, putative, expressed
LOC_Os06g36880	cysteine synthase, putative, expressed
LOC_Os06g37330	cytochrome P450, putative, expressed
LOC_Os06g37364	cytochrome P450, putative, expressed
LOC_Os06g37450	GATA zinc finger domain containing protein, expressed
LOC_Os06g39270	UDP-glucoronosyl and UDP-glucosyl transferase domain containing protein, expressed
LOC_Os06g40070	NADP-dependent oxidoreductase, putative, expressed
LOC_Os06g41070	cytochrome P450, putative, expressed
LOC_Os06g41810	reductase, putative, expressed
LOC_Os06g43210	zinc finger, C3HC4 type domain containing protein, expressed
LOC_Os06g43270	protein kinase domain containing protein, expressed
LOC_Os06g43384	cytochrome P450, putative, expressed
LOC_Os06g43440	cytochrome P450, putative, expressed
LOC_Os06g43470	cytochrome P450 71A9, putative, expressed
LOC_Os06g44840	prenyltransferase, putative, expressed
LOC_Os06g46740	early nodulin 20 precursor, putative, expressed
LOC_Os06g47850	zinc finger family protein, putative, expressed
LOC_Os06g49160	thylakoid lumenal 16.5 kDa protein, chloroplast precursor, putative, expressed
LOC_Os06g49550	transposon protein, putative, unclassified, expressed
LOC_Os06g49840	OsMADS16 - MADS-box family gene with MIKCc type-box, expressed
LOC_Os07g01680	dirigent, putative, expressed
LOC_Os07g03100	OsFBX212 - F-box domain containing protein, expressed
LOC_Os07g04840	PsbP, putative, expressed
LOC_Os07g05174	expressed protein
LOC_Os07g05360	photosystem II 10 kDa polypeptide, chloroplast precursor, putative, expressed
LOC_Os07g05380	ATPase BadF/BadG/BcrA/BcrD type, putative, expressed
LOC_Os07g05480	photosystem I reaction center subunit, chloroplast precursor, putative, expressed
LOC_Os07g05570	ERD4 protein, putative, expressed
LOC_Os07g05700	expressed protein
LOC_Os07g06530	expressed protein
LOC_Os07g06834	expressed protein
LOC_Os07g07540	SHOOT1 protein, putative, expressed
LOC_Os07g09190	transketolase, putative, expressed
LOC_Os07g09800	expressed protein
LOC_Os07g09814	OsFBX221 - F-box domain containing protein, expressed
LOC_Os07g10490	zeta-carotene desaturase, chloroplast/chromoplast precursor, putative, expressed
LOC_Os07g13890	OsFBX230 - F-box domain containing protein, expressed
LOC_Os07g23450	ZOS7-04 - C2H2 zinc finger protein, expressed
LOC_Os07g23640	retrotransposon protein, putative, Ty3-gypsy subclass, expressed
LOC_Os07g25430	photosystem I reaction center subunit IV A, chloroplast precursor, putative, expressed
LOC_Os07g29960	cytochrome P450, putative, expressed
LOC_Os07g30220	expressed protein
LOC_Os07g31720	GTPase activating protein, putative, expressed
LOC_Os07g32590	peptidase, M24 family protein, putative, expressed
LOC_Os07g33620	cytochrome P450 domain containing protein, expressed
LOC_Os07g35050	OsFBX237 - F-box domain containing protein, expressed
LOC_Os07g35130	OsFBX240 - F-box domain containing protein, expressed
LOC_Os07g35350	glucan endo-1,3-beta-glucosidase precursor, putative, expressed
LOC_Os07g35510	glucan endo-1,3-beta-glucosidase precursor, putative, expressed
LOC_Os07g36800	UPF0041 domain containing protein, putative, expressed
LOC_Os07g37240	chlorophyll A-B binding protein, putative, expressed
LOC_Os07g37454	urate anion exchanger, putative, expressed
LOC_Os07g37510	organic cation transporter-related, putative, expressed
LOC_Os07g38070	protein kinase, putative, expressed
LOC_Os07g38750	AP2 domain containing protein, expressed
LOC_Os07g38790	beta-hexosaminidase precursor, putative, expressed
LOC_Os07g38800	lectin-like receptor kinase, putative, expressed
LOC_Os07g38810	lectin receptor-type protein kinase, putative, expressed
LOC_Os07g38960	chlorophyll A-B binding protein, putative, expressed
LOC_Os07g39270	polyprenyl synthetase, putative, expressed
LOC_Os07g42860	cyclin, putative, expressed
LOC_Os07g46960	expressed protein
LOC_Os08g01380	2Fe-2S iron-sulfur cluster binding domain containing protein, expressed
LOC_Os08g02390	RNA recognition motif containing protein, putative, expressed
LOC_Os08g03430	extracellular ligand-gated ion channel, putative, expressed
LOC_Os08g04780	amine oxidase, putative, expressed
LOC_Os08g06190	berberine and berberine like domain containing protein, expressed
LOC_Os08g06530	rubredoxin family protein, putative, expressed
LOC_Os08g06630	RNA polymerase sigma factor, putative, expressed
LOC_Os08g09080	Cupin domain containing protein, expressed
LOC_Os08g10020	photosystem II 10 kDa polypeptide, chloroplast precursor, putative, expressed
LOC_Os08g10612	expressed protein
LOC_Os08g14960	receptor-like protein kinase precursor, putative, expressed
LOC_Os08g15149	oxidoreductase, 2OG-Fe oxygenase family protein, expressed
LOC_Os08g18000	OsFBX283 - F-box domain containing protein, expressed
LOC_Os08g19420	O-methyltransferase, putative, expressed
LOC_Os08g20730	peroxidase precursor, putative, expressed
LOC_Os08g23410	rubredoxin family protein, putative, expressed
LOC_Os08g27170	calmodulin binding protein, putative, expressed
LOC_Os08g29510	expressed protein
LOC_Os08g31170	DC1 domain-containing protein, putative, expressed
LOC_Os08g37010	gibberellin receptor GID1L2, putative, expressed
LOC_Os08g39300	aminotransferase, putative, expressed
LOC_Os08g41660	expressed protein
LOC_Os08g42100	ACT domain containing protein, expressed
LOC_Os08g42940	expressed protein
LOC_Os08g43440	cytochrome P450, putative, expressed
LOC_Os08g44150	transmembrane 9 superfamily member, putative, expressed
LOC_Os09g10750	rhodanese-like, putative, expressed
LOC_Os09g10760	RNA recognition motif containing protein, putative, expressed
LOC_Os09g12770	Myb-like DNA-binding domain containing protein, putative, expressed
LOC_Os09g13890	calmodulin binding protein, putative, expressed
LOC_Os09g14600	peroxisomal membrane protein-related, putative, expressed
LOC_Os09g15240	carotenoid cleavage dioxygenase, putative, expressed
LOC_Os09g19800	aminopeptidase, putative, expressed
LOC_Os09g19820	aminopeptidase, putative, expressed
LOC_Os09g20320	heat shock protein DnaJ, putative, expressed
LOC_Os09g22160	expressed protein
LOC_Os09g24954	double-stranded RNA binding motif containing protein, expressed
LOC_Os09g25150	cinnamoyl-CoA reductase, putative, expressed
LOC_Os09g25470	expressed protein
LOC_Os09g25770	auxin-induced protein 5NG4, putative, expressed
LOC_Os09g25784	auxin-induced protein 5NG4, putative, expressed
LOC_Os09g26110	expressed protein
LOC_Os09g26380	aminotransferase, classes I and II, domain containing protein, expressed
LOC_Os09g28830	OsSCP42 - Putative Serine Carboxypeptidase homologue, expressed
LOC_Os09g29740	beta-expansin precursor, putative, expressed
LOC_Os09g29890	phosphatidylinositol 3- and 4-kinase family protein, putative, expressed
LOC_Os09g31502	dehydrogenase, putative, expressed
LOC_Os09g33580	BEE 1, putative, expressed
LOC_Os09g33680	Os9bglu31 - beta-glucosidase, dhurrinase, similar to G. max hydroxyisourate hydrolase, expressed
LOC_Os09g35540	expressed protein
LOC_Os09g35940	cytochrome P450, putative, expressed
LOC_Os09g36180	glycosyl transferase family 8 protein, expressed
LOC_Os10g02490	oxidoreductase, aldo/keto reductase family protein, putative, expressed
LOC_Os10g03600	OsFBX343 - F-box domain containing protein, expressed
LOC_Os10g05000	OsFBX366 - F-box domain containing protein, expressed
LOC_Os10g07574	transposon protein, putative, unclassified, expressed
LOC_Os10g09110	cytochrome P450, putative, expressed
LOC_Os10g10180	methyltransferase domain containing protein, putative, expressed
LOC_Os10g10540	cysteine-rich repeat secretory protein precursor, putative, expressed
LOC_Os10g17950	TKL_IRAK_DUF26-lc.5 - DUF26 kinases have homology to DUF26 containing loci, expressed
LOC_Os10g23130	cytochrome P450 88A1, putative, expressed
LOC_Os10g23160	ent-kaurenoic acid oxidase 1, putative, expressed
LOC_Os10g23180	cytochrome P450, putative, expressed
LOC_Os10g27170	calmodulin-binding protein, putative, expressed
LOC_Os10g28970	BTB6 - Bric-a-Brac, Tramtrack, Broad Complex BTB domain, expressed
LOC_Os10g29650	retrotransposon protein, putative, unclassified, expressed
LOC_Os10g35160	expressed protein
LOC_Os10g35500	epoxide hydrolase, putative, expressed
LOC_Os10g35840	shikimate/quinate 5-dehydrogenase, putative, expressed
LOC_Os10g37730	pollen ankyrin, putative, expressed
LOC_Os10g39150	expressed protein
LOC_Os10g39560	OsSCP47 - Putative Serine Carboxypeptidase homologue, expressed
LOC_Os10g40900	flavonol synthase/flavanone 3-hydroxylase, putative, expressed
LOC_Os10g42700	CS domain containing protein, putative, expressed
LOC_Os10g42780	lrgB-like family protein, expressed
LOC_Os11g01050	exo70 exocyst complex subunit domain containing protein, expressed
LOC_Os11g01170	tonneau 1b, putative, expressed
LOC_Os11g01480	MYB family transcription factor, putative, expressed
LOC_Os11g02290	expressed protein
LOC_Os11g02610	BTBN20 - Bric-a-Brac, Tramtrack, Broad Complex BTB domain with non-phototropic hypocotyl 3 NPH3 and coiled-coil domains, expressed
LOC_Os11g03290	nucleoside-triphosphatase, putative, expressed
LOC_Os11g06180	nodulation-signaling pathway 2 protein, putative, expressed
LOC_Os11g06370	expressed protein
LOC_Os11g07020	fructose-bisphospate aldolase isozyme, putative, expressed
LOC_Os11g13820	protein phosphatase 2C, putative, expressed
LOC_Os11g14040	glutathione S-transferase, N-terminal domain containing protein, expressed
LOC_Os11g14080	heparan-alpha-glucosaminide N-acetyltransferase, putative, expressed
LOC_Os11g15300	SAM dependent carboxyl methyltransferase, putative, expressed
LOC_Os11g18110	POT family protein, expressed
LOC_Os11g19530	expressed protein
LOC_Os11g19800	Ras family domain containing protein, expressed
LOC_Os11g20179	expressed protein
LOC_Os11g24340	OsSCP53 - Putative Serine Carboxypeptidase homologue, expressed
LOC_Os11g24590	transposon protein, putative, Pong sub-class, expressed
LOC_Os11g25020	plant-specific domain TIGR01615 family protein, expressed
LOC_Os11g25060	flavonol synthase/flavanone 3-hydroxylase, putative, expressed
LOC_Os11g26010	retrotransposon protein, putative, unclassified, expressed
LOC_Os11g26780	dehydrin, putative, expressed
LOC_Os11g29630	expressed protein
LOC_Os11g32500	rubredoxin family protein, putative, expressed
LOC_Os11g32780	expressed protein
LOC_Os11g33942	plant protein of unknown function domain containing protein, expressed
LOC_Os11g36440	amine oxidase, flavin-containing, domain containing protein, expressed
LOC_Os11g38590	expressed protein
LOC_Os11g40690	dehydrogenase, putative, expressed
LOC_Os11g42430	transporter family protein, putative, expressed
LOC_Os11g44380	expressed protein
LOC_Os11g45090	NB-ARC domain containing protein, expressed
LOC_Os11g45180	NBS-LRR disease resistance protein, putative, expressed
LOC_Os12g01040	exo70 exocyst complex subunit domain containing protein, expressed
LOC_Os12g02090	TCP family transcription factor, putative, expressed
LOC_Os12g02210	RING finger protein, putative, expressed
LOC_Os12g05220	expressed protein
LOC_Os12g05330	protein of unknown function containing protein, expressed
LOC_Os12g06020	mRNA-decapping enzyme, putative, expressed
LOC_Os12g06830	citrate-binding protein precursor, putative, expressed
LOC_Os12g08730	thioredoxin, putative, expressed
LOC_Os12g08770	photosystem I reaction center subunit N, chloroplast precursor, putative, expressed
LOC_Os12g09089	protein kinase PKN/PRK1, effector, putative, expressed
LOC_Os12g12590	NADP-dependent oxidoreductase, putative, expressed
LOC_Os12g12600	dirigent, putative, expressed
LOC_Os12g12720	jasmonate-induced protein, putative, expressed
LOC_Os12g17910	T-complex protein, putative, expressed
LOC_Os12g19381	ribulose bisphosphate carboxylase small chain, chloroplast precursor, putative, expressed
LOC_Os12g19470	ribulose bisphosphate carboxylase small chain, chloroplast precursor, putative, expressed
LOC_Os12g21710	nnrU, putative, expressed
LOC_Os12g23200	photosystem I reaction center subunit XI, chloroplast precursor, putative, expressed
LOC_Os12g25490	O-methyltransferase, putative, expressed
LOC_Os12g27030	expressed protein
LOC_Os12g31860	ureide permease, putative, expressed
LOC_Os12g35630	elongation factor TS family protein, expressed
LOC_Os12g39330	AP2 domain containing protein, expressed
LOC_Os12g39520	OsFBDUF66 - F-box and DUF domain containing protein, expressed
LOC_Os12g39710	expressed protein
LOC_Os12g43130	phytoene synthase, chloroplast precursor, putative, expressed
LOC_Os12g43140	late embryogenesis abundant protein D-34, putative, expressed
LOC_Os12g44230	expressed protein

## Sheet: Sheet-2
Downregulated in phr2 vs WT in AM and Mock samples at LP.
MSU Locus ID	Gene description
LOC_Os01g01080	decarboxylase, putative, expressed
LOC_Os01g01115	pentatricopeptide, putative, expressed
LOC_Os01g01180	expressed protein
LOC_Os01g01190	phosphoesterase family protein, putative, expressed
LOC_Os01g01302	shikimate kinase, putative, expressed
LOC_Os01g01640	Rer1 protein, putative, expressed
LOC_Os01g01660	isoflavone reductase, putative, expressed
LOC_Os01g01689	phosphatidylinositol 3- and 4-kinase family protein, expressed
LOC_Os01g01710	1-deoxy-D-xylulose 5-phosphate reductoisomerase, chloroplast precursor, putative, expressed
LOC_Os01g01760	expressed protein
LOC_Os01g01790	expressed protein
LOC_Os01g01960	transcriptional repressor, putative, expressed
LOC_Os01g02010	expressed protein
LOC_Os01g02050	phosphoenolpyruvate carboxylase, putative, expressed
LOC_Os01g02110	helix-loop-helix DNA-binding domain containing protein, expressed
LOC_Os01g02139	expressed protein
LOC_Os01g02160	hydroxyproline-rich glycoprotein family protein, putative, expressed
LOC_Os01g02200	armadillo/beta-catenin repeat family protein, putative, expressed
LOC_Os01g02420	protein kinase domain containing protein, expressed
LOC_Os01g02490	expressed protein
LOC_Os01g02610	protein kinase domain containing protein, expressed
LOC_Os01g02730	TAK14, putative, expressed
LOC_Os01g02750	protein kinase domain containing protein, expressed
LOC_Os01g02770	resistance-related receptor-like kinase, putative, expressed
LOC_Os01g02810	resistance-related receptor-like kinase, putative, expressed
LOC_Os01g02840	resistance-related receptor-like kinase, putative, expressed
LOC_Os01g02880	fructose-bisphospate aldolase isozyme, putative, expressed
LOC_Os01g02890	phosphatidylserine synthase, putative, expressed
LOC_Os01g02900	glycosyltransferase, putative, expressed
LOC_Os01g02910	glycosyltransferase, putative, expressed
LOC_Os01g02920	glycosyltransferase protein, putative, expressed
LOC_Os01g02930	glycosyltransferase protein, putative, expressed
LOC_Os01g02940	glycosyltransferase protein, putative, expressed
LOC_Os01g03020	tRNA synthetase class I, putative, expressed
LOC_Os01g03030	alanyl-tRNA synthetase, putative, expressed
LOC_Os01g03080	expressed protein
LOC_Os01g03110	expressed protein
LOC_Os01g03130	expressed protein
LOC_Os01g03380	BBTI6 - Bowman-Birk type bran trypsin inhibitor precursor, putative, expressed
LOC_Os01g03530	multicopper oxidase domain containing protein, expressed
LOC_Os01g03549	multi-copper oxidase type I family protein, putative, expressed
LOC_Os01g03620	multicopper oxidase domain containing protein, expressed
LOC_Os01g03640	multicopper oxidase domain containing protein, expressed
LOC_Os01g03680	BBTI8 - Bowman-Birk type bran trypsin inhibitor precursor, expressed
LOC_Os01g03690	TKL_IRAK_DUF26-lg.1 - DUF26 kinases have homology to DUF26 containing loci, expressed
LOC_Os01g03710	mannose-6-phosphate isomerase, putative, expressed
LOC_Os01g03730	nuclease PA3, putative, expressed
LOC_Os01g03740	nuclease PA3, putative, expressed
LOC_Os01g03820	C2 domain containing protein, putative, expressed
LOC_Os01g03870	expressed protein
LOC_Os01g03940	expressed protein
LOC_Os01g03980	expressed protein
LOC_Os01g04010	expressed protein
LOC_Os01g04120	ZOS1-03 - C2H2 zinc finger protein, expressed
LOC_Os01g04170	expressed protein
LOC_Os01g04190	transporter family protein, putative, expressed
LOC_Os01g04200	metallo-beta-lactamase family protein, putative, expressed
LOC_Os01g04220	DNA binding protein, putative, expressed
LOC_Os01g04230	inactive receptor kinase At2g26730 precursor, putative, expressed
LOC_Os01g04260	fatty acid hydroxylase, putative, expressed
LOC_Os01g04280	calmodulin binding protein, putative, expressed
LOC_Os01g04290	glycosyl hydrolase family 10 protein, putative, expressed
LOC_Os01g04300	glycosyl hydrolase family 10 protein, putative, expressed
LOC_Os01g04390	expressed protein
LOC_Os01g04409	OsWAK1 - OsWAK receptor-like cytoplasmic kinase OsWAK-RLCK, expressed
LOC_Os01g04450	OsWAK2 - OsWAK receptor-like cytoplasmic kinase OsWAK-RLCK, expressed
LOC_Os01g04480	expressed protein
LOC_Os01g04530	expressed protein
LOC_Os01g04540	serine/threonine-protein kinase At1g18390 precursor, putative, expressed
LOC_Os01g04570	Ser/Thr protein kinase, putative, expressed
LOC_Os01g04580	Ser/Thr protein kinase, putative, expressed
LOC_Os01g04590	expressed protein
LOC_Os01g04620	transposon protein, putative, unclassified, expressed
LOC_Os01g04660	lipid phosphatase protein, putative, expressed
LOC_Os01g04690	expressed protein
LOC_Os01g04699	expressed protein
LOC_Os01g04710	aspartic proteinase, putative, expressed
LOC_Os01g04750	B3 DNA binding domain containing protein, expressed
LOC_Os01g04840	vacuolar protein sorting-associating protein 4B, putative, expressed
LOC_Os01g04860	DUF647 domain containing protein, putative, expressed
LOC_Os01g04870	WD domain, G-beta repeat domain containing protein, expressed
LOC_Os01g04920	glycosyl transferase, group 1 domain containing protein, expressed
LOC_Os01g05064	expressed protein
LOC_Os01g05080	thylakoid lumenal protein, putative, expressed
LOC_Os01g05120	ubiquitin fusion degradation protein, putative, expressed
LOC_Os01g05170	expressed protein
LOC_Os01g05340	expressed protein
LOC_Os01g05390	hypothetical protein
LOC_Os01g05410	expressed protein
LOC_Os01g05440	XH domain containing protein, expressed
LOC_Os01g05450	expressed protein
LOC_Os01g05460	expressed protein
LOC_Os01g05500	zinc finger protein, putative, expressed
LOC_Os01g05510	expressed protein
LOC_Os01g05530	expressed protein
LOC_Os01g05540	expressed protein
LOC_Os01g05600	NBS-LRR disease resistance protein, putative, expressed
LOC_Os01g05620	NBS-LRR disease resistance protein, putative, expressed
LOC_Os01g05630	Core histone H2A/H2B/H3/H4 domain containing protein, putative, expressed
LOC_Os01g05660	expressed protein
LOC_Os01g05710	expressed protein
LOC_Os01g05744	expressed protein
LOC_Os01g05810	gamma-glutamyltranspeptidase 1 precursor, putative, expressed
LOC_Os01g05840	oxidoreductase, short chain dehydrogenase/reductase family domain containing family, expressed
LOC_Os01g05880	OsFBX1 - F-box domain containing protein, expressed
LOC_Os01g05890	OsFBX2 - F-box domain containing protein, expressed
LOC_Os01g05900	Core histone H2A/H2B/H3/H4 domain containing protein, putative, expressed
LOC_Os01g05940	receptor kinase, putative, expressed
LOC_Os01g06040	expressed protein
LOC_Os01g06050	expressed protein
LOC_Os01g06220	gibberellin receptor GID1L2, putative, expressed
LOC_Os01g06250	dirigent, putative, expressed
LOC_Os01g06310	glycine-rich cell wall structural protein precursor, putative, expressed
LOC_Os01g06340	expressed protein
LOC_Os01g06360	transposon protein, putative, unclassified, expressed
LOC_Os01g06510	arginyl-tRNA synthetase, putative, expressed
LOC_Os01g06520	verticillium wilt disease resistance protein, putative, expressed
LOC_Os01g06540	PHD finger protein, putative, expressed
LOC_Os01g06580	fasciclin domain containing protein, expressed
LOC_Os01g06660	thiamine pyrophosphate enzyme, C-terminal TPP binding domain containing protein, expressed
LOC_Os01g06740	ribosome inactivating protein, putative, expressed
LOC_Os01g06750	verticillium wilt disease resistance protein precursor, putative, expressed
LOC_Os01g06870	resistance protein SlVe1 precursor, putative, expressed
LOC_Os01g06876	Cf-2, putative, expressed
LOC_Os01g06882	expressed protein
LOC_Os01g06890	leucine-rich repeat family protein, putative, expressed
LOC_Os01g06900	verticillium wilt disease resistance protein Ve2, putative, expressed
LOC_Os01g06910	expressed protein
LOC_Os01g06920	resistance protein SlVe1 precursor, putative, expressed
LOC_Os01g06990	POEI36 - Pollen Ole e I allergen and extensin family protein precursor, putative, expressed
LOC_Os01g07030	POEI40 - Pollen Ole e I allergen and extensin family protein precursor, expressed
LOC_Os01g07050	POEI42 - Pollen Ole e I allergen and extensin family protein precursor, expressed
LOC_Os01g07060	POEI43 - Pollen Ole e I allergen and extensin family protein precursor, putative, expressed
LOC_Os01g07150	expressed protein
LOC_Os01g07340	pentatricopeptide, putative, expressed
LOC_Os01g07420	hydrolase, alpha/beta fold family protein, putative, expressed
LOC_Os01g07430	myb-like DNA-binding domain containing protein, putative, expressed
LOC_Os01g07450	MYB family transcription factor, putative, expressed
LOC_Os01g07490	RST1, putative, expressed
LOC_Os01g07500	alliin lyase precursor, putative, expressed
LOC_Os01g07560	receptor-like protein kinase 2 precursor, putative, expressed
LOC_Os01g07570	carboxyl-terminal proteinase, putative, expressed
LOC_Os01g07640	ankyrin, putative, expressed
LOC_Os01g07870	ABC transporter family protein, putative, expressed
LOC_Os01g07940	AGC_PVPK_like_kin82y.3 - ACG kinases include homologs to PKA, PKG and PKC, expressed
LOC_Os01g08110	flavonol-3-O-glycoside-7-O-glucosyltransferase 1, putative, expressed
LOC_Os01g08140	phototropic-responsive NPH3 family protein, putative, expressed
LOC_Os01g08170	expressed protein
LOC_Os01g08220	gibberellin 3-beta-dioxygenase 2-2, putative, expressed
LOC_Os01g08630	expressed protein
LOC_Os01g08700	GIGANTEA, putative, expressed
LOC_Os01g08740	expressed protein
LOC_Os01g08780	endonuclease/exonuclease/phosphatase family domain containing protein, expressed
LOC_Os01g08810	cytochrome P450, putative, expressed
LOC_Os01g09010	transferase family protein, putative, expressed
LOC_Os01g09030	2-aminoethanethiol dioxygenase, putative, expressed
LOC_Os01g09080	WRKY107, expressed
LOC_Os01g09140	expressed protein
LOC_Os01g09150	expressed protein
LOC_Os01g09190	expressed protein
LOC_Os01g09200	AGC_AGC_other_NDRh_TRCd.1 - ACG kinases include homologs to PKA, PKG and PKC, expressed
LOC_Os01g09246	glycine-rich protein, putative, expressed
LOC_Os01g09280	myb-related transcription activator, putative, expressed
LOC_Os01g09570	6-phosphofructokinase, putative, expressed
LOC_Os01g09665	expressed protein
LOC_Os01g09670	pollen-specific protein SF21, putative, expressed
LOC_Os01g09760	DIRP family protein, putative, expressed
LOC_Os01g09770	expressed protein
LOC_Os01g09800	BTBA1 - Bric-a-Brac,Tramtrack, Broad Complex BTB domain with Ankyrin repeat region, expressed
LOC_Os01g09880	harpin-induced protein 1 domain containing protein, expressed
LOC_Os01g09980	expressed protein
LOC_Os01g10130	RNA-dependent RNA polymerase, putative, expressed
LOC_Os01g10195	expressed protein
LOC_Os01g10210	lachrymatory factor synthase, putative, expressed
LOC_Os01g10250	hydrolase, alpha/beta fold family domain containing protein, expressed
LOC_Os01g10340	expressed protein
LOC_Os01g10440	xylosyltransferase, putative, expressed
LOC_Os01g10530	expressed protein
LOC_Os01g10590	osFTL8 FT-Like8 homologous to Flowering Locus T gene; contains Pfam profile PF01161: Phosphatidylethanolamine-binding protein, expressed
LOC_Os01g10680	GIL1, putative, expressed
LOC_Os01g10740	expressed protein
LOC_Os01g10850	peroxidase precursor, putative, expressed
LOC_Os01g11054	phosphoenolpyruvate carboxylase, putative, expressed
LOC_Os01g11160	amino acid permease family protein, putative, expressed
LOC_Os01g11210	expressed protein
LOC_Os01g11260	phospho-N-acetylmuramoyl-pentapeptide-transferase, putative, expressed
LOC_Os01g11350	bZIP transcription factor domain containing protein, expressed
LOC_Os01g11550	TCP family transcription factor, putative, expressed
LOC_Os01g11590	uncharacterized protein HI0077, putative, expressed
LOC_Os01g11620	GDSL-like lipase/acylhydrolase, putative, expressed
LOC_Os01g11650	GDSL-like lipase/acylhydrolase, putative, expressed
LOC_Os01g11660	GDSL-like lipase/acylhydrolase, putative, expressed
LOC_Os01g11730	GDSL-like lipase/acylhydrolase, putative, expressed
LOC_Os01g11750	GDSL-like lipase/acylhydrolase, putative, expressed
LOC_Os01g11830	oryzain alpha chain precursor, putative, expressed
LOC_Os01g11840	xylem cysteine proteinase 2 precursor, putative, expressed
LOC_Os01g11900	hhH-GPD superfamily base excision DNA repair protein, expressed
LOC_Os01g11910	basic helix-loop-helix, putative, expressed
LOC_Os01g12000	expressed protein
LOC_Os01g12100	expressed protein
LOC_Os01g12190	expressed protein
LOC_Os01g12210	aluminum-activated malate transporter, putative, expressed
LOC_Os01g12260	vacuolar ATP synthase subunit E, putative, expressed
LOC_Os01g12290	S-locus lectin protein kinase family protein, putative, expressed
LOC_Os01g12400	S-locus lectin protein kinase family protein, putative, expressed
LOC_Os01g12440	AP2 domain containing protein, expressed
LOC_Os01g12460	expressed protein
LOC_Os01g12470	mitochondrial carrier protein, putative, expressed
LOC_Os01g12520	mitochondrial carrier protein, putative, expressed
LOC_Os01g12770	cytochrome P450, putative, expressed
LOC_Os01g12820	harpin-induced protein, putative, expressed
LOC_Os01g12830	erythronate-4-phosphate dehydrogenase domain containing protein, expressed
LOC_Os01g12930	U-box domain containing protein, expressed
LOC_Os01g13070	expressed protein
LOC_Os01g13090	nucleic acid binding protein, putative, expressed
LOC_Os01g13270	AGC_PVPK_like_kin82y.4 - ACG kinases include homologs to PKA, PKG and PKC, expressed
LOC_Os01g13280	ubiquitin conjugating enzyme protein, putative, expressed
LOC_Os01g13320	pectinesterase, putative, expressed
LOC_Os01g13520	auxin response factor 1, putative, expressed
LOC_Os01g13560	membrane associated DUF588 domain containing protein, putative, expressed
LOC_Os01g13610	isoflavone reductase homolog IRL, putative, expressed
LOC_Os01g13690	ligA, putative, expressed
LOC_Os01g13780	expressed protein
LOC_Os01g13930	expressed protein
LOC_Os01g14080	lipase class 3 family protein, putative, expressed
LOC_Os01g14140	X8 domain containing protein, expressed
LOC_Os01g14270	OsFBX4 - F-box domain containing protein, expressed
LOC_Os01g14440	WRKY1, expressed
LOC_Os01g14530	AWPM-19-like membrane family protein, putative, expressed
LOC_Os01g14540	STIGL1 - Stigma-specific Stig1 family protein precursor, expressed
LOC_Os01g14550	pathogen-related protein, putative, expressed
LOC_Os01g14580	dehydrogenase, putative, expressed
LOC_Os01g14590	pathogen-related protein, putative, expressed
LOC_Os01g14630	polyprenyl synthetase, putative, expressed
LOC_Os01g14650	expansin precursor, putative, expressed
LOC_Os01g14670	Cupin domain containing protein, expressed
LOC_Os01g14700	expressed protein
LOC_Os01g14770	retrotransposon protein, putative, unclassified, expressed
LOC_Os01g14880	expressed protein
LOC_Os01g14990	GCRP6 - Glycine and cysteine rich family protein precursor, putative, expressed
LOC_Os01g15039	pectinesterase, putative, expressed
LOC_Os01g15060	expressed protein
LOC_Os01g15130	hydrolase, alpha/beta fold family domain containing protein, expressed
LOC_Os01g15210	expressed protein
LOC_Os01g15240	expressed protein
LOC_Os01g15470	protein kinase, putative, expressed
LOC_Os01g15540	kinesin motor domain containing protein, putative, expressed
LOC_Os01g15770	transmembrane protein 136, putative, expressed
LOC_Os01g15810	peroxidase precursor, putative, expressed
LOC_Os01g15830	peroxidase precursor, putative, expressed
LOC_Os01g15840	PPR repeat containing protein, expressed
LOC_Os01g16020	FAD binding domain containing protein, expressed
LOC_Os01g16030	ADP-ribosylation factor, putative, expressed
LOC_Os01g16146	phenazine biosynthesis protein, putative, expressed
LOC_Os01g16152	peroxiredoxin, putative, expressed
LOC_Os01g16170	PQ loop repeat domain containing protein, expressed
LOC_Os01g16180	MT-A70 domain containing protein, expressed
LOC_Os01g16230	TKL_IRAK_CR4L.2 - The CR4L subfamily has homology with Crinkly4, expressed
LOC_Os01g16290	DNA gyrase subunit B, chloroplast/mitochondrial precursor, putative, expressed
LOC_Os01g16370	NBS-LRR type disease resistance protein, putative, expressed
LOC_Os01g16390	NB-ARC domain containing protein, expressed
LOC_Os01g16400	NB-ARC domain containing protein, expressed
LOC_Os01g16600	expressed protein
LOC_Os01g16714	flavin monooxygenase, putative, expressed
LOC_Os01g16770	expansin precursor, putative, expressed
LOC_Os01g16810	MYB family transcription factor, putative, expressed
LOC_Os01g16920	embryonic protein DC-8, putative, expressed
LOC_Os01g17010	phospholipid-transporting ATPase, putative, expressed
LOC_Os01g17160	OsSubt1 - Putative Subtilisin homologue, expressed
LOC_Os01g17214	major facilitator superfamily antiporter, putative, expressed
LOC_Os01g17330	eukaryotic translation initiation factor 6, putative, expressed
LOC_Os01g18050	tubulin/FtsZ domain containing protein, putative, expressed
LOC_Os01g18110	cinnamoyl CoA reductase, putative, expressed
LOC_Os01g18140	expressed protein
LOC_Os01g18170	Cupin domain containing protein, expressed
LOC_Os01g18220	expressed protein
LOC_Os01g18240	MYB family transcription factor, putative, expressed
LOC_Os01g18280	SNF7 domain containing protein, putative, expressed
LOC_Os01g18360	OsIAA4 - Auxin-responsive Aux/IAA gene family member, expressed
LOC_Os01g18370	expressed protein
LOC_Os01g18400	CHIT10 - Chitinase family protein precursor, expressed
LOC_Os01g18410	expressed protein
LOC_Os01g18450	expressed protein
LOC_Os01g18530	expressed protein
LOC_Os01g18584	WRKY9, expressed
LOC_Os01g18620	transferase family protein, putative, expressed
LOC_Os01g18850	OsSPL1 - SBP-box gene family member, expressed
LOC_Os01g18950	peroxidase precursor, putative, expressed
LOC_Os01g18970	peroxidase precursor, putative, expressed
LOC_Os01g19020	peroxidase precursor, putative, expressed
LOC_Os01g19220	beta-D-xylosidase, putative, expressed
LOC_Os01g19260	ATPase, putative, expressed
LOC_Os01g19370	retrotransposon protein, putative, unclassified, expressed
LOC_Os01g19380	pentatricopeptide, putative, expressed
LOC_Os01g19390	glycerol-3-phosphate acyltransferase, putative, expressed
LOC_Os01g19750	glycosyl hydrolase, putative, expressed
LOC_Os01g19850	amino acid permease family protein, putative, expressed
LOC_Os01g19860	expressed protein
LOC_Os01g19970	MYB family transcription factor, putative, expressed
LOC_Os01g20100	expressed protein
LOC_Os01g20206	methyltransferase, putative, expressed
LOC_Os01g20720	CC-NBS-LRR, putative, expressed
LOC_Os01g20840	lipase class 3 family protein, putative, expressed
LOC_Os01g20860	phospholipase D. Active site motif family protein, expressed
LOC_Os01g20880	OsWAK3 - OsWAK receptor-like cytoplasmic kinase OsWAK-RLCK, expressed
LOC_Os01g21144	expressed protein
LOC_Os01g21300	esterase/lipase/thioesterase family protein, putative, expressed
LOC_Os01g21310	expressed protein
LOC_Os01g21380	FAD dependent oxidoreductase domain containing protein, expressed
LOC_Os01g21630	pectinacetylesterase domain containing protein, expressed
LOC_Os01g21650	plant protein of unknown function domain containing protein, expressed
LOC_Os01g21740	expressed protein
LOC_Os01g21810	expressed protein
LOC_Os01g21960	serine/threonine-protein kinase, putative, expressed
LOC_Os01g21970	protein kinase, putative, expressed
LOC_Os01g22000	expressed protein
LOC_Os01g22230	peroxidase precursor, putative, expressed
LOC_Os01g22336	peroxidase precursor, putative, expressed
LOC_Os01g22352	peroxidase precursor, putative, expressed
LOC_Os01g22430	OsFBDUF3 - F-box and DUF domain containing protein, expressed
LOC_Os01g22640	GDSL-like lipase/acylhydrolase, putative, expressed
LOC_Os01g22670	fruit bromelain precursor, putative, expressed
LOC_Os01g22680	fruit bromelain precursor, putative, expressed
LOC_Os01g22710	organic cation transporter-related, putative, expressed
LOC_Os01g22920	gibberellin 2-beta-dioxygenase, putative, expressed
LOC_Os01g22980	OsSCP3 - Putative Serine Carboxypeptidase homologue, expressed
LOC_Os01g23530	terpene synthase, putative, expressed
LOC_Os01g23580	inorganic H+ pyrophosphatase, putative, expressed
LOC_Os01g23610	dihydrolipoyl dehydrogenase, putative, expressed
LOC_Os01g23680	rossmann fold nucleotide-binding protein involved in DNA uptake, putative, expressed
LOC_Os01g23710	no apical meristem protein, putative, expressed
LOC_Os01g23970	cysteine-rich receptor protein kinase, putative, expressed
LOC_Os01g24010	pleiotropic drug resistance protein, putative, expressed
LOC_Os01g24050	expressed protein
LOC_Os01g24430	expressed protein
LOC_Os01g24490	expressed protein
LOC_Os01g24550	fruit bromelain precursor, putative, expressed
LOC_Os01g24560	fruit bromelain precursor, putative, expressed
LOC_Os01g24570	fruit bromelain precursor, putative, expressed
LOC_Os01g24600	fruit bromelain precursor, putative, expressed
LOC_Os01g24680	3-hydroxyacyl-CoA dehydrogenase, putative, expressed
LOC_Os01g24720	expressed protein
LOC_Os01g24780	cytochrome P450, putative, expressed
LOC_Os01g24820	NB-ARC domain containing protein, expressed
LOC_Os01g25030	dirigent, putative
LOC_Os01g25060	transposon protein, putative, CACTA, En/Spm sub-class, expressed
LOC_Os01g25100	glutathione S-transferase, putative, expressed
LOC_Os01g25110	clathrin adaptor complex small chain domain containing protein, expressed
LOC_Os01g25240	expressed protein
LOC_Os01g25280	jacalin-like lectin domain containing protein, expressed
LOC_Os01g25320	auxilin, putative, expressed
LOC_Os01g25386	multidrug resistance-associated protein, putative, expressed
LOC_Os01g25560	RALFL7 - Rapid ALkalinization Factor RALF family protein precursor, expressed
LOC_Os01g25740	powdery mildew resistance protein PM3F, putative, expressed
LOC_Os01g25760	powdery mildew resistance protein PM3F, putative, expressed
LOC_Os01g25770	expressed protein
LOC_Os01g25810	powdery mildew resistance protein PM3A, putative, expressed
LOC_Os01g26000	expressed protein
LOC_Os01g26160	exportin 1, putative, expressed
LOC_Os01g26270	OsWAK7 - OsWAK receptor-like protein kinase, expressed
LOC_Os01g26280	OsWAK8 - OsWAK receptor-like protein kinase, expressed
LOC_Os01g26370	expressed protein
LOC_Os01g26390	TKL_IRAK_DUF26-lh.1 - DUF26 kinases have homology to DUF26 containing loci, expressed
LOC_Os01g27210	glutathione S-transferase, putative, expressed
LOC_Os01g27240	12-oxophytodienoate reductase, putative, expressed
LOC_Os01g27360	glutathione S-transferase, putative, expressed
LOC_Os01g27449	expressed protein
LOC_Os01g27590	transposon protein, putative, Pong sub-class, expressed
LOC_Os01g27860	expressed protein
LOC_Os01g27880	sucrose-phosphatase, putative, expressed
LOC_Os01g28450	SCP-like extracellular protein, expressed
LOC_Os01g28520	OsFBX8 - F-box domain containing protein, expressed
LOC_Os01g28580	expressed protein
LOC_Os01g28600	exo70 exocyst complex subunit family protein, putative, expressed
LOC_Os01g28680	WD domain, G-beta repeat domain containing protein, expressed
LOC_Os01g29220	expressed protein
LOC_Os01g29390	expressed protein
LOC_Os01g29409	tRNA methyltransferase, putative, expressed
LOC_Os01g29430	tetratricopeptide-like helical, putative, expressed
LOC_Os01g29780	expressed protein
LOC_Os01g31120	retrotransposon protein, putative, unclassified, expressed
LOC_Os01g31494	expressed protein
LOC_Os01g31760	acyl-ACP thioesterase, putative, expressed
LOC_Os01g31800	Core histone H2A/H2B/H3/H4 domain containing protein, putative, expressed
LOC_Os01g31850	expressed protein
LOC_Os01g31920	expressed protein
LOC_Os01g31940	purine permease, putative, expressed
LOC_Os01g32120	OsCML11 - Calmodulin-related calcium sensor protein, expressed
LOC_Os01g32330	heavy metal-associated domain containing protein, expressed
LOC_Os01g32364	Os1bglu1 - beta-mannosidase/glucosidase homologue, expressed
LOC_Os01g32460	expressed protein
LOC_Os01g32610	expressed protein
LOC_Os01g32670	expressed protein
LOC_Os01g32780	universal stress protein domain containing protein, putative, expressed
LOC_Os01g32840	expressed protein
LOC_Os01g32890	expressed protein
LOC_Os01g32920	ZOS1-08 - C2H2 zinc finger protein, expressed
LOC_Os01g32964	protein phosphotase protein, putative, expressed
LOC_Os01g33110	receptor-like protein kinase 5 precursor, putative, expressed
LOC_Os01g33450	expressed protein
LOC_Os01g33530	expressed protein
LOC_Os01g33710	expressed protein
LOC_Os01g33869	expressed protein
LOC_Os01g33910	expressed protein
LOC_Os01g34100	expressed protein
LOC_Os01g34420	expressed protein
LOC_Os01g34630	retrotransposon protein, putative, Ty1-copia subclass, expressed
LOC_Os01g34680	expressed protein
LOC_Os01g34700	dienelactone hydrolase family protein, expressed
LOC_Os01g34770	tetratricopeptide repeat containing protein, putative, expressed
LOC_Os01g34790	expressed protein
LOC_Os01g34860	expressed protein
LOC_Os01g34870	expressed protein
LOC_Os01g34880	callose synthase, putative, expressed
LOC_Os01g34890	GLUCAN SYNTHASE-LIKE protein, putative, expressed
LOC_Os01g34900	GLUCAN SYNTHASE-LIKE protein, putative, expressed
LOC_Os01g34930	callose synthase, putative, expressed
LOC_Os01g34970	MDR-like ABC transporter, putative, expressed
LOC_Os01g35030	MDR-like ABC transporter, putative, expressed
LOC_Os01g35730	retrotransposon protein, putative, Ty3-gypsy subclass, expressed
LOC_Os01g36020	retrotransposon protein, putative, unclassified, expressed
LOC_Os01g36060	expressed protein
LOC_Os01g36220	bZIP transcription factor domain containing protein, expressed
LOC_Os01g36229	expressed protein
LOC_Os01g36460	MYB family transcription factor, putative, expressed
LOC_Os01g36500	TKL_IRAK_DUF26-lh.5 - DUF26 kinases have homology to DUF26 containing loci, expressed
LOC_Os01g36550	protein kinase family protein, putative, expressed
LOC_Os01g36580	auxin-induced protein 5NG4, putative, expressed
LOC_Os01g36640	disease resistance protein RPM1, putative, expressed
LOC_Os01g37000	carboxyl-terminal peptidase, putative, expressed
LOC_Os01g37110	ABIL2, putative, expressed
LOC_Os01g37590	peptide transporter PTR2, putative, expressed
LOC_Os01g37630	esterase, putative, expressed
LOC_Os01g38100	expressed protein
LOC_Os01g38110	cytochrome P450, putative, expressed
LOC_Os01g38580	beta,beta-carotene 9,10-dioxygenase, putative, expressed
LOC_Os01g38660	expressed protein
LOC_Os01g38840	TKL_IRAK_DUF26-le.1 - DUF26 kinases have homology to DUF26 containing loci, expressed
LOC_Os01g38850	receptor-like serine-threonine protein kinase, putative, expressed
LOC_Os01g38990	mitochondrial carrier protein, putative, expressed
LOC_Os01g39100	zinc finger C-x8-C-x5-C-x3-H type family protein, expressed
LOC_Os01g39330	helix-loop-helix DNA-binding domain containing protein, expressed
LOC_Os01g39385	expressed protein
LOC_Os01g39680	expressed protein
LOC_Os01g39830	beta-galactosidase, putative, expressed
LOC_Os01g39850	histone-like transcription factor and archaeal histone, putative, expressed
LOC_Os01g39890	transposon protein, putative, unclassified, expressed
LOC_Os01g39990	expressed protein
LOC_Os01g40120	expressed protein
LOC_Os01g40250	down-regulated in metastasis family protein, expressed
LOC_Os01g40420	CBS domain containing membrane protein, putative, expressed
LOC_Os01g40430	WRKY27, expressed
LOC_Os01g40480	anthranilate phosphoribosyltransferase, putative, expressed
LOC_Os01g40499	S-locus lectin protein kinase family protein, putative, expressed
LOC_Os01g40580	hypersensitive-induced response protein, putative, expressed
LOC_Os01g40660	methyltransferase, putative, expressed
LOC_Os01g40720	pentatricopeptide, putative, expressed
LOC_Os01g40730	expressed protein
LOC_Os01g40860	aldehyde dehydrogenase, putative, expressed
LOC_Os01g40870	aldehyde dehydrogenase, putative, expressed
LOC_Os01g40920	hypothetical protein
LOC_Os01g40940	expressed protein
LOC_Os01g40950	expressed protein
LOC_Os01g40990	expressed protein
LOC_Os01g41010	DUF581 domain containing protein, expressed
LOC_Os01g41120	retrotransposon protein, putative, Ty3-gypsy subclass, expressed
LOC_Os01g41160	FAD dependent oxidoreductase domain containing protein, expressed
LOC_Os01g41200	heavy metal-associated domain containing protein, expressed
LOC_Os01g41220	DUF538 domain containing protein, putative, expressed
LOC_Os01g41240	hydrolase, alpha/beta fold family domain containing protein, expressed
LOC_Os01g41430	UDP-glucoronosyl and UDP-glucosyl transferase, putative, expressed
LOC_Os01g41530	OsFBL2 - F-box domain and LRR containing protein, expressed
LOC_Os01g41650	pentatricopeptide, putative, expressed
LOC_Os01g41660	phosphoethanolamine/phosphocholine phosphatase, putative, expressed
LOC_Os01g41730	serine/threonine-protein kinase, putative, expressed
LOC_Os01g41740	expressed protein
LOC_Os01g41750	expressed protein
LOC_Os01g41810	cytochrome P450 72A1, putative, expressed
LOC_Os01g41820	cytochrome P450 72A1, putative, expressed
LOC_Os01g41920	expressed protein
LOC_Os01g41950	expressed protein
LOC_Os01g41970	expressed protein
LOC_Os01g42090	nodulin MtN3 family protein, putative, expressed
LOC_Os01g42200	expressed protein
LOC_Os01g42234	amino acid permease family protein, putative, expressed
LOC_Os01g42294	inactive receptor kinase At2g26730 precursor, putative, expressed
LOC_Os01g42350	pleiotropic drug resistance protein, putative, expressed
LOC_Os01g42370	pleiotropic drug resistance protein, putative, expressed
LOC_Os01g42380	pleiotropic drug resistance protein, putative, expressed
LOC_Os01g42410	pleiotropic drug resistance protein, putative, expressed
LOC_Os01g42490	endonuclease/exonuclease/phosphatase family domain containing protein, expressed
LOC_Os01g42520	expressed protein
LOC_Os01g42790	xylem cysteine proteinase 2 precursor, putative, expressed
LOC_Os01g42820	RNA recognition motif containing protein, putative, expressed
LOC_Os01g42830	adaptin ear-binding coat-associated protein 2, putative, expressed
LOC_Os01g42870	transferase family protein, putative, expressed
LOC_Os01g42900	ABC-2 type transporter domain containing protein, expressed
LOC_Os01g42960	TTL1, putative, expressed
LOC_Os01g43140	lipase, putative, expressed
LOC_Os01g43160	polygalacturonase, putative, expressed
LOC_Os01g43320	transmembrane amino acid transporter protein, putative, expressed
LOC_Os01g43350	protein kinase family protein, putative, expressed
LOC_Os01g43370	CPuORF17 - conserved peptide uORF-containing transcript, expressed
LOC_Os01g43372	expressed protein
LOC_Os01g43460	C4-dicarboxylate transporter/malic acid transport protein, expressed
LOC_Os01g43470	expressed protein
LOC_Os01g43580	kinesin motor domain containing protein, putative, expressed
LOC_Os01g43650	WRKY11, expressed
LOC_Os01g43680	CPuORF29 - conserved peptide uORF-containing transcript, expressed
LOC_Os01g43710	cytochrome P450 72A1, putative, expressed
LOC_Os01g43720	cytochrome P450 72A1, putative, expressed
LOC_Os01g43740	cytochrome P450 72A1, putative, expressed
LOC_Os01g43851	cytochrome P450 72A1, putative, expressed
LOC_Os01g43890	OsSCP4 - Putative Serine Carboxypeptidase homologue, expressed
LOC_Os01g43950	expressed protein
LOC_Os01g44090	X8 domain containing protein, expressed
LOC_Os01g44130	aspartic proteinase oryzasin-1 precursor, putative, expressed
LOC_Os01g44180	expressed protein
LOC_Os01g44250	CBS domain containing membrane protein, putative, expressed
LOC_Os01g44340	pectinesterase, putative, expressed
LOC_Os01g44950	AMP-binding enzyme, putative, expressed
LOC_Os01g44960	hydrolase, alpha/beta fold family domain containing protein, expressed
LOC_Os01g45010	expressed protein
LOC_Os01g45020	F-box protein interaction domain containing protein, expressed
LOC_Os01g45040	Leucine rich repeat N-terminal domain containing protein, putative, expressed
LOC_Os01g45090	MYB family transcription factor, putative, expressed
LOC_Os01g45110	anthocyanin 3-O-beta-glucosyltransferase, putative, expressed
LOC_Os01g45140	anthocyanin 3-O-beta-glucosyltransferase, putative, expressed
LOC_Os01g45274	carbonic anhydrase, chloroplast precursor, putative, expressed
LOC_Os01g45460	serine esterase, putative, expressed
LOC_Os01g45520	D-mannose binding lectin family protein, expressed
LOC_Os01g45620	CGMC_MAPKCMGC_2.5 - CGMC includes CDA, MAPK, GSK3, and CLKC kinases, expressed
LOC_Os01g45700	expressed protein
LOC_Os01g45720	expressed protein
LOC_Os01g45730	zinc finger C-x8-C-x5-C-x3-H type family protein, expressed
LOC_Os01g45830	sulfate transporter, putative, expressed
LOC_Os01g45900	OsFBX20 - F-box domain containing protein, expressed
LOC_Os01g46030	receptor-like protein kinase, putative, expressed
LOC_Os01g46230	tetratricopeptide-like helical, putative, expressed
LOC_Os01g46250	lipase, putative, expressed
LOC_Os01g46350	proteins of unknown function domain containing protein, expressed
LOC_Os01g46390	DUF538 domain containing protein, putative, expressed
LOC_Os01g46430	glycosyl transferase, group 1 domain containing protein, expressed
LOC_Os01g46440	VQ domain containing protein, putative, expressed
LOC_Os01g46690	expressed protein
LOC_Os01g46700	SET domain containing protein, expressed
LOC_Os01g46820	expressed protein
LOC_Os01g46860	inorganic phosphate transporter, putative, expressed
LOC_Os01g47070	glycosyl hydrolase, putative, expressed
LOC_Os01g47080	pyruvate kinase, putative, expressed
LOC_Os01g47110	expressed protein
LOC_Os01g47130	expressed protein
LOC_Os01g47200	retrotransposon protein, putative, unclassified, expressed
LOC_Os01g47280	expressed protein
LOC_Os01g47420	pterin-4-alpha-carbinolamine dehydratase, putative, expressed
LOC_Os01g47470	serine/threonine-protein kinase, putative, expressed
LOC_Os01g47570	expressed protein
LOC_Os01g47670	expressed protein
LOC_Os01g47680	60S ribosomal protein L18a-1, putative, expressed
LOC_Os01g47690	metallo-beta-lactamase family protein, putative, expressed
LOC_Os01g47780	fasciclin domain containing protein, expressed
LOC_Os01g48000	S-locus-like receptor protein kinase, putative, expressed
LOC_Os01g48170	homeobox domain containing protein, expressed
LOC_Os01g48180	DDT domain containing protein, putative, expressed
LOC_Os01g48200	callose synthase, putative, expressed
LOC_Os01g48290	dof zinc finger domain containing protein, putative, expressed
LOC_Os01g48320	transcription factor like protein, putative, expressed
LOC_Os01g48330	protein kinase domain containing protein, expressed
LOC_Os01g48339	expressed protein
LOC_Os01g48390	expressed protein
LOC_Os01g48420	peroxiredoxin, putative, expressed
LOC_Os01g48470	RUNX1 protein, putative, expressed
LOC_Os01g48570	expressed protein
LOC_Os01g48660	expressed protein
LOC_Os01g48740	aspartyl protease family protein, putative, expressed
LOC_Os01g48750	aspartic proteinase nepenthesin-2 precursor, putative, expressed
LOC_Os01g48760	THAP domain-containing protein 4, putative, expressed
LOC_Os01g48900	dynamin-related protein 1A, putative, expressed
LOC_Os01g48910	AMP-binding enzyme, putative, expressed
LOC_Os01g48920	beclin-1, putative, expressed
LOC_Os01g48940	expressed protein
LOC_Os01g49065	expressed protein
LOC_Os01g49120	MATE efflux family protein, putative, expressed
LOC_Os01g49160	MYB family transcription factor, putative, expressed
LOC_Os01g49180	ATP dependent DNA ligase family protein, putative, expressed
LOC_Os01g49200	microtubule associated protein, putative, expressed
LOC_Os01g49320	glycosyl hydrolase, putative, expressed
LOC_Os01g49360	FAD-binding and arabino-lactone oxidase domains containing protein, putative, expressed
LOC_Os01g49430	DnaK family protein, putative, expressed
LOC_Os01g49440	expressed protein
LOC_Os01g49529	OsWAK10d - OsWAK receptor-like cytoplasmic kinase OsWAK-RLCK, expressed
LOC_Os01g49560	expressed protein
LOC_Os01g49580	Protein kinase domain containing protein, expressed
LOC_Os01g49630	proteophosphoglycan ppg4, putative, expressed
LOC_Os01g49660	reticulon domain containing protein, putative, expressed
LOC_Os01g49730	expressed protein
LOC_Os01g49820	lipid phosphatase protein, putative, expressed
LOC_Os01g49890	threonine synthase, chloroplast precursor, putative, expressed
LOC_Os01g49940	ESP4, putative, expressed
LOC_Os01g50070	multidrug resistance protein 1, putative, expressed
LOC_Os01g50080	MDR-like ABC transporter, putative, expressed
LOC_Os01g50100	ABC transporter, ATP-binding protein, putative, expressed
LOC_Os01g50160	MDR-like ABC transporter, putative, expressed
LOC_Os01g50170	eukaryotic aspartyl protease domain containing protein, expressed
LOC_Os01g50200	UDP-glucoronosyl and UDP-glucosyl transferase domain containing protein, expressed
LOC_Os01g50350	expressed protein
LOC_Os01g50410	STE_MEKK_ste11_MAP3K.6 - STE kinases include homologs to sterile 7, sterile 11 and sterile 20 from yeast, expressed
LOC_Os01g50440	AWPM-19-like membrane family protein, putative, expressed
LOC_Os01g50460	nodulin MtN3 family protein, putative, expressed
LOC_Os01g50480	SAM dependent carboxyl methyltransferase, putative, expressed
LOC_Os01g50490	cytochrome P450, putative, expressed
LOC_Os01g50520	cytochrome P450 monooxygenase CYP711A12, putative, expressed
LOC_Os01g50530	cytochrome P450, putative, expressed
LOC_Os01g50570	cytochrome P450 monooxygenase CYP711A12, putative, expressed
LOC_Os01g50580	cytochrome P450, putative, expressed
LOC_Os01g50590	cytochrome P450, putative, expressed
LOC_Os01g50616	phosphatidylinositol transfer, putative, expressed
LOC_Os01g50622	DNA-binding protein DSP1, putative, expressed
LOC_Os01g50680	OsSub2 - Putative Subtilisin homologue, expressed
LOC_Os01g50700	dehydrin family protein, expressed
LOC_Os01g50750	zinc finger, C3HC4 type domain containing protein, expressed
LOC_Os01g50820	transporter, major facilitator family, putative, expressed
LOC_Os01g50870	expressed protein
LOC_Os01g50900	Cupin domain containing protein, expressed
LOC_Os01g50910	late embryogenesis abundant protein, group 3, putative, expressed
LOC_Os01g50940	helix-loop-helix DNA-binding domain containing protein, expressed
LOC_Os01g51030	expressed protein
LOC_Os01g51040	transmembrane protein 16K, putative, expressed
LOC_Os01g51050	jacalin-like lectin domain containing protein, expressed
LOC_Os01g51250	mitochondrial carrier protein, putative, expressed
LOC_Os01g51320	peroxisomal N-acetyl-spermine/spermidine oxidase precursor, putative, expressed
LOC_Os01g51330	expressed protein
LOC_Os01g51540	cytidine/deoxycytidylate deaminase, putative, expressed
LOC_Os01g51550	peroxidase family protein, expressed
LOC_Os01g51570	glycosyl hydrolases family 17, putative, expressed
LOC_Os01g51610	B3 DNA binding domain containing protein, expressed
LOC_Os01g51620	KRR1 small subunit processome component, putative, expressed
LOC_Os01g51632	myosin XI, putative, expressed
LOC_Os01g51634	myosin-2 heavy chain, non muscle, putative, expressed
LOC_Os01g51735	expressed protein
LOC_Os01g51754	alpha-amylase precursor, putative, expressed
LOC_Os01g51840	IQ calmodulin-binding motif family protein, putative, expressed
LOC_Os01g51890	endonuclease/exonuclease/phosphatase family domain containing protein, expressed
LOC_Os01g52010	alliin lyase precursor, putative, expressed
LOC_Os01g52030	zinc finger A20 and AN1 domain-containing stress-associated protein, putative, expressed
LOC_Os01g52060	expressed protein
LOC_Os01g52110	RING finger and CHY zinc finger domain-containing protein 1, putative, expressed
LOC_Os01g52230	phosphoethanolamine/phosphocholine phosphatase, putative, expressed
LOC_Os01g52270	NB-ARC domain containing protein, expressed
LOC_Os01g52280	NB-ARC domain containing protein, expressed
LOC_Os01g52290	expressed protein
LOC_Os01g52320	NB-ARC domain containing protein, expressed
LOC_Os01g52330	NB-ARC domain containing protein, expressed
LOC_Os01g52340	NB-ARC domain containing protein, expressed
LOC_Os01g52410	myb-like DNA-binding domain containing protein, putative, expressed
LOC_Os01g52470	elongation factor, putative, expressed
LOC_Os01g52480	senescence-associated protein, putative, expressed
LOC_Os01g52530	phosphoribosyl transferase, putative, expressed
LOC_Os01g52540	B3 DNA binding domain containing protein, expressed
LOC_Os01g52550	ABC transporter, ATP-binding protein, putative, expressed
LOC_Os01g52560	Plant PDR ABC transporter associated domain containing protein, expressed
LOC_Os01g52660	POEI51 - Pollen Ole e I allergen and extensin family protein precursor, expressed
LOC_Os01g52750	OsSub3 - Putative Subtilisin homologue, expressed
LOC_Os01g52790	cytochrome P450 72A1, putative, expressed
LOC_Os01g52864	transmembrane protein, putative, expressed
LOC_Os01g52970	OsFBX22 - F-box domain containing protein, expressed
LOC_Os01g52980	OsFBX23 - F-box domain containing protein, expressed
LOC_Os01g53090	pathogen-related protein, putative, expressed
LOC_Os01g53130	zinc finger, C3HC4 type domain containing protein, expressed
LOC_Os01g53160	DUF623 domain containing protein, expressed
LOC_Os01g53240	BURP domain containing protein, expressed
LOC_Os01g53250	NADPH reductase, putative, expressed
LOC_Os01g53294	respiratory burst oxidase protein B, putative, expressed
LOC_Os01g53350	anthocyanidin 5,3-O-glucosyltransferase, putative, expressed
LOC_Os01g53420	anthocyanidin 5,3-O-glucosyltransferase, putative, expressed
LOC_Os01g53450	aminotransferase, classes I and II, domain containing protein, expressed
LOC_Os01g53460	anthocyanidin 5,3-O-glucosyltransferase, putative, expressed
LOC_Os01g53500	RING-H2 finger protein ATL2M, putative, expressed
LOC_Os01g53630	ulp1 protease family protein, putative, expressed
LOC_Os01g53640	retrotransposon protein, putative, unclassified, expressed
LOC_Os01g53670	ENTH domain containing protein, expressed
LOC_Os01g53680	6-phosphofructokinase, putative, expressed
LOC_Os01g53710	dual specificity protein phosphatase, putative, expressed
LOC_Os01g53720	expressed protein
LOC_Os01g53790	stress-induced protein, putative, expressed
LOC_Os01g53840	protein kinase family protein, putative, expressed
LOC_Os01g53910	dehydrogenase, putative, expressed
LOC_Os01g53990	pectinesterase, putative, expressed
LOC_Os01g54030	NADP-dependent malic enzyme, putative, expressed
LOC_Os01g54090	expressed protein
LOC_Os01g54240	nucleoporin, putative, expressed
LOC_Os01g54270	transposon protein, putative, unclassified, expressed
LOC_Os01g54340	plant-specific domain TIGR01615 family protein, expressed
LOC_Os01g54370	dihydropyrimidinase, putative, expressed
LOC_Os01g54515	peptide transporter PTR2, putative, expressed
LOC_Os01g54700	retrotransposon protein, putative, unclassified, expressed
LOC_Os01g54969	O-methyltransferase, putative, expressed
LOC_Os01g54980	expressed protein
LOC_Os01g55000	expressed protein
LOC_Os01g55030	DNA-binding protein-related, putative, expressed
LOC_Os01g55040	1,3-beta-glucan synthase component, putative, expressed
LOC_Os01g55050	protein of unknown function DUF1421 domain containing protein, expressed
LOC_Os01g55080	expressed protein
LOC_Os01g55094	expressed protein
LOC_Os01g55150	bZIP transcription factor domain containing protein, expressed
LOC_Os01g55200	potassium channel KAT1, putative, expressed
LOC_Os01g55260	AAA-type ATPase family protein, putative, expressed
LOC_Os01g55310	haloacid dehalogenase-like hydrolase domain-containing protein 1A, putative, expressed
LOC_Os01g55350	phosphoenolpyruvate carboxylase, putative, expressed
LOC_Os01g55610	peptide transporter PTR2, putative, expressed
LOC_Os01g55770	expressed protein
LOC_Os01g55820	X8 domain containing protein, expressed
LOC_Os01g55830	glutathione S-transferase, putative, expressed
LOC_Os01g55880	hemimethylated DNA binding domain containing protein, expressed
LOC_Os01g55940	OsGH3.2 - Probable indole-3-acetic acid-amido synthetase, expressed
LOC_Os01g55960	pentatricopeptide, putative, expressed
LOC_Os01g56000	RNA recognition motif containing protein, expressed
LOC_Os01g56030	EF hand family protein, putative, expressed
LOC_Os01g56070	RING finger protein, putative, expressed
LOC_Os01g56190	HVT1, putative, expressed
LOC_Os01g56230	transmembrane protein 56, putative, expressed
LOC_Os01g56300	expressed protein
LOC_Os01g56310	radical SAM enzyme, putative, expressed
LOC_Os01g56330	TKL_IRAK_CrRLK1L-1.5 - The CrRLK1L-1 subfamily has homology to the CrRLK1L homolog, expressed
LOC_Os01g56350	PTAC12, putative, expressed
LOC_Os01g56490	ubiquitin carboxyl-terminal hydrolase, putative, expressed
LOC_Os01g56540	histone-lysine N-methyltransferase SUVR3, putative, expressed
LOC_Os01g56570	xylosyltransferase, putative, expressed
LOC_Os01g56580	CK1_CaseinKinase_1a.3 - CK1 includes the casein kinase 1 kinases, expressed
LOC_Os01g56590	guanine nucleotide exchange family protein, putative, expressed
LOC_Os01g56620	pseudouridylate synthase, putative, expressed
LOC_Os01g56660	expressed protein
LOC_Os01g56690	helix-loop-helix DNA-binding domain containing protein, expressed
LOC_Os01g56750	OsFBDUF8 - F-box and DUF domain containing protein, expressed
LOC_Os01g56870	expressed protein
LOC_Os01g56880	purple acid phosphatase precursor, putative, expressed
LOC_Os01g56900	expressed protein
LOC_Os01g56930	eukaryotic aspartyl protease domain containing protein, expressed
LOC_Os01g56940	flap endonuclease, putative, expressed
LOC_Os01g56960	acid phosphatase, putative, expressed
LOC_Os01g56980	histidine acid phosphatase, putative, expressed
LOC_Os01g56990	Regulator of chromosome condensation domain containing protein, expressed
LOC_Os01g57004	adhesive/proline-rich protein, putative, expressed
LOC_Os01g57020	expressed protein
LOC_Os01g57030	expressed protein
LOC_Os01g57040	expressed protein
LOC_Os01g57050	expressed protein
LOC_Os01g57073	insulin-degrading enzyme, putative, expressed
LOC_Os01g57110	SNF2 family N-terminal domain containing protein, expressed
LOC_Os01g57150	SR protein related family member, putative, expressed
LOC_Os01g57220	secretory carrier-associated membrane protein, putative, expressed
LOC_Os01g57240	expressed protein
LOC_Os01g57294	expressed protein
LOC_Os01g57310	rp1, putative, expressed
LOC_Os01g57350	diacylglycerol kinase, putative, expressed
LOC_Os01g57400	lysM domain containing protein, putative
LOC_Os01g57450	universal stress protein domain containing protein, putative, expressed
LOC_Os01g57470	EF hand family protein, putative, expressed
LOC_Os01g57480	serine/threonine-protein kinase receptor precursor, putative, expressed
LOC_Os01g57510	receptor protein kinase, putative, expressed
LOC_Os01g57620	expressed protein
LOC_Os01g57710	membrane protein, putative, expressed
LOC_Os01g57730	peroxidase precursor, putative, expressed
LOC_Os01g57840	expressed protein
LOC_Os01g57870	disease resistance protein RPS2, putative, expressed
LOC_Os01g57880	plastocyanin-like domain containing protein, putative, expressed
LOC_Os01g57890	Homeobox domain containing protein, expressed
LOC_Os01g58049	photosystem I assembly protein ycf4, putative, expressed
LOC_Os01g58170	expressed protein
LOC_Os01g58194	protein disulfide isomerase, putative, expressed
LOC_Os01g58240	OsSub6 - Putative Subtilisin homologue, expressed
LOC_Os01g58270	OsSub7 - Putative Subtilisin homologue, expressed
LOC_Os01g58280	OsSub8 - Putative Subtilisin homologue, expressed
LOC_Os01g58290	OsSub9 - Putative Subtilisin homologue, expressed
LOC_Os01g58320	expressed protein
LOC_Os01g58390	haloacid dehalogenase, putative, expressed
LOC_Os01g58444	expressed protein
LOC_Os01g58459	expressed protein
LOC_Os01g58520	disease resistance protein, putative, expressed
LOC_Os01g58550	methyladenine glycosylase, putative, expressed
LOC_Os01g58600	expressed protein
LOC_Os01g58610	phosphoglycerate kinase protein, putative, expressed
LOC_Os01g58640	nucleotide pyrophosphatase/phosphodiesterase, putative, expressed
LOC_Os01g58650	LTPL35 - Protease inhibitor/seed storage/LTP family protein precursor, putative
LOC_Os01g58660	LTPL29 - Protease inhibitor/seed storage/LTP family protein precursor, expressed
LOC_Os01g58730	glycosyl hydrolases family 17, putative, expressed
LOC_Os01g58740	glycerol-3-phosphate dehydrogenase, putative, expressed
LOC_Os01g58790	GHMP kinases ATP-binding protein, putative, expressed
LOC_Os01g58850	circadian clock coupling factor-related, putative, expressed
LOC_Os01g58870	domain of unknown function, DUF250 domain containing protein, expressed
LOC_Os01g59050	cytochrome P450, putative, expressed
LOC_Os01g59070	expressed protein
LOC_Os01g59100	cytokinin-N-glucosyltransferase 1, putative, expressed
LOC_Os01g59120	cyclin, putative, expressed
LOC_Os01g59150	tubulin/FtsZ domain containing protein, putative, expressed
LOC_Os01g59180	OsFBX27 - F-box domain containing protein, expressed
LOC_Os01g59190	expressed protein
LOC_Os01g59320	expressed protein
LOC_Os01g59340	dihydropyrimidinase, putative, expressed
LOC_Os01g59450	ZOS1-13 - C2H2 zinc finger protein, expressed
LOC_Os01g59550	senescence-induced receptor-like serine/threonine-protein kinase precursor, putative, expressed
LOC_Os01g59570	senescence-induced receptor-like serine/threonine-protein kinase precursor, putative, expressed
LOC_Os01g59680	NHL25, putative, expressed
LOC_Os01g59690	OsFBX28 - F-box domain containing protein, expressed
LOC_Os01g59740	expressed protein
LOC_Os01g59780	AP2 domain containing protein, expressed
LOC_Os01g60020	NAC domain transcription factor, putative, expressed
LOC_Os01g60040	HEAT repeat family protein, putative, expressed
LOC_Os01g60060	leucine-rich repeat family protein, putative, expressed
LOC_Os01g60140	ATCHX15, putative, expressed
LOC_Os01g60190	2,3-bisphosphoglycerate-independent phosphoglycerate mutase, putative, expressed
LOC_Os01g60280	ATP binding protein, putative, expressed
LOC_Os01g60309	retrotransposon protein, putative, Ty1-copia subclass, expressed
LOC_Os01g60330	inactive receptor kinase At2g26730 precursor, putative, expressed
LOC_Os01g60420	expressed protein
LOC_Os01g60490	WRKY22, expressed
LOC_Os01g60520	WRKY116, expressed
LOC_Os01g60540	WRKY20, expressed
LOC_Os01g60600	WRKY108, expressed
LOC_Os01g60650	non-green plastid inner envelope membrane protein, putative, expressed
LOC_Os01g60680	expressed protein
LOC_Os01g60700	serine/threonine-protein kinase NAK, putative, expressed
LOC_Os01g60730	RING-H2 finger protein, putative, expressed
LOC_Os01g60870	expressed protein
LOC_Os01g60930	expressed protein
LOC_Os01g60940	expressed protein
LOC_Os01g61060	SAG20, putative, expressed
LOC_Os01g61070	heavy metal-associated domain containing protein, expressed
LOC_Os01g61110	ulp1 protease family, C-terminal catalytic domain containing protein, expressed
LOC_Os01g61160	laccase precursor protein, putative, expressed
LOC_Os01g61330	ankyrin homolog precursor, putative, expressed
LOC_Os01g61460	leaf senescence related protein, putative, expressed
LOC_Os01g61550	ammonium transporter protein, putative, expressed
LOC_Os01g61560	phosphatidate cytidylyltransferase, putative, expressed
LOC_Os01g61610	flavonol synthase/flavanone 3-hydroxylase, putative, expressed
LOC_Os01g61620	protein kinase family protein, putative, expressed
LOC_Os01g61690	OsSCP5 - Putative Serine Carboxypeptidase homologue, expressed
LOC_Os01g61760	myosin heavy chain-related, putative, expressed
LOC_Os01g61920	Core histone H2A/H2B/H3/H4 domain containing protein, putative, expressed
LOC_Os01g61940	white-brown complex homolog protein, putative, expressed
LOC_Os01g61960	GPR107 precursor, putative, expressed
LOC_Os01g61970	Lung seven transmembrane receptor domain containing protein, putative, expressed
LOC_Os01g62010	hydrolase, alpha/beta fold family domain containing protein, expressed
LOC_Os01g62030	disease resistance-responsive family protein, putative, expressed
LOC_Os01g62100	retrotransposon protein, putative, unclassified, expressed
LOC_Os01g62110	expressed protein
LOC_Os01g62380	fasciclin-like arabinogalactan protein, putative, expressed
LOC_Os01g62420	triosephosphate isomerase, cytosolic, putative, expressed
LOC_Os01g62450	expressed protein
LOC_Os01g62460	ZOS1-16 - C2H2 zinc finger protein, expressed
LOC_Os01g62490	laccase precursor protein, putative, expressed
LOC_Os01g62500	OsFtsH3 FtsH protease, homologue of AtFtsH3/10, expressed
LOC_Os01g62570	ATP/GTP/Ca++ binding protein, putative, expressed
LOC_Os01g62610	peptidyl-prolyl cis-trans isomerase, FKBP-type, putative, expressed
LOC_Os01g62670	avr9/Cf-9 rapidly elicited protein, putative, expressed
LOC_Os01g62770	expressed protein
LOC_Os01g62850	membrane associated DUF588 domain containing protein, putative, expressed
LOC_Os01g62870	oxidoreductase, aldo/keto reductase family protein, putative, expressed
LOC_Os01g62880	oxidoreductase, aldo/keto reductase family protein, putative, expressed
LOC_Os01g62950	ras-related protein, putative, expressed
LOC_Os01g62980	LTPL101 - Protease inhibitor/seed storage/LTP family protein precursor, expressed
LOC_Os01g63050	expressed protein
LOC_Os01g63060	phosphatidic acid phosphatase-related, putative, expressed
LOC_Os01g63180	laccase-6 precursor, putative, expressed
LOC_Os01g63200	laccase precursor protein, putative, expressed
LOC_Os01g63210	SOUL heme-binding protein, putative, expressed
LOC_Os01g63230	growth regulator related protein, putative, expressed
LOC_Os01g63240	reticulon domain containing protein, putative, expressed
LOC_Os01g63260	3-oxo-5-alpha-steroid 4-dehydrogenase, putative, expressed
LOC_Os01g63270	alpha-glucan phosphorylast isozyme, putative, expressed
LOC_Os01g63280	tyrosine protein kinase domain containing protein, putative, expressed
LOC_Os01g63444	expressed protein
LOC_Os01g63540	cytochrome P450, putative, expressed
LOC_Os01g63580	glycerol-3-phosphate acyltransferase, putative, expressed
LOC_Os01g63620	expressed protein
LOC_Os01g63820	double-stranded RNA binding motif containing protein, expressed
LOC_Os01g63880	expressed protein
LOC_Os01g63970	sialyltransferase family domain containing protein, expressed
LOC_Os01g63980	ZOS1-17 - C2H2 zinc finger protein, expressed
LOC_Os01g64010	dual specificity protein phosphatase, putative, expressed
LOC_Os01g64030	OsFBL5 - F-box domain and LRR containing protein, expressed
LOC_Os01g64100	glycosyl hydrolase, putative, expressed
LOC_Os01g64180	expressed protein
LOC_Os01g64350	expressed protein
LOC_Os01g64360	MYB family transcription factor, putative, expressed
LOC_Os01g64450	harpin-induced protein 1 domain containing protein, expressed
LOC_Os01g64480	harpin-induced protein 1 domain containing protein, expressed
LOC_Os01g64640	histone H3, putative, expressed
LOC_Os01g64670	soluble inorganic pyrophosphatase, putative, expressed
LOC_Os01g64700	OsFBT3 - F-box and tubby domain containing protein, expressed
LOC_Os01g64750	sterol 3-beta-glucosyltransferase, putative, expressed
LOC_Os01g64790	AP2 domain containing protein, expressed
LOC_Os01g64850	OsSub10 - Putative Subtilisin homologue, expressed
LOC_Os01g65000	ammonium transporter protein, putative, expressed
LOC_Os01g65070	hydrolase, alpha/beta fold family domain containing protein, expressed
LOC_Os01g65110	POT family protein, expressed
LOC_Os01g65210	proton-dependent oligopeptide transport, putative, expressed
LOC_Os01g65330	expressed protein
LOC_Os01g65380	patellin protein, putative, expressed
LOC_Os01g65460	beta-galactosidase precursor, putative, expressed
LOC_Os01g65490	DNA binding protein, putative, expressed
LOC_Os01g65550	RNA recognition motif containing protein, putative, expressed
LOC_Os01g65620	expressed protein
LOC_Os01g65630	expressed protein
LOC_Os01g65940	expressed protein
LOC_Os01g65950	thioesterase family protein, putative, expressed
LOC_Os01g66100	gibberellin 20 oxidase 2, putative, expressed
LOC_Os01g66150	expressed protein
LOC_Os01g66170	SNARE associated Golgi protein, putative, expressed
LOC_Os01g66190	expressed protein
LOC_Os01g66230	csAtPR5, putative, expressed
LOC_Os01g66250	S-locus-like receptor protein kinase, putative, expressed
LOC_Os01g66330	ATP-dependent Clp protease ATP-binding subunit clpX, putative, expressed
LOC_Os01g66350	DUF647 domain containing protein, putative, expressed
LOC_Os01g66500	phosphoribosylformylglycinamidine synthase, putative, expressed
LOC_Os01g66544	expressed protein
LOC_Os01g66610	serine/threonine-protein kinase receptor precursor, putative, expressed
LOC_Os01g66630	S-domain receptor-like protein kinase, putative, expressed
LOC_Os01g66640	S-domain receptor-like protein kinase, putative, expressed
LOC_Os01g66700	beta-hexosaminidase precursor, putative, expressed
LOC_Os01g66760	inactive receptor kinase At2g26730 precursor, putative, expressed
LOC_Os01g66840	pectinacetylesterase domain containing protein, expressed
LOC_Os01g66860	serine/threonine protein kinase, putative, expressed
LOC_Os01g66900	expressed protein
LOC_Os01g66990	expressed protein
LOC_Os01g67010	expressed protein
LOC_Os01g67030	auxin-responsive protein, putative, expressed
LOC_Os01g67090	IQ calmodulin-binding motif domain containing protein, expressed
LOC_Os01g67110	expressed protein
LOC_Os01g67180	ribonuclease T2 family domain containing protein, expressed
LOC_Os01g67190	ribonuclease T2 family domain containing protein, expressed
LOC_Os01g67220	Os1bglu4 - beta-glucosidase-like protein without signal sequence, expressed
LOC_Os01g67240	formin-like protein 1 precursor, putative, expressed
LOC_Os01g67314	expressed protein
LOC_Os01g67390	POEI32 - Pollen Ole e I allergen and extensin family protein precursor, expressed
LOC_Os01g67410	AP2/EREBP transcription factor BABY BOOM, putative, expressed
LOC_Os01g67500	armadillo/beta-catenin repeat family protein, putative, expressed
LOC_Os01g67540	AMP-binding domain containing protein, expressed
LOC_Os01g67560	Divergent PAP2 family domain containing protein, expressed
LOC_Os01g67650	gibberellin response modulator protein, putative, expressed
LOC_Os01g67810	transposon protein, putative, unclassified, expressed
LOC_Os01g67850	zinc finger, RING-type, putative, expressed
LOC_Os01g67860	fructose-bisphospate aldolase isozyme, putative, expressed
LOC_Os01g67870	expressed protein
LOC_Os01g68050	transmembrane amino acid transporter protein, putative, expressed
LOC_Os01g68120	DCL3, putative, expressed
LOC_Os01g68130	expressed protein
LOC_Os01g68179	expressed protein
LOC_Os01g68260	lysine ketoglutarate reductase trans-splicing related 1, putative, expressed
LOC_Os01g68300	expressed protein
LOC_Os01g68460	DC1, putative, expressed
LOC_Os01g68580	LTPL38 - Protease inhibitor/seed storage/LTP family protein precursor, expressed
LOC_Os01g68589	LTPL39 - Protease inhibitor/seed storage/LTP family protein precursor, expressed
LOC_Os01g68610	pentatricopeptide repeat protein PPR1106-17, putative, expressed
LOC_Os01g68650	plant-specific domain TIGR01615 family protein, expressed
LOC_Os01g68720	keratin, type I cytoskeletal 9, putative, expressed
LOC_Os01g68730	RNA-binding protein FUS, putative, expressed
LOC_Os01g68740	keratin, type I cytoskeletal 9, putative, expressed
LOC_Os01g68780	expressed protein
LOC_Os01g68810	expressed protein
LOC_Os01g68900	zinc finger, C3HC4 type family protein, expressed
LOC_Os01g69010	MATE efflux protein, putative, expressed
LOC_Os01g69030	sucrose-phosphate synthase, putative, expressed
LOC_Os01g69040	zinc finger, C3HC4 type domain containing protein, expressed
LOC_Os01g69080	acyl-desaturase, chloroplast precursor, putative, expressed
LOC_Os01g69090	CBS domain-containing protein, putative, expressed
LOC_Os01g69140	regulatory protein, putative, expressed
LOC_Os01g69200	regulatory protein, putative, expressed
LOC_Os01g69260	hypothetical protein
LOC_Os01g69270	OsFBO2 - F-box and other domain containing protein, expressed
LOC_Os01g69290	antifreeze glycoprotein, putative, expressed
LOC_Os01g69890	expressed protein
LOC_Os01g69904	expressed protein
LOC_Os01g70080	NB-ARC domain containing protein, expressed
LOC_Os01g70100	zinc finger DHHC domain-containing protein, putative, expressed
LOC_Os01g70130	protein kinase domain containing protein, expressed
LOC_Os01g70170	transaldolase, putative, expressed
LOC_Os01g70180	exostosin family domain containing protein, expressed
LOC_Os01g70210	CRAL/TRIO domain containing protein, expressed
LOC_Os01g70240	expressed protein
LOC_Os01g70270	auxin response factor, putative, expressed
LOC_Os01g70290	expressed protein
LOC_Os01g70310	inducer of CBF expression 2, putative, expressed
LOC_Os01g70360	serine palmitoyltransferase 2, putative, expressed
LOC_Os01g70410	protein kinase, putative, expressed
LOC_Os01g70490	potassium transporter, putative, expressed
LOC_Os01g70525	tropinone reductase, putative, expressed
LOC_Os01g70690	RALFL1 - Rapid ALkalinization Factor RALF family protein precursor, putative, expressed
LOC_Os01g70720	expressed protein
LOC_Os01g70820	lumenal PsbP, putative, expressed
LOC_Os01g70850	esterase, putative, expressed
LOC_Os01g70870	ZOS1-23 - C2H2 zinc finger protein, expressed
LOC_Os01g70890	histone-like transcription factor and archaeal histone, putative, expressed
LOC_Os01g70950	spermatogenesis-associated protein 20 precursor, putative, expressed
LOC_Os01g70970	protein kinase, putative, expressed
LOC_Os01g71000	protein kinase APK1B, chloroplast precursor, putative, expressed
LOC_Os01g71060	xylanase inhibitor, putative, expressed
LOC_Os01g71080	xylanase inhibitor, putative, expressed
LOC_Os01g71094	basic 7S globulin 2 precursor, putative, expressed
LOC_Os01g71100	expressed protein
LOC_Os01g71114	disease resistance protein RGA4, putative, expressed
LOC_Os01g71180	pentatricopeptide repeat protein PPR1106-17, putative, expressed
LOC_Os01g71190	photosystem II reaction center PSB28 protein, chloroplast precursor, putative, expressed
LOC_Os01g71220	zinc finger protein, putative, expressed
LOC_Os01g71240	calcium-transporting ATPase, plasma membrane-type, putative, expressed
LOC_Os01g71270	eukaryotic peptide chain release factor subunit 1-1, putative, expressed
LOC_Os01g71280	glycerol-3-phosphate dehydrogenase, putative, expressed
LOC_Os01g71340	glycosyl hydrolases family 17, putative, expressed
LOC_Os01g71380	glycosyl hydrolases family 17, putative, expressed
LOC_Os01g71420	Ser/Thr protein phosphatase family protein, putative, expressed
LOC_Os01g71430	OsFBDUF9 - F-box and DUF domain containing protein, expressed
LOC_Os01g71474	glycosyl hydrolases family 17, putative, expressed
LOC_Os01g71620	expressed protein
LOC_Os01g71624	expressed protein
LOC_Os01g71650	glycosyl hydrolases family 17, putative, expressed
LOC_Os01g71670	glycosyl hydrolases family 17, putative, expressed
LOC_Os01g71700	amino acid permease family protein, putative, expressed
LOC_Os01g71740	amino acid permease family protein, putative, expressed
LOC_Os01g71780	WD domain, G-beta repeat domain containing protein, expressed
LOC_Os01g71810	glycosyl hydrolases family 17, putative, expressed
LOC_Os01g71820	glycosyl hydrolases family 17, putative, expressed
LOC_Os01g71830	glycosyl hydrolases family 17, putative, expressed
LOC_Os01g71930	glycosyl hydrolases family 17 protein, expressed
LOC_Os01g71970	GRAS family transcription factor containing protein, expressed
LOC_Os01g72030	retrotransposon protein, putative, unclassified, expressed
LOC_Os01g72120	glutathione S-transferase, putative, expressed
LOC_Os01g72130	glutathione S-transferase, putative, expressed
LOC_Os01g72150	glutathione S-transferase, putative, expressed
LOC_Os01g72160	glutathione S-transferase, putative, expressed
LOC_Os01g72190	expressed protein
LOC_Os01g72210	early-responsive to dehydration protein-related, putative, expressed
LOC_Os01g72250	uridine 5-monophosphate synthase, putative, expressed
LOC_Os01g72350	amidohydrolase, putative, expressed
LOC_Os01g72360	expressed protein
LOC_Os01g72430	NADPH quinone oxidoreductase, putative, expressed
LOC_Os01g72480	zinc finger, C3HC4 type domain containing protein, expressed
LOC_Os01g72520	phosphoesterase family protein, putative, expressed
LOC_Os01g72540	OsCML23 - Calmodulin-related calcium sensor protein, expressed
LOC_Os01g72550	OsCML19 - Calmodulin-related calcium sensor protein, expressed
LOC_Os01g72570	expressed protein
LOC_Os01g72630	expressed protein
LOC_Os01g72710	expressed protein
LOC_Os01g72810	secreted glycoprotein, putative, expressed
LOC_Os01g72900	abscisic stress-ripening, putative, expressed
LOC_Os01g72910	abscisic stress-ripening, putative, expressed
LOC_Os01g72930	pentatricopeptide, putative, expressed
LOC_Os01g72940	phosphatidylserine decarboxylase, putative, expressed
LOC_Os01g72990	expressed protein
LOC_Os01g73005	expressed protein
LOC_Os01g73024	expressed protein
LOC_Os01g73070	expressed protein
LOC_Os01g73170	peroxidase precursor, putative, expressed
LOC_Os01g73200	peroxidase precursor, putative, expressed
LOC_Os01g73390	expressed protein
LOC_Os01g73530	ABC transporter, ATP-binding protein, putative, expressed
LOC_Os01g73590	transporter family protein, putative, expressed
LOC_Os01g73630	rhoGAP domain containing protein, expressed
LOC_Os01g73680	aspartyl aminopeptidase, putative, expressed
LOC_Os01g73700	RCLEA2 - Root cap and Late embryogenesis related family protein precursor, putative, expressed
LOC_Os01g73720	RCLEA4 - Root cap and Late embryogenesis related family protein precursor, expressed
LOC_Os01g73730	RCLEA5 - Root cap and Late embryogenesis related family protein precursor, expressed
LOC_Os01g73750	Leucine Rich Repeat family protein, expressed
LOC_Os01g73780	chloroplast outer envelope 24 kD protein, putative, expressed
LOC_Os01g73820	expressed protein
LOC_Os01g73830	expressed protein
LOC_Os01g73980	xylem cysteine proteinase 2 precursor, putative, expressed
LOC_Os01g74000	glycerol-3-phosphate dehydrogenase, putative, expressed
LOC_Os01g74020	MYB family transcription factor, putative, expressed
LOC_Os01g74110	metal cation transporter, putative, expressed
LOC_Os01g74152	haloacid dehalogenase-like hydrolase family protein, putative, expressed
LOC_Os01g74170	expressed protein
LOC_Os01g74200	protein kinase domain containing protein, expressed
LOC_Os01g74460	vacuolar fusion protein MON1 homolog A, putative, expressed
LOC_Os01g74620	expressed protein
LOC_Os01g74650	cysteine synthase, mitochondrial precursor, putative, expressed
LOC_Os02g01010	OsPDIL1-4 protein disulfide isomerase PDIL1-4, expressed
LOC_Os02g01170	HECT-domain domain containing protein, expressed
LOC_Os02g01490	expressed protein
LOC_Os02g01540	ribosomal protein, putative, expressed
LOC_Os02g01590	glycosyl hydrolases, putative, expressed
LOC_Os02g01610	pentatricopeptide, putative, expressed
LOC_Os02g01700	RNA recognition motif containing protein, putative, expressed
LOC_Os02g01730	serine/threonine-protein kinase At1g18390 precursor, putative, expressed
LOC_Os02g01800	receptor-like protein kinase precursor, putative, expressed
LOC_Os02g01810	expressed protein
LOC_Os02g01890	cytochrome P450, putative, expressed
LOC_Os02g01930	expressed protein
LOC_Os02g01980	GDSL-like lipase/acylhydrolase, putative, expressed
LOC_Os02g01990	CCT motif family protein, expressed
LOC_Os02g02000	cytochrome P450, putative, expressed
LOC_Os02g02010	expressed protein
LOC_Os02g02040	protein kinase, putative, expressed
LOC_Os02g02140	receptor protein kinase CLAVATA1 precursor, putative, expressed
LOC_Os02g02160	expressed protein
LOC_Os02g02170	transporter, major facilitator family, putative, expressed
LOC_Os02g02190	transporter, major facilitator family, putative, expressed
LOC_Os02g02210	aminotransferase, putative, expressed
LOC_Os02g02230	cytochrome P450, putative, expressed
LOC_Os02g02275	expressed protein
LOC_Os02g02310	auxin-induced protein 5NG4, putative, expressed
LOC_Os02g02320	OsSCP6 - Putative Serine Carboxypeptidase homologue, expressed
LOC_Os02g02370	myb-like DNA-binding domain containing protein, putative, expressed
LOC_Os02g02400	catalase isozyme A, putative, expressed
LOC_Os02g02450	transposon protein, putative, unclassified, expressed
LOC_Os02g02490	phytosulfokine receptor precursor, putative, expressed
LOC_Os02g02550	peptidyl-prolyl cis-trans isomerase, FKBP-type, putative, expressed
LOC_Os02g02600	serine/threonine-protein kinase Cx32, chloroplast precursor, putative, expressed
LOC_Os02g02630	THION20 - Plant thionin family protein precursor, putative, expressed
LOC_Os02g02640	NBS-LRR disease resistance protein, putative, expressed
LOC_Os02g02780	protein kinase family protein, putative, expressed
LOC_Os02g02790	C2 domain containing protein, expressed
LOC_Os02g02840	ras-related protein, putative, expressed
LOC_Os02g02890	peptidyl-prolyl cis-trans isomerase, putative, expressed
LOC_Os02g02910	expressed protein
LOC_Os02g02930	terpene synthase, putative, expressed
LOC_Os02g02950	pentatricopeptide, putative, expressed
LOC_Os02g03010	expressed protein
LOC_Os02g03030	ATXR, putative, expressed
LOC_Os02g03130	expressed protein
LOC_Os02g03140	inhibitor I family protein, putative, expressed
LOC_Os02g03150	inhibitor I family protein, putative, expressed
LOC_Os02g03180	inhibitor I family protein, putative, expressed
LOC_Os02g03190	inhibitor I family protein, putative, expressed
LOC_Os02g03210	FAD-binding and arabino-lactone oxidase domains containing protein, putative, expressed
LOC_Os02g03294	cyclin, putative, expressed
LOC_Os02g03310	KH domain containing protein, putative, expressed
LOC_Os02g03360	expressed protein
LOC_Os02g03400	microtubule associated protein, putative, expressed
LOC_Os02g03410	CAMK_CAMK_like.12 - CAMK includes calcium/calmodulin depedent protein kinases, expressed
LOC_Os02g03420	pentatricopeptide repeat-containing protein, putative, expressed
LOC_Os02g03430	expressed protein
LOC_Os02g03460	phosphatidate cytidylyltransferase, putative, expressed
LOC_Os02g03550	glycosyl hydrolases family 16, putative, expressed
LOC_Os02g03560	expressed protein
LOC_Os02g03870	periplasmic beta-glucosidase precursor, putative, expressed
LOC_Os02g03900	metal transporter Nramp6, putative, expressed
LOC_Os02g04010	cyclin-T1-1, putative, expressed
LOC_Os02g04050	chromosome segregation protein, putative, expressed
LOC_Os02g04060	RecF/RecN/SMC N terminal domain containing protein, expressed
LOC_Os02g04080	chromosome segregation protein sudA, putative, expressed
LOC_Os02g04120	cytidylyltransferase domain containing protein, expressed
LOC_Os02g04340	NIN-like protein 2, putative, expressed
LOC_Os02g04390	expressed protein
LOC_Os02g04430	STRUBBELIG-RECEPTOR FAMILY 1 precursor, putative, expressed
LOC_Os02g04490	histone acetyltransferase HAC1, putative, expressed
LOC_Os02g04530	rust resistance-like protein RP1, putative, expressed
LOC_Os02g04540	retrotransposon protein, putative, unclassified, expressed
LOC_Os02g04590	auxin-independent growth promoter, putative, expressed
LOC_Os02g04720	expressed protein
LOC_Os02g04730	cycloartenol synthase, putative, expressed
LOC_Os02g04760	cycloartenol synthase, putative, expressed
LOC_Os02g04880	expressed protein
LOC_Os02g04915	expressed protein
LOC_Os02g04945	phosphatidate cytidylyltransferase family protein, putative, expressed
LOC_Os02g04960	expressed protein
LOC_Os02g04970	expressed protein
LOC_Os02g05020	hypothetical protein
LOC_Os02g05050	OsSAUR4 - Auxin-responsive SAUR gene family member, expressed
LOC_Os02g05060	OsSAUR5 - Auxin-responsive SAUR gene family member, expressed
LOC_Os02g05310	splicing factor 3B subunit 1, putative, expressed
LOC_Os02g05320	phosphatidate cytidylyltransferase family protein, putative, expressed
LOC_Os02g05400	transmembrane protein 15, putative, expressed
LOC_Os02g05410	splicing factor 3B subunit 1, putative, expressed
LOC_Os02g05480	CGMC_MAPKCMGC_2_SLT2y_ERK.1 - CGMC includes CDA, MAPK, GSK3, and CLKC kinases, expressed
LOC_Os02g05600	expressed protein
LOC_Os02g05610	ZOS2-03 - C2H2 zinc finger protein, expressed
LOC_Os02g05640	homeobox associated leucine zipper, putative, expressed
LOC_Os02g05730	protein kinase domain containing protein, expressed
LOC_Os02g05744	endoglucanase, putative, expressed
LOC_Os02g05780	expressed protein
LOC_Os02g05910	phytosulfokine receptor precursor, putative, expressed
LOC_Os02g05920	phytosulfokine receptor precursor, putative, expressed
LOC_Os02g05930	phytosulfokine receptor precursor, putative, expressed
LOC_Os02g05940	phytosulfokine receptor precursor, putative, expressed
LOC_Os02g05950	phytosulfokine receptor precursor, putative, expressed
LOC_Os02g05970	phytosulfokine receptor precursor, putative, expressed
LOC_Os02g05980	phytosulfokine receptor precursor, putative, expressed
LOC_Os02g06030	phytosulfokine receptor precursor, putative, expressed
LOC_Os02g06070	phytosulfokine receptor precursor, putative, expressed
LOC_Os02g06090	phytosulfokine receptor precursor, putative, expressed
LOC_Os02g06120	Leucine Rich Repeat family protein, expressed
LOC_Os02g06130	phytosulfokine receptor precursor, putative, expressed
LOC_Os02g06200	phytosulfokine receptor precursor, putative, expressed
LOC_Os02g06260	phytosulfokine receptor precursor, putative, expressed
LOC_Os02g06270	phytosulfokine receptor precursor, putative, expressed
LOC_Os02g06340	EH domain-containing protein 1, putative, expressed
LOC_Os02g06440	expressed protein
LOC_Os02g06480	SCO1 protein homolog, mitochondrial precursor, putative, expressed
LOC_Os02g06490	vacuolar protein sorting-associated protein 4, putative, expressed
LOC_Os02g06500	DSHCT domain containing protein, expressed
LOC_Os02g06588	ATP binding protein, putative, expressed
LOC_Os02g06600	receptor-like protein kinase 2 precursor, putative, expressed
LOC_Os02g06690	plastocyanin-like domain containing protein, putative, expressed
LOC_Os02g06720	WD domain containing protein, putative, expressed
LOC_Os02g06725	expressed protein
LOC_Os02g06840	galactosyltransferase, putative, expressed
LOC_Os02g06960	expressed protein
LOC_Os02g07000	expressed protein
LOC_Os02g07010	expressed protein
LOC_Os02g07340	HEAT repeat family protein, putative, expressed
LOC_Os02g07410	glycine cleavage system H protein, putative, expressed
LOC_Os02g07690	VQ domain containing protein, putative, expressed
LOC_Os02g07730	haloacid dehalogenase-like hydrolase domain-containing protein 3, putative, expressed
LOC_Os02g07870	ATP synthase, putative, expressed
LOC_Os02g08010	LTPL43 - Protease inhibitor/seed storage/LTP family protein precursor, putative, expressed
LOC_Os02g08014	expressed protein
LOC_Os02g08018	calcium-transporting ATPase 9, plasma membrane-type, putative, expressed
LOC_Os02g08030	aldose 1-epimerase, putative, expressed
LOC_Os02g08080	expressed protein
LOC_Os02g08100	AMP-binding domain containing protein, expressed
LOC_Os02g08200	zinc finger, C3HC4 type domain containing protein, expressed
LOC_Os02g08220	expressed protein
LOC_Os02g08230	WAX2, putative, expressed
LOC_Os02g08310	tubby, putative, expressed
LOC_Os02g08320	haemolysin-III, putative, expressed
LOC_Os02g08350	expressed protein
LOC_Os02g08400	HLS, putative, expressed
LOC_Os02g09050	expressed protein
LOC_Os02g09100	isoleucyl-tRNA synthetase, cytoplasmic, putative, expressed
LOC_Os02g09120	isoleucyl-tRNA synthetase, cytoplasmic, putative, expressed
LOC_Os02g09130	palmitoyltransferase TIP1, putative, expressed
LOC_Os02g09150	inorganic H+ pyrophosphatase, putative, expressed
LOC_Os02g09200	cytochrome P450 71D10, putative, expressed
LOC_Os02g09420	cyclase family protein, putative, expressed
LOC_Os02g09440	expressed protein
LOC_Os02g09490	dehydrogenase, putative, expressed
LOC_Os02g09510	limonoid UDP-glucosyltransferase, putative, expressed
LOC_Os02g09610	GDSL-like lipase/acylhydrolase, putative, expressed
LOC_Os02g09640	expressed protein
LOC_Os02g09720	multidrug resistance protein, putative, expressed
LOC_Os02g09740	STRUBBELIG-RECEPTOR FAMILY 7 precursor, putative, expressed
LOC_Os02g09750	lycopene beta cyclase, chloroplast precursor, putative, expressed
LOC_Os02g09760	expressed protein
LOC_Os02g09790	disease resistance protein RPM1, putative, expressed
LOC_Os02g09800	pentatricopeptide, putative, expressed
LOC_Os02g09910	PHD-finger domain containing protein, putative, expressed
LOC_Os02g09940	peroxiredoxin, putative, expressed
LOC_Os02g09960	LYK8, putative, expressed
LOC_Os02g10100	leucine-rich repeat receptor protein kinase EXS precursor, putative, expressed
LOC_Os02g10140	bZIP transcription factor domain containing protein, expressed
LOC_Os02g10190	DUF1680 domain containing protein, putative, expressed
LOC_Os02g10210	expressed protein
LOC_Os02g10260	outer membrane protein, OMP85 family protein, expressed
LOC_Os02g10290	copper-transporting ATPase, putative, expressed
LOC_Os02g10300	polygalacturonase, putative, expressed
LOC_Os02g10310	fumarylacetoacetase, putative, expressed
LOC_Os02g10370	hrpN-interacting protein from Malus, putative, expressed
LOC_Os02g10380	Regulator of chromosome condensation domain containing protein, expressed
LOC_Os02g10460	expressed protein
LOC_Os02g10520	OsSub12 - Putative Subtilisin homologue, expressed
LOC_Os02g10740	calcium-binding mitochondrial carrier CBG00135, putative, expressed
LOC_Os02g10780	SPX domain containing protein, putative, expressed
LOC_Os02g10790	expressed protein
LOC_Os02g10794	expressed protein
LOC_Os02g10850	OsFBK3 - F-box domain and kelch repeat containing protein, expressed
LOC_Os02g10860	bZIP transcription factor domain containing protein, expressed
LOC_Os02g11020	cytochrome P450 72A1, putative, expressed
LOC_Os02g11040	expressed protein
LOC_Os02g11070	3-ketoacyl-CoA synthase, putative, expressed
LOC_Os02g11640	UDP-glucoronosyl and UDP-glucosyl transferase, putative, expressed
LOC_Os02g11760	pleiotropic drug resistance protein, putative, expressed
LOC_Os02g11770	expressed protein
LOC_Os02g11880	expressed protein
LOC_Os02g11890	syntaxin-related protein, putative, expressed
LOC_Os02g11960	ABC transporter, ATP-binding protein, putative, expressed
LOC_Os02g11980	receptor-like protein kinase precursor, putative, expressed
LOC_Os02g11990	expressed protein
LOC_Os02g12030	receptor-like protein kinase precursor, putative, expressed
LOC_Os02g12040	receptor-like protein kinase precursor, putative, expressed
LOC_Os02g12050	hypothetical protein
LOC_Os02g12070	expressed protein
LOC_Os02g12080	expressed protein
LOC_Os02g12090	expressed protein
LOC_Os02g12230	hypothetical protein
LOC_Os02g12240	expressed protein
LOC_Os02g12250	expressed protein
LOC_Os02g12260	expressed protein
LOC_Os02g12380	histone deacetylase, putative, expressed
LOC_Os02g12450	receptor-like protein kinase 2 precursor, putative, expressed
LOC_Os02g12530	cytochrome P450 71D6, putative, expressed
LOC_Os02g12540	cytochrome P450, putative, expressed
LOC_Os02g12690	cytochrome P450, putative, expressed
LOC_Os02g12780	cytokinin dehydrogenase precursor, putative, expressed
LOC_Os02g12890	cytochrome P450, putative, expressed
LOC_Os02g12900	cysteine synthase, putative, expressed
LOC_Os02g12910	receptor-like protein kinase 5 precursor, putative, expressed
LOC_Os02g13100	protein phosphatase 2C, putative, expressed
LOC_Os02g13160	F-box protein PP2-A15, putative, expressed
LOC_Os02g13270	Mpv17 / PMP22 family domain containing protein, expressed
LOC_Os02g13290	phosphoethanolamine/phosphocholine phosphatase, putative, expressed
LOC_Os02g13370	expressed protein
LOC_Os02g13410	leucine-rich repeat family protein, putative, expressed
LOC_Os02g13430	receptor-like protein kinase 5 precursor, putative, expressed
LOC_Os02g13460	receptor-like protein kinase 2 precursor, putative, expressed
LOC_Os02g13510	receptor-like protein kinase 5 precursor, putative, expressed
LOC_Os02g13520	OsIAA7 - Auxin-responsive Aux/IAA gene family member, expressed
LOC_Os02g13540	expressed protein
LOC_Os02g13660	meiosis 5, putative, expressed
LOC_Os02g13780	receptor-like protein kinase 2 precursor, putative, expressed
LOC_Os02g13785	expressed protein
LOC_Os02g13800	HSF-type DNA-binding domain containing protein, expressed
LOC_Os02g13870	aquaporin protein, putative, expressed
LOC_Os02g13965	lectin protein kinase family protein, putative, expressed
LOC_Os02g13980	expressed protein
LOC_Os02g14020	expressed protein
LOC_Os02g14160	peroxidase precursor, putative, expressed
LOC_Os02g14460	peroxidase precursor, putative, expressed
LOC_Os02g14540	UDP-glucoronosyl and UDP-glucosyl transferase domain containing protein, expressed
LOC_Os02g14630	hydroquinone glucosyltransferase, putative, expressed
LOC_Os02g14710	expressed protein
LOC_Os02g14770	phosphoenolpyruvate carboxylase, putative, expressed
LOC_Os02g14790	WD domain, G-beta repeat domain containing protein, expressed
LOC_Os02g14840	potassium channel KAT1, putative, expressed
LOC_Os02g14900	1,3-beta-glucan synthase component domain containing protein, expressed
LOC_Os02g14980	calcium-binding EF hand family protein, putative, expressed
LOC_Os02g15230	GDSL-like lipase/acylhydrolase, putative, expressed
LOC_Os02g15340	no apical meristem protein, putative, expressed
LOC_Os02g15360	expressed protein
LOC_Os02g15390	BED zinc finger family protein, expressed
LOC_Os02g15410	hypothetical protein
LOC_Os02g15530	hypothetical protein
LOC_Os02g15700	expressed protein
LOC_Os02g15800	expressed protein
LOC_Os02g15810	HMG1/2, putative, expressed
LOC_Os02g15820	extra-large G-protein-related, putative, expressed
LOC_Os02g15880	CPuORF16 - conserved peptide uORF-containing transcript, expressed
LOC_Os02g15885	expressed protein
LOC_Os02g16220	expressed protein
LOC_Os02g16480	nucleolar transcription factor 1, putative, expressed
LOC_Os02g16500	expressed protein
LOC_Os02g16630	tryptophan biosynthesis protein trpCF, putative, expressed
LOC_Os02g16780	expansin precursor, putative, expressed
LOC_Os02g16809	expansin precursor, putative, expressed
LOC_Os02g16850	expansin precursor, putative, expressed
LOC_Os02g17000	OsSub14 - Putative Subtilisin homologue, expressed
LOC_Os02g17080	OsSub16 - Putative Subtilisin homologue, expressed
LOC_Os02g17090	OsSub17 - Putative Subtilisin homologue, expressed
LOC_Os02g17150	OsSub18 - Putative Subtilisin homologue, expressed
LOC_Os02g17340	expressed protein
LOC_Os02g17350	VHS and GAT domain containing protein, expressed
LOC_Os02g17500	transporter family protein, putative, expressed
LOC_Os02g17620	isochorismatase family protein, putative, expressed
LOC_Os02g17640	isochorismatase family protein, putative, expressed
LOC_Os02g17780	ent-kaurene synthase, chloroplast precursor, putative, expressed
LOC_Os02g17880	glycosyl hydrolases family 16, putative, expressed
LOC_Os02g17900	glycosyl hydrolases family 16, putative, expressed
LOC_Os02g18000	disease resistance protein RGA2, putative, expressed
LOC_Os02g18064	expressed protein
LOC_Os02g18070	NB-ARC domain containing protein, expressed
LOC_Os02g18080	NB-ARC domain containing protein, expressed
LOC_Os02g18110	hypothetical protein
LOC_Os02g18115	expressed protein
LOC_Os02g18140	NBS type disease resistance protein, putative, expressed
LOC_Os02g18180	ATP-binding cassette sub-family E member 1, putative, expressed
LOC_Os02g18410	salt stress root protein RS1, putative, expressed
LOC_Os02g18430	AGC_PVPK_like_kin82y.5 - ACG kinases include homologs to PKA, PKG and PKC, expressed
LOC_Os02g18450	GTP-binding protein typA/bipA, putative, expressed
LOC_Os02g18460	NAM, putative, expressed
LOC_Os02g18510	stripe rust resistance protein Yr10, putative, expressed
LOC_Os02g18784	expressed protein
LOC_Os02g18800	hypothetical protein
LOC_Os02g18820	WD domain, G-beta repeat domain containing protein, expressed
LOC_Os02g18840	phosphatidylinositol 3- and 4-kinase family protein, putative, expressed
LOC_Os02g18890	retrotransposon protein, putative, unclassified, expressed
LOC_Os02g18954	GDSL-like lipase/acylhydrolase, putative, expressed
LOC_Os02g18990	GDSL-like lipase/acylhydrolase, putative, expressed
LOC_Os02g19130	transcription factor X1, putative, expressed
LOC_Os02g19200	OsFBX46 - F-box domain containing protein, expressed
LOC_Os02g19550	lectin-like receptor kinase, putative, expressed
LOC_Os02g19650	hydrolase, alpha/beta fold family domain containing protein, expressed
LOC_Os02g19924	aminotransferase, classes I and II, domain containing protein, expressed
LOC_Os02g19970	aminotransferase, classes I and II, domain containing protein, expressed
LOC_Os02g20000	expressed protein
LOC_Os02g20040	loricrin, putative, expressed
LOC_Os02g20140	protein kinase domain containing protein, expressed
LOC_Os02g20270	expressed protein
LOC_Os02g20410	GTP binding protein, putative, expressed
LOC_Os02g20720	MBTB2 - Bric-a-Brac, Tramtrack, Broad Complex BTB domain with Meprin and TRAF Homology MATH domain, expressed
LOC_Os02g20860	ATP11 protein, expressed
LOC_Os02g20970	C2 domain containing protein, putative, expressed
LOC_Os02g21009	sodium/calcium exchanger protein, putative, expressed
LOC_Os02g21190	expressed protein
LOC_Os02g21230	F-box domain containing protein, expressed
LOC_Os02g21490	WD domain, G-beta repeat domain containing protein, expressed
LOC_Os02g21500	PE-PGRS family protein, putative, expressed
LOC_Os02g21700	STE_MEKK_ste11_MAP3K.8 - STE kinases include homologs to sterile 7, sterile 11 and sterile 20 from yeast, expressed
LOC_Os02g21750	MDR-like ABC transporter, putative, expressed
LOC_Os02g21770	expressed protein
LOC_Os02g21810	cytochrome P450 51, putative, expressed
LOC_Os02g21890	expressed protein
LOC_Os02g21980	retrotransposon protein, putative, unclassified, expressed
LOC_Os02g22020	MYB family transcription factor, putative, expressed
LOC_Os02g22070	expressed protein
LOC_Os02g22084	expressed protein
LOC_Os02g22130	expressed protein
LOC_Os02g22380	glycosyltransferase protein, putative, expressed
LOC_Os02g22680	integral membrane protein DUF6 containing protein, expressed
LOC_Os02g23826	expressed protein
LOC_Os02g23900	expressed protein
LOC_Os02g23939	expressed protein
LOC_Os02g23960	expressed protein
LOC_Os02g24205	expressed protein
LOC_Os02g24270	retrotransposon protein, putative, unclassified, expressed
LOC_Os02g24614	DNA-directed RNA polymerase subunit beta, putative, expressed
LOC_Os02g24740	OsSAUR9 - Auxin-responsive SAUR gene family member, expressed
LOC_Os02g24780	retrotransposon protein, putative, unclassified, expressed
LOC_Os02g25020	DNA binding protein, putative, expressed
LOC_Os02g25449	expressed protein
LOC_Os02g25580	Sec1 family transport protein, putative, expressed
LOC_Os02g25624	expressed protein
LOC_Os02g25640	glutelin, putative, expressed
LOC_Os02g25780	expressed protein
LOC_Os02g25870	elongation factor Tu, putative, expressed
LOC_Os02g26140	microtubule-binding protein TANGLED1, putative, expressed
LOC_Os02g26294	expressed protein
LOC_Os02g26430	WRKY42, expressed
LOC_Os02g26670	F-box/Kelch-repeat protein, putative, expressed
LOC_Os02g26720	Inositol 1, 3, 4-trisphosphate 5/6-kinase, putative, expressed
LOC_Os02g26810	cytochrome P450, putative, expressed
LOC_Os02g27110	expressed protein
LOC_Os02g27130	expressed protein
LOC_Os02g27200	expressed protein
LOC_Os02g27210	hypothetical protein
LOC_Os02g27310	TKL_IRAK_DUF26-lc.6 - DUF26 kinases have homology to DUF26 containing loci, expressed
LOC_Os02g27360	aspartic proteinase-like protein 2 precursor, putative, expressed
LOC_Os02g27490	bile acid sodium symporter family protein, putative, expressed
LOC_Os02g27674	expressed protein
LOC_Os02g27850	retrotransposon protein, putative, unclassified, expressed
LOC_Os02g27870	expressed protein
LOC_Os02g28160	expressed protein
LOC_Os02g28170	transferase family protein, putative, expressed
LOC_Os02g28340	transferase family protein, putative, expressed
LOC_Os02g28465	expressed protein
LOC_Os02g28680	expressed protein
LOC_Os02g28720	spotted leaf 11, putative, expressed
LOC_Os02g28820	expressed protein
LOC_Os02g28830	tetratricopeptide repeat domain containing protein, expressed
LOC_Os02g28900	cytokinin-O-glucosyltransferase 2, putative, expressed
LOC_Os02g29000	Cupin domain containing protein, expressed
LOC_Os02g29020	Cupin domain containing protein, expressed
LOC_Os02g29280	retrotransposon protein, putative, unclassified, expressed
LOC_Os02g29400	expressed protein
LOC_Os02g29464	RecF/RecN/SMC N terminal domain containing protein, expressed
LOC_Os02g29774	expressed protein
LOC_Os02g30060	3-oxoacyl-reductase, chloroplast precursor, putative, expressed
LOC_Os02g30080	cytochrome P450, putative, expressed
LOC_Os02g30100	cytochrome P450, putative, expressed
LOC_Os02g30190	expressed protein
LOC_Os02g30280	expressed protein
LOC_Os02g30470	expressed protein
LOC_Os02g30480	retrotransposon protein, putative, unclassified, expressed
LOC_Os02g30540	protein kinase, putative, expressed
LOC_Os02g30610	expressed protein
LOC_Os02g30690	steroleosin, putative, expressed
LOC_Os02g30714	dehydrogenase/reductase, putative, expressed
LOC_Os02g30800	POLE1 - Putative DNA polymerase epsilon catalytic subunit, expressed
LOC_Os02g30810	OsSAUR10 - Auxin-responsive SAUR gene family member, expressed
LOC_Os02g30850	OsGrx_C8 - glutaredoxin subgroup III, expressed
LOC_Os02g30900	protein kinase domain containing protein, expressed
LOC_Os02g31030	glycerophosphoryl diester phosphodiesterase family protein, putative, expressed
LOC_Os02g31080	hydroxyproline-rich glycoprotein family protein, putative, expressed
LOC_Os02g31150	zinc finger, C3HC4 type domain containing protein, expressed
LOC_Os02g31230	expressed protein
LOC_Os02g31860	expressed protein
LOC_Os02g31874	DUF803 domain containing, putative, expressed
LOC_Os02g31890	ZOS2-08 - C2H2 zinc finger protein, expressed
LOC_Os02g31910	potassium transporter, putative, expressed
LOC_Os02g31924	expressed protein
LOC_Os02g31926	expressed protein
LOC_Os02g32060	hydrolase, NUDIX family, domain containing protein, expressed
LOC_Os02g32140	AP2 domain containing protein, expressed
LOC_Os02g32320	expressed protein
LOC_Os02g32480	expressed protein
LOC_Os02g32590	HSF-type DNA-binding domain containing protein, expressed
LOC_Os02g32620	PAN domain-containing protein At5g03700 precursor, putative, expressed
LOC_Os02g32650	expressed protein
LOC_Os02g32660	1,4-alpha-glucan-branching enzyme, chloroplast precursor, putative, expressed
LOC_Os02g32690	pleiotropic drug resistance protein 15, putative, expressed
LOC_Os02g32770	cytochrome P450, putative, expressed
LOC_Os02g32840	zinc finger A20 and AN1 domain-containing stress-associated protein, putative, expressed
LOC_Os02g32860	poly synthetase 3, putative, expressed
LOC_Os02g32970	hydrolase, alpha/beta fold family protein, putative, expressed
LOC_Os02g33030	bifunctional monodehydroascorbate reductase and carbonic anhydrasenectarin-3 precursor, putative, expressed
LOC_Os02g33110	glycosyl hydrolases, putative, expressed
LOC_Os02g33149	OR, putative, expressed
LOC_Os02g33240	OsFBX51 - F-box domain containing protein, expressed
LOC_Os02g33310	OsFBD7 - F-box and FBD domain containing protein, expressed
LOC_Os02g33330	expressed protein
LOC_Os02g33550	harpin-induced protein 1 domain containing protein, expressed
LOC_Os02g33580	digalactosyldiacylglycerol synthase, chloroplast precursor, putative, expressed
LOC_Os02g33640	expressed protein
LOC_Os02g33670	expressed protein
LOC_Os02g33780	serine-aspartate repeat-containing protein I precursor, putative, expressed
LOC_Os02g33820	abscisic stress-ripening, putative, expressed
LOC_Os02g34190	expressed protein
LOC_Os02g34410	U-box domain-containing protein, putative, expressed
LOC_Os02g34430	serine/threonine-protein kinase, putative, expressed
LOC_Os02g34490	Leucine Rich Repeat family protein, expressed
LOC_Os02g34510	vacuolar ATP synthase, putative, expressed
LOC_Os02g34540	tetratricopeptide repeat containing protein, putative, expressed
LOC_Os02g34650	expressed protein
LOC_Os02g34700	expressed protein
LOC_Os02g34710	expressed protein
LOC_Os02g34840	RNA polymerase II transcriptional coactivator KIWI, putative, expressed
LOC_Os02g34850	histone-lysine N-methyltransferase ASHH2, putative, expressed
LOC_Os02g34884	SacI homology domain containing protein, expressed
LOC_Os02g35010	STE_MEKK_ste11_MAP3K.9 - STE kinases include homologs to sterile 7, sterile 11 and sterile 20 from yeast, expressed
LOC_Os02g35020	glycosyl transferase, putative, expressed
LOC_Os02g35100	DDT domain containing protein, putative, expressed
LOC_Os02g35210	resistance protein, putative, expressed
LOC_Os02g35300	transposon protein, putative, unclassified, expressed
LOC_Os02g35329	RING-H2 finger protein ATL3F, putative, expressed
LOC_Os02g35450	DNA repair protein Rad51, putative, expressed
LOC_Os02g35490	MLO domain containing protein, putative, expressed
LOC_Os02g35500	NAD binding domain of 6-phosphogluconate dehydrogenase containing protein, expressed
LOC_Os02g35660	PTF1, putative, expressed
LOC_Os02g35790	expressed protein
LOC_Os02g35820	retrotransposon protein, putative, unclassified, expressed
LOC_Os02g35940	gibberellin receptor GID1L2, putative, expressed
LOC_Os02g36000	zinc finger protein, putative, expressed
LOC_Os02g36030	cytochrome P450, putative, expressed
LOC_Os02g36070	cytochrome P450, putative, expressed
LOC_Os02g36090	expressed protein
LOC_Os02g36110	cytochrome P450, putative, expressed
LOC_Os02g36140	terpene synthase, putative, expressed
LOC_Os02g36190	cytochrome P450, putative, expressed
LOC_Os02g36210	ent-kaurene synthase, chloroplast precursor, putative, expressed
LOC_Os02g36220	terpene synthase, putative, expressed
LOC_Os02g36280	cytochrome P450, putative, expressed
LOC_Os02g36300	zinc finger, C3HC4 type domain containing protein, expressed
LOC_Os02g36350	expressed protein
LOC_Os02g36440	transporter family protein, putative, expressed
LOC_Os02g36500	expressed protein
LOC_Os02g36530	expressed protein
LOC_Os02g36590	CPuORF19 - conserved peptide uORF-containing transcript, expressed
LOC_Os02g36600	aldose 1-epimerase, putative, expressed
LOC_Os02g36770	galactosyltransferase family protein, putative, expressed
LOC_Os02g36840	cytokinin-O-glucosyltransferase 2, putative, expressed
LOC_Os02g36845	membrane associated DUF588 domain containing protein, putative, expressed
LOC_Os02g36880	No apical meristem protein, putative, expressed
LOC_Os02g37070	expressed protein
LOC_Os02g37160	heavy metal transport/detoxification protein, putative, expressed
LOC_Os02g37180	expressed protein
LOC_Os02g37190	expressed protein
LOC_Os02g37260	hypothetical protein
LOC_Os02g37500	expressed protein
LOC_Os02g37520	RNA-binding protein FUS, putative, expressed
LOC_Os02g37850	expressed protein
LOC_Os02g37910	expressed protein
LOC_Os02g37990	histamine oxidase, putative
LOC_Os02g38010	copper methylamine oxidase precursor, putative, expressed
LOC_Os02g38050	joka2, putative, expressed
LOC_Os02g38140	glycosyl transferase family 17 protein, putative, expressed
LOC_Os02g38160	glycosyl transferase family 17 protein, putative, expressed
LOC_Os02g38220	eukaryotic translation initiation factor 4B, putative, expressed
LOC_Os02g38230	high affinity nitrate transporter, putative, expressed
LOC_Os02g38310	expressed protein
LOC_Os02g38392	NBS-LRR disease resistance protein, putative, expressed
LOC_Os02g38410	ubiquitin family protein, putative, expressed
LOC_Os02g38580	protein phosphatase 2C, putative, expressed
LOC_Os02g38690	protein phosphatase 2C containing protein, expressed
LOC_Os02g38730	hypothetical protein
LOC_Os02g38780	protein phosphatase 2C containing protein, expressed
LOC_Os02g38804	protein phosphatase 2C containing protein, expressed
LOC_Os02g38920	glyceraldehyde-3-phosphate dehydrogenase, putative, expressed
LOC_Os02g39010	cyclin-dependent kinase G-1, putative, expressed
LOC_Os02g39030	transmembrane protein 17, putative, expressed
LOC_Os02g39150	expressed protein
LOC_Os02g39155	expressed protein
LOC_Os02g39160	hydroxymethylbutenyl 4-diphosphate synthase, putative, expressed
LOC_Os02g39280	C2 domain containing protein, putative, expressed
LOC_Os02g39330	CHIT1 - Chitinase family protein precursor, expressed
LOC_Os02g39590	GDSL-like lipase/acylhydrolase, putative, expressed
LOC_Os02g39660	receptor kinase, putative, expressed
LOC_Os02g39850	transferase family protein, putative, expressed
LOC_Os02g40010	phosphoribosyl transferase, putative, expressed
LOC_Os02g40120	expressed protein
LOC_Os02g40130	leucine-rich, putative, expressed
LOC_Os02g40200	receptor-like protein kinase precursor, putative, expressed
LOC_Os02g40240	receptor kinase, putative, expressed
LOC_Os02g40340	expressed protein
LOC_Os02g40420	expressed protein
LOC_Os02g40450	DEAD/DEAH box helicase domain containing protein, expressed
LOC_Os02g40500	OsGrx_C2.1 - glutaredoxin subgroup I, expressed
LOC_Os02g40510	response regulator receiver domain containing protein, expressed
LOC_Os02g40650	expressed protein
LOC_Os02g40664	zinc finger family protein, putative, expressed
LOC_Os02g40700	enzyme of the cupin superfamily protein, putative, expressed
LOC_Os02g40710	ammonium transporter protein, putative, expressed
LOC_Os02g40860	CK1_CaseinKinase_1.5 - CK1 includes the casein kinase 1 kinases, expressed
LOC_Os02g41500	OsWAK13 - OsWAK receptor-like protein kinase, expressed
LOC_Os02g41520	glycosyl transferase 8 domain containing protein, putative, expressed
LOC_Os02g41560	pentatricopeptide, putative, expressed
LOC_Os02g41580	CAMK_CAMK_like.14 - CAMK includes calcium/calmodulin depedent protein kinases, expressed
LOC_Os02g41590	kinase, pfkB family, putative, expressed
LOC_Os02g41650	phenylalanine ammonia-lyase, putative, expressed
LOC_Os02g41670	phenylalanine ammonia-lyase, putative, expressed
LOC_Os02g41760	NB-ARC domain containing protein, expressed
LOC_Os02g41780	transporter-related, putative, expressed
LOC_Os02g41820	expressed protein
LOC_Os02g41860	aquaporin protein, putative, expressed
LOC_Os02g41910	OsFBO12 - F-box and other domain containing protein, expressed
LOC_Os02g41954	gibberellin 2-beta-dioxygenase 7, putative, expressed
LOC_Os02g42040	MIF4G domain containing protein, putative, expressed
LOC_Os02g42160	OsWAK15 - OsWAK receptor-like protein kinase, expressed
LOC_Os02g42200	transcription factor-related, putative, expressed
LOC_Os02g42310	OsSCP8 - Putative Serine Carboxypeptidase homologue, expressed
LOC_Os02g42360	expressed protein
LOC_Os02g42440	GEM, putative, expressed
LOC_Os02g42450	RIPER1 - Ripening-related family protein precursor, expressed
LOC_Os02g42560	expressed protein
LOC_Os02g42740	cytochrome b5-like Heme/Steroid binding domain containing protein, expressed
LOC_Os02g42790	short-chain dehydrogenase/reductase, putative, expressed
LOC_Os02g42820	OsPLIM2a - LIM domain protein, putative actin-binding protein and transcription factor, expressed
LOC_Os02g42850	MYB family transcription factor, putative, expressed
LOC_Os02g42880	remorin C-terminal domain containing protein, putative, expressed
LOC_Os02g42990	OsSAUR11 - Auxin-responsive SAUR gene family member, expressed
LOC_Os02g43050	kinesin motor domain containing protein, expressed
LOC_Os02g43130	kinesin motor domain containing protein, expressed
LOC_Os02g43270	retrotransposon protein, putative, unclassified, expressed
LOC_Os02g43290	protein kinase domain containing protein, expressed
LOC_Os02g43360	cytochrome b5-like Heme/Steroid binding domain containing protein, expressed
LOC_Os02g43460	required to maintain repression 1, putative, expressed
LOC_Os02g43470	glutamate dehydrogenase protein, putative, expressed
LOC_Os02g43590	ELMO/CED-12 family protein, putative, expressed
LOC_Os02g43594	MSP domain containing protein, putative, expressed
LOC_Os02g43660	plastocyanin-like domain containing protein, putative, expressed
LOC_Os02g43700	triacylglycerol lipase like protein, putative, expressed
LOC_Os02g43790	ethylene-responsive transcription factor, putative, expressed
LOC_Os02g43820	AP2 domain containing protein, expressed
LOC_Os02g43860	amino acid permease, putative, expressed
LOC_Os02g43870	inactive receptor kinase At2g26730 precursor, putative, expressed
LOC_Os02g43900	expressed protein
LOC_Os02g43912	ceramide kinase-related, putative, expressed
LOC_Os02g43940	AP2 domain containing protein, expressed
LOC_Os02g43980	expressed protein
LOC_Os02g44000	amino acid kinase, putative, expressed
LOC_Os02g44080	aquaporin protein, putative, expressed
LOC_Os02g44134	thioesterase family protein, putative, expressed
LOC_Os02g44230	CPuORF22 - conserved peptide uORF-containing transcript, expressed
LOC_Os02g44310	LTPL112 - Protease inhibitor/seed storage/LTP family protein precursor, expressed
LOC_Os02g44340	expressed protein
LOC_Os02g44470	actin-depolymerizing factor, putative, expressed
LOC_Os02g44480	pentatricopeptide, putative, expressed
LOC_Os02g44490	anthranilate phosphoribosyltransferase, putative, expressed
LOC_Os02g44500	glutathione peroxidase, putative, expressed
LOC_Os02g44520	OsSub19 - Putative Subtilisin homologue, expressed
LOC_Os02g44530	expressed protein
LOC_Os02g44550	NADP-dependent malic enzyme, putative, expressed
LOC_Os02g44610	protein kinase, putative, expressed
LOC_Os02g44654	cytochrome P450, putative, expressed
LOC_Os02g44820	rho-GTPase-activating protein-related, putative, expressed
LOC_Os02g44850	GDSL-like lipase/acylhydrolase, putative, expressed
LOC_Os02g44880	expressed protein
LOC_Os02g44920	protein kinase domain containing protein, expressed
LOC_Os02g44975	expressed protein
LOC_Os02g44980	transmembrane amino acid transporter protein, putative, expressed
LOC_Os02g45080	MYB family transcription factor, putative, expressed
LOC_Os02g45170	helix-loop-helix DNA-binding protein, putative, expressed
LOC_Os02g45180	ORM1, putative, expressed
LOC_Os02g45280	cytochrome P450, putative, expressed
LOC_Os02g45344	O-acyltransferase, putative, expressed
LOC_Os02g45380	MATE domain containing protein, expressed
LOC_Os02g45420	AP2 domain containing protein, expressed
LOC_Os02g45450	dehydration-responsive element-binding protein, putative, expressed
LOC_Os02g45520	uncharacterized membrane protein, putative, expressed
LOC_Os02g45660	2-C-methyl-D-erythritol 2,4-cyclodiphosphate synthase, chloroplast precursor, putative, expressed
LOC_Os02g45870	tobamovirus multiplication protein, putative, expressed
LOC_Os02g45880	expressed protein
LOC_Os02g45940	Core histone H2A/H2B/H3/H4 domain containing protein, putative, expressed
LOC_Os02g45980	ZR1 protein, putative, expressed
LOC_Os02g46030	MYB family transcription factor, putative, expressed
LOC_Os02g46100	RING-H2 finger protein, putative, expressed
LOC_Os02g46180	DUF581 domain containing protein, expressed
LOC_Os02g46190	DUF581 domain containing protein, expressed
LOC_Os02g46490	protein phosphatase 2C, putative, expressed
LOC_Os02g46500	U-box, putative, expressed
LOC_Os02g46600	RING-H2 finger protein ATL5G, putative, expressed
LOC_Os02g46610	zinc-binding protein, putative, expressed
LOC_Os02g46660	SNARE associated Golgi protein, putative, expressed
LOC_Os02g46710	expressed protein
LOC_Os02g46730	expressed protein
LOC_Os02g46740	RWD domain containing protein, expressed
LOC_Os02g46780	MYB family transcription factor, putative, expressed
LOC_Os02g46830	expressed protein
LOC_Os02g46850	oligopeptide transporter, putative, expressed
LOC_Os02g46860	oligopeptide transporter 4, putative, expressed
LOC_Os02g46910	glycosyl hydrolases family 16, putative, expressed
LOC_Os02g47060	WRKY66, expressed
LOC_Os02g47130	expressed protein
LOC_Os02g47150	DNA topoisomerase 2, putative, expressed
LOC_Os02g47190	MYB family transcription factor, putative, expressed
LOC_Os02g47210	amino acid permease family protein, putative, expressed
LOC_Os02g47350	oxidoreductase, short chain dehydrogenase/reductase family, putative, expressed
LOC_Os02g47410	protein kinase, putative, expressed
LOC_Os02g47600	soluble inorganic pyrophosphatase, putative, expressed
LOC_Os02g47605	expressed protein
LOC_Os02g47650	universal stress protein domain containing protein, putative, expressed
LOC_Os02g47780	hydrolase, alpha/beta fold family domain containing protein, expressed
LOC_Os02g47790	monodehydroascorbate reductase, putative, expressed
LOC_Os02g47890	expressed protein
LOC_Os02g47970	calpain, putative, expressed
LOC_Os02g48000	TBC domain containing protein, expressed
LOC_Os02g48190	expressed protein
LOC_Os02g48200	lectin-like protein kinase, putative, expressed
LOC_Os02g48210	lectin-like protein kinase, putative, expressed
LOC_Os02g48220	expressed protein
LOC_Os02g48300	OsFBX60 - F-box domain containing protein, expressed
LOC_Os02g48360	pyrophosphate--fructose 6-phosphate 1-phosphotransferase subunit alpha, putative, expressed
LOC_Os02g48450	xylem cysteine proteinase 2 precursor, putative, expressed
LOC_Os02g48470	expressed protein
LOC_Os02g48550	expressed protein
LOC_Os02g48560	fatty acid desaturase, putative, expressed
LOC_Os02g48570	peptide transporter PTR2, putative, expressed
LOC_Os02g48600	expressed protein
LOC_Os02g48620	tetratricopeptide repeat, putative, expressed
LOC_Os02g48820	plastocyanin-like domain containing protein, putative, expressed
LOC_Os02g48870	aspartic proteinase nepenthesin-2 precursor, putative, expressed
LOC_Os02g48910	ubiquitin-conjugating enzyme, putative, expressed
LOC_Os02g48980	GPI-anchored protein, putative, expressed
LOC_Os02g48990	phosphatidylinositol transfer, putative, expressed
LOC_Os02g49060	amino acid transporter, putative, expressed
LOC_Os02g49070	ZAC, putative, expressed
LOC_Os02g49080	KH domain containing protein, putative, expressed
LOC_Os02g49180	RNA polymerase subunit, putative, expressed
LOC_Os02g49230	CCT/B-box zinc finger protein, putative, expressed
LOC_Os02g49480	helix-loop-helix DNA-binding domain containing protein, expressed
LOC_Os02g49520	armadillo/beta-catenin repeat family protein, putative, expressed
LOC_Os02g49580	expressed protein
LOC_Os02g49590	ASC1, putative, expressed
LOC_Os02g49670	zinc knuckle family protein, expressed
LOC_Os02g49840	OsMADS57 - MADS-box family gene with MIKCc type-box, expressed
LOC_Os02g49950	spotted leaf 11, putative, expressed
LOC_Os02g49970	ZIM motif family protein, expressed
LOC_Os02g49992	expressed protein
LOC_Os02g50000	GDSL-like lipase/acylhydrolase, putative, expressed
LOC_Os02g50110	expressed protein
LOC_Os02g50130	hydrolase, NUDIX family, domain containing protein, expressed
LOC_Os02g50140	caleosin related protein, putative, expressed
LOC_Os02g50300	expressed protein
LOC_Os02g50374	expressed protein
LOC_Os02g50460	immediate-early fungal elicitor protein CMPG1, putative, expressed
LOC_Os02g50470	expressed protein
LOC_Os02g50490	endoglucanase, putative, expressed
LOC_Os02g50540	expressed protein
LOC_Os02g50570	retrotransposon protein, putative, unclassified, expressed
LOC_Os02g50600	glycosyl transferase 8 domain containing protein, putative, expressed
LOC_Os02g50640	HEAT repeat family protein, putative, expressed
LOC_Os02g50690	GDSL-like lipase/acylhydrolase, putative, expressed
LOC_Os02g50799	nuclear-pore anchor, putative, expressed
LOC_Os02g50845	expressed protein
LOC_Os02g51110	aquaporin protein, putative, expressed
LOC_Os02g51119	expressed protein
LOC_Os02g51290	HVA22, putative, expressed
LOC_Os02g51320	helix-loop-helix DNA-binding domain containing protein, expressed
LOC_Os02g51350	OsFBK10 - F-box domain and kelch repeat containing protein, expressed
LOC_Os02g51370	glutaredoxin, putative, expressed
LOC_Os02g51390	expressed protein
LOC_Os02g51400	AAA family ATPase, putative, expressed
LOC_Os02g51404	expressed protein
LOC_Os02g51410	shikimate kinase, putative, expressed
LOC_Os02g51414	expressed protein
LOC_Os02g51550	DUF581 domain containing protein, expressed
LOC_Os02g51570	peptidyl-prolyl cis-trans isomerase, FKBP-type, putative, expressed
LOC_Os02g51590	phosphoglycerate mutase, putative, expressed
LOC_Os02g51620	glycosyl hydrolase family 3 protein, putative, expressed
LOC_Os02g51670	ethylene-responsive transcription factor, putative, expressed
LOC_Os02g51710	wound/stress protein, putative, expressed
LOC_Os02g51720	expressed protein
LOC_Os02g51730	dnaJ homolog subfamily C member 7, putative, expressed
LOC_Os02g51890	RNA recognition motif containing protein, putative, expressed
LOC_Os02g52160	LMBR1 integral membrane protein, putative, expressed
LOC_Os02g52316	BTB/POZ domain containing protein, putative, expressed
LOC_Os02g52380	DUF1645 domain containing protein, putative, expressed
LOC_Os02g52480	cyclin-dependent kinase inhibitor, putative, expressed
LOC_Os02g52590	xyloglucan fucosyltransferase, putative, expressed
LOC_Os02g52700	alpha-amylase precursor, putative, expressed
LOC_Os02g52770	expressed protein
LOC_Os02g52830	lipase, putative, expressed
LOC_Os02g52840	flavonol synthase/flavanone 3-hydroxylase, putative, expressed
LOC_Os02g52850	receptor-like protein kinase like protein, putative, expressed
LOC_Os02g52870	zinc finger, C3HC4 type domain containing protein, expressed
LOC_Os02g52910	zinc finger protein, putative, expressed
LOC_Os02g52960	PHD-finger domain containing protein, putative, expressed
LOC_Os02g53100	WRKY32, expressed
LOC_Os02g53200	glucan endo-1,3-beta-glucosidase precursor, putative, expressed
LOC_Os02g53230	transcription elongation factor SPT5 homolog 1, putative, expressed
LOC_Os02g53320	universal stress protein domain containing protein, putative, expressed
LOC_Os02g53330	1-aminocyclopropane-1-carboxylate deaminase, putative, expressed
LOC_Os02g53510	oxidoreductase/ transition metal ion binding protein, putative, expressed
LOC_Os02g53620	nuclear transcription factor Y subunit, putative, expressed
LOC_Os02g53660	expressed protein
LOC_Os02g53730	expressed protein
LOC_Os02g53790	adenylate kinase, putative, expressed
LOC_Os02g53810	expressed protein
LOC_Os02g54030	polygalacturonase, putative, expressed
LOC_Os02g54060	chaperonin, putative, expressed
LOC_Os02g54100	expressed protein
LOC_Os02g54140	hsp20/alpha crystallin family protein, putative, expressed
LOC_Os02g54254	saccharopine dehydrogenase, putative, expressed
LOC_Os02g54310	expressed protein
LOC_Os02g54370	hypro1, putative, expressed
LOC_Os02g54510	protein kinase domain containing protein, expressed
LOC_Os02g54540	SCP-like extracellular protein, expressed
LOC_Os02g54560	SCP-like extracellular protein, expressed
LOC_Os02g54570	SCP-like extracellular protein, expressed
LOC_Os02g54640	glutamate receptor, putative, expressed
LOC_Os02g54650	diacylglycerol kinase, putative, expressed
LOC_Os02g55050	OsFBX64 - F-box domain containing protein, expressed
LOC_Os02g55070	expressed protein
LOC_Os02g55080	snf1-related kinase interactor 2, putative, expressed
LOC_Os02g55100	expressed protein
LOC_Os02g55110	expressed protein
LOC_Os02g55170	formin-like protein 13, putative, expressed
LOC_Os02g55250	BHLH transcription factor, putative, expressed
LOC_Os02g55400	ATPase 8, plasma membrane-type, putative, expressed
LOC_Os02g55420	aminotransferase, classes I and II, domain containing protein, expressed
LOC_Os02g55520	zinc finger, C3HC4 type domain containing protein, expressed
LOC_Os02g55550	F-box/LRR-repeat protein 14, putative, expressed
LOC_Os02g55560	protein phosphatase 2C, putative, expressed
LOC_Os02g55689	expressed protein
LOC_Os02g55820	expressed protein
LOC_Os02g55870	heparanase-like protein precursor, putative, expressed
LOC_Os02g55890	inorganic H+ pyrophosphatase, putative, expressed
LOC_Os02g55900	expressed protein
LOC_Os02g55910	monogalactosyldiacylglycerol synthase, putative, expressed
LOC_Os02g55920	expressed protein
LOC_Os02g55970	ANTH, putative, expressed
LOC_Os02g56030	expressed protein
LOC_Os02g56140	helix-loop-helix DNA-binding domain containing protein, expressed
LOC_Os02g56150	expressed protein
LOC_Os02g56160	kelch repeat protein, putative, expressed
LOC_Os02g56260	expressed protein
LOC_Os02g56270	ENTH domain containing protein, expressed
LOC_Os02g56290	expressed protein
LOC_Os02g56300	aminotransferase, classes I and II, domain containing protein, expressed
LOC_Os02g56310	calcium-dependent protein kinase isoform AK1, putative, expressed
LOC_Os02g56320	glycogen synthase 1, putative, expressed
LOC_Os02g56334	OsWAK18b - OsWAK short gene, expressed
LOC_Os02g56340	expressed protein
LOC_Os02g56370	OsWAK20 - OsWAK receptor-like protein kinase, expressed
LOC_Os02g56380	OsWAK21 - OsWAK receptor-like cytoplasmic kinase OsWAK-RLCK, expressed
LOC_Os02g56400	OsWAK22 - OsWAK receptor-like protein kinase, expressed
LOC_Os02g56460	dehydrogenase, putative, expressed
LOC_Os02g56480	PB1 domain containing protein, expressed
LOC_Os02g56500	expressed protein
LOC_Os02g56510	phosphate transporter 1, putative, expressed
LOC_Os02g56520	expressed protein
LOC_Os02g56560	CK1_CaseinKinase_1.6 - CK1 includes the casein kinase 1 kinases, expressed
LOC_Os02g56600	no apical meristem protein, putative, expressed
LOC_Os02g56700	dehydrogenase, putative, expressed
LOC_Os02g56720	cinnamoyl CoA reductase, putative, expressed
LOC_Os02g56770	OsFBX67 - F-box domain containing protein, expressed
LOC_Os02g56800	F-box protein PP2-B2, putative, expressed
LOC_Os02g56820	OsFBX69 - F-box domain containing protein, expressed
LOC_Os02g56840	OsFBX70 - F-box domain containing protein, expressed
LOC_Os02g56850	glutathione reductase, putative, expressed
LOC_Os02g56880	transcriptional corepressor LEUNIG, putative, expressed
LOC_Os02g56930	expressed protein
LOC_Os02g56950	expressed protein
LOC_Os02g57090	anthranilate phosphoribosyltransferase, putative, expressed
LOC_Os02g57120	HEAT repeat family protein, putative, expressed
LOC_Os02g57190	Myosin head domain containing protein, expressed
LOC_Os02g57240	oxidoreductase, aldo/keto reductase family protein, putative, expressed
LOC_Os02g57290	cytochrome P450, putative, expressed
LOC_Os02g57350	expressed protein
LOC_Os02g57390	pumilio-family RNA binding protein, putative, expressed
LOC_Os02g57410	OTU-like cysteine protease family protein, putative, expressed
LOC_Os02g57420	protein kinase APK1A, chloroplast precursor, putative, expressed
LOC_Os02g57440	LYK8, putative, expressed
LOC_Os02g57460	RING-H2 finger protein ATL5G, putative, expressed
LOC_Os02g57520	DNA binding protein, putative, expressed
LOC_Os02g57530	ethylene receptor, putative, expressed
LOC_Os02g57550	ZOS2-18 - C2H2 zinc finger protein, expressed
LOC_Os02g57560	tyrosine protein kinase domain containing protein, putative, expressed
LOC_Os02g57580	anthocyanin permease, putative, expressed
LOC_Os02g57650	No apical meristem protein, putative, expressed
LOC_Os02g57700	protein kinase, putative, expressed
LOC_Os02g57790	ZOS2-19 - C2H2 zinc finger protein, expressed
LOC_Os02g57800	PPR repeat containing protein, expressed
LOC_Os02g58160	expressed protein
LOC_Os02g58260	metallo-beta-lactamase family protein, putative, expressed
LOC_Os02g58270	metallo-beta-lactamase family protein, putative, expressed
LOC_Os02g58330	expressed protein
LOC_Os02g58480	sucrose synthase, putative, expressed
LOC_Os02g58490	PINHEAD, putative, expressed
LOC_Os02g58520	CAMK_CAMK_like.16 - CAMK includes calcium/calmodulin depedent protein kinases, expressed
LOC_Os02g58554	expressed protein
LOC_Os02g58630	expressed protein
LOC_Os02g58640	tumor susceptibility gene 101, putative, expressed
LOC_Os02g58720	peroxidase precursor, putative, expressed
LOC_Os02g58800	expressed protein
LOC_Os03g01008	expressed protein
LOC_Os03g01110	RNA methyltransferase, TrmH family protein, putative, expressed
LOC_Os03g01120	E1-E2 ATPase domain containing protein, expressed
LOC_Os03g01170	transporter family protein, putative, expressed
LOC_Os03g01260	expansin precursor, putative, expressed
LOC_Os03g01270	expansin precursor, putative, expressed
LOC_Os03g01290	peptide transporter PTR2, putative, expressed
LOC_Os03g01300	LTPL114 - Protease inhibitor/seed storage/LTP family protein precursor, expressed
LOC_Os03g01442	expressed protein
LOC_Os03g01470	expressed protein
LOC_Os03g01600	aminotransferase domain containing protein, putative, expressed
LOC_Os03g01620	expressed protein
LOC_Os03g01650	expansin precursor, putative, expressed
LOC_Os03g01700	expressed protein
LOC_Os03g01870	no apical meristem protein, putative, expressed
LOC_Os03g01915	expressed protein
LOC_Os03g02040	remorin, putative, expressed
LOC_Os03g02090	expressed protein
LOC_Os03g02110	WD domain, G-beta repeat domain containing protein, expressed
LOC_Os03g02150	adapitin protein, putative, expressed
LOC_Os03g02160	zinc finger C-x8-C-x5-C-x3-H type family protein, expressed
LOC_Os03g02170	transmembrane and coiled-coil domain-containing protein 4, putative, expressed
LOC_Os03g02190	protein kinase domain containing protein, expressed
LOC_Os03g02240	AT-GTL1, putative, expressed
LOC_Os03g02330	AAA-type ATPase family protein, putative, expressed
LOC_Os03g02340	expressed protein
LOC_Os03g02400	plastocyanin-like domain containing protein, putative, expressed
LOC_Os03g02440	WD repeat-containing protein 44, putative, expressed
LOC_Os03g02480	inner membrane protein, putative, expressed
LOC_Os03g02514	hydrolase, alpha/beta fold family protein, putative, expressed
LOC_Os03g02530	OsRhmbd7 - Putative Rhomboid homologue, expressed
LOC_Os03g02580	armadillo, putative, expressed
LOC_Os03g02660	expressed protein
LOC_Os03g02700	HOTHEAD precursor, putative, expressed
LOC_Os03g02710	hydroxymethylglutaryl-CoA synthase, putative, expressed
LOC_Os03g02750	OsSub25 - Putative Subtilisin homologue, expressed
LOC_Os03g02790	hypothetical protein
LOC_Os03g02820	expressed protein
LOC_Os03g02840	remorin family protein, putative, expressed
LOC_Os03g02900	B3 DNA binding domain containing protein, expressed
LOC_Os03g02920	peroxidase precursor, putative, expressed
LOC_Os03g02939	peroxidase precursor, putative, expressed
LOC_Os03g02970	Dicer, putative, expressed
LOC_Os03g03034	flavonol synthase/flavanone 3-hydroxylase, putative, expressed
LOC_Os03g03050	expressed protein
LOC_Os03g03080	expressed protein
LOC_Os03g03150	WD repeat-containing protein, putative, expressed
LOC_Os03g03164	homeobox protein knotted-1, putative, expressed
LOC_Os03g03270	fringe-related protein, putative, expressed
LOC_Os03g03320	expressed protein
LOC_Os03g03410	serine/threonine-protein kinase, putative, expressed
LOC_Os03g03440	expressed protein
LOC_Os03g03450	anthranilate phosphoribosyltransferase, chloroplast precursor, putative, expressed
LOC_Os03g03490	expressed protein
LOC_Os03g03500	heavy metal-associated domain containing protein, expressed
LOC_Os03g03550	bZIP family transcription factor, putative, expressed
LOC_Os03g03570	leucine-rich repeat transmembrane protein kinase, putative, expressed
LOC_Os03g03600	fasciclin-like arabinogalactan protein, putative, expressed
LOC_Os03g03630	expressed protein
LOC_Os03g03730	regulatory protein, putative, expressed
LOC_Os03g03750	expressed protein
LOC_Os03g03860	expressed protein
LOC_Os03g03880	protein kinase, putative, expressed
LOC_Os03g03910	catalase domain containing protein, expressed
LOC_Os03g04020	expansin precursor, putative, expressed
LOC_Os03g04120	AMP-binding enzyme, putative, expressed
LOC_Os03g04130	AMP-binding domain containing protein, expressed
LOC_Os03g04190	cytochrome P450, putative, expressed
LOC_Os03g04220	glutathione S-transferase, putative, expressed
LOC_Os03g04240	glutathione S-transferase, putative, expressed
LOC_Os03g04250	glutathione S-transferase, putative, expressed
LOC_Os03g04290	transposon protein, putative, unclassified, expressed
LOC_Os03g04420	expressed protein
LOC_Os03g04470	expressed protein
LOC_Os03g04480	CorA-like magnesium transporter protein, putative, expressed
LOC_Os03g04610	expressed protein
LOC_Os03g04710	expressed protein
LOC_Os03g04770	beta-amylase, putative, expressed
LOC_Os03g04840	expressed protein
LOC_Os03g04870	expressed protein
LOC_Os03g04890	zinc finger family protein, putative, expressed
LOC_Os03g04920	multidrug resistance-associated protein, putative, expressed
LOC_Os03g05030	dirigent, putative, expressed
LOC_Os03g05049	expressed protein
LOC_Os03g05060	exostosin family domain containing protein, expressed
LOC_Os03g05070	exostosin family domain containing protein, expressed
LOC_Os03g05110	xyloglucan galactosyltransferase KATAMARI1, putative, expressed
LOC_Os03g05140	receptor-like protein kinase 2 precursor, putative, expressed
LOC_Os03g05210	WD domain, G-beta repeat domain containing protein, expressed
LOC_Os03g05250	expressed protein
LOC_Os03g05330	HEAT repeat family protein, putative, expressed
LOC_Os03g05334	expressed protein
LOC_Os03g05370	expressed protein
LOC_Os03g05470	tyrosine protein kinase domain containing protein, putative, expressed
LOC_Os03g05490	ZOS3-02 - C2H2 zinc finger protein, expressed
LOC_Os03g05500	DUF260 domain containing protein, putative, expressed
LOC_Os03g05510	DUF260 domain containing protein, putative, expressed
LOC_Os03g05520	nicotiana lesion-inducing like, putative, expressed
LOC_Os03g05640	inorganic phosphate transporter, putative, expressed
LOC_Os03g05680	histone demethylase JARID1C, putative, expressed
LOC_Os03g05730	cell division control protein 48 homolog E, putative, expressed
LOC_Os03g05760	transcription factor Dp, putative, expressed
LOC_Os03g05820	kinesin motor domain containing protein, expressed
LOC_Os03g05880	monooxygenase, putative, expressed
LOC_Os03g05900	expressed protein
LOC_Os03g05910	expressed protein
[truncated: 5,904 more rows]

## Sheet: Sheet-3
MSU Locus ID	Venn intersection set	Set number	Gene description	Gene locus ID + protein encoded	Functional group	Biological process	phr2 vs WT LP AM lfc	phr2 vs WT LP AM FDR	phr2 vs WT LP Mock lfc	phr2 vs WT LP Mock FDR	35S:PHR2 vs WT HP AM lfc	35S:PHR2 vs WT HP AM FDR	35S:PHR2 vs WT HP Mock lfc	35S:PHR2 vs WT HP Mock FDR
LOC_Os08g05690	phr2 Dn|AM genelist	II	ABC transporter, ATP-binding protein, putative	LOC_Os08g05690 ABC transporter	ABC transporter	Transport	-3.79449	1.99e-76	-2.13554	4.6e-28	4.96231	4.81e-35	3.62853	5.56e-26
LOC_Os09g23640	phr2 Dn|AM genelist	II	STR1, ABC-2 type transporter domain containing protein	LOC_Os09g23640 STR1	ABC transporter	Transport	-10.5874	5.05e-196	-4.18932	0.0127127	0	0.616007	0	0.33346
LOC_Os05g47500	phr2 Dn|AM genelist	II	MDR-like ABC transporter	LOC_Os05g47500 ABCB19	ABC transporter, MDR-like	Transport	-7.66817	4.01e-106	-2.95018	0.000154506	3.51433	1.47e-24	0	0.486216
LOC_Os08g05710	phr2 Dn|AM genelist	II	OsABCB21/OsMDR16	LOC_Os08g05710 ABCB21, MDR16	ABC transporter, MDR-like	Transport	-10.1401	7.08e-36	0	0.147598	0	0.492969	0	0.855704
LOC_Os03g08380	phr2 Dn|AM genelist	II	ABC transporter, ATP-binding protein, putative	LOC_Os03g08380 ABC transporter	ABC transporter	Transport	-5.32667	9.75e-27	0	0.410064	0	0.833056	0	0.416831
LOC_Os07g09384	phr2 Dn|AM genelist	II	STR2	LOC_Os07g09384 STR2	ABC transporter	Transport	-3.2732	4.54e-10	0	0.128392	0	1	0	0.46155
LOC_Os04g01520	phr2 Dn|AM genelist	II	OsNOPE, NOPE1, N-acetylglucosamine transporter	LOC_Os04g01520 NOPE1	GlcNAc transporter	Transport	-1.92296	1.08e-31	0	0.214646	0	0.147019	0	0.263174
LOC_Os04g10800	phr2 Dn|AM genelist	II	PT13, inorganic phosphate transporter, putative, expressed	LOC_Os04g10800 PT13	Phosphate transporter	Transport	-7.94437	2.39e-220	-4.33256	1.22e-69	1.80013	1.2e-10	2.12389	4.9e-19
LOC_Os06g47130	phr2 Dn|AM genelist	II	C2domain containing protein	LOC_Os06g47130 NTMC2T1.5	Lipid transport protein	Transport	-2.29585	1.09e-44	-2.09924	2.07e-33	-0.908157	3.12e-06	0	1
LOC_Os01g54240	phr2 Dn|AM genelist	II	NUP85, nucleoporin, putative, expressed (Lj1g3v0318210 LjNup85)	LOC_Os01g54240 NUP85	Nucleoporin protein	Transport	-0.638521	0.00434824	0	0.822307	0	0.274477	0	0.645862
LOC_Os03g17310	phr2 Dn|AM genelist	II	calcium-transporting ATPase, endoplasmic reticulum-type, putative, expressed (Medtr7g100110 MCA8)	LOC_Os03g17310 ECA1	Calcium channel	Transport	-0.624738	0.00885338	0	0.184489	0	0.891521	0	0.985743
LOC_Os03g62650	phr2 Dn|AM genelist	II	CASTOR, ion channel DMI1-like, chloroplast precursor, putative	LOC_Os03g62650 CASTOR	Calcium/Potassium channel	Transport	-0.817723	1.04e-05	0	1	0	0.729723	0	0.563009
LOC_Os06g35930	phr2 Dn|AM genelist	II	aquaporin protein, putative, expressed	LOC_Os06g35930 Aquaporin protein	Water channel	Transport	-6.87397	4.82e-39	0	0.369965	0	0.824705	0	1
LOC_Os03g01120	phr2 Dn|AM genelist	II	HA1; H+-ATPase 1; Plasma membrane ATPase, E1-E2 ATPase domain containing protein, expressed	LOC_Os03g01120 HA1	Proton pump	Transport	-5.5757	5.98e-181	0	0.263473	0	0.236265	0	0.0584303
LOC_Os09g39530	phr2 Dn|AM genelist	II	Cupin-domain contaning protein	LOC_Os09g39530 GLP9-3	Redox enyzme	Metabolism	-9.20518	1.16e-192	-1.29601	0.0245058	0	0.99891	0	0.927558
LOC_Os01g38580	phr2 Dn|AM genelist	II	D10-like, CCD8A	LOC_Os01g38580 D10-like, CCD8A	Secondary metabolism enzyme (SL)	Metabolism	-1.81178	6.1e-08	-2.61435	4.93e-09	1.21769	0.0268898	1.32417	0.0377357
LOC_Os02g43700	phr2 Dn|AM genelist	II	MAX4, DAD1, triacylglycerol lipase like protein, putative, expressed	LOC_Os02g43700 MAX4, DAD1	Secondary metabolism enzyme (SL)	Metabolism	2.04799	3.06e-26	-1.04733	5.24e-07	-1.79046	2.55e-18	-0.807331	0.000296102
LOC_Os08g28240	phr2 Dn|AM genelist	II	carotenoid cleavage dioxygenase, putative	LOC_Os08g28240 CCD8D	Secondary metabolism enzyme (SL)	Metabolism	-2.62779	6.91e-07	-2.32268	1.59e-05	0	0.961706	0	0.563149
LOC_Os12g44310	phr2 Dn|AM genelist	II	Strigolactone biosynthesis, carotenoid cleavage dioxygenase, putative, expressed (Medtr8g037315 MtCCD1)	LOC_Os12g44310 CCD1	Secondary metabolism enzyme (SL)	Metabolism	-0.921048	8.99e-05	0	0.229242	0.870426	0.000393629	0.731113	0.00731815
LOC_Os04g39780	phr2 Dn|AM genelist	II	AMP-binding enzyme family protein	LOC_Os04g39780 DWA1	Secondary metabolism enzyme (Wax)	Metabolism	-9.73904	3.02e-222	-3.42956	5.33e-45	0	0.994155	0	0.859065
LOC_Os01g31760	phr2 Dn|AM genelist	II	acyl-ACP thioesterase, putative (Medtr1g109110 FatM)	LOC_Os01g31760 FatM	Lipid enzyme	Metabolism	-10.7494	6.15e-70	0	0.080626	0	1	0	0.566692
LOC_Os02g12890	phr2 Dn|AM genelist	II	cytochrome P450, putative, expressed	LOC_Os02g12890 Cyt.P450	Lipid enzyme	Metabolism	-1.00002	0.000109242	0	0.237765	0	0.751934	0	1
LOC_Os03g52570	phr2 Dn|AM genelist	II	GPAT6; glycerol-3-phphate acyltransferase 6 (Medtr1g040500 RAM2)	LOC_Os03g52570 GPAT6	Lipid enzyme	Metabolism	-10.447	1.11e-83	0	1	0	0.826702	0	1
LOC_Os03g61980	phr2 Dn|AM genelist	II	cytochrome P450, putative (Medtr6g034940 CYT733A1)	LOC_Os03g61980 Cyt.P450	Lipid enzyme	Metabolism	-8.63707	1.67e-92	0	0.0591817	4.06384	0.0265616	0	0.0682678
LOC_Os04g55060	phr2 Dn|AM genelist	II	KAS III, 3-ketoacyl-acyl carrier protein, 3-oxoacyl-synthase III, chloroplast precursor, putative, expressed	LOC_Os04g55060 KAS III	Lipid enzyme	Metabolism	-1.39682	1.42e-13	0	0.838493	0	0.945538	0	0.948752
LOC_Os04g21160	phr2 Dn|AM genelist	II	triacylglycerol lipase 1 precursor, putative, expressed	LOC_Os04g21160 Triacylglycerol lipase 1	Lipid enzyme	Metabolism	-11.5162	3.49e-70	0	0.144198	0	0.466465	0	1
LOC_Os10g02920	phr2 Dn|AM genelist	II	cytochrome b561, putative	LOC_Os10g02920 Cyt. b561	Lipid enzyme	Metabolism	-6.11463	1.58e-181	0	1	-0.957052	0.000225504	-0.922965	0.00199859
LOC_Os06g09630	phr2 Dn|AM genelist	II	KASI	LOC_Os06g09630 KASI	Lipid enzyme	Metabolism	-1.40776	3.68e-12	0	0.383447	0	0.0383551	0	0.100162
LOC_Os01g44950	phr2 Dn|AM genelist	II	AMP-binding enzyme, putative	LOC_Os01g44950 AMP-binding enzyme	Lipid enzyme	Metabolism	-4.83131	6.46e-101	-2.11532	3.95e-24	0	0.34966	0	0.71278
LOC_Os10g27330	phr2 Dn|AM genelist	II	glycerol-3-phosphate acyltransferase, putative	LOC_Os10g27330 GPAT	Lipid enzyme	Metabolism	0	0.394495	-2.17167	4.71e-09	-2.24511	4.88e-06	-1.53855	0.000309447
LOC_Os02g18954	phr2 Dn|AM genelist	II	GDSL-like lipase,acylhydrolase, putative	LOC_Os02g18954 GELP35	GDSL Lipase	Metabolism	-1.59216	0.000295106	-3.87597	6.27e-20	-1.20801	0.0339898	0	0.220112
LOC_Os02g50690	phr2 Dn|AM genelist	II	GDSL-like lipase,acylhydrolase, putative	LOC_Os02g50690 GELP44	GDSL Lipase	Metabolism	0	0.960902	-1.35915	0.00985252	0	0.0652636	0	0.191375
LOC_Os04g47390	phr2 Dn|AM genelist	II	GDSL-like lipase,acylhydrolase, putative	LOC_Os04g47390 GELP57	GDSL Lipase	Metabolism	-8.84405	2.1e-54	-4.03829	9.39e-05	-8.82422	5.63e-22	0	1
LOC_Os06g50940	phr2 Dn|AM genelist	II	GDSL-like lipase,acylhydrolase, putative	LOC_Os06g50940 GELP89	GDSL Lipase	Metabolism	-1.00156	7.09e-06	0	0.05454	-2.04932	7.11e-14	0	0.996079
LOC_Os06g50950	phr2 Dn|AM genelist	II	GDSL-like lipase,acylhydrolase, putative	LOC_Os06g50950 GELP90	GDSL Lipase	Metabolism	-1.20582	0.0240069	0	0.050164	0	0.189536	0	0.978129
LOC_Os02g57700	phr2 Dn|AM genelist	II	protein kinase, putative, expressed	LOC_Os02g57700 PUB62, RLCK91	Kinase	Signalling	-2.91077	1.63e-56	-1.90849	1.93e-27	0	0.226536	0	0.0540684
LOC_Os06g44430	phr2 Dn|AM genelist	II	protein kinase, putative (Medtr4g129010 KIN2)	LOC_Os06g44430 RLCK210	Kinase	Signalling	-8.28723	4.51e-38	-3.73402	0.0473746	0	1	0	1
LOC_Os09g20970	phr2 Dn|AM genelist	II	receptor kinase, putative	LOC_Os09g20970 LRR-RLK	Kinase	Signalling	-5.17704	3.56e-21	-3.04451	0.000779257	0	1	0	0.905199
LOC_Os01g65940	phr2 Dn|AM genelist	II	OsRLCK49	LOC_Os01g65940 RLCK49	Kinase	Signalling	-5.21972	3.95e-128	0	0.509274	0	0.48005	0	0.475617
LOC_Os11g26140	phr2 Dn|AM genelist	II	ARK1, cysteine-rich receptor-like protein kinase 4 precursor, putative (Medtr7g116650 KIN3)	LOC_Os11g26140 ARK1	Kinase	Signalling	-10.4471	2.08e-168	0	0.0766076	0	0.489333	0	1
LOC_Os01g74620	phr2 Dn|AM genelist	II	WAK_GUB domain containing protein	LOC_Os01g74620 WAK_GUB kinase	Kinase	Signalling	-11.5743	1.36e-40	0	1	0	1	0	1
LOC_Os04g56360	phr2 Dn|AM genelist	II	cysteine-rich receptor-like protein kinase 8 precursor, putative	LOC_Os04g56360 CRK protein	Kinase	Signalling	-8.79042	1.25e-34	0	0.467837	0	0.252302	0	1
LOC_Os05g02020	phr2 Dn|AM genelist	II	RLCK176, protein kinase APK1A, chloroplast precursor, putative, expressed	LOC_Os05g02020 RLCK176	Kinase	Signalling	-0.779552	0.000913279	0	0.958524	-0.712447	0.00414804	0	0.194929
LOC_Os09g27150	phr2 Dn|AM genelist	II	Serine–threonine protein kinase domain containing protein (Medtr3g104900 KIN5)	LOC_Os09g27150 Ser-Thr Protein kinase	Kinase	Signalling	-9.48044	1.85e-48	0	1	0	1	0	1
LOC_Os11g28104	phr2 Dn|AM genelist	II	Protein kinase-like domain containing protein	LOC_Os11g28104 Kinase protein	Kinase	Signalling	-2.52938	9.04e-07	0	0.420809	0	0.0935426	0	1
LOC_Os11g31530	phr2 Dn|AM genelist	II	BRASSINOSTEROID INSENSITIVE 1-associated receptor kinase 1 precursor, putative, expressed	LOC_Os11g31530 BUL1, BDG1	Kinase	Signalling	-3.18294	5.67e-15	5.57863	1.27e-30	0	0.0659357	0	1
LOC_Os01g53840	phr2 Dn|AM genelist	II	OsLysM-RLK4 (Lj3g3v2318170 LYS5; MtLYK11)	LOC_Os01g53840 LysM-RLK4	LysM-RLK	Signalling	1.24706	3.44e-05	-0.739173	0.0497032	0	0.71217	0	1
LOC_Os01g57400	phr2 Dn|AM genelist	II	lysM domain containing protein, putative	LOC_Os01g57400 LysMe2	LysM-RLK	Signalling	-9.67246	2.24e-201	-4.19029	0.0129955	0	0.0811131	0	1
LOC_Os02g09960	phr2 Dn|AM genelist	II	OsLysM-RLK1,OsLYK4	LOC_Os02g09960 LysM-RLK1	LysM-RLK	Signalling	0	0.736533	-0.992797	0.00175323	0	0.966693	0	0.218977
LOC_Os06g41960	phr2 Dn|AM genelist	II	OsLysM-RLK6, OsLYK3	LOC_Os06g41960 LysM-RLK6	LysM-RLK	Signalling	-1.59697	0.0157668	0	0.810219	0	0.098981	0	0.802121
LOC_Os08g42580	phr2 Dn|AM genelist	II	OsCERK1/LYK9, protein kinase domain containing protein, expressed (Lj6g3v1055580 LYS6)	LOC_Os08g42580 CERK1	LysM-RLK	Signalling	-0.731573	0.00245052	0	0.157331	0	0.718289	0	1
LOC_Os09g33630	phr2 Dn|AM genelist	II	OsLysM-RLK10; OsRLCK276	LOC_Os09g33630 LysM-RLK10	LysM-RLK	Signalling	-0.675798	0.000369427	0	0.836127	0	0.0495134	0	0.120806
LOC_Os09g27890	phr2 Dn|AM genelist	II	OsLYP4	LOC_Os09g27890 LYP4	LysM-RLP	Signalling	0	0.640546	-1.43716	0.00776293	-2.47342	0.000424656	0	0.317662
LOC_Os07g19040	phr2 Dn|AM genelist	II	glycosyl hydrolase, putative	LOC_Os07g19040 Chitinase A	Glycosyl hydrolase	Hydrolysis	-12.0909	3.85e-306	-1.7927	0.0424706	0	1	0	0.850179
LOC_Os06g20110	phr2 Dn|AM genelist	II	expressed protein	LOC_Os06g20110 AM11	Peptidase	Hydrolysis	-9.73394	9.81e-60	0	1	0	0.0675899	0	0.615422
LOC_Os01g52750	phr2 Dn|AM genelist	II	OsSub3 - Putative Subtilisin homologue	LOC_Os01g52750 Sub3	Protease	Hydrolysis	-1.94373	9.5e-15	-0.960309	0.000494469	1.02127	0.00469224	0	1
LOC_Os06g20120	phr2 Dn|AM genelist	II	CND41, chloroplast nucleoid DNA binding protein, putative, expressed	LOC_Os06g20120 CND41	Protease	Hydrolysis	-8.97744	3.2e-119	-3.98078	0.0239228	0	1	0	1
LOC_Os04g13090	phr2 Dn|AM genelist	II	Cysteine protease, vignain precursor, putative, expressed (Medtr4g107930 CP3)	LOC_Os04g13090 Cysteine protease	Protease	Hydrolysis	-16.4088	5.24e-280	0	0.464758	0	0.244537	0	1
LOC_Os02g03150	phr2 Dn|AM genelist	II	inhibitor I family protein, putative	LOC_Os02g03150 Inhibitor I protein	Protease inhibitor	Hydrolysis	-13.0362	6.97e-55	0	1	0	1	0	1
LOC_Os02g03190	phr2 Dn|AM genelist	II	inhibitor I family protein, putative, expressed	LOC_Os02g03190 Inhibitor I protein	Protease inhibitor	Hydrolysis	-12.8919	4.66e-50	0	1	0	1	0	1
LOC_Os08g34249	phr2 Dn|AM genelist	II	inhibitor I family protein, putative, expressed	LOC_Os08g34249 Inhibitor I protein	Protease inhibitor	Hydrolysis	-11.1469	1.68970450877706e-319	-3.98761	0.02243	0	1	0	0.639217
LOC_Os06g29110	phr2 Dn|AM genelist	II	MLO domain containing protein, putative	LOC_Os06g29110 MLO protein	Membrane protein	Cell-cell communication	-3.65133	6.94e-28	0	0.0657849	0	0.901755	0	0.617976
LOC_Os03g38600	phr2 Dn|AM genelist	II	secretory carrier-associated membrane protein, putative, expressed	LOC_Os03g38600 SCAMP-type	Vesicle trafficking protein	Vesicle trafficking	-8.45337	6.6e-283	-1.55771	0.0054806	5.02912	0.000641647	0	0.824634
LOC_Os03g45290	phr2 Dn|AM genelist	II	ankyrin repeat domain-containing protein 50, putative (Medtr6g027840 VAPYRIN)	LOC_Os03g45290 VAPYRIN	Vesicle trafficking protein	Vesicle trafficking	-2.39526	4.17e-06	-2.234	3.81e-05	0	0.738294	0	0.279264
LOC_Os08g40840	phr2 Dn|AM genelist	II	exo70 exocyst complex subunit, putative	LOC_Os08g40840 Exo70I1	Vesicle trafficking protein	Vesicle trafficking	-7.74584	1.61e-06	0	1	0	1	0	1
LOC_Os03g29480	phr2 Dn|AM genelist	II	NSP1, GRAS transcription factor, nodulation-signaling pathway 1 protein, putative, expressed (Medtr8g020840 NSP1)	LOC_Os03g29480 NSP1	Transcription factor	Transcription	-1.56557	0.0042804	-1.707	0.00131225	0	0.454737	0	0.715497
LOC_Os03g49990	phr2 Dn|AM genelist	II	GRAS family transcription factor domain containing protein, expressed (Medtr3g065980 DELLA1)	LOC_Os03g49990 SLR1, OsGAI	Transcription factor	Transcription	0	0.0740862	-0.598808	0.0184412	0	0.217569	0	0.969865
LOC_Os01g67650	phr2 Dn|AM genelist	II	GRAS transcription factor, gibberellin response modulator protein, putative (Medtr4g104020 RAD1)	LOC_Os01g67650 RAD1	Transcription factor	Transcription	-11.4096	7.82e-43	0	0.466934	0	0.195019	0	0.33953
LOC_Os11g31100	phr2 Dn|AM genelist	II	GRAS transcription factor, gibberellin response modulator protein, putative (Medtr7g027190 RAM1)	LOC_Os11g31100 RAM1	Transcription factor	Transcription	-8.28124	3.55e-33	0	0.467909	0	1	0	0.201609
LOC_Os03g40080	phr2 Dn|AM genelist	II	OsAM18, GRAS family transcription factor	LOC_Os03g40080 AM18	Transcription factor	Transcription	-11.0477	3.3e-49	0	0.467387	0	0.156434	0	1
LOC_Os05g40710	phr2 Dn|AM genelist	II	DELLA protein GAI, putative	LOC_Os05g40710 DELLA protein	Transcription factor	Transcription	-7.12834	1.19e-26	0	1	0	1	0	1
LOC_Os05g45954	phr2 Dn|AM genelist	II	AP2 domain containing protein	LOC_Os05g45954 AP2 protein	Transcription factor	Transcription	-3.8957	8.17e-33	1.01668	0.00399376	1.8974	2.89e-10	0.872014	0.0181979
LOC_Os06g05340	phr2 Dn|AM genelist	II	AP2 domain containing protein (Medtr7g009410 ERF1)	LOC_Os06g05340 AP2 protein	Transcription factor	Transcription	-7.76386	3.06e-31	0	1	0	1	0	1
LOC_Os06g34470	phr2 Dn|AM genelist	II	zinc finger, C3HC4 type domain containing protein, expressed	LOC_Os06g34470 C3HC4 zinc finger protein	Transcription factor	Transcription	-8.81712	1.17e-22	0	1	0	1	0	0.564929
LOC_Os07g10410	phr2 Dn|AM genelist	II	Transcription factor, AP2 domain containing protein, expressed (Medtr7g085810 ERN1)	LOC_Os07g10410 AP2 protein	Transcription factor	Transcription	-8.84673	1.31e-36	0	0.509436	0	0.442028	0	0.398006
LOC_Os01g25030	phr2 Dn|AM genelist	II	dirigent, putative	LOC_Os01g25030 Dirigent	X	Unclassified	3.63284	3.03e-96	-1.35185	1.61e-13	-2.99783	1.03e-18	-0.790054	0.000409743
LOC_Os01g46390	phr2 Dn|AM genelist	II	DUF538 domain containing protein, putative	LOC_Os01g46390 DUF538 protein	X	Unclassified	-10.2894	4.4e-226	-3.1569	0.00589044	0	1	0	0.835496
LOC_Os01g72710	phr2 Dn|AM genelist	II	putative RETICULATA-RELATED protein of unknown function	LOC_Os01g72710 RER4	X	Unclassified	-3.03579	4.03e-47	-1.4316	6.58e-11	0	0.950618	0	1
LOC_Os02g48820	phr2 Dn|AM genelist	II	BCP, plastocyanin-like domain containing protein, putative, expressed	LOC_Os02g48820 BCP, ENODL8	X	Unclassified	-4.18221	4.1e-18	-1.82367	0.0148821	0	0.468696	0	1
LOC_Os03g57740	phr2 Dn|AM genelist	II	plastocyanin-like domain containing protein, putative	LOC_Os03g57740 UCL11	X	Unclassified	-6.45215	1.26e-26	-4.81033	0.0025769	0	1	0	1
LOC_Os04g04750	phr2 Dn|AM genelist	II	peroxidase precursor, putative, expressed	LOC_Os04g04750 Peroxidase Prx53	X	Unclassified	-9.6331	5.19e-249	-6.17516	4.16e-08	0	1	0	0.85099
LOC_Os04g56570	phr2 Dn|AM genelist	II	heavy metal-associated domain containing protein	LOC_Os04g56570 OsHMP29	X	Unclassified	0	0.947781	-1.63825	0.00209577	-2.46197	6.11e-06	0	0.474003
LOC_Os05g04450	phr2 Dn|AM genelist	II	peroxidase precursor, putative, expressed	LOC_Os05g04450 Peroxidase precursor	X	Unclassified	0	0.936225	-2.38515	1e-11	-1.51643	7.65e-05	0	0.456335
LOC_Os05g49790	phr2 Dn|AM genelist	II	DUF538 domain containing protein, putative	LOC_Os05g49790 DUF538 protein	X	Unclassified	-8.7898	3.56e-291	-4.18594	0.0124634	0	0.464071	0	0.330501
LOC_Os08g34258	phr2 Dn|AM genelist	II	inhibitor I family protein, putative	LOC_Os08g34258 Osmtd1	X	Unclassified	-11.1468	1.68970450877706e-319	-3.98761	0.02243	0	1	0	0.639217
LOC_Os08g42590	phr2 Dn|AM genelist	II	mtN19, putative, expressed	LOC_Os08g42590 mtN19	X	Unclassified	-2.74356	4.94e-37	-0.634798	0.00685006	0.666716	0.00487821	0	0.978633
LOC_Os10g18510	phr2 Dn|AM genelist	II	UDP-glucoronosyl and UDP-glucosyl transferase domain containing protein, expressed	LOC_Os10g18510 AM34	X	Unclassified	-9.77201	1.63e-104	-5.33402	9.33e-05	0	0.465785	0	0.565308
LOC_Os10g42400	phr2 Dn|AM genelist	II	DNA polymerase III, clamp loader complex, gamma/delta/delta subunit, C-terminal domain containing protein	LOC_Os10g42400 Rep factor C III	X	Unclassified	-5.10227	3.85e-77	-2.36487	1.65e-16	0	0.731406	0	1
LOC_Os02g47605	phr2 Dn|AM genelist	II	P-loop_NTPase and DNA_pol3_clamp-load_cplx_C containing protein	LOC_Os02g47605 Rep factor C	X	Unclassified	-2.60332	6.59e-47	0.663927	0.000702552	1.81927	7e-20	1.24296	9.42e-10
LOC_Os02g56160	phr2 Dn|AM genelist	II	kelch repeat protein, putative	LOC_Os02g56160 Kelch protein	X	Unclassified	-8.40847	2.42e-32	0	0.434356	0	0.196792	0	0.162216
LOC_Os03g57730	phr2 Dn|AM genelist	II	uclacyanin-2 precursor, putative	LOC_Os03g57730 UCL10	X	Unclassified	-6.84688	6.36e-46	0	1	0	1	0	1
LOC_Os06g37190	phr2 Dn|AM genelist	II	expressed protein	LOC_Os06g37190 Hypothetical protein	X	Unclassified	-9.06636	9.84e-31	0	1	0	1	0	1
LOC_Os07g07170	phr2 Dn|AM genelist	II	plastocyanin-like domain containing protein, putative	LOC_Os07g07170 UCL21	X	Unclassified	-6.95285	1.61e-44	0	0.256722	0	0.489865	0	1
LOC_Os08g42990	phr2 Dn|AM genelist	II	expressed protein	LOC_Os08g42990 Expressed protein	X	Unclassified	-6.44389	7.12e-25	-1.93771	0.010229	0	0.192766	0	0.871242
LOC_Os08g45200	phr2 Dn|AM genelist	II	Cullin repeat-like-domain containing protein	LOC_Os08g45200 Cullin protein	X	Unclassified	-7.21836	3.98e-237	0	0.392086	0	0.123949	0	0.366005
LOC_Os09g34290	phr2 Dn|AM genelist	II	transposon protein, putative, CACTA, En,Spm sub-class	LOC_Os09g34290 Transposon	X	Unclassified	-3.58376	9.58e-21	0	0.919208	0	0.548422	-1.01131	0.0379191
LOC_Os09g39510	phr2 Dn|AM genelist	II	Cupin domain containing protein	LOC_Os09g39510 Cupin protein	X	Unclassified	-9.60463	1.46e-298	0	0.205882	0	1	0	1
LOC_Os09g39520	phr2 Dn|AM genelist	II	Cupin domain containing protein	LOC_Os09g39520 Cupin protein	X	Unclassified	-8.40858	8.51e-212	0	0.515538	0	0.464318	0	0.565102
LOC_Os01g55940	phr2 Dn|AM genelist	II	OsGH3.2 - Probable indole-3-acetic acid-amido synthetase, expressed	LOC_Os01g55940 GH3.2	X	Unclassified	-3.48897	8.04e-81	0	0.0513648	-0.72689	0.000132385	0	0.588687
LOC_Os01g68130	phr2 Dn|AM genelist	II	DHH phosphoesterase superfamily protein	LOC_Os01g68130 DHH phosphoesterase	X	Unclassified	-8.7125	9.57e-37	0	0.196764	0	0.469766	0	0.568589
LOC_Os05g22300	phr2 Dn|AM genelist	II	transferase family protein, putative, expressed	LOC_Os05g22300 Transferase	X	Unclassified	-15.0477	0	0	1	0	1	0	1
LOC_Os12g42230	phr2 Dn|AM genelist	II	Pyruvate dehydrogenase E1 component subunit beta-3, transketolase, putative, expressed	LOC_Os12g42230 Transketolase	X	Unclassified	-1.69481	1.78e-22	0	1	0	0.364489	0	0.0209717
LOC_Os04g40570	phr2 Dn|smax1 Up|AM genelist	I	MDR1, ABC transporter, ATP-binding protein, putative	LOC_Os04g40570 MDR1	ABC transporter	Transport	-5.95215	1.59e-48	-2.60052	7.9e-12	0	0.700869	0	0.631702
LOC_Os01g54515	phr2 Dn|smax1 Up|AM genelist	I	NTR1, peptide transporter PTR2, putative	LOC_Os01g54515 NPF4.5	Nitrate transporter	Transport	-6.65333	4.45e-224	0	0.762857	0	0.902538	0	0.871793
LOC_Os01g65000	phr2 Dn|smax1 Up|AM genelist	I	AMT3;1, ammonium transporter protein, putative, expressed	LOC_Os01g65000 AMT3;1	Ammonium transporter	Transport	-6.05426	7.81e-202	-1.18075	1.93e-09	0	0.839665	0	0.565981
LOC_Os01g46860	phr2 Dn|smax1 Up|AM genelist	I	PT11, inorganic phosphate transporter, putative (Lj1g3v0948470 LjPT4; Medtr1g028600 PT4)	LOC_Os01g46860 PT11	Phosphate transporter	Transport	-10.6015	5.09e-228	-3.35818	5.61e-05	0	1	0	0.331113
LOC_Os08g09080	phr2 Dn|smax1 Up|AM genelist	I	rhicadhesin receptor, Cupin domain containing protein	LOC_Os08g09080 GLP8-11	Redox enyzme	Metabolism	-2.82357	6.24e-38	0	0.0374863	-1.67206	8.49e-14	0	0.567393
LOC_Os08g29510	phr2 Dn|smax1 Up|AM genelist	I	Taurine catabolism dioxygenase TauD/TfdA domain containing protein	LOC_Os08g29510 TauD	Redox enyzme	Metabolism	-7.84747	1.19e-100	-3.00506	9.81e-10	0	0.0675144	0	1
LOC_Os11g29630	phr2 Dn|smax1 Up|AM genelist	I	expressed protein	LOC_Os11g29630 MOSC	Redox enyzme	Metabolism	-2.70754	2.22e-52	-1.15072	3.16e-11	0	0.0819769	0	0.852046
LOC_Os01g01710	phr2 Dn|smax1 Up|AM genelist	I	1-deoxy-D-xylulose 5-phosphate reductoisomerase	LOC_Os01g01710 DXR	Secondary metabolism enzyme	Metabolism	-2.71325	9.38e-32	0.826534	0.000698004	0	0.78274	0	0.21873
LOC_Os07g09190	phr2 Dn|smax1 Up|AM genelist	I	1-Deoxy-D-xylulose 5-phosphate synthase 2, transketolase, putative, expressed (Medtr8g068265 MtDXS2)	LOC_Os07g09190 DXS2	Secondary metabolism enzyme	Metabolism	-3.29208	2.73e-62	1.47441	1.29e-14	1.12584	5.98e-07	0	0.615422
LOC_Os01g50520	phr2 Dn|smax1 Up|AM genelist	I	cytochrome P450 monooxygenase CYP711A12, putative, expressed	LOC_Os01g50520 CYP711A12	Secondary metabolism enzyme	Metabolism	-3.39047	1.8e-62	-2.23403	8.72e-30	0.971981	0.0012877	1.77604	1.97e-10
LOC_Os01g50590	phr2 Dn|smax1 Up|AM genelist	I	cytochrome P450, putative, expressed	LOC_Os01g50590 CYP711A4	Secondary metabolism enzyme	Metabolism	-5.16636	5.57e-146	-2.11315	4e-29	2.19284	2.08e-31	0	0.34303
LOC_Os07g33620	phr2 Dn|smax1 Up|AM genelist	I	cytochrome P450 domain containing protein	LOC_Os07g33620 Cytochrome P450	Secondary metabolism enzyme	Metabolism	-3.21394	5.32e-64	-0.916904	2.73e-06	1.34305	4.44e-09	0.753361	0.00188416
LOC_Os09g15240	phr2 Dn|smax1 Up|AM genelist	I	Zaxinone Synthase (ZAS), carotenoid cleavage dioxygenase	LOC_Os09g15240 ZAS	Secondary metabolism enzyme	Metabolism	-3.62261	2.16e-98	-1.92429	6.18e-31	0	0.0721644	0	0.564354
LOC_Os01g54270	phr2 Dn|smax1 Up|AM genelist	I	D10, CCD8B	LOC_Os01g54270 D10, CCD8B	Secondary metabolism enzyme (SL)	Metabolism	-5.85463	6.86e-151	-2.7361	4.12e-43	1.6246	0.00337118	0	0.683315
LOC_Os04g46470	phr2 Dn|smax1 Up|AM genelist	I	D17, CCD7, carotenoid cleavage dioxygenase 7, chloroplast precursor, putative, expressed	LOC_Os04g46470 D17, CCD7	Secondary metabolism enzyme (SL)	Metabolism	-5.31418	6.87e-148	-2.04027	2.36e-26	0	1	0	1
LOC_Os05g50300	phr2 Dn|smax1 Up|AM genelist	I	AMP1, AMP-binding enzyme, putative	LOC_Os05g50300 AMP1	Lipid enzyme	Metabolism	-9.13249	3.87e-166	-6.30698	1.22e-33	0	0.128934	0	0.564991
LOC_Os11g14080	phr2 Dn|smax1 Up|AM genelist	I	hep, heparan-alpha-glucosaminide N-acetyltransferase, putative	LOC_Os11g14080 Heparan	Lipid enzyme	Metabolism	-6.99248	1.03e-157	1.25289	8.92e-05	3.09675	5.27e-36	2.43692	1.98e-24
LOC_Os02g44850	phr2 Dn|smax1 Up|AM genelist	I	GDSL-like lipase,acylhydrolase, putative	LOC_Os02g44850 GELP41	GDSL Lipase	Metabolism	-7.6094	8.93e-212	-4.43942	5.97e-74	2.08033	0.0133875	0	0.582209
LOC_Os01g41240	phr2 Dn|smax1 Up|AM genelist	I	D14-like2b, Hydrolase, alpha/beta fold family domain contaning protein	LOC_Os01g41240 DLK2B	Karrikin signalling marker	Hormone response	-3.41245	4.75e-13	3.32541	2.92e-11	1.27896	0.0219511	0	0.963499
LOC_Os05g51240	phr2 Dn|smax1 Up|AM genelist	I	D14L2a, Hydrolase, alpha/beta fold family domain contaning protein	LOC_Os05g51240 DLK2C	Karrikin signalling marker	Hormone response	-5.67581	1.01e-68	-3.24894	2.75e-22	4.46152	0.008144	0	0.849413
LOC_Os02g20140	phr2 Dn|smax1 Up|AM genelist	I	KinD, protein kinase domain containing protein	LOC_Os02g20140 KinD	Kinase	Signalling	-8.20334	2.56e-58	-2.83523	0.00477304	0	0.491486	0	1
LOC_Os04g39180	phr2 Dn|smax1 Up|AM genelist	I	KIN6, nodulation receptor kinase precursor, putative	LOC_Os04g39180 KIN6	Kinase	Signalling	-5.37355	8.04e-62	-1.2354	0.000141084	0	0.64908	0	0.732172
LOC_Os05g41090	phr2 Dn|smax1 Up|AM genelist	I	OsDMI3, OsCCaMK, calcium/calmodulin depedent protein kinases, expressed	LOC_Os05g41090 DMI3, CCaMK	Kinase	Signalling	-1.67347	1.38e-15	-1.33885	2.91e-10	0.611658	0.0116554	0	0.859441
LOC_Os07g38070	phr2 Dn|smax1 Up|AM genelist	I	SYMRK, protein kinase, putative, expressed (Lj2g3v1467920 LjSymRK)	LOC_Os07g38070 SYMRK	Kinase	Signalling	-1.41807	1.42e-11	-0.861605	9.76e-05	0	0.274552	0	0.696215
LOC_Os01g36550	phr2 Dn|smax1 Up|AM genelist	I	OsLysM-RLK3,OsLYK1 (Lj2g3v1415410 LjLYS3; Medtr5g033490 MtLYK10)	LOC_Os01g36550 LysM-RLK3	LysM-RLK	Signalling	-6.78157	5.44e-80	0	0.527609	0	0.918388	0	0.124084
LOC_Os03g13080	phr2 Dn|smax1 Up|AM genelist	I	OsLysM-RLK2,OsLYK5, MYR1/LYK2/RLK2, NFR5 (Lj2g3v1828350 LjNfr5, Medtr5g019040 NFP)	LOC_Os03g13080 LysM-RLK2, NFR5	LysM-RLK	Signalling	-4.37111	6.73e-28	-1.82523	2.14e-06	-1.21867	0.00623951	-1.20609	0.0101388
LOC_Os11g01050	phr2 Dn|smax1 Up|AM genelist	I	exo70 exocyst complex subunit domain containing protein, expressed	LOC_Os11g01050 Exo70-H3b	Vesicle trafficking protein	Vesicle trafficking	-5.37669	1.85e-135	-2.62079	1.18e-30	0	0.830583	0	0.839751
LOC_Os01g12930	phr2 Dn|smax1 Up|AM genelist	I	CEREBRUS	LOC_Os01g12930 CEREBRUS	Vesicle trafficking protein	Vesicle trafficking	-6.70373	1.21e-226	0	0.0789657	-0.893922	2.55e-05	-0.806664	0.00022178
LOC_Os01g53130	phr2 Dn|smax1 Up|AM genelist	I	zinc finger, C3HC4 type domain containing protein, expressed	LOC_Os01g53130 C3HC4 zinc finger protein	Transcription factor	Transcription	-3.27633	3.03e-41	-0.60389	0.0371108	0	0.837247	0	0.169887
LOC_Os03g15680	phr2 Dn|smax1 Up|AM genelist	I	NSP2, nodulation-signaling pathway 2 protein, putative, expressed	LOC_Os03g15680 NSP2	Transcription factor	Transcription	-5.05933	1.73e-19	-2.77954	5.6e-07	0	0.783656	0	0.528088
LOC_Os03g17130	phr2 Dn|smax1 Up|AM genelist	I	bHelix-loop-helix transcription factor, putative, expressed	LOC_Os03g17130 bHLH protein	Transcription factor	Transcription	-1.94865	1.3e-11	0	0.0830849	0	1	0	1
LOC_Os04g58680	phr2 Dn|smax1 Up|AM genelist	I	CBF1/2, core histone H2A,H2B,H3,H4, putative	LOC_Os04g58680 CBF1/2	Transcription factor	Transcription	-6.19182	6.23e-25	-2.47044	0.000568383	0	0.901206	0	0.876813
LOC_Os05g50680	phr2 Dn|smax1 Up|AM genelist	I	WRKY83	LOC_Os05g50680 WRKY83	Transcription factor	Transcription	-2.56258	5.82e-08	-1.78007	0.000628531	-2.07298	0.00546746	0	0.384683
LOC_Os06g02520	phr2 Dn|smax1 Up|AM genelist	I	OsIPD3, OsCYCLOPS, interacting protein of DMI3, putative, expressed	LOC_Os06g02520 IPD3, CYCLOPS	Transcription factor	Transcription	-2.00378	6.51e-33	-0.702929	8.01e-05	0	0.824596	0	0.507161
LOC_Os06g06540	phr2 Dn|smax1 Up|AM genelist	I	AP2 domain containing protein	LOC_Os06g06540 AP2 protein	Transcription factor	Transcription	-3.5356	0.000326011	0	0.850123	2.88753	0.0243483	0	0.214158
LOC_Os07g23450	phr2 Dn|smax1 Up|AM genelist	I	C2H2 zinc finger protein	LOC_Os07g23450 C2H2 zinc finger protein	Transcription factor	Transcription	-6.94943	9.08e-30	-2.37933	0.00325278	0	0.822467	0	1
LOC_Os07g38750	phr2 Dn|smax1 Up|AM genelist	I	AP2 domain containing protein	LOC_Os07g38750 ERF6	Transcription factor	Transcription	-3.32883	8.62e-12	-1.72913	0.000683117	0	0.238448	0	1
LOC_Os09g33580	phr2 Dn|smax1 Up|AM genelist	I	BEE 1, putative, expressed	LOC_Os09g33580 BC1, BEE1	Transcription factor	Transcription	-5.35281	1.42e-50	1.52116	0.0211099	0	1	0	0.615422
LOC_Os11g01480	phr2 Dn|smax1 Up|AM genelist	I	MYB family transcription factor, putative, expressed	LOC_Os11g01480 MYB protein	Transcription factor	Transcription	-0.965166	5.33e-08	0	1	0	0.272385	0	1
LOC_Os11g06180	phr2 Dn|smax1 Up|AM genelist	I	OsGRAS45, GRAS transcription factor, DP1b, nodulation-signaling pathway 2 protein, putative (Medtr8g093070 DIP1)	LOC_Os11g06180 DIP1b	Transcription factor	Transcription	-2.40093	1.59e-07	0	0.244385	0	0.0985221	0	0.81137
LOC_Os12g39330	phr2 Dn|smax1 Up|AM genelist	I	AP2 domain containing protein	LOC_Os12g39330 EREB166	Transcription factor	Transcription	-4.59065	1.17e-20	-1.19623	0.0226727	0	0.565973	0	0.966341
