# Supplementary material for: PHOSPHATE STARVATION RESPONSE transcription factors enable arbuscular mycorrhiza symbiosis
Source: Nat Commun. 2022 Jan 25;13:477. doi: 10.1038/s41467-022-27976-8 (PMC8789775; doi:10.1038/s41467-022-27976-8)
Supplement: Supplementary file 12 — Supplementary Data 9 [file 41467_2022_27976_MOESM12_ESM.xlsx]

## Sheet: Description
Data S9: Occurrence analysis for P1BS/P1BS-like motifs in 3000 bp upstream sequence for genes with reduced expression in phr2 and PHR2 targets in the two ChIP biological replicates.
The venn intersection of these three genesets in provided in Fig. S13B.
Sheet-1 provides the list of total genes which are downregulated in phr2 vs WT AM +Mock LP samples and part to this genelist which contain P1BS/P1BS-like motifs in their 3000 bp upstream seqeunce (relative to TSS).
Sheet-2 provides the list of PHR2 targets in ChIP biological replicate 1 and part to this genelist which contain P1BS/P1BS-like motifs in their 3000 bp upstream seqeunce (relative to TSS).
Sheet-3 provides the list of PHR2 targets in ChIP biological replicate 2 and part to this genelist which contain P1BS/P1BS-like motifs in their 3000 bp upstream seqeunce (relative to TSS).
Analysis methodology:
Briefly, for each of the above 3 genelists, the list of MSU gene IDs for total genes was converted to RAPDB gene IDs using ID Converter at RAPDB (https://rapdb.dna.affrc.go.jp/tools/converter).
Next, the RAPDB gene IDs were input to Batch Retrieval tool https://rapdb.dna.affrc.go.jp/tools/dump) at RAPDB to extract the 3000 bp upstream fasta sequence for the RAPDB transcript IDs of all input RAPDB gene IDs.
Next, the fasta sequences were input to RSAT-dna-pattern (http://rsat.eead.csic.es/plants/dna-pattern_form.cgi) for getting RAPDB transcript IDs with fasta sequence containing P1BS/P1BS-like motifs.
Next, this subset of RAPDB transcript IDs were converted back to RAPDB gene IDs.
The green color genelists represent total genes for genes with reduced expression in phr2and PHR2 targets in the two ChIP biological replicates.
The blue color genelists represent subset of total genes for genes with reduced expression phr2 and PHR2 targets in the two ChIP biological replicates which contain P1BS/P1BS-like motifs in the 3000 bp upstream sequence (relative to TSS).

## Sheet: Sheet-1
MSU (LOC_Os ID)			MSU (LOC_Os ID)	RAP (Os ID)			PatID	Strand	Pattern	SeqID	Start	End	matching_seq	Score			RAP (Os ID) wigh P1BS/P1BS-like
LOC_Os12g44390			LOC_Os12g44390.1	Os12g0641500			GNATATNC	DR	GNATATNC	Os01t0101150-00	-2069	-2062	atgaGGATATGCcact	1			Os01g0101150
LOC_Os12g44320			LOC_Os12g44320.1	Os12g0640700			GNATATNC	DR	GNATATNC	Os01t0101900-00	-259	-252	aattGGATATGCcgtc	1			Os01g0101900
LOC_Os12g44310			LOC_Os12g44310.1	Os12g0640600			GNATATNC	DR	GNATATNC	Os01t0101900-00	-133	-126	ataaGCATATACttgt	1			Os01g0102600
LOC_Os12g44250			LOC_Os12g44250.1	Os12g0639800			GNATATNC	DR	GNATATNC	Os01t0102600-01	-2670	-2663	acttGGATATCCaaaa	1			Os01g0106200
LOC_Os12g44240			LOC_Os12g44240.1	Os12g0639700			GNATATNC	DR	GNATATNC	Os01t0106200-01	-1782	-1775	gttgGTATATGCtcga	1			Os01g0106400
LOC_Os12g44220			LOC_Os12g44220.1	Os12g0639500			GNATATNC	DR	GNATATNC	Os01t0106400-01	-2888	-2881	tttaGAATATTCaata	1			Os01g0106900
LOC_Os12g44210			LOC_Os12g44210.1	Os12g0639400			GNATATNC	DR	GNATATNC	Os01t0106900-01	-1071	-1064	gcctGAATATTCaacc	1			Os01g0107900
LOC_Os12g44190			LOC_Os12g44190.1	Os12g0639200			GNATATNC	DR	GNATATNC	Os01t0106900-02	-1250	-1243	gcctGAATATTCaacc	1			Os01g0109700
LOC_Os12g44110			LOC_Os12g44110.2	Os12g0638300			GNATATNC	DR	GNATATNC	Os01t0107900-01	-2519	-2512	ttgtGCATATACatag	1			Os01g0110700
LOC_Os12g44100			LOC_Os12g44100.1	Os12g0638200			GNATATNC	DR	GNATATNC	Os01t0107900-01	-1470	-1463	tcacGCATATTCatta	1			Os01g0111500
LOC_Os12g44020			LOC_Os12g44020.1	Os12g0637100			GNATATNC	DR	GNATATNC	Os01t0107900-01	-997	-990	taatGGATATACcttc	1			Os01g0111800
LOC_Os12g43890			LOC_Os12g43890.1	Os12g0635700			GNATATNC	DR	GNATATNC	Os01t0107900-02	-2697	-2690	taatGGATATACcttc	1			Os01g0112000
LOC_Os12g43880			LOC_Os12g43880.1	Os12g0635500			GNATATNC	DR	GNATATNC	Os01t0109700-01	-1397	-1390	ccatGTATATACggat	1			Os01g0112500
LOC_Os12g43840			LOC_Os12g43840.1	Os12g0634900			GNATATNC	DR	GNATATNC	Os01t0109700-01	-1338	-1331	aggcGGATATACgaac	1			Os01g0114500
LOC_Os12g43820			LOC_Os12g43820.1	Os12g0634700			GNATATNC	DR	GNATATNC	Os01t0110700-02	-1315	-1308	tcatGCATATGCttaa	1			Os01g0116900
LOC_Os12g43740			LOC_Os12g43740.1	Os12g0633800			GNATATNC	DR	GNATATNC	Os01t0111500-01	-121	-114	gcaaGTATATTCcgtt	1			Os01g0118000
LOC_Os12g43720			LOC_Os12g43720.1	Os12g0633600			GNATATNC	DR	GNATATNC	Os01t0111800-01	-1308	-1301	gaaaGAATATGCattt	1			Os01g0118300
LOC_Os12g43640			LOC_Os12g43640.1	Os12g0632800			GNATATNC	DR	GNATATNC	Os01t0111800-02	-1344	-1337	gaaaGAATATGCattt	1			Os01g0118400
LOC_Os12g43600			LOC_Os12g43600.1	Os12g0632000			GNATATNC	DR	GNATATNC	Os01t0112000-01	-539	-532	gaggGCATATGCatgg	1			Os01g0118600
LOC_Os12g43580			LOC_Os12g43580.1	Os12g0631600			GNATATNC	DR	GNATATNC	Os01t0112500-02	-1752	-1745	ccaaGCATATTCtaag	1			Os01g0118700
LOC_Os12g43530			LOC_Os12g43530.1	Os12g0630800			GNATATNC	DR	GNATATNC	Os01t0112500-02	-618	-611	cctaGTATATGCggaa	1			Os01g0120300
LOC_Os12g43520			LOC_Os12g43520.1	Os12g0630700			GNATATNC	DR	GNATATNC	Os01t0114500-00	-1616	-1609	ccctGTATATACtaat	1			Os01g0121300
LOC_Os12g43510			LOC_Os12g43510.1	Os12g0630600			GNATATNC	DR	GNATATNC	Os01t0114500-00	-402	-395	agtaGAATATACtacc	1			Os01g0121500
LOC_Os12g43490			LOC_Os12g43490.1	Os12g0630500			GNATATNC	DR	GNATATNC	Os01t0116900-00	-2452	-2445	tgagGCATATACtcgt	1			Os01g0126900
LOC_Os12g43430			LOC_Os12g43390.1	Os12g0629300			GNATATNC	DR	GNATATNC	Os01t0118000-01	-1918	-1911	atttGTATATGCtgac	1			Os01g0127200
LOC_Os12g43380			LOC_Os12g43380.1	Os12g0628600			GNATATNC	DR	GNATATNC	Os01t0118000-01	-197	-190	tgaaGCATATCCccag	1			Os01g0127700
LOC_Os12g43350			LOC_Os12g43380.1	Os12g0628600			GNATATNC	DR	GNATATNC	Os01t0118300-01	-2870	-2863	agggGAATATTCtcaa	1			Os01g0127900
LOC_Os12g43130			LOC_Os12g43350.1	Os12g0628300			GNATATNC	DR	GNATATNC	Os01t0118400-01	-2882	-2875	actaGTATATACtgcc	1			Os01g0128100
LOC_Os12g43120			LOC_Os12g43130.1	Os12g0626400			GNATATNC	DR	GNATATNC	Os01t0118400-01	-2038	-2031	tttaGCATATTCctat	1			Os01g0129500
LOC_Os12g42980			LOC_Os12g43120.1	Os12g0626300			GNATATNC	DR	GNATATNC	Os01t0118400-01	-2004	-1997	tgcaGTATATACtgtt	1			Os01g0130900
LOC_Os12g42910			LOC_Os12g42980.1	Os12g0625000			GNATATNC	DR	GNATATNC	Os01t0118400-01	-681	-674	acatGTATATACaccc	1			Os01g0132766
LOC_Os12g42900			LOC_Os12g42910.1	Os12g0624200			GNATATNC	DR	GNATATNC	Os01t0118600-00	-1723	-1716	gagtGCATATTCagaa	1			Os01g0133200
LOC_Os12g42770			LOC_Os12g42900.1	Os12g0624100			GNATATNC	DR	GNATATNC	Os01t0118700-01	-2760	-2753	gcatGGATATTCatca	1			Os01g0133400
LOC_Os12g42600			LOC_Os12g42600.1	Os12g0621000			GNATATNC	DR	GNATATNC	Os01t0120300-00	-2659	-2652	ttttGTATATTCtaat	1			Os01g0134500
LOC_Os12g42570			LOC_Os12g42570.1	Os12g0620600			GNATATNC	DR	GNATATNC	Os01t0121300-01	-2859	-2852	cggaGTATATCCttta	1			Os01g0134700
LOC_Os12g42510			LOC_Os12g42420.1	Os12g0618800			GNATATNC	DR	GNATATNC	Os01t0121300-01	-2813	-2806	tactGCATATGCatgc	1			Os01g0134800
LOC_Os12g42420			LOC_Os12g42310.1	Os12g0617900			GNATATNC	DR	GNATATNC	Os01t0121500-01	-2032	-2025	tgttGAATATACtttt	1			Os01g0137700
LOC_Os12g42310			LOC_Os12g42280.1	Os12g0617400			GNATATNC	DR	GNATATNC	Os01t0121500-01	-1731	-1724	gctaGGATATTCacac	1			Os01g0138300
LOC_Os12g42280			LOC_Os12g42230.1	Os12g0616900			GNATATNC	DR	GNATATNC	Os01t0126900-01	-1470	-1463	atagGCATATTCagtt	1			Os01g0138400
LOC_Os12g42230			LOC_Os12g42200.1	Os12g0616500			GNATATNC	DR	GNATATNC	Os01t0127200-01	-2759	-2752	aaatGCATATGCatcc	1			Os01g0138800
LOC_Os12g42200			LOC_Os12g42130.1	Os12g0615700			GNATATNC	DR	GNATATNC	Os01t0127700-01	-641	-634	tgcgGTATATCCcata	1			Os01g0139600
LOC_Os12g42130			LOC_Os12g42120.1	Os12g0615600			GNATATNC	DR	GNATATNC	Os01t0127900-01	-2485	-2478	actaGTATATACagta	1			Os01g0139900
LOC_Os12g42120			LOC_Os12g42100.1	Os12g0615500			GNATATNC	DR	GNATATNC	Os01t0128100-01	-752	-745	atttGGATATTCgata	1			Os01g0140100
LOC_Os12g42110			LOC_Os12g42100.1	Os12g0615500			GNATATNC	DR	GNATATNC	Os01t0129500-02	-1512	-1505	gagtGCATATGCaagt	1			Os01g0141300
LOC_Os12g42100			LOC_Os12g42064.1	Os12g0615200			GNATATNC	DR	GNATATNC	Os01t0129500-02	-1391	-1384	agtaGTATATACtata	1			Os01g0142300
LOC_Os12g42064			LOC_Os12g42040.1	Os12g0614851			GNATATNC	DR	GNATATNC	Os01t0130900-01	-1168	-1161	aggaGTATATCCcgtc	1			Os01g0143900
LOC_Os12g42040			LOC_Os12g42040.1	Os12g0614800			GNATATNC	DR	GNATATNC	Os01t0132766-01	-1923	-1916	cagtGAATATTCttat	1			Os01g0144100
LOC_Os12g42010			LOC_Os12g42010.1	Os12g0614500			GNATATNC	DR	GNATATNC	Os01t0132766-01	-1262	-1255	acacGAATATACatgc	1			Os01g0144500
LOC_Os12g41950			LOC_Os12g41950.1	Os12g0613700			GNATATNC	DR	GNATATNC	Os01t0133200-01	-2764	-2757	agagGAATATTCctct	1			Os01g0145000
LOC_Os12g41920			LOC_Os12g41920.1	Os12g0613300			GNATATNC	DR	GNATATNC	Os01t0133400-01	-2312	-2305	agagGAATATTCctct	1			Os01g0146500
LOC_Os12g41690			LOC_Os12g41690.1	Os12g0610800			GNATATNC	DR	GNATATNC	Os01t0134500-01	-2708	-2701	tcgtGCATATGCactg	1			Os01g0148100
LOC_Os12g41670			LOC_Os12g41670.1	Os12g0610500			GNATATNC	DR	GNATATNC	Os01t0134700-01	-1105	-1098	tatgGAATATTCagat	1			Os01g0148400
LOC_Os12g41660			LOC_Os12g41660.1	Os12g0610300			GNATATNC	DR	GNATATNC	Os01t0134700-01	-865	-858	tccaGAATATGCcata	1			Os01g0148500
LOC_Os12g41630			LOC_Os12g41630.1	Os12g0609900			GNATATNC	DR	GNATATNC	Os01t0134700-01	-564	-557	tcatGTATATGCagat	1			Os01g0149350
LOC_Os12g41600			LOC_Os12g41600.1	Os12g0609600			GNATATNC	DR	GNATATNC	Os01t0134800-01	-2719	-2712	ccatGCATATGCaagt	1			Os01g0149500
LOC_Os12g41570			LOC_Os12g41560.1	Os12g0609200			GNATATNC	DR	GNATATNC	Os01t0134800-01	-2465	-2458	atatGCATATGCtgta	1			Os01g0149600
LOC_Os12g41560			LOC_Os12g41540.1	Os12g0609000			GNATATNC	DR	GNATATNC	Os01t0137700-01	-623	-616	gaaaGTATATGCagca	1			Os01g0151400
LOC_Os12g41540			LOC_Os12g41450.1	Os12g0607800			GNATATNC	DR	GNATATNC	Os01t0138300-01	-1546	-1539	aaccGAATATTCgtcc	1			Os01g0152100
LOC_Os12g41450			LOC_Os12g41270.1	Os12g0606000			GNATATNC	DR	GNATATNC	Os01t0138300-02	-1574	-1567	aaccGAATATTCgtcc	1			Os01g0152200
LOC_Os12g41270			LOC_Os12g41170.1	Os12g0604600			GNATATNC	DR	GNATATNC	Os01t0138400-01	-1932	-1925	ctcaGAATATCCttct	1			Os01g0152300
LOC_Os12g41170			LOC_Os12g41140.1	Os12g0604200			GNATATNC	DR	GNATATNC	Os01t0138800-01	-1692	-1685	atagGCATATGCtgat	1			Os01g0152600
LOC_Os12g41140			LOC_Os12g41110.1	Os12g0603800			GNATATNC	DR	GNATATNC	Os01t0138800-01	-1637	-1630	cgttGTATATCCgaat	1			Os01g0152687
LOC_Os12g41110			LOC_Os12g41090.1	Os12g0603700			GNATATNC	DR	GNATATNC	Os01t0139600-01	-1572	-1565	ggctGCATATACtcca	1			Os01g0155000
LOC_Os12g41090			LOC_Os12g41060.1	Os12g0603300			GNATATNC	DR	GNATATNC	Os01t0139600-01	-1122	-1115	atagGAATATACtttg	1			Os01g0158800
LOC_Os12g41060			LOC_Os12g40940.1	Os12g0602200			GNATATNC	DR	GNATATNC	Os01t0139900-01	-2046	-2039	tgttGGATATGCtctt	1			Os01g0160100
LOC_Os12g40960			LOC_Os12g40910.1	Os12g0601500			GNATATNC	DR	GNATATNC	Os01t0139900-01	-1597	-1590	cgacGCATATGCggcg	1			Os01g0160800
LOC_Os12g40940			LOC_Os12g40900.1	Os12g0601400			GNATATNC	DR	GNATATNC	Os01t0140100-01	-922	-915	ttctGAATATGCtgat	1			Os01g0162300
LOC_Os12g40910			LOC_Os12g40890.1	Os12g0601300			GNATATNC	DR	GNATATNC	Os01t0140100-01	-812	-805	atcgGGATATACatat	1			Os01g0162400
LOC_Os12g40900			LOC_Os12g40790.1	Os12g0600200			GNATATNC	DR	GNATATNC	Os01t0141300-00	-2455	-2448	acatGTATATGCtaca	1			Os01g0162800
LOC_Os12g40890			LOC_Os12g40750.1	Os12g0599700			GNATATNC	DR	GNATATNC	Os01t0142300-01	-1063	-1056	ctgaGAATATACctcg	1			Os01g0163000
LOC_Os12g40790			LOC_Os12g40570.1	Os12g0597700			GNATATNC	DR	GNATATNC	Os01t0142300-01	-181	-174	aaagGCATATGCcttg	1			Os01g0163600
LOC_Os12g40750			LOC_Os12g40440.1	Os12g0596000			GNATATNC	DR	GNATATNC	Os01t0142300-01	-117	-110	catgGAATATCCccca	1			Os01g0164300
LOC_Os12g40570			LOC_Os12g40440.1	Os12g0596000			GNATATNC	DR	GNATATNC	Os01t0142300-02	-1137	-1130	ctgaGAATATACctcg	1			Os01g0168800
LOC_Os12g40450			LOC_Os12g40419.1	Os12g0595800			GNATATNC	DR	GNATATNC	Os01t0142300-02	-255	-248	aaagGCATATGCcttg	1			Os01g0168900
LOC_Os12g40440			LOC_Os12g40279.1	Os12g0594300			GNATATNC	DR	GNATATNC	Os01t0142300-02	-191	-184	catgGAATATCCccca	1			Os01g0169100
LOC_Os12g40419			LOC_Os12g40279.1	Os12g0594200			GNATATNC	DR	GNATATNC	Os01t0142300-03	-891	-884	ctgaGAATATACctcg	1			Os01g0169500
LOC_Os12g40279			LOC_Os12g40100.1	Os12g0591600			GNATATNC	DR	GNATATNC	Os01t0142300-03	-9	-2	aaagGCATATGCc	1			Os01g0170300
LOC_Os12g40100			LOC_Os12g39880.1	Os12g0589400			GNATATNC	DR	GNATATNC	Os01t0143900-01	-1712	-1705	ttctGGATATTCatgc	1			Os01g0170500
LOC_Os12g39880			LOC_Os12g39660.1	Os12g0586600			GNATATNC	DR	GNATATNC	Os01t0144100-01	-1132	-1125	ttgaGTATATTCcaaa	1			Os01g0171100
LOC_Os12g39790			LOC_Os12g39640.1	Os12g0586300			GNATATNC	DR	GNATATNC	Os01t0144500-00	-2707	-2700	ttgtGAATATGCagta	1			Os01g0174700
LOC_Os12g39660			LOC_Os12g39630.1	Os12g0586100			GNATATNC	DR	GNATATNC	Os01t0144500-00	-401	-394	tcatGCATATACtgga	1			Os01g0176800
LOC_Os12g39640			LOC_Os12g39620.1	Os12g0586000			GNATATNC	DR	GNATATNC	Os01t0145000-00	-2972	-2965	ttgtGCATATCCccgt	1			Os01g0177400
LOC_Os12g39630			LOC_Os12g39330.1	Os12g0582900			GNATATNC	DR	GNATATNC	Os01t0145000-00	-1417	-1410	aagtGTATATACttaa	1			Os01g0182600
LOC_Os12g39620			LOC_Os12g39310.1	Os12g0582700			GNATATNC	DR	GNATATNC	Os01t0146500-00	-2303	-2296	ggggGAATATTCccct	1			Os01g0183600
LOC_Os12g39330			LOC_Os12g39240.1	Os12g0582000			GNATATNC	DR	GNATATNC	Os01t0146500-00	-1392	-1385	tatgGGATATCCcagg	1			Os01g0185300
LOC_Os12g39310			LOC_Os12g39170.1	Os12g0581400			GNATATNC	DR	GNATATNC	Os01t0148100-01	-1726	-1719	ttgaGGATATGCaaaa	1			Os01g0185900
LOC_Os12g39300			LOC_Os12g39120.1	Os12g0580900			GNATATNC	DR	GNATATNC	Os01t0148100-01	-1675	-1668	ccgtGAATATACgtat	1			Os01g0186400
LOC_Os12g39170			LOC_Os12g39090.1	Os12g0580500			GNATATNC	DR	GNATATNC	Os01t0148400-01	-86	-79	aaggGGATATTCtcgt	1			Os01g0186600
LOC_Os12g39120			LOC_Os12g38810.1	Os12g0577200			GNATATNC	DR	GNATATNC	Os01t0148500-01	-2990	-2983	taatGCATATTCcctc	1			Os01g0187900
LOC_Os12g39090			LOC_Os12g38770.1	Os12g0576750			GNATATNC	DR	GNATATNC	Os01t0148500-01	-2315	-2308	taagGCATATTCccac	1			Os01g0191700
LOC_Os12g39010			LOC_Os12g38750.1	Os12g0576600			GNATATNC	DR	GNATATNC	Os01t0148500-01	-2263	-2256	taagGCATATTCcttt	1			Os01g0192550
LOC_Os12g38810			LOC_Os12g38720.1	Os12g0576100			GNATATNC	DR	GNATATNC	Os01t0149350-00	-1810	-1803	catgGCATATCCtgca	1			Os01g0192600
LOC_Os12g38770			LOC_Os12g38630.1	Os12g0574900			GNATATNC	DR	GNATATNC	Os01t0149500-01	-1945	-1938	catgGCATATCCtgca	1			Os01g0193900
LOC_Os12g38750			LOC_Os12g38560.1	Os12g0573900			GNATATNC	DR	GNATATNC	Os01t0149600-01	-1017	-1010	tcagGAATATGCagaa	1			Os01g0194000
LOC_Os12g38720			LOC_Os12g38550.1	Os12g0573800			GNATATNC	DR	GNATATNC	Os01t0149600-01	-946	-939	acagGAATATGCagag	1			Os01g0194300
LOC_Os12g38630			LOC_Os12g38490.1	Os12g0573200			GNATATNC	DR	GNATATNC	Os01t0151400-01	-396	-389	atctGCATATTCtttt	1			Os01g0196133
LOC_Os12g38560			LOC_Os12g38460.1	Os12g0572800			GNATATNC	DR	GNATATNC	Os01t0152100-00	-2832	-2825	tgcaGGATATGCctaa	1			Os01g0198702
LOC_Os12g38550			LOC_Os12g38400.2	Os12g0572000			GNATATNC	DR	GNATATNC	Os01t0152200-00	-489	-482	tgcaGGATATGCctaa	1			Os01g0199400
LOC_Os12g38490			LOC_Os12g38180.1	Os12g0569700			GNATATNC	DR	GNATATNC	Os01t0152300-00	-2737	-2730	gccaGCATATGCcgtc	1			Os01g0200400
LOC_Os12g38460			LOC_Os12g38150.1	Os12g0569300			GNATATNC	DR	GNATATNC	Os01t0152600-00	-1626	-1619	agggGCATATGCagca	1			Os01g0201100
LOC_Os12g38400			LOC_Os12g38140.1	Os12g0569200			GNATATNC	DR	GNATATNC	Os01t0152600-00	-447	-440	gaaaGTATATGCatgc	1			Os01g0201900
LOC_Os12g38370			LOC_Os12g38120.1	Os12g0568900			GNATATNC	DR	GNATATNC	Os01t0152687-00	-1785	-1778	ctcgGCATATCCtgct	1			Os01g0203800
LOC_Os12g38180			LOC_Os12g37980.1	Os12g0567500			GNATATNC	DR	GNATATNC	Os01t0155000-02	-2190	-2183	atgtGTATATCCttcg	1			Os01g0204600
LOC_Os12g38150			LOC_Os12g37900.1	Os12g0566600			GNATATNC	DR	GNATATNC	Os01t0158800-00	-1098	-1091	tgtgGAATATTCacaa	1			Os01g0208700
LOC_Os12g38140			LOC_Os12g37860.1	Os12g0566200			GNATATNC	DR	GNATATNC	Os01t0160100-01	-2475	-2468	aggtGAATATTCtttt	1			Os01g0213800
LOC_Os12g38120			LOC_Os12g37780.1	Os12g0565300			GNATATNC	DR	GNATATNC	Os01t0160800-01	-2384	-2377	tttgGTATATTCatat	1			Os01g0214400
LOC_Os12g37980			LOC_Os12g37760.1	Os12g0565100			GNATATNC	DR	GNATATNC	Os01t0160800-01	-2211	-2204	tttgGCATATTCagaa	1			Os01g0214600
LOC_Os12g37900			LOC_Os12g37580.1	Os12g0562700			GNATATNC	DR	GNATATNC	Os01t0162300-01	-1320	-1313	tttcGCATATACctag	1			Os01g0215000
LOC_Os12g37860			LOC_Os12g37560.1	Os12g0562400			GNATATNC	DR	GNATATNC	Os01t0162400-01	-2442	-2435	tttcGCATATACctag	1			Os01g0216000
LOC_Os12g37780			LOC_Os12g37480.1	Os12g0561500			GNATATNC	DR	GNATATNC	Os01t0162800-00	-2135	-2128	gagcGGATATGCtctc	1			Os01g0218032
LOC_Os12g37760			LOC_Os12g37100.1	Os12g0557800			GNATATNC	DR	GNATATNC	Os01t0163000-01	-415	-408	gagcGGATATGCtctc	1			Os01g0218100
LOC_Os12g37580			LOC_Os12g37060.1	Os12g0557400			GNATATNC	DR	GNATATNC	Os01t0163600-00	-2723	-2716	tcccGAATATTCctga	1			Os01g0220400
LOC_Os12g37564			LOC_Os12g36920.1	Os12g0556300			GNATATNC	DR	GNATATNC	Os01t0163600-00	-334	-327	tcctGAATATTCttta	1			Os01g0221400
LOC_Os12g37560			LOC_Os12g36890.1	Os12g0555600			GNATATNC	DR	GNATATNC	Os01t0164300-00	-2781	-2774	aaccGAATATTCtgca	1			Os01g0221600
LOC_Os12g37480			LOC_Os12g36880.1	Os12g0555500			GNATATNC	DR	GNATATNC	Os01t0164300-00	-1275	-1268	cgacGAATATTCtaga	1			Os01g0222800
LOC_Os12g37320			LOC_Os12g36870.1	Os12g0555400			GNATATNC	DR	GNATATNC	Os01t0168800-01	-2401	-2394	gattGTATATACtgct	1			Os01g0224200
LOC_Os12g37100			LOC_Os12g36860.1	Os12g0555300			GNATATNC	DR	GNATATNC	Os01t0168800-01	-1499	-1492	tttgGGATATACagaa	1			Os01g0227800
LOC_Os12g37060			LOC_Os12g36850.1	Os12g0555200			GNATATNC	DR	GNATATNC	Os01t0168800-01	-1186	-1179	gtatGCATATGCagca	1			Os01g0228500
LOC_Os12g36920			LOC_Os12g36830.1	Os12g0555000			GNATATNC	DR	GNATATNC	Os01t0168800-01	-151	-144	aagaGAATATACtgca	1			Os01g0231600
LOC_Os12g36890			LOC_Os12g36770.2	Os12g0554500			GNATATNC	DR	GNATATNC	Os01t0168900-00	-905	-898	atttGTATATACaatt	1			Os01g0236300
LOC_Os12g36880			LOC_Os12g36750.1	Os12g0554100			GNATATNC	DR	GNATATNC	Os01t0168900-00	-194	-187	gattGTATATACtgct	1			Os01g0237000
LOC_Os12g36870			LOC_Os12g36700.1	Os12g0553000			GNATATNC	DR	GNATATNC	Os01t0169100-00	-2084	-2077	aaatGGATATACggaa	1			Os01g0237500
LOC_Os12g36860			LOC_Os12g36680.1	Os12g0552800			GNATATNC	DR	GNATATNC	Os01t0169500-02	-2871	-2864	aactGAATATGCcttt	1			Os01g0237750
LOC_Os12g36850			LOC_Os12g36670.1	Os12g0552700			GNATATNC	DR	GNATATNC	Os01t0169500-02	-36	-29	tgaaGCATATCCtgga	1			Os01g0238500
LOC_Os12g36830			LOC_Os12g36620.1	Os12g0552300			GNATATNC	DR	GNATATNC	Os01t0170300-01	-2167	-2160	taatGCATATGCtatc	1			Os01g0239300
LOC_Os12g36770			LOC_Os12g36580.1	Os12g0551900			GNATATNC	DR	GNATATNC	Os01t0170500-01	-214	-207	gttcGTATATACactg	1			Os01g0241000
LOC_Os12g36750			LOC_Os12g36340.1	Os12g0549800			GNATATNC	DR	GNATATNC	Os01t0171100-00	-1749	-1742	aaatGCATATGCgagc	1			Os01g0243700
LOC_Os12g36700			LOC_Os12g36220.1	Os12g0548501			GNATATNC	DR	GNATATNC	Os01t0171100-00	-989	-982	agttGTATATCCtcct	1			Os01g0246700
LOC_Os12g36680			LOC_Os12g36194.1	Os12g0548300			GNATATNC	DR	GNATATNC	Os01t0174700-01	-2560	-2553	ctatGGATATTCcctt	1			Os01g0247900
LOC_Os12g36670			LOC_Os12g36110.1	Os12g0547600			GNATATNC	DR	GNATATNC	Os01t0174700-01	-2257	-2250	tactGTATATTCtgca	1			Os01g0248300
LOC_Os12g36620			LOC_Os12g36100.1	Os12g0547500			GNATATNC	DR	GNATATNC	Os01t0174700-01	-547	-540	gttaGTATATACttgg	1			Os01g0248400
LOC_Os12g36580			LOC_Os12g36030.1	Os12g0545900			GNATATNC	DR	GNATATNC	Os01t0174700-01	-102	-95	gaggGGATATCCctcg	1			Os01g0248500
LOC_Os12g36350			LOC_Os12g35895.1	Os12g0543701			GNATATNC	DR	GNATATNC	Os01t0174700-03	-1381	-1374	gttaGTATATACttgg	1			Os01g0249200
LOC_Os12g36220			LOC_Os12g35670.1	Os12g0541700			GNATATNC	DR	GNATATNC	Os01t0174700-03	-936	-929	gaggGGATATCCctcg	1			Os01g0249700
LOC_Os12g36194			LOC_Os12g35610.1	Os12g0541300			GNATATNC	DR	GNATATNC	Os01t0176800-01	-963	-956	acatGCATATACtact	1			Os01g0254300
LOC_Os12g36110			LOC_Os12g35590.1	Os12g0541200			GNATATNC	DR	GNATATNC	Os01t0177400-01	-2358	-2351	aagaGGATATCCtcgg	1			Os01g0254400
LOC_Os12g36100			LOC_Os12g35580.1	Os12g0541000			GNATATNC	DR	GNATATNC	Os01t0177400-01	-1926	-1919	ttttGTATATCCctcg	1			Os01g0260100
LOC_Os12g36030			LOC_Os12g34796.1	Os12g0532500			GNATATNC	DR	GNATATNC	Os01t0182600-01	-1584	-1577	ttgaGAATATGCattt	1			Os01g0262500
LOC_Os12g35895			LOC_Os12g34510.1	Os12g0530000			GNATATNC	DR	GNATATNC	Os01t0182600-03	-1626	-1619	ttgaGAATATGCattt	1			Os01g0263000
LOC_Os12g35670			LOC_Os12g34360.1	Os12g0528100			GNATATNC	DR	GNATATNC	Os01t0183600-01	-593	-586	gaggGGATATCCcctc	1			Os01g0263300
LOC_Os12g35610			LOC_Os12g33415.1	Os12g0519501			GNATATNC	DR	GNATATNC	Os01t0185300-02	-2159	-2152	aagcGGATATGCatgc	1			Os01g0263400
LOC_Os12g35590			LOC_Os12g33300.1	Os12g0518200			GNATATNC	DR	GNATATNC	Os01t0185300-02	-239	-232	aaccGAATATTCatga	1			Os01g0265000
LOC_Os12g35580			LOC_Os12g33230.1	Os12g0517100			GNATATNC	DR	GNATATNC	Os01t0185900-01	-2691	-2684	cgagGTATATACccct	1			Os01g0266500
LOC_Os12g34796			LOC_Os12g33090.1	Os12g0515500			GNATATNC	DR	GNATATNC	Os01t0186400-01	-2719	-2712	tagtGAATATGCtata	1			Os01g0266800
LOC_Os12g34510			LOC_Os12g33080.1	Os12g0515400			GNATATNC	DR	GNATATNC	Os01t0186600-01	-560	-553	taatGAATATGCatat	1			Os01g0267100
LOC_Os12g34360			LOC_Os12g33070.1	Os12g0515300			GNATATNC	DR	GNATATNC	Os01t0187900-01	-1602	-1595	actaGTATATCCtaat	1			Os01g0267800
LOC_Os12g33415			LOC_Os12g32970.1	Os12g0514300			GNATATNC	DR	GNATATNC	Os01t0191700-01	-252	-245	cgaaGAATATTCcatg	1			Os01g0268300
LOC_Os12g33300			LOC_Os12g32940.1	Os12g0514000			GNATATNC	DR	GNATATNC	Os01t0192550-01	-178	-171	gtcgGGATATCCggtt	1			Os01g0269700
LOC_Os12g33230			LOC_Os12g32850.1	Os12g0512800			GNATATNC	DR	GNATATNC	Os01t0192600-01	-737	-730	actaGTATATTCtttt	1			Os01g0273800
LOC_Os12g33090			LOC_Os12g32814.1	Os12g0512700			GNATATNC	DR	GNATATNC	Os01t0193900-02	-787	-780	agttGAATATGCagtc	1			Os01g0276300
LOC_Os12g33080			LOC_Os12g32814.1	Os12g0512700			GNATATNC	DR	GNATATNC	Os01t0194000-01	-1732	-1725	cgcgGTATATTCggga	1			Os01g0277600
LOC_Os12g33070			LOC_Os12g32790.1	Os12g0512400			GNATATNC	DR	GNATATNC	Os01t0194000-02	-1988	-1981	cgcgGTATATTCggga	1			Os01g0278950
LOC_Os12g32970			LOC_Os12g32760.1	Os12g0512100			GNATATNC	DR	GNATATNC	Os01t0194300-01	-1668	-1661	aactGTATATTCcatt	1			Os01g0283600
LOC_Os12g32940			LOC_Os12g32680.1	Os12g0511600			GNATATNC	DR	GNATATNC	Os01t0194300-01	-330	-323	cgatGAATATTCatgt	1			Os01g0284900
LOC_Os12g32850			LOC_Os12g32640.1	Os12g0511200			GNATATNC	DR	GNATATNC	Os01t0196133-00	-2857	-2850	gggaGAATATTCcaaa	1			Os01g0285300
LOC_Os12g32820			LOC_Os12g32630.1	Os12g0511000			GNATATNC	DR	GNATATNC	Os01t0196133-00	-1888	-1881	ccttGGATATTCaact	1			Os01g0285950
LOC_Os12g32814			LOC_Os12g32620.1	Os12g0510900			GNATATNC	DR	GNATATNC	Os01t0198702-01	-1804	-1797	ggaaGTATATACatgt	1			Os01g0286000
LOC_Os12g32790			LOC_Os12g32470.1	Os12g0509100			GNATATNC	DR	GNATATNC	Os01t0199400-01	-2395	-2388	ggccGCATATTCgttc	1			Os01g0286900
LOC_Os12g32760			LOC_Os12g31880.1	Os12g0503200			GNATATNC	DR	GNATATNC	Os01t0199400-01	-477	-470	actaGCATATTCtcga	1			Os01g0287700
LOC_Os12g32680			LOC_Os12g31860.1	Os12g0503000			GNATATNC	DR	GNATATNC	Os01t0199400-02	-2939	-2932	ggccGCATATTCgttc	1			Os01g0288200
LOC_Os12g32640			LOC_Os12g30824.1	Os12g0491800			GNATATNC	DR	GNATATNC	Os01t0199400-02	-1021	-1014	actaGCATATTCtcga	1			Os01g0289100
LOC_Os12g32630			LOC_Os12g30790.1	Os12g0491500			GNATATNC	DR	GNATATNC	Os01t0200400-01	-1582	-1575	tacaGGATATGCatcc	1			Os01g0289600
LOC_Os12g32620			LOC_Os12g30760.1	Os12g0491200			GNATATNC	DR	GNATATNC	Os01t0201100-01	-2834	-2827	atacGTATATGCatgt	1			Os01g0289900
LOC_Os12g32470			LOC_Os12g30610.1	Os12g0490000			GNATATNC	DR	GNATATNC	Os01t0201900-01	-831	-824	caaaGGATATGCtttg	1			Os01g0292900
LOC_Os12g31880			LOC_Os12g30590.1	Os12g0489800			GNATATNC	DR	GNATATNC	Os01t0201900-01	-335	-328	ctatGGATATGCatcc	1			Os01g0294300
LOC_Os12g31860			LOC_Os12g30540.1	Os12g0489200			GNATATNC	DR	GNATATNC	Os01t0203800-02	-913	-906	gagaGAATATTCctta	1			Os01g0294700
LOC_Os12g31540			LOC_Os12g30540.1	Os12g0489100			GNATATNC	DR	GNATATNC	Os01t0204600-00	-551	-544	ctgtGTATATGCaacg	1			Os01g0299300
LOC_Os12g30824			LOC_Os12g30520.1	Os12g0488900			GNATATNC	DR	GNATATNC	Os01t0208700-01	-1649	-1642	ttctGTATATTCagct	1			Os01g0306650
LOC_Os12g30800			LOC_Os12g30180.1	Os12g0486900			GNATATNC	DR	GNATATNC	Os01t0213800-01	-723	-716	attgGCATATACcctt	1			Os01g0307686
LOC_Os12g30790			LOC_Os12g30170.1	Os12g0486800			GNATATNC	DR	GNATATNC	Os01t0214400-01	-211	-204	tgatGGATATACtcta	1			Os01g0308300
LOC_Os12g30760			LOC_Os12g29950.1	Os12g0484600			GNATATNC	DR	GNATATNC	Os01t0214600-01	-2612	-2605	ccctGCATATACaaaa	1			Os01g0309900
LOC_Os12g30610			LOC_Os12g29760.1	Os12g0482700			GNATATNC	DR	GNATATNC	Os01t0214600-01	-2268	-2261	ggatGCATATGCatat	1			Os01g0310100
LOC_Os12g30590			LOC_Os12g29580.1	Os12g0480200			GNATATNC	DR	GNATATNC	Os01t0215000-01	-308	-301	ctttGCATATACcacg	1			Os01g0310500
LOC_Os12g30540			LOC_Os12g29520.1	Os12g0479400			GNATATNC	DR	GNATATNC	Os01t0216000-01	-1621	-1614	cccaGAATATGCcggt	1			Os01g0314000
LOC_Os12g30520			LOC_Os12g29500.1	Os12g0479100			GNATATNC	DR	GNATATNC	Os01t0216000-01	-1533	-1526	caccGTATATTCatac	1			Os01g0315700
LOC_Os12g30180			LOC_Os12g29480.1	Os12g0478900			GNATATNC	DR	GNATATNC	Os01t0218032-01	-572	-565	gatgGGATATGCtggg	1			Os01g0316100
LOC_Os12g30170			LOC_Os12g29430.1	Os12g0478400			GNATATNC	DR	GNATATNC	Os01t0218100-01	-984	-977	catcGGATATGCttta	1			Os01g0319000
LOC_Os12g29950			LOC_Os12g29430.1	Os12g0478400			GNATATNC	DR	GNATATNC	Os01t0220400-01	-918	-911	caacGAATATACtagg	1			Os01g0319200
LOC_Os12g29760			LOC_Os12g29400.1	Os12g0478200			GNATATNC	DR	GNATATNC	Os01t0221400-00	-1722	-1715	cggaGGATATTCccag	1			Os01g0320400
LOC_Os12g29580			LOC_Os12g29330.1	Os12g0477400			GNATATNC	DR	GNATATNC	Os01t0221600-01	-2704	-2697	ttgtGGATATGCctat	1			Os01g0321200
LOC_Os12g29520			LOC_Os12g29300.1	Os12g0477200			GNATATNC	DR	GNATATNC	Os01t0222800-00	-2128	-2121	tcaaGAATATCCacat	1			Os01g0323000
LOC_Os12g29500			LOC_Os12g29290.1	Os12g0477100			GNATATNC	DR	GNATATNC	Os01t0224200-00	-1396	-1389	ttgcGCATATACtgta	1			Os01g0323100
LOC_Os12g29480			LOC_Os12g29280.1	Os12g0477000			GNATATNC	DR	GNATATNC	Os01t0227800-01	-2057	-2050	tatgGAATATACggat	1			Os01g0323500
LOC_Os12g29434			LOC_Os12g28770.1	Os12g0472800			GNATATNC	DR	GNATATNC	Os01t0227800-01	-1605	-1598	tcatGTATATCCtcgt	1			Os01g0326000
LOC_Os12g29430			LOC_Os12g28750.1	Os12g0472500			GNATATNC	DR	GNATATNC	Os01t0228500-01	-2102	-2095	actaGTATATACtcct	1			Os01g0327100
LOC_Os12g29400			LOC_Os12g28137.1	Os12g0467700			GNATATNC	DR	GNATATNC	Os01t0231600-00	-2164	-2157	agccGTATATACttag	1			Os01g0332800
LOC_Os12g29330			LOC_Os12g28110.1	Os12g0467450			GNATATNC	DR	GNATATNC	Os01t0236300-01	-478	-471	tataGAATATACgggg	1			Os01g0337500
LOC_Os12g29300			LOC_Os12g28100.1	Os12g0467300			GNATATNC	DR	GNATATNC	Os01t0236300-01	-347	-340	cataGAATATACaggg	1			Os01g0337900
LOC_Os12g29290			LOC_Os12g27830.1	Os12g0464400			GNATATNC	DR	GNATATNC	Os01t0236300-02	-510	-503	tataGAATATACgggg	1			Os01g0343100
LOC_Os12g29280			LOC_Os12g27370.1	Os12g0459300			GNATATNC	DR	GNATATNC	Os01t0236300-02	-379	-372	cataGAATATACaggg	1			Os01g0346600
LOC_Os12g29250			LOC_Os12g27330.1	Os12g0458700			GNATATNC	DR	GNATATNC	Os01t0237000-01	-1974	-1967	cacaGGATATCCccta	1			Os01g0347200
LOC_Os12g28770			LOC_Os12g27060.1	Os12g0456100			GNATATNC	DR	GNATATNC	Os01t0237000-01	-1593	-1586	cgttGCATATGCtgcg	1			Os01g0347500
LOC_Os12g28750			LOC_Os12g26960.1	Os12g0455000			GNATATNC	DR	GNATATNC	Os01t0237500-01	-2341	-2334	cgagGGATATCCcctc	1			Os01g0347600
LOC_Os12g28137			LOC_Os12g26880.1	Os12g0454600			GNATATNC	DR	GNATATNC	Os01t0237500-01	-1703	-1696	gtgaGTATATACctag	1			Os01g0348600
LOC_Os12g28110			LOC_Os12g26690.1	Os12g0453500			GNATATNC	DR	GNATATNC	Os01t0237500-01	-1457	-1450	ttagGTATATACtcaa	1			Os01g0349800
LOC_Os12g28100			LOC_Os12g26510.1	Os12g0451300			GNATATNC	DR	GNATATNC	Os01t0237750-00	-84	-77	ggagGCATATACactg	1			Os01g0350300
LOC_Os12g27830			LOC_Os12g26390.1	Os12g0449900			GNATATNC	DR	GNATATNC	Os01t0238500-01	-1895	-1888	cagaGCATATACtggc	1			Os01g0352400
LOC_Os12g27370			LOC_Os12g26220.1	Os12g0448400			GNATATNC	DR	GNATATNC	Os01t0238500-01	-1721	-1714	gtacGTATATGCcgcg	1			Os01g0353600
LOC_Os12g27330			LOC_Os12g25690.1	Os12g0443500			GNATATNC	DR	GNATATNC	Os01t0238500-02	-1949	-1942	cagaGCATATACtggc	1			Os01g0355250
LOC_Os12g27060			LOC_Os12g25660.1	Os12g0443000			GNATATNC	DR	GNATATNC	Os01t0238500-02	-1775	-1768	gtacGTATATGCcgcg	1			Os01g0355500
LOC_Os12g27020			LOC_Os12g25630.1	Os12g0442800			GNATATNC	DR	GNATATNC	Os01t0239300-01	-1620	-1613	tttgGAATATCCgttc	1			Os01g0356400
LOC_Os12g26960			LOC_Os12g25120.1	Os12g0438000			GNATATNC	DR	GNATATNC	Os01t0241000-01	-2228	-2221	ccgcGGATATCCccgc	1			Os01g0359800
LOC_Os12g26880			LOC_Os12g24650.1	Os12g0434400			GNATATNC	DR	GNATATNC	Os01t0241000-01	-116	-109	tctgGCATATGCatgt	1			Os01g0359900
LOC_Os12g26690			LOC_Os12g24580.1	Os12g0433700			GNATATNC	DR	GNATATNC	Os01t0243700-01	-1515	-1508	cactGCATATGCacaa	1			Os01g0360100
LOC_Os12g26510			LOC_Os12g24550.1	Os12g0433500			GNATATNC	DR	GNATATNC	Os01t0243700-02	-1565	-1558	cactGCATATGCacaa	1			Os01g0364800
LOC_Os12g26390			LOC_Os12g24490.1	Os12g0432600			GNATATNC	DR	GNATATNC	Os01t0246700-01	-1433	-1426	ccaaGCATATGCtgat	1			Os01g0366100
LOC_Os12g26220			LOC_Os12g24390.1	Os12g0431700			GNATATNC	DR	GNATATNC	Os01t0247900-01	-258	-251	gatcGAATATGCgtcg	1			Os01g0366300
LOC_Os12g25690			LOC_Os12g24330.1	Os12g0431300			GNATATNC	DR	GNATATNC	Os01t0248300-00	-2746	-2739	ttagGAATATGCatcc	1			Os01g0369700
LOC_Os12g25660			LOC_Os12g24320.1	Os12g0431100			GNATATNC	DR	GNATATNC	Os01t0248400-01	-1465	-1458	agagGAATATTCctct	1			Os01g0372100
LOC_Os12g25630			LOC_Os12g24080.1	Os12g0428600			GNATATNC	DR	GNATATNC	Os01t0248500-01	-2233	-2226	aaagGTATATTCtctc	1			Os01g0373400
LOC_Os12g25260			LOC_Os12g24040.1	Os12g0428200			GNATATNC	DR	GNATATNC	Os01t0249200-01	-2809	-2802	atctGGATATACtgtt	1			Os01g0376700
LOC_Os12g25120			LOC_Os12g24040.1	Os12g0428150			GNATATNC	DR	GNATATNC	Os01t0249200-01	-2352	-2345	ccgtGCATATGCacac	1			Os01g0382900
LOC_Os12g24680			LOC_Os12g23754.1	Os12g0425500			GNATATNC	DR	GNATATNC	Os01t0249700-00	-2137	-2130	acaaGTATATTCcctc	1			Os01g0390300
LOC_Os12g24650			LOC_Os12g23280.1	Os12g0421000			GNATATNC	DR	GNATATNC	Os01t0254300-00	-2645	-2638	tcagGAATATCCaact	1			Os01g0390400
LOC_Os12g24580			LOC_Os12g23150.1	Os12g0420000			GNATATNC	DR	GNATATNC	Os01t0254300-00	-1577	-1570	tcaaGGATATACatgg	1			Os01g0390600
LOC_Os12g24550			LOC_Os12g22970.1	Os12g0418600			GNATATNC	DR	GNATATNC	Os01t0254300-00	-1464	-1457	ggtgGGATATGCccaa	1			Os01g0502300
LOC_Os12g24490			LOC_Os12g22839.1	Os12g0417100			GNATATNC	DR	GNATATNC	Os01t0254400-00	-2396	-2389	ttggGCATATCCcacc	1			Os01g0504100
LOC_Os12g24390			LOC_Os12g22600.1	Os12g0414500			GNATATNC	DR	GNATATNC	Os01t0254400-00	-2283	-2276	ccatGTATATCCttga	1			Os01g0507700
LOC_Os12g24330			LOC_Os12g22030.1	Os12g0409000			GNATATNC	DR	GNATATNC	Os01t0254400-00	-1215	-1208	agttGGATATTCctga	1			Os01g0508000
LOC_Os12g24320			LOC_Os12g21940.1	Os12g0408000			GNATATNC	DR	GNATATNC	Os01t0260100-01	-941	-934	aagaGAATATTCagtg	1			Os01g0510200
LOC_Os12g24080			LOC_Os12g21930.1	Os12g0407900			GNATATNC	DR	GNATATNC	Os01t0262500-01	-2821	-2814	tcccGAATATTCctga	1			Os01g0511700
LOC_Os12g24040			LOC_Os12g21850.1	Os12g0407000			GNATATNC	DR	GNATATNC	Os01t0263000-00	-2056	-2049	tgatGCATATTCagca	1			Os01g0513100
LOC_Os12g23754			LOC_Os12g21784.1	Os12g0406000			GNATATNC	DR	GNATATNC	Os01t0263300-01	-616	-609	ttgtGCATATGCattg	1			Os01g0515300
LOC_Os12g23280			LOC_Os12g21734.1	Os12g0405300			GNATATNC	DR	GNATATNC	Os01t0263400-00	-2427	-2420	ccaaGCATATGCcaca	1			Os01g0518800
LOC_Os12g23150			LOC_Os12g21710.1	Os12g0405200			GNATATNC	DR	GNATATNC	Os01t0265000-01	-2899	-2892	tgtaGGATATACtgct	1			Os01g0519600
LOC_Os12g22970			LOC_Os12g20144.1	Os12g0297400			GNATATNC	DR	GNATATNC	Os01t0266500-01	-454	-447	aggaGTATATGCtagt	1			Os01g0520800
LOC_Os12g22839			LOC_Os12g19370.1	Os12g0291033			GNATATNC	DR	GNATATNC	Os01t0266800-01	-1491	-1484	gtacGTATATTCtagt	1			Os01g0522100
LOC_Os12g22600			LOC_Os12g19370.1	Os12g0291000			GNATATNC	DR	GNATATNC	Os01t0267100-01	-66	-59	gaaaGCATATGCaagc	1			Os01g0528000
LOC_Os12g22500			LOC_Os12g19304.1	Os12g0290150			GNATATNC	DR	GNATATNC	Os01t0267100-01	-52	-45	gcatGCATATGCatcg	1			Os01g0530500
LOC_Os12g22489			LOC_Os12g18220.1	Os12g0280050			GNATATNC	DR	GNATATNC	Os01t0267800-00	-562	-555	gtgtGCATATGCcgcc	1			Os01g0532300
LOC_Os12g22030			LOC_Os12g18210.1	Os12g0279800			GNATATNC	DR	GNATATNC	Os01t0268300-01	-2532	-2525	atgtGTATATTCacag	1			Os01g0533000
LOC_Os12g21940			LOC_Os12g18130.1	Os12g0278900			GNATATNC	DR	GNATATNC	Os01t0269700-00	-101	-94	gtgtGGATATGCttct	1			Os01g0534700
LOC_Os12g21930			LOC_Os12g17950.1	Os12g0277900			GNATATNC	DR	GNATATNC	Os01t0273800-01	-1106	-1099	ggttGTATATGCactt	1			Os01g0545100
LOC_Os12g21850			LOC_Os12g17910.1	Os12g0277500			GNATATNC	DR	GNATATNC	Os01t0276300-01	-494	-487	cactGCATATGCttgt	1			Os01g0551800
LOC_Os12g21784			LOC_Os12g17540.1	Os12g0273800			GNATATNC	DR	GNATATNC	Os01t0277600-00	-2390	-2383	atccGTATATTCgatg	1			Os01g0561500
LOC_Os12g21760			LOC_Os12g17530.1	Os12g0273700			GNATATNC	DR	GNATATNC	Os01t0277600-00	-1450	-1443	aactGGATATGCcgat	1			Os01g0566500
LOC_Os12g21734			LOC_Os12g17160.1	Os12g0270900			GNATATNC	DR	GNATATNC	Os01t0278950-00	-2262	-2255	gcctGTATATACactt	1			Os01g0568800
LOC_Os12g21710			LOC_Os12g16720.1	Os12g0268000			GNATATNC	DR	GNATATNC	Os01t0283600-00	-2415	-2408	aatgGCATATTCtcgg	1			Os01g0571000
LOC_Os12g20144			LOC_Os12g16480.1	Os12g0265400			GNATATNC	DR	GNATATNC	Os01t0284900-01	-56	-49	gaccGCATATCCcttc	1			Os01g0575200
LOC_Os12g19370			LOC_Os12g16410.1	Os12g0265100			GNATATNC	DR	GNATATNC	Os01t0285300-01	-2568	-2561	ttttGCATATACatgc	1			Os01g0578700
LOC_Os12g19304			LOC_Os12g16010.1	Os12g0260500			GNATATNC	DR	GNATATNC	Os01t0285950-00	-1082	-1075	caagGAATATTCgcct	1			Os01g0580400
LOC_Os12g18220			LOC_Os12g15920.1	Os12g0259800			GNATATNC	DR	GNATATNC	Os01t0286000-01	-2525	-2518	caagGAATATTCgcct	1			Os01g0581800
LOC_Os12g18210			LOC_Os12g15680.1	Os12g0258700			GNATATNC	DR	GNATATNC	Os01t0286900-01	-2579	-2572	aaacGGATATGCatcg	1			Os01g0584800
LOC_Os12g18130			LOC_Os12g15550.1	Os12g0257900			GNATATNC	DR	GNATATNC	Os01t0286900-01	-308	-301	gtgtGTATATCCtagt	1			Os01g0586600
LOC_Os12g17950			LOC_Os12g15530.1	Os12g0257600			GNATATNC	DR	GNATATNC	Os01t0287700-01	-1446	-1439	gtatGTATATACatat	1			Os01g0586800
LOC_Os12g17910			LOC_Os12g14580.1	Os12g0249100			GNATATNC	DR	GNATATNC	Os01t0287700-01	-224	-217	gataGCATATGCagta	1			Os01g0591300
LOC_Os12g17804			LOC_Os12g14140.1	Os12g0245000			GNATATNC	DR	GNATATNC	Os01t0288200-01	-2871	-2864	ttatGTATATACaatc	1			Os01g0592500
LOC_Os12g17540			LOC_Os12g14132.1	Os12g0244901			GNATATNC	DR	GNATATNC	Os01t0289100-00	-1988	-1981	aattGAATATTCgctt	1			Os01g0593000
LOC_Os12g17530			LOC_Os12g14070.1	Os12g0244100			GNATATNC	DR	GNATATNC	Os01t0289600-00	-2406	-2399	caggGTATATGCgcac	1			Os01g0593200
LOC_Os12g17520			LOC_Os12g14059.1	Os12g0244000			GNATATNC	DR	GNATATNC	Os01t0289900-00	-1275	-1268	ctatGGATATGCagat	1			Os01g0594300
LOC_Os12g17430			LOC_Os12g13940.1	Os12g0242800			GNATATNC	DR	GNATATNC	Os01t0292900-01	-175	-168	atgtGAATATGCtgcc	1			Os01g0595400
LOC_Os12g17160			LOC_Os12g13900.1	Os12g0242200			GNATATNC	DR	GNATATNC	Os01t0292900-02	-320	-313	atgtGAATATGCtgcc	1			Os01g0595600
LOC_Os12g16720			LOC_Os12g13674.1	Os12g0239300			GNATATNC	DR	GNATATNC	Os01t0294300-00	-1976	-1969	gaatGTATATCCattt	1			Os01g0597800
LOC_Os12g16480			LOC_Os12g13640.1	Os12g0238900			GNATATNC	DR	GNATATNC	Os01t0294300-00	-1786	-1779	tataGAATATACcact	1			Os01g0601200
LOC_Os12g16410			LOC_Os12g13590.1	Os12g0238100			GNATATNC	DR	GNATATNC	Os01t0294700-01	-2921	-2914	cgtaGTATATACtgtt	1			Os01g0602500
LOC_Os12g16010			LOC_Os12g13300.1	Os12g0235700			GNATATNC	DR	GNATATNC	Os01t0294700-01	-1400	-1393	attaGCATATACagag	1			Os01g0604100
LOC_Os12g15920			LOC_Os12g13295.1	Os12g0235600			GNATATNC	DR	GNATATNC	Os01t0294700-01	-580	-573	ttaaGGATATACatca	1			Os01g0605700
LOC_Os12g15680			LOC_Os12g13290.1	Os12g0235300			GNATATNC	DR	GNATATNC	Os01t0299300-00	-1349	-1342	ttttGTATATACaaat	1			Os01g0609000
LOC_Os12g15550			LOC_Os12g13290.1	Os12g0235200			GNATATNC	DR	GNATATNC	Os01t0306650-00	-914	-907	acaaGTATATACttgc	1			Os01g0609300
LOC_Os12g15530			LOC_Os12g13110.1	Os12g0233200			GNATATNC	DR	GNATATNC	Os01t0307686-00	-2554	-2547	aggaGAATATACgacg	1			Os01g0609900
LOC_Os12g15480			LOC_Os12g12850.1	Os12g0230100			GNATATNC	DR	GNATATNC	Os01t0308300-00	-1745	-1738	tccaGCATATACagcg	1			Os01g0610600
LOC_Os12g15440			LOC_Os12g12765.1	Os12g0229100			GNATATNC	DR	GNATATNC	Os01t0309900-01	-2752	-2745	atatGAATATACactt	1			Os01g0611000
LOC_Os12g15430			LOC_Os12g12740.1	Os12g0228900			GNATATNC	DR	GNATATNC	Os01t0309900-01	-1175	-1168	ggaaGTATATTCtaaa	1			Os01g0613800
LOC_Os12g14860			LOC_Os12g12690.1	Os12g0228500			GNATATNC	DR	GNATATNC	Os01t0309900-01	-207	-200	tttaGCATATCCtgtt	1			Os01g0614500
LOC_Os12g14580			LOC_Os12g12664.1	Os12g0228400			GNATATNC	DR	GNATATNC	Os01t0310100-01	-1867	-1860	acacGCATATTCtcgc	1			Os01g0614700
LOC_Os12g14140			LOC_Os12g12590.1	Os12g0227400			GNATATNC	DR	GNATATNC	Os01t0310100-01	-841	-834	ataaGCATATTCtctg	1			Os01g0615200
LOC_Os12g14132			LOC_Os12g12290.1	Os12g0224400			GNATATNC	DR	GNATATNC	Os01t0310500-01	-2589	-2582	gcacGGATATACcatt	1			Os01g0615500
LOC_Os12g14070			LOC_Os12g12000.1	Os12g0221600			GNATATNC	DR	GNATATNC	Os01t0310500-01	-1862	-1855	agaaGAATATTCtaaa	1			Os01g0618700
LOC_Os12g14059			LOC_Os12g11980.1	Os12g0221400			GNATATNC	DR	GNATATNC	Os01t0310500-02	-706	-699	attcGTATATACacca	1			Os01g0621900
LOC_Os12g13940			LOC_Os12g11930.1	Os12g0220900			GNATATNC	DR	GNATATNC	Os01t0310500-02	-412	-405	atacGTATATACataa	1			Os01g0626400
LOC_Os12g13900			LOC_Os12g11860.1	Os12g0220100			GNATATNC	DR	GNATATNC	Os01t0314000-01	-598	-591	tgctGCATATGCgatg	1			Os01g0629600
LOC_Os12g13674			LOC_Os12g11840.1	Os12g0219900			GNATATNC	DR	GNATATNC	Os01t0314000-02	-1678	-1671	tgctGCATATGCgatg	1			Os01g0630300
LOC_Os12g13640			LOC_Os12g11830.1	Os12g0219700			GNATATNC	DR	GNATATNC	Os01t0314000-03	-1017	-1010	tgctGCATATGCgatg	1			Os01g0631900
LOC_Os12g13590			LOC_Os12g11710.1	Os12g0218800			GNATATNC	DR	GNATATNC	Os01t0315700-01	-1615	-1608	gtatGTATATACatgg	1			Os01g0632400
LOC_Os12g13300			LOC_Os12g11690.1	Os12g0218600			GNATATNC	DR	GNATATNC	Os01t0316100-00	-2590	-2583	cgtgGCATATTCgcca	1			Os01g0632550
LOC_Os12g13295			LOC_Os12g11680.1	Os12g0218500			GNATATNC	DR	GNATATNC	Os01t0316100-00	-2352	-2345	cgctGTATATGCtgga	1			Os01g0636300
LOC_Os12g13290			LOC_Os12g11660.1	Os12g0218300			GNATATNC	DR	GNATATNC	Os01t0316100-00	-248	-241	atcgGTATATTCtcgt	1			Os01g0637100
LOC_Os12g13110			LOC_Os12g11620.1	Os12g0218100			GNATATNC	DR	GNATATNC	Os01t0319000-01	-237	-230	gcatGCATATACgacg	1			Os01g0637300
LOC_Os12g12850			LOC_Os12g11550.1	Os12g0217800			GNATATNC	DR	GNATATNC	Os01t0319000-02	-495	-488	gcatGCATATACgacg	1			Os01g0638000
LOC_Os12g12765			LOC_Os12g10950.1	Os12g0212600			GNATATNC	DR	GNATATNC	Os01t0319200-00	-1385	-1378	ttttGAATATACtcat	1			Os01g0638600
LOC_Os12g12740			LOC_Os12g10930.1	Os12g0212366			GNATATNC	DR	GNATATNC	Os01t0320400-01	-2959	-2952	tacaGAATATTCcagt	1			Os01g0642000
LOC_Os12g12690			LOC_Os12g10930.1	Os12g0212300			GNATATNC	DR	GNATATNC	Os01t0320400-01	-158	-151	aatgGTATATTCtttt	1			Os01g0642700
LOC_Os12g12664			LOC_Os12g10920.1	Os12g0212200			GNATATNC	DR	GNATATNC	Os01t0321200-00	-2726	-2719	ccgcGCATATGCgtgg	1			Os01g0644600
LOC_Os12g12640			LOC_Os12g10880.1	Os12g0211900			GNATATNC	DR	GNATATNC	Os01t0323000-01	-2601	-2594	aaaaGGATATTCctat	1			Os01g0645000
LOC_Os12g12590			LOC_Os12g10850.1	Os12g0211400			GNATATNC	DR	GNATATNC	Os01t0323000-01	-2131	-2124	cgttGTATATGCccta	1			Os01g0645900
LOC_Os12g12290			LOC_Os12g10820.1	Os12g0211100			GNATATNC	DR	GNATATNC	Os01t0323100-01	-2211	-2204	tcatGTATATCCattt	1			Os01g0647000
LOC_Os12g12000			LOC_Os12g10820.1	Os12g0211050			GNATATNC	DR	GNATATNC	Os01t0323100-01	-2031	-2024	catgGTATATGCgaga	1			Os01g0648600
LOC_Os12g11990			LOC_Os12g10810.1	Os12g0211000			GNATATNC	DR	GNATATNC	Os01t0323500-01	-2836	-2829	caaaGGATATACttcc	1			Os01g0651100
LOC_Os12g11980			LOC_Os12g10784.1	Os12g0210800			GNATATNC	DR	GNATATNC	Os01t0326000-01	-2235	-2228	aagtGCATATGCgctg	1			Os01g0652700
LOC_Os12g11930			LOC_Os12g10750.1	Os12g0210500			GNATATNC	DR	GNATATNC	Os01t0326000-01	-2188	-2181	agaaGAATATGCccgc	1			Os01g0653300
LOC_Os12g11860			LOC_Os12g10740.1	Os12g0210400			GNATATNC	DR	GNATATNC	Os01t0326000-01	-1962	-1955	tgtcGGATATCCtgtt	1			Os01g0655200
LOC_Os12g11840			LOC_Os12g10390.1	Os12g0205300			GNATATNC	DR	GNATATNC	Os01t0326000-02	-2682	-2675	acatGCATATACgtat	1			Os01g0656700
LOC_Os12g11830			LOC_Os12g10340.1	Os12g0204800			GNATATNC	DR	GNATATNC	Os01t0326000-02	-2674	-2667	atacGTATATGCctgc	1			Os01g0657100
LOC_Os12g11710			LOC_Os12g10320.1	Os12g0204500			GNATATNC	DR	GNATATNC	Os01t0326000-02	-1618	-1611	aaccGCATATACcctg	1			Os01g0660300
LOC_Os12g11690			LOC_Os12g10280.1	Os12g0204100			GNATATNC	DR	GNATATNC	Os01t0326000-02	-1164	-1157	gaaaGTATATGCaccg	1			Os01g0660600
LOC_Os12g11680			LOC_Os12g10140.1	Os12g0202700			GNATATNC	DR	GNATATNC	Os01t0327100-02	-2883	-2876	taggGAATATTCcctc	1			Os01g0661000
LOC_Os12g11660			LOC_Os12g09790.1	Os12g0199800			GNATATNC	DR	GNATATNC	Os01t0327100-02	-2170	-2163	ttccGAATATCCattt	1			Os01g0661700
LOC_Os12g11620			LOC_Os12g09739.1	Os12g0199100			GNATATNC	DR	GNATATNC	Os01t0327100-02	-362	-355	tcatGCATATACatgt	1			Os01g0665900
LOC_Os12g11550			LOC_Os12g09640.1	Os12g0198200			GNATATNC	DR	GNATATNC	Os01t0332800-01	-1230	-1223	atgcGCATATTCcata	1			Os01g0667000
LOC_Os12g10950			LOC_Os12g09620.1	Os12g0198000			GNATATNC	DR	GNATATNC	Os01t0332800-02	-1396	-1389	atgcGCATATTCcata	1			Os01g0667100
LOC_Os12g10930			LOC_Os12g09550.1	Os12g0197200			GNATATNC	DR	GNATATNC	Os01t0337500-00	-741	-734	aagcGCATATGCacta	1			Os01g0672201
LOC_Os12g10920			LOC_Os12g09540.1	Os12g0197100			GNATATNC	DR	GNATATNC	Os01t0337900-01	-1794	-1787	atatGGATATCCtatg	1			Os01g0672300
LOC_Os12g10880			LOC_Os12g09455.1	Os12g0196300			GNATATNC	DR	GNATATNC	Os01t0343100-01	-1128	-1121	agggGCATATACtctc	1			Os01g0672500
LOC_Os12g10850			LOC_Os12g09089.1	Os12g0193100			GNATATNC	DR	GNATATNC	Os01t0343100-01	-671	-664	atgaGTATATGCctga	1			Os01g0673700
LOC_Os12g10820			LOC_Os12g09010.1	Os12g0192600			GNATATNC	DR	GNATATNC	Os01t0343100-01	-564	-557	tatgGAATATGCttgg	1			Os01g0674000
LOC_Os12g10810			LOC_Os12g08920.1	Os12g0191500			GNATATNC	DR	GNATATNC	Os01t0346600-01	-246	-239	tactGAATATGCttca	1			Os01g0674100
LOC_Os12g10784			LOC_Os12g08900.1	Os12g0191300			GNATATNC	DR	GNATATNC	Os01t0347200-01	-1295	-1288	actgGGATATCCataa	1			Os01g0674800
LOC_Os12g10750			LOC_Os12g08720.1	Os12g0188500			GNATATNC	DR	GNATATNC	Os01t0347200-01	-92	-85	gatgGCATATACggga	1			Os01g0675100
LOC_Os12g10740			LOC_Os12g08550.1	Os12g0185900			GNATATNC	DR	GNATATNC	Os01t0347200-01	-9	-2	aaaaGGATATGCt	1			Os01g0675933
LOC_Os12g10390			LOC_Os12g08360.1	Os12g0184400			GNATATNC	DR	GNATATNC	Os01t0347500-00	-2676	-2669	cactGCATATGCtttt	1			Os01g0677400
LOC_Os12g10340			LOC_Os12g08340.1	Os12g0184300			GNATATNC	DR	GNATATNC	Os01t0347500-00	-2367	-2360	gctgGCATATGCatgc	1			Os01g0677450
LOC_Os12g10320			LOC_Os12g08200.1	Os12g0182500			GNATATNC	DR	GNATATNC	Os01t0347600-01	-827	-820	gcatGCATATGCcagc	1			Os01g0678400
LOC_Os12g10280			LOC_Os12g08170.1	Os12g0182200			GNATATNC	DR	GNATATNC	Os01t0347600-01	-518	-511	aaaaGCATATGCagtg	1			Os01g0679500
LOC_Os12g10180			LOC_Os12g08160.1	Os12g0182100			GNATATNC	DR	GNATATNC	Os01t0348600-01	-1627	-1620	ccgcGGATATGCgtcc	1			Os01g0679550
LOC_Os12g10170			LOC_Os12g08140.1	Os12g0181900			GNATATNC	DR	GNATATNC	Os01t0348600-02	-2676	-2669	tgtgGCATATACacca	1			Os01g0681400
LOC_Os12g10140			LOC_Os12g08050.1	Os12g0181200			GNATATNC	DR	GNATATNC	Os01t0348600-03	-2990	-2983	tgtgGCATATACacca	1			Os01g0681700
LOC_Os12g09790			LOC_Os12g08050.1	Os12g0181200			GNATATNC	DR	GNATATNC	Os01t0349800-01	-2627	-2620	tttaGGATATACattt	1			Os01g0684900
LOC_Os12g09739			LOC_Os12g07990.1	Os12g0180500			GNATATNC	DR	GNATATNC	Os01t0349800-01	-1873	-1866	atgtGTATATGCatca	1			Os01g0685400
LOC_Os12g09640			LOC_Os12g07840.1	Os12g0178300			GNATATNC	DR	GNATATNC	Os01t0350300-00	-203	-196	ctagGGATATCCctcc	1			Os01g0685500
LOC_Os12g09630			LOC_Os12g07840.1	Os12g0178250			GNATATNC	DR	GNATATNC	Os01t0352400-00	-704	-697	gtgtGTATATGCaaaa	1			Os01g0685900
LOC_Os12g09620			LOC_Os12g07710.1	Os12g0176300			GNATATNC	DR	GNATATNC	Os01t0353600-00	-1769	-1762	agatGAATATACtatg	1			Os01g0687400
LOC_Os12g09550			LOC_Os12g07680.1	Os12g0175900			GNATATNC	DR	GNATATNC	Os01t0353600-00	-1534	-1527	ggtgGTATATGCacgt	1			Os01g0687800
LOC_Os12g09540			LOC_Os12g07680.1	Os12g0175800			GNATATNC	DR	GNATATNC	Os01t0353600-00	-1330	-1323	ttggGTATATACaaag	1			Os01g0689900
LOC_Os12g09455			LOC_Os12g07640.1	Os12g0175400			GNATATNC	DR	GNATATNC	Os01t0355250-00	-2171	-2164	agcgGCATATGCatca	1			Os01g0690600
LOC_Os12g09089			LOC_Os12g07590.1	Os12g0174800			GNATATNC	DR	GNATATNC	Os01t0355500-01	-497	-490	tgtgGCATATTCtaat	1			Os01g0691000
LOC_Os12g09010			LOC_Os12g07580.1	Os12g0174700			GNATATNC	DR	GNATATNC	Os01t0355500-02	-518	-511	tgtgGCATATTCtaat	1			Os01g0693300
LOC_Os12g08960			LOC_Os12g07540.1	Os12g0174100			GNATATNC	DR	GNATATNC	Os01t0356400-01	-1959	-1952	gatcGGATATCCgtga	1			Os01g0693800
LOC_Os12g08920			LOC_Os12g07440.1	Os12g0172400			GNATATNC	DR	GNATATNC	Os01t0356400-01	-723	-716	gcgtGTATATGCacgt	1			Os01g0694300
LOC_Os12g08900			LOC_Os12g07340.1	Os12g0171100			GNATATNC	DR	GNATATNC	Os01t0359800-00	-1886	-1879	tactGAATATGCtgtg	1			Os01g0695800
LOC_Os12g08720			LOC_Os12g07310.1	Os12g0170800			GNATATNC	DR	GNATATNC	Os01t0359900-00	-962	-955	ggcgGCATATCCgcta	1			Os01g0696600
LOC_Os12g08550			LOC_Os12g07200.1	Os12g0169500			GNATATNC	DR	GNATATNC	Os01t0360100-01	-854	-847	ttgaGGATATTCatgt	1			Os01g0696800
LOC_Os12g08360			LOC_Os12g07120.1	Os12g0168800			GNATATNC	DR	GNATATNC	Os01t0364800-00	-2995	-2988	tttaGAATATTCgagc	1			Os01g0698800
LOC_Os12g08340			LOC_Os12g07030.1	Os12g0168100			GNATATNC	DR	GNATATNC	Os01t0366100-01	-2418	-2411	tgcaGGATATGCttct	1			Os01g0699500
LOC_Os12g08200			LOC_Os12g06930.1	Os12g0166700			GNATATNC	DR	GNATATNC	Os01t0366300-01	-2026	-2019	tgccGCATATTCccta	1			Os01g0700100
LOC_Os12g08170			LOC_Os12g06910.1	Os12g0166500			GNATATNC	DR	GNATATNC	Os01t0366300-01	-1469	-1462	tcaaGTATATCCgaat	1			Os01g0700300
LOC_Os12g08160			LOC_Os12g06900.1	Os12g0166300			GNATATNC	DR	GNATATNC	Os01t0369700-01	-1543	-1536	ctttGTATATCCtaaa	1			Os01g0700500
LOC_Os12g08140			LOC_Os12g06830.1	Os12g0165400			GNATATNC	DR	GNATATNC	Os01t0369700-03	-1584	-1577	ctttGTATATCCtaaa	1			Os01g0700900
LOC_Os12g08060			LOC_Os12g06820.1	Os12g0165200			GNATATNC	DR	GNATATNC	Os01t0372100-01	-2078	-2071	aataGAATATACcaaa	1			Os01g0701900
LOC_Os12g08050			LOC_Os12g06440.1	Os12g0161500			GNATATNC	DR	GNATATNC	Os01t0372100-01	-1803	-1796	tggtGGATATCCtata	1			Os01g0702000
LOC_Os12g07990			LOC_Os12g06280.1	Os12g0160100			GNATATNC	DR	GNATATNC	Os01t0372100-01	-949	-942	taggGTATATTCtatc	1			Os01g0702300
LOC_Os12g07840			LOC_Os12g06080.1	Os12g0157000			GNATATNC	DR	GNATATNC	Os01t0373400-01	-2147	-2140	gccgGCATATCCggtc	1			Os01g0702450
LOC_Os12g07710			LOC_Os12g06070.1	Os12g0156900			GNATATNC	DR	GNATATNC	Os01t0373400-01	-1228	-1221	gacaGCATATACagtt	1			Os01g0702500
LOC_Os12g07680			LOC_Os12g06060.1	Os12g0156866			GNATATNC	DR	GNATATNC	Os01t0373400-01	-468	-461	cactGAATATTCttta	1			Os01g0704100
LOC_Os12g07640			LOC_Os12g05990.1	Os12g0156100			GNATATNC	DR	GNATATNC	Os01t0376700-01	-1850	-1843	tgaaGTATATGCtcct	1			Os01g0704901
LOC_Os12g07630			LOC_Os12g05920.1	Os12g0155300			GNATATNC	DR	GNATATNC	Os01t0382900-01	-1183	-1176	tatcGGATATACggaa	1			Os01g0706600
LOC_Os12g07590			LOC_Os12g05890.1	Os12g0155100			GNATATNC	DR	GNATATNC	Os01t0382900-01	-778	-771	ctctGAATATACgtta	1			Os01g0706800
LOC_Os12g07580			LOC_Os12g05880.1	Os12g0155000			GNATATNC	DR	GNATATNC	Os01t0390300-02	-416	-409	catgGAATATGCctat	1			Os01g0708900
LOC_Os12g07540			LOC_Os12g05870.1	Os12g0154900			GNATATNC	DR	GNATATNC	Os01t0390400-01	-1456	-1449	atagGCATATTCcatg	1			Os01g0710200
LOC_Os12g07440			LOC_Os12g05860.1	Os12g0154800			GNATATNC	DR	GNATATNC	Os01t0390400-02	-1461	-1454	atagGCATATTCcatg	1			Os01g0713200
LOC_Os12g07340			LOC_Os12g05840.1	Os12g0154700			GNATATNC	DR	GNATATNC	Os01t0390400-03	-1462	-1455	atagGCATATTCcatg	1			Os01g0717700
LOC_Os12g07310			LOC_Os12g05715.1	Os12g0153433			GNATATNC	DR	GNATATNC	Os01t0390600-01	-2983	-2976	caaaGGATATGCacgg	1			Os01g0718500
LOC_Os12g07200			LOC_Os12g05580.1	Os12g0151750			GNATATNC	DR	GNATATNC	Os01t0390600-01	-2292	-2285	tcagGTATATTCtatt	1			Os01g0720400
LOC_Os12g07120			LOC_Os12g05540.1	Os12g0151000			GNATATNC	DR	GNATATNC	Os01t0390600-01	-1713	-1706	tcttGTATATTCttta	1			Os01g0720800
LOC_Os12g07030			LOC_Os12g05510.1	Os12g0150700			GNATATNC	DR	GNATATNC	Os01t0502300-00	-538	-531	aaatGGATATTCatct	1			Os01g0721000
LOC_Os12g06930			LOC_Os12g05440.1	Os12g0150200			GNATATNC	DR	GNATATNC	Os01t0504100-01	-1934	-1927	gcacGAATATACtatt	1			Os01g0721400
LOC_Os12g06910			LOC_Os12g05380.1	Os12g0149300			GNATATNC	DR	GNATATNC	Os01t0504100-01	-708	-701	cacaGAATATCCcccc	1			Os01g0722300
LOC_Os12g06900			LOC_Os12g05330.1	Os12g0148700			GNATATNC	DR	GNATATNC	Os01t0507700-01	-1744	-1737	ggtaGTATATTCatgt	1			Os01g0723100
LOC_Os12g06830			LOC_Os12g05200.1	Os12g0147000			GNATATNC	DR	GNATATNC	Os01t0508000-01	-1826	-1819	ttgaGTATATACccaa	1			Os01g0723700
LOC_Os12g06820			LOC_Os12g05180.1	Os12g0146500			GNATATNC	DR	GNATATNC	Os01t0508000-01	-1580	-1573	ctagGTATATACtcac	1			Os01g0723800
LOC_Os12g06440			LOC_Os12g05120.1	Os12g0145900			GNATATNC	DR	GNATATNC	Os01t0508000-02	-396	-389	tcaaGAATATTCccaa	1			Os01g0724500
LOC_Os12g06280			LOC_Os12g05000.1	Os12g0144000			GNATATNC	DR	GNATATNC	Os01t0510200-01	-584	-577	cgtcGGATATACggac	1			Os01g0727840
LOC_Os12g06080			LOC_Os12g04990.1	Os12g0143900			GNATATNC	DR	GNATATNC	Os01t0511700-01	-2746	-2739	ttagGGATATACatat	1			Os01g0728300
LOC_Os12g06070			LOC_Os12g04750.1	Os12g0141600			GNATATNC	DR	GNATATNC	Os01t0511700-01	-1506	-1499	gtgtGTATATACgtat	1			Os01g0729100
LOC_Os12g06060			LOC_Os12g04700.1	Os12g0141100			GNATATNC	DR	GNATATNC	Os01t0511700-01	-1494	-1487	gtatGTATATACttta	1			Os01g0730200
LOC_Os12g05990			LOC_Os12g04540.1	Os12g0139800			GNATATNC	DR	GNATATNC	Os01t0513100-01	-1252	-1245	cattGCATATTCtttg	1			Os01g0731600
LOC_Os12g05920			LOC_Os12g04424.1	Os12g0138800			GNATATNC	DR	GNATATNC	Os01t0515300-01	-2985	-2978	tcctGTATATACaaat	1			Os01g0731800
LOC_Os12g05890			LOC_Os12g04380.1	Os12g0138200			GNATATNC	DR	GNATATNC	Os01t0515300-01	-1027	-1020	tctaGCATATGCttag	1			Os01g0734800
LOC_Os12g05880			LOC_Os12g04370.1	Os12g0138166			GNATATNC	DR	GNATATNC	Os01t0515300-01	-171	-164	gtccGTATATCCtatg	1			Os01g0735900
LOC_Os12g05870			LOC_Os12g04370.1	Os12g0138100			GNATATNC	DR	GNATATNC	Os01t0518800-01	-112	-105	agggGAATATACcgga	1			Os01g0736300
LOC_Os12g05860			LOC_Os12g04220.1	Os12g0136900			GNATATNC	DR	GNATATNC	Os01t0519600-00	-858	-851	ttgaGAATATTCtatg	1			Os01g0738100
LOC_Os12g05840			LOC_Os12g04170.1	Os12g0136100			GNATATNC	DR	GNATATNC	Os01t0520800-01	-2235	-2228	agtgGTATATACtgta	1			Os01g0738600
LOC_Os12g05715			LOC_Os12g04120.1	Os12g0135100			GNATATNC	DR	GNATATNC	Os01t0522100-01	-1852	-1845	aggtGCATATGCtact	1			Os01g0739200
LOC_Os12g05580			LOC_Os12g04110.1	Os12g0135051			GNATATNC	DR	GNATATNC	Os01t0528000-01	-909	-902	caggGGATATGCtaat	1			Os01g0739400
LOC_Os12g05540			LOC_Os12g04110.1	Os12g0135000			GNATATNC	DR	GNATATNC	Os01t0530500-01	-2109	-2102	gattGCATATTCcgtg	1			Os01g0743500
LOC_Os12g05510			LOC_Os12g03970.1	Os12g0133500			GNATATNC	DR	GNATATNC	Os01t0530500-01	-529	-522	ttcgGCATATTCtaat	1			Os01g0744200
LOC_Os12g05440			LOC_Os12g03960.1	Os12g0133400			GNATATNC	DR	GNATATNC	Os01t0532300-01	-2481	-2474	aaggGAATATCCatac	1			Os01g0746200
LOC_Os12g05380			LOC_Os12g03899.1	Os12g0133100			GNATATNC	DR	GNATATNC	Os01t0532300-01	-513	-506	ggcaGCATATCCagag	1			Os01g0747300
LOC_Os12g05330			LOC_Os12g03800.1	Os12g0132000			GNATATNC	DR	GNATATNC	Os01t0532300-01	-433	-426	aagcGCATATGCatgc	1			Os01g0748950
LOC_Os12g05200			LOC_Os12g03790.1	Os12g0131900			GNATATNC	DR	GNATATNC	Os01t0532300-01	-293	-286	accgGAATATTCtcac	1			Os01g0753300
LOC_Os12g05180			LOC_Os12g03740.1	Os12g0131400			GNATATNC	DR	GNATATNC	Os01t0533000-00	-2221	-2214	atatGAATATTCtttt	1			Os01g0753800
LOC_Os12g05120			LOC_Os12g03730.1	Os12g0131300			GNATATNC	DR	GNATATNC	Os01t0533000-00	-1130	-1123	gatgGAATATCCatac	1			Os01g0754100
LOC_Os12g05000			LOC_Os12g03730.1	Os12g0131200			GNATATNC	DR	GNATATNC	Os01t0534700-00	-1047	-1040	ttggGTATATGCtgtt	1			Os01g0754200
LOC_Os12g04990			LOC_Os12g03720.1	Os12g0131150			GNATATNC	DR	GNATATNC	Os01t0545100-01	-1980	-1973	ccatGCATATGCgtta	1			Os01g0754500
LOC_Os12g04750			LOC_Os12g03720.1	Os12g0131100			GNATATNC	DR	GNATATNC	Os01t0551800-01	-202	-195	ccatGAATATTCacca	1			Os01g0755100
LOC_Os12g04700			LOC_Os12g03540.1	Os12g0129400			GNATATNC	DR	GNATATNC	Os01t0561500-01	-906	-899	ttggGAATATACatac	1			Os01g0756200
LOC_Os12g04540			LOC_Os12g03530.1	Os12g0129350			GNATATNC	DR	GNATATNC	Os01t0566500-01	-2766	-2759	acatGTATATTCacac	1			Os01g0756700
LOC_Os12g04424			LOC_Os12g03530.1	Os12g0129300			GNATATNC	DR	GNATATNC	Os01t0566500-01	-436	-429	atatGTATATTCaaca	1			Os01g0757400
LOC_Os12g04380			LOC_Os12g03470.1	Os12g0128700			GNATATNC	DR	GNATATNC	Os01t0568800-00	-1882	-1875	caggGAATATGCacaa	1			Os01g0761500
LOC_Os12g04370			LOC_Os12g03450.1	Os12g0128200			GNATATNC	DR	GNATATNC	Os01t0571000-01	-2250	-2243	gtttGAATATTCaagg	1			Os01g0763300
LOC_Os12g04220			LOC_Os12g03420.1	Os12g0127800			GNATATNC	DR	GNATATNC	Os01t0571000-02	-2385	-2378	gtttGAATATTCaagg	1			Os01g0763900
LOC_Os12g04200			LOC_Os12g03370.1	Os12g0127200			GNATATNC	DR	GNATATNC	Os01t0575200-01	-2244	-2237	ccgaGAATATCCctcc	1			Os01g0764000
LOC_Os12g04170			LOC_Os12g03330.1	Os12g0126750			GNATATNC	DR	GNATATNC	Os01t0578700-01	-1626	-1619	tgttGGATATGCttag	1			Os01g0764500
LOC_Os12g04120			LOC_Os12g03260.1	Os12g0126000			GNATATNC	DR	GNATATNC	Os01t0578700-02	-1710	-1703	tgttGGATATGCttag	1			Os01g0764800
LOC_Os12g04110			LOC_Os12g03190.1	Os12g0125400			GNATATNC	DR	GNATATNC	Os01t0578700-03	-1710	-1703	tgttGGATATGCttag	1			Os01g0765600
LOC_Os12g03970			LOC_Os12g03170.1	Os12g0125200			GNATATNC	DR	GNATATNC	Os01t0580400-01	-363	-356	tgatGCATATGCatgg	1			Os01g0767700
LOC_Os12g03960			LOC_Os12g03130.1	Os12g0124700			GNATATNC	DR	GNATATNC	Os01t0581800-01	-1985	-1978	ttcaGCATATGCatga	1			Os01g0769000
LOC_Os12g03920			LOC_Os12g03040.1	Os12g0123700			GNATATNC	DR	GNATATNC	Os01t0584800-01	-1348	-1341	gtaaGAATATCCgtag	1			Os01g0769100
LOC_Os12g03899			LOC_Os12g02880.1	Os12g0122100			GNATATNC	DR	GNATATNC	Os01t0584800-01	-1058	-1051	atttGAATATACtctt	1			Os01g0769700
LOC_Os12g03800			LOC_Os12g02760.1	Os12g0120500			GNATATNC	DR	GNATATNC	Os01t0586600-01	-2584	-2577	tattGTATATTCcctc	1			Os01g0772150
LOC_Os12g03790			LOC_Os12g02750.1	Os12g0120400			GNATATNC	DR	GNATATNC	Os01t0586800-00	-940	-933	gcagGGATATGCttag	1			Os01g0772600
LOC_Os12g03740			LOC_Os12g02720.1	Os12g0120100			GNATATNC	DR	GNATATNC	Os01t0586800-00	-468	-461	cacaGGATATGCcccc	1			Os01g0772700
LOC_Os12g03730			LOC_Os12g02710.1	Os12g0120000			GNATATNC	DR	GNATATNC	Os01t0591300-01	-2741	-2734	gcctGTATATGCataa	1			Os01g0773000
LOC_Os12g03720			LOC_Os12g02700.1	Os12g0119800			GNATATNC	DR	GNATATNC	Os01t0591300-01	-1522	-1515	actaGTATATTCgaca	1			Os01g0773800
LOC_Os12g03540			LOC_Os12g02630.1	Os12g0118900			GNATATNC	DR	GNATATNC	Os01t0592500-01	-1885	-1878	cattGGATATACtttt	1			Os01g0776500
LOC_Os12g03530			LOC_Os12g02540.1	Os12g0117600			GNATATNC	DR	GNATATNC	Os01t0593000-00	-2562	-2555	ggctGTATATACttgt	1			Os01g0776600
LOC_Os12g03470			LOC_Os12g02500.1	Os12g0117100			GNATATNC	DR	GNATATNC	Os01t0593200-01	-2267	-2260	caaaGAATATACaact	1			Os01g0777200
LOC_Os12g03450			LOC_Os12g02420.1	Os12g0116400			GNATATNC	DR	GNATATNC	Os01t0593200-01	-1226	-1219	aagaGCATATTCaatt	1			Os01g0777300
LOC_Os12g03420			LOC_Os12g02385.1	Os12g0115950			GNATATNC	DR	GNATATNC	Os01t0593200-01	-1151	-1144	caagGGATATACtaac	1			Os01g0777700
LOC_Os12g03370			LOC_Os12g02370.2	Os12g0115700			GNATATNC	DR	GNATATNC	Os01t0593200-01	-793	-786	atgcGGATATGCcctt	1			Os01g0777800
LOC_Os12g03330			LOC_Os12g02310.1	Os12g0115050			GNATATNC	DR	GNATATNC	Os01t0594300-01	-2345	-2338	tatcGAATATACatcc	1			Os01g0777900
LOC_Os12g03260			LOC_Os12g02310.1	Os12g0115000			GNATATNC	DR	GNATATNC	Os01t0594300-02	-2348	-2341	tatcGAATATACatcc	1			Os01g0778500
LOC_Os12g03190			LOC_Os12g02300.1	Os12g0114800			GNATATNC	DR	GNATATNC	Os01t0595400-01	-2933	-2926	tgcaGGATATCCgaga	1			Os01g0780701
LOC_Os12g03170			LOC_Os12g02200.1	Os12g0113500			GNATATNC	DR	GNATATNC	Os01t0595400-01	-1699	-1692	caaaGCATATGCggtt	1			Os01g0781700
LOC_Os12g03130			LOC_Os12g02160.1	Os12g0112900			GNATATNC	DR	GNATATNC	Os01t0595600-01	-496	-489	acatGTATATACattt	1			Os01g0783500
LOC_Os12g03040			LOC_Os12g02100.1	Os12g0112300			GNATATNC	DR	GNATATNC	Os01t0597800-01	-2888	-2881	tataGCATATGCggtg	1			Os01g0783800
LOC_Os12g02880			LOC_Os12g02080.1	Os12g0112000			GNATATNC	DR	GNATATNC	Os01t0597800-01	-499	-492	tggaGTATATTCtcca	1			Os01g0785600
LOC_Os12g02760			LOC_Os12g02050.1	Os12g0111700			GNATATNC	DR	GNATATNC	Os01t0601200-01	-2959	-2952	ggaaGCATATCCaaaa	1			Os01g0788500
LOC_Os12g02750			LOC_Os12g02020.1	Os12g0111400			GNATATNC	DR	GNATATNC	Os01t0601200-01	-355	-348	ggttGCATATGCttct	1			Os01g0788700
LOC_Os12g02720			LOC_Os12g02000.1	Os12g0111000			GNATATNC	DR	GNATATNC	Os01t0602500-01	-2819	-2812	agtaGTATATCCtcga	1			Os01g0788800
LOC_Os12g02710			LOC_Os12g01955.1	Os12g0110475			GNATATNC	DR	GNATATNC	Os01t0604100-01	-1750	-1743	atcgGTATATACttgc	1			Os01g0794800
LOC_Os12g02700			LOC_Os12g01922.1	Os12g0110000			GNATATNC	DR	GNATATNC	Os01t0605700-01	-2699	-2692	tgttGCATATTCgtct	1			Os01g0795000
LOC_Os12g02630			LOC_Os12g01910.1	Os12g0109850			GNATATNC	DR	GNATATNC	Os01t0605700-01	-763	-756	atatGCATATCCtatc	1			Os01g0795100
LOC_Os12g02540			LOC_Os12g01910.1	Os12g0109800			GNATATNC	DR	GNATATNC	Os01t0609000-00	-551	-544	cataGTATATTCgatt	1			Os01g0795400
LOC_Os12g02500			LOC_Os12g01890.1	Os12g0109633			GNATATNC	DR	GNATATNC	Os01t0609300-01	-2706	-2699	cgagGAATATCCaatt	1			Os01g0795700
LOC_Os12g02420			LOC_Os12g01850.1	Os12g0109300			GNATATNC	DR	GNATATNC	Os01t0609300-01	-1724	-1717	ctgtGAATATCCatgc	1			Os01g0796500
LOC_Os12g02385			LOC_Os12g01770.1	Os12g0108600			GNATATNC	DR	GNATATNC	Os01t0609300-02	-1160	-1153	tactGGATATCCccga	1			Os01g0797900
LOC_Os12g02370			LOC_Os12g01730.1	Os12g0108000			GNATATNC	DR	GNATATNC	Os01t0609300-02	-321	-314	ttcaGGATATCCaaag	1			Os01g0798100
LOC_Os12g02310			LOC_Os12g01680.1	Os12g0107500			GNATATNC	DR	GNATATNC	Os01t0609900-01	-2247	-2240	attaGCATATACaaaa	1			Os01g0799500
LOC_Os12g02300			LOC_Os12g01550.1	Os12g0106200			GNATATNC	DR	GNATATNC	Os01t0609900-02	-2556	-2549	attaGCATATACaaaa	1			Os01g0800266
LOC_Os12g02200			LOC_Os12g01540.1	Os12g0106100			GNATATNC	DR	GNATATNC	Os01t0610600-01	-1111	-1104	attaGTATATACaatt	1			Os01g0800500
LOC_Os12g02160			LOC_Os12g01520.1	Os12g0105975			GNATATNC	DR	GNATATNC	Os01t0610600-02	-1111	-1104	attaGTATATACaatt	1			Os01g0800600
LOC_Os12g02100			LOC_Os12g01520.1	Os12g0105950			GNATATNC	DR	GNATATNC	Os01t0611000-01	-928	-921	cgcgGTATATACtcgg	1			Os01g0801500
LOC_Os12g02080			LOC_Os12g01510.1	Os12g0105800			GNATATNC	DR	GNATATNC	Os01t0611000-01	-860	-853	gtgcGTATATACttaa	1			Os01g0801600
LOC_Os12g02050			LOC_Os12g01490.1	Os12g0105600			GNATATNC	DR	GNATATNC	Os01t0611000-02	-1056	-1049	cgcgGTATATACtcgg	1			Os01g0802100
LOC_Os12g02020			LOC_Os12g01410.1	Os12g0105000			GNATATNC	DR	GNATATNC	Os01t0611000-02	-988	-981	gtgcGTATATACttaa	1			Os01g0802850
LOC_Os12g02000			LOC_Os12g01355.1	Os12g0104250			GNATATNC	DR	GNATATNC	Os01t0613800-01	-2374	-2367	atatGGATATCCtgac	1			Os01g0804900
LOC_Os12g01955			LOC_Os12g01250.1	Os12g0103150			GNATATNC	DR	GNATATNC	Os01t0613800-01	-2255	-2248	atggGAATATCCcaca	1			Os01g0805400
LOC_Os12g01922			LOC_Os12g01160.1	Os12g0102100			GNATATNC	DR	GNATATNC	Os01t0614500-01	-586	-579	cggtGCATATACgaga	1			Os01g0805600
LOC_Os12g01910			LOC_Os12g01150.1	Os12g0102000			GNATATNC	DR	GNATATNC	Os01t0614700-01	-150	-143	aaggGTATATACcgtg	1			Os01g0805900
LOC_Os12g01890			LOC_Os12g01040.1	Os12g0100700			GNATATNC	DR	GNATATNC	Os01t0614700-02	-206	-199	aaggGTATATACcgtg	1			Os01g0806200
LOC_Os12g01850			LOC_Os12g01030.1	Os12g0100500			GNATATNC	DR	GNATATNC	Os01t0615200-01	-681	-674	ctgtGGATATACgcag	1			Os01g0807800
LOC_Os12g01770			LOC_Os11g48110.1	Os11g0708900			GNATATNC	DR	GNATATNC	Os01t0615500-00	-1243	-1236	tagtGTATATCCattc	1			Os01g0807900
LOC_Os12g01730			LOC_Os11g48070.1	Os11g0708400			GNATATNC	DR	GNATATNC	Os01t0615500-00	-958	-951	agaaGAATATACggtt	1			Os01g0810500
LOC_Os12g01680			LOC_Os11g48060.1	Os11g0708100			GNATATNC	DR	GNATATNC	Os01t0618700-01	-1140	-1133	tgacGTATATCCagag	1			Os01g0812900
LOC_Os12g01550			LOC_Os11g48020.1	Os11g0707600			GNATATNC	DR	GNATATNC	Os01t0621900-01	-2054	-2047	acagGTATATGCatct	1			Os01g0816100
LOC_Os12g01540			LOC_Os11g47944.1	Os11g0706600			GNATATNC	DR	GNATATNC	Os01t0621900-02	-2117	-2110	acagGTATATGCatct	1			Os01g0816400
LOC_Os12g01520			LOC_Os11g47940.1	Os11g0706500			GNATATNC	DR	GNATATNC	Os01t0621900-03	-2234	-2227	acagGTATATGCatct	1			Os01g0816600
LOC_Os12g01510			LOC_Os11g47920.1	Os11g0706200			GNATATNC	DR	GNATATNC	Os01t0626400-01	-1221	-1214	ttcaGGATATTCatcc	1			Os01g0817700
LOC_Os12g01490			LOC_Os11g47900.1	Os11g0705900			GNATATNC	DR	GNATATNC	Os01t0626400-01	-1023	-1016	acacGCATATACtact	1			Os01g0818600
LOC_Os12g01410			LOC_Os11g47870.1	Os11g0705200			GNATATNC	DR	GNATATNC	Os01t0626400-01	-746	-739	agctGTATATACgtat	1			Os01g0818700
LOC_Os12g01355			LOC_Os11g47840.1	Os11g0704800			GNATATNC	DR	GNATATNC	Os01t0626400-01	-494	-487	cataGTATATGCatgc	1			Os01g0819100
LOC_Os12g01250			LOC_Os11g47820.1	Os11g0704600			GNATATNC	DR	GNATATNC	Os01t0626400-02	-1253	-1246	ttcaGGATATTCatcc	1			Os01g0822200
LOC_Os12g01160			LOC_Os11g47780.1	Os11g0704100			GNATATNC	DR	GNATATNC	Os01t0626400-02	-1055	-1048	acacGCATATACtact	1			Os01g0823951
LOC_Os12g01150			LOC_Os11g47700.1	Os11g0703300			GNATATNC	DR	GNATATNC	Os01t0626400-02	-778	-771	agctGTATATACgtat	1			Os01g0824000
LOC_Os12g01040			LOC_Os11g47690.1	Os11g0703200			GNATATNC	DR	GNATATNC	Os01t0626400-02	-526	-519	cataGTATATGCatgc	1			Os01g0824800
LOC_Os12g01030			LOC_Os11g47670.1	Os11g0703000			GNATATNC	DR	GNATATNC	Os01t0629600-01	-2750	-2743	ttgaGTATATACccaa	1			Os01g0826000
LOC_Os11g48110			LOC_Os11g47640.1	Os11g0702600			GNATATNC	DR	GNATATNC	Os01t0629600-01	-2504	-2497	ctagGTATATACtcac	1			Os01g0826800
LOC_Os11g48070			LOC_Os11g47574.1	Os11g0701700			GNATATNC	DR	GNATATNC	Os01t0630300-01	-873	-866	acatGTATATGCgaag	1			Os01g0827300
LOC_Os11g48060			LOC_Os11g47550.1	Os11g0701400			GNATATNC	DR	GNATATNC	Os01t0631900-00	-8	-1	atctGTATATTCgcgt	1			Os01g0830700
LOC_Os11g48020			LOC_Os11g47530.1	Os11g0701200			GNATATNC	DR	GNATATNC	Os01t0632400-00	-2496	-2489	aattGAATATACtgta	1			Os01g0831900
LOC_Os11g47944			LOC_Os11g47520.1	Os11g0701100			GNATATNC	DR	GNATATNC	Os01t0632400-00	-1228	-1221	acagGAATATTCatag	1			Os01g0832900
LOC_Os11g47940			LOC_Os11g47447.1	Os11g0700100			GNATATNC	DR	GNATATNC	Os01t0632550-00	-2183	-2176	aattGAATATACtgta	1			Os01g0836600
LOC_Os11g47920			LOC_Os11g47453.1	Os11g0697350			GNATATNC	DR	GNATATNC	Os01t0632550-00	-915	-908	acagGAATATTCatag	1			Os01g0836700
LOC_Os11g47910			LOC_Os11g47390.1	Os11g0696900			GNATATNC	DR	GNATATNC	Os01t0636300-00	-1288	-1281	ccgaGCATATGCaggc	1			Os01g0837200
LOC_Os11g47900			LOC_Os11g47370.1	Os11g0696600			GNATATNC	DR	GNATATNC	Os01t0636300-00	-528	-521	tccaGGATATTCtgaa	1			Os01g0838200
LOC_Os11g47870			LOC_Os11g47330.1	Os11g0696200			GNATATNC	DR	GNATATNC	Os01t0636300-00	-268	-261	gaccGGATATTCtcca	1			Os01g0841100
LOC_Os11g47840			LOC_Os11g47320.1	Os11g0695900			GNATATNC	DR	GNATATNC	Os01t0637100-00	-1488	-1481	atttGCATATTCttga	1			Os01g0841600
LOC_Os11g47820			LOC_Os11g47240.1	Os11g0695000			GNATATNC	DR	GNATATNC	Os01t0637100-00	-1054	-1047	atgaGGATATCCtcca	1			Os01g0842500
LOC_Os11g47780			LOC_Os11g47140.1	Os11g0694100			GNATATNC	DR	GNATATNC	Os01t0637300-00	-2244	-2237	gtgcGTATATTCtagc	1			Os01g0843300
LOC_Os11g47700			LOC_Os11g47130.1	Os11g0693900			GNATATNC	DR	GNATATNC	Os01t0638000-01	-267	-260	agctGAATATTCttat	1			Os01g0845100
LOC_Os11g47690			LOC_Os11g47120.1	Os11g0693800			GNATATNC	DR	GNATATNC	Os01t0638600-01	-588	-581	aagaGAATATTCaacg	1			Os01g0846400
LOC_Os11g47670			LOC_Os11g47110.1	Os11g0693700			GNATATNC	DR	GNATATNC	Os01t0642000-01	-1427	-1420	cttaGCATATGCcttt	1			Os01g0847300
LOC_Os11g47640			LOC_Os11g47030.1	Os11g0692500			GNATATNC	DR	GNATATNC	Os01t0642700-00	-1931	-1924	agtcGGATATACtccc	1			Os01g0847800
LOC_Os11g47574			LOC_Os11g46950.1	Os11g0691650			GNATATNC	DR	GNATATNC	Os01t0642700-00	-1873	-1866	agtcGTATATACtccc	1			Os01g0849000
LOC_Os11g47550			LOC_Os11g46950.1	Os11g0691600			GNATATNC	DR	GNATATNC	Os01t0642700-00	-1312	-1305	ataaGAATATTCgtat	1			Os01g0850900
LOC_Os11g47530			LOC_Os11g46880.1	Os11g0691300			GNATATNC	DR	GNATATNC	Os01t0644600-00	-158	-151	ttatGCATATCCcttt	1			Os01g0851100
LOC_Os11g47520			LOC_Os11g46880.1	Os11g0691290			GNATATNC	DR	GNATATNC	Os01t0645000-01	-575	-568	tgttGTATATCCctct	1			Os01g0851300
LOC_Os11g47453			LOC_Os11g46300.1	Os11g0689800			GNATATNC	DR	GNATATNC	Os01t0645000-01	-288	-281	atttGCATATCCtttt	1			Os01g0851600
LOC_Os11g47447			LOC_Os11g46240.1	Os11g0689400			GNATATNC	DR	GNATATNC	Os01t0645900-01	-187	-180	ttaaGCATATACcatc	1			Os01g0851700
LOC_Os11g47443			LOC_Os11g46200.1	Os11g0689000			GNATATNC	DR	GNATATNC	Os01t0647000-01	-1055	-1048	atatGCATATGCataa	1			Os01g0853600
LOC_Os11g47390			LOC_Os11g46200.1	Os11g0689000			GNATATNC	DR	GNATATNC	Os01t0647000-01	-232	-225	atatGCATATTCggaa	1			Os01g0854800
LOC_Os11g47370			LOC_Os11g46200.1	Os11g0688832			GNATATNC	DR	GNATATNC	Os01t0647000-02	-1831	-1824	atatGCATATGCataa	1			Os01g0855000
LOC_Os11g47330			LOC_Os11g46140.1	Os11g0688500			GNATATNC	DR	GNATATNC	Os01t0647000-02	-1008	-1001	atatGCATATTCggaa	1			Os01g0855200
LOC_Os11g47320			LOC_Os11g46120.1	Os11g0688200			GNATATNC	DR	GNATATNC	Os01t0648600-00	-1994	-1987	tgtcGTATATACgtag	1			Os01g0859100
LOC_Os11g47278			LOC_Os11g46080.1	Os11g0687900			GNATATNC	DR	GNATATNC	Os01t0651100-01	-2637	-2630	aagaGAATATACagta	1			Os01g0859600
LOC_Os11g47269			LOC_Os11g46070.1	Os11g0687800			GNATATNC	DR	GNATATNC	Os01t0652700-00	-1837	-1830	gtccGTATATTCgatg	1			Os01g0860900
LOC_Os11g47240			LOC_Os11g46000.1	Os11g0687200			GNATATNC	DR	GNATATNC	Os01t0653300-00	-1300	-1293	aatgGGATATGCtcct	1			Os01g0863166
LOC_Os11g47180			LOC_Os11g45990.1	Os11g0687100			GNATATNC	DR	GNATATNC	Os01t0655200-00	-2707	-2700	ctgcGGATATCCaaat	1			Os01g0863300
LOC_Os11g47160			LOC_Os11g45970.1	Os11g0686900			GNATATNC	DR	GNATATNC	Os01t0656700-00	-1673	-1666	ttttGCATATGCatta	1			Os01g0864300
LOC_Os11g47140			LOC_Os11g45950.1	Os11g0686700			GNATATNC	DR	GNATATNC	Os01t0657100-01	-1210	-1203	taccGAATATGCcact	1			Os01g0866200
LOC_Os11g47130			LOC_Os11g45924.1	Os11g0686400			GNATATNC	DR	GNATATNC	Os01t0657100-01	-522	-515	tgccGAATATCCtacc	1			Os01g0866800
LOC_Os11g47120			LOC_Os11g45920.1	Os11g0686250			GNATATNC	DR	GNATATNC	Os01t0657100-01	-226	-219	cgccGAATATGCtgcc	1			Os01g0868800
LOC_Os11g47110			LOC_Os11g45890.1	Os11g0686100			GNATATNC	DR	GNATATNC	Os01t0660300-01	-855	-848	gagaGTATATACcacc	1			Os01g0870300
LOC_Os11g47030			LOC_Os11g45850.1	Os11g0685700			GNATATNC	DR	GNATATNC	Os01t0660300-01	-10	-3	agccGCATATTCgc	1			Os01g0874700
LOC_Os11g47000			LOC_Os11g45840.1	Os11g0685600			GNATATNC	DR	GNATATNC	Os01t0660600-00	-883	-876	tacaGTATATTCgata	1			Os01g0875500
LOC_Os11g46980			LOC_Os11g45820.1	Os11g0685400			GNATATNC	DR	GNATATNC	Os01t0661000-01	-1861	-1854	aagaGTATATTCcgct	1			Os01g0875800
LOC_Os11g46970			LOC_Os11g45809.1	Os11g0685200			GNATATNC	DR	GNATATNC	Os01t0661000-02	-1917	-1910	aagaGTATATTCcgct	1			Os01g0876800
LOC_Os11g46950			LOC_Os11g45750.1	Os11g0684100			GNATATNC	DR	GNATATNC	Os01t0661700-01	-2558	-2551	tctaGTATATGCcact	1			Os01g0878000
LOC_Os11g46880			LOC_Os11g45740.1	Os11g0684000			GNATATNC	DR	GNATATNC	Os01t0665900-00	-2765	-2758	tttcGGATATCCgcag	1			Os01g0882000
LOC_Os11g46300			LOC_Os11g45540.1	Os11g0681400			GNATATNC	DR	GNATATNC	Os01t0665900-00	-478	-471	gcacGTATATACgctc	1			Os01g0884850
LOC_Os11g46240			LOC_Os11g45380.1	Os11g0679000			GNATATNC	DR	GNATATNC	Os01t0667000-00	-1771	-1764	ggaaGCATATCCgtgt	1			Os01g0884900
LOC_Os11g46220			LOC_Os11g45330.1	Os11g0678400			GNATATNC	DR	GNATATNC	Os01t0667100-01	-2274	-2267	tataGCATATCCatga	1			Os01g0885200
LOC_Os11g46200			LOC_Os11g45210.1	Os11g0677200			GNATATNC	DR	GNATATNC	Os01t0667100-01	-1207	-1200	ttatGAATATCCattt	1			Os01g0885500
LOC_Os11g46140			LOC_Os11g45180.1	Os11g0677000			GNATATNC	DR	GNATATNC	Os01t0672201-00	-1329	-1322	acacGGATATACgact	1			Os01g0886600
LOC_Os11g46130			LOC_Os11g45160.1	Os11g0676800			GNATATNC	DR	GNATATNC	Os01t0672201-00	-1294	-1287	ggtaGTATATACaatt	1			Os01g0886900
LOC_Os11g46120			LOC_Os11g45130.1	Os11g0676500			GNATATNC	DR	GNATATNC	Os01t0672300-01	-306	-299	tataGCATATTCagat	1			Os01g0892500
LOC_Os11g46080			LOC_Os11g44990.1	Os11g0676200			GNATATNC	DR	GNATATNC	Os01t0672500-01	-2271	-2264	tcatGGATATCCaaat	1			Os01g0895000
LOC_Os11g46070			LOC_Os11g44990.1	Os11g0676100			GNATATNC	DR	GNATATNC	Os01t0673700-00	-996	-989	ccatGCATATGCttgt	1			Os01g0896200
LOC_Os11g46000			LOC_Os11g44960.1	Os11g0673600			GNATATNC	DR	GNATATNC	Os01t0674000-01	-1574	-1567	ggtgGTATATACtgtt	1			Os01g0896400
LOC_Os11g45990			LOC_Os11g44930.1	Os11g0673000			GNATATNC	DR	GNATATNC	Os01t0674000-01	-1316	-1309	ctgcGAATATGCcgtc	1			Os01g0897200
LOC_Os11g45980			LOC_Os11g44920.1	Os11g0672900			GNATATNC	DR	GNATATNC	Os01t0674100-03	-2661	-2654	aaaaGAATATGCatgt	1			Os01g0897700
LOC_Os11g45970			LOC_Os11g44880.1	Os11g0672400			GNATATNC	DR	GNATATNC	Os01t0674100-03	-1901	-1894	ttctGCATATTCcatg	1			Os01g0898600
LOC_Os11g45950			LOC_Os11g44870.1	Os11g0672300			GNATATNC	DR	GNATATNC	Os01t0674800-01	-1233	-1226	taaaGAATATACattg	1			Os01g0899700
LOC_Os11g45924			LOC_Os11g44860.1	Os11g0672200			GNATATNC	DR	GNATATNC	Os01t0675100-01	-821	-814	gtgcGCATATCCtgta	1			Os01g0899800
LOC_Os11g45920			LOC_Os11g44860.1	Os11g0671950			GNATATNC	DR	GNATATNC	Os01t0675100-01	-141	-134	actcGTATATCCgccc	1			Os01g0901600
LOC_Os11g45890			LOC_Os11g44800.1	Os11g0670900			GNATATNC	DR	GNATATNC	Os01t0675933-00	-1474	-1467	tatgGAATATGCctgc	1			Os01g0901800
LOC_Os11g45864			LOC_Os11g44700.1	Os11g0669300			GNATATNC	DR	GNATATNC	Os01t0677400-01	-250	-243	ttttGCATATTCatgt	1			Os01g0905700
LOC_Os11g45850			LOC_Os11g44660.1	Os11g0668800			GNATATNC	DR	GNATATNC	Os01t0677450-00	-1524	-1517	ttttGCATATTCatgt	1			Os01g0906000
LOC_Os11g45840			LOC_Os11g44630.1	Os11g0668650			GNATATNC	DR	GNATATNC	Os01t0678400-01	-2347	-2340	ctacGCATATCCcaac	1			Os01g0908600
LOC_Os11g45820			LOC_Os11g44630.1	Os11g0668600			GNATATNC	DR	GNATATNC	Os01t0679500-01	-2087	-2080	atttGTATATTCagat	1			Os01g0909200
LOC_Os11g45809			LOC_Os11g44600.1	Os11g0668300			GNATATNC	DR	GNATATNC	Os01t0679550-00	-2249	-2242	tctcGTATATGCtttt	1			Os01g0909300
LOC_Os11g45750			LOC_Os11g44560.1	Os11g0667700			GNATATNC	DR	GNATATNC	Os01t0681400-01	-1185	-1178	cctaGCATATTCcatt	1			Os01g0910400
LOC_Os11g45740			LOC_Os11g44560.1	Os11g0667600			GNATATNC	DR	GNATATNC	Os01t0681700-00	-931	-924	tataGGATATACttaa	1			Os01g0910900
LOC_Os11g45540			LOC_Os11g44430.1	Os11g0666200			GNATATNC	DR	GNATATNC	Os01t0684900-01	-1517	-1510	agagGAATATTCctct	1			Os01g0912800
LOC_Os11g45380			LOC_Os11g44415.1	Os11g0665950			GNATATNC	DR	GNATATNC	Os01t0685400-01	-961	-954	tataGTATATACtcgt	1			Os01g0914100
LOC_Os11g45330			LOC_Os11g44200.1	Os11g0663500			GNATATNC	DR	GNATATNC	Os01t0685500-01	-2809	-2802	tgggGAATATACttaa	1			Os01g0914300
LOC_Os11g45210			LOC_Os11g44170.1	Os11g0663100			GNATATNC	DR	GNATATNC	Os01t0685500-01	-311	-304	gcctGGATATTCtaca	1			Os01g0915000
LOC_Os11g45180			LOC_Os11g43934.1	Os11g0661000			GNATATNC	DR	GNATATNC	Os01t0685900-01	-2248	-2241	tactGGATATGCagat	1			Os01g0915900
LOC_Os11g45160			LOC_Os11g43895.1	Os11g0660400			GNATATNC	DR	GNATATNC	Os01t0685900-02	-2360	-2353	tactGGATATGCagat	1			Os01g0916000
LOC_Os11g45130			LOC_Os11g43790.1	Os11g0659200			GNATATNC	DR	GNATATNC	Os01t0687400-01	-1997	-1990	taatGGATATGCagat	1			Os01g0916100
LOC_Os11g45070			LOC_Os11g43770.1	Os11g0659000			GNATATNC	DR	GNATATNC	Os01t0687400-01	-679	-672	aaatGTATATCCatat	1			Os01g0919400
LOC_Os11g45040			LOC_Os11g43760.1	Os11g0658900			GNATATNC	DR	GNATATNC	Os01t0687800-00	-610	-603	tattGCATATACaggg	1			Os01g0919500
LOC_Os11g44990			LOC_Os11g43750.1	Os11g0658800			GNATATNC	DR	GNATATNC	Os01t0689900-01	-1762	-1755	acaaGAATATACatag	1			Os01g0919900
LOC_Os11g44960			LOC_Os11g43420.1	Os11g0655300			GNATATNC	DR	GNATATNC	Os01t0689900-02	-1810	-1803	acaaGAATATACatag	1			Os01g0920500
LOC_Os11g44930			LOC_Os11g43360.1	Os11g0654400			GNATATNC	DR	GNATATNC	Os01t0690600-01	-2588	-2581	catcGAATATACagac	1			Os01g0920700
LOC_Os11g44920			LOC_Os11g43200.1	Os11g0652900			GNATATNC	DR	GNATATNC	Os01t0691000-01	-1780	-1773	atgaGTATATGCcaaa	1			Os01g0921100
LOC_Os11g44880			LOC_Os11g43180.1	Os11g0652600			GNATATNC	DR	GNATATNC	Os01t0693300-01	-309	-302	tacaGGATATGCacca	1			Os01g0922100
LOC_Os11g44870			LOC_Os11g43030.1	Os11g0650500			GNATATNC	DR	GNATATNC	Os01t0693800-01	-2890	-2883	aaaaGGATATTCttaa	1			Os01g0923200
LOC_Os11g44860			LOC_Os11g42940.1	Os11g0649400			GNATATNC	DR	GNATATNC	Os01t0693800-01	-2737	-2730	aaaaGGATATTCttaa	1			Os01g0925700
LOC_Os11g44800			LOC_Os11g42850.1	Os11g0648400			GNATATNC	DR	GNATATNC	Os01t0693800-01	-1690	-1683	atatGTATATACaagt	1			Os01g0926400
LOC_Os11g44700			LOC_Os11g42610.1	Os11g0646232			GNATATNC	DR	GNATATNC	Os01t0693800-01	-1499	-1492	gctgGAATATGCtgct	1			Os01g0926800
LOC_Os11g44660			LOC_Os11g42550.1	Os11g0645400			GNATATNC	DR	GNATATNC	Os01t0693800-01	-1228	-1221	cagtGGATATTCactt	1			Os01g0927300
LOC_Os11g44630			LOC_Os11g42500.1	Os11g0644700			GNATATNC	DR	GNATATNC	Os01t0693800-01	-975	-968	tactGTATATCCgccc	1			Os01g0927600
LOC_Os11g44600			LOC_Os11g42430.1	Os11g0643800			GNATATNC	DR	GNATATNC	Os01t0694300-01	-2561	-2554	attgGCATATACccaa	1			Os01g0928000
LOC_Os11g44560			LOC_Os11g42290.1	Os11g0642400			GNATATNC	DR	GNATATNC	Os01t0694300-01	-2413	-2406	gcatGGATATTCctta	1			Os01g0928600
LOC_Os11g44430			LOC_Os11g42200.1	Os11g0641500			GNATATNC	DR	GNATATNC	Os01t0694300-01	-1867	-1860	ccttGTATATGCtact	1			Os01g0932950
LOC_Os11g44415			LOC_Os11g42100.1	Os11g0640800			GNATATNC	DR	GNATATNC	Os01t0694300-01	-249	-242	acatGCATATGCacct	1			Os01g0934400
LOC_Os11g44200			LOC_Os11g42080.1	Os11g0640500			GNATATNC	DR	GNATATNC	Os01t0695800-01	-2716	-2709	aagaGAATATTCtcct	1			Os01g0935000
LOC_Os11g44170			LOC_Os11g42070.1	Os11g0640300			GNATATNC	DR	GNATATNC	Os01t0696600-01	-2019	-2012	aaccGGATATCCatca	1			Os01g0935600
LOC_Os11g43934			LOC_Os11g42060.1	Os11g0640000			GNATATNC	DR	GNATATNC	Os01t0696800-01	-212	-205	ctacGAATATACgtta	1			Os01g0936100
LOC_Os11g43895			LOC_Os11g42040.1	Os11g0639600			GNATATNC	DR	GNATATNC	Os01t0696800-01	-144	-137	ttttGTATATTCatgg	1			Os01g0937200
LOC_Os11g43790			LOC_Os11g42030.1	Os11g0639300			GNATATNC	DR	GNATATNC	Os01t0696800-02	-252	-245	ctacGAATATACgtta	1			Os01g0937300
LOC_Os11g43770			LOC_Os11g41880.1	Os11g0637600			GNATATNC	DR	GNATATNC	Os01t0696800-02	-184	-177	ttttGTATATTCatgg	1			Os01g0937400
LOC_Os11g43760			LOC_Os11g41600.1	Os11g0634200			GNATATNC	DR	GNATATNC	Os01t0698800-01	-1699	-1692	aaaaGGATATACtctt	1			Os01g0938000
LOC_Os11g43750			LOC_Os11g41410.1	Os11g0632200			GNATATNC	DR	GNATATNC	Os01t0698800-01	-643	-636	accgGAATATTCaatt	1			Os01g0939500
LOC_Os11g43420			LOC_Os11g41365.1	Os11g0631825			GNATATNC	DR	GNATATNC	Os01t0699500-01	-2658	-2651	atacGCATATGCatgt	1			Os01g0939600
LOC_Os11g43360			LOC_Os11g41150.1	Os11g0629400			GNATATNC	DR	GNATATNC	Os01t0700100-01	-2768	-2761	atttGGATATGCttgc	1			Os01g0941800
LOC_Os11g43200			LOC_Os11g41130.2	Os11g0629200			GNATATNC	DR	GNATATNC	Os01t0700100-01	-126	-119	agagGGATATTCtcag	1			Os01g0942300
LOC_Os11g43180			LOC_Os11g41100.1	Os11g0628000			GNATATNC	DR	GNATATNC	Os01t0700300-00	-2876	-2869	tctgGTATATTCcttt	1			Os01g0944000
LOC_Os11g43030			LOC_Os11g41034.1	Os11g0626700			GNATATNC	DR	GNATATNC	Os01t0700500-01	-2587	-2580	aaagGAATATACcaga	1			Os01g0944500
LOC_Os11g42940			LOC_Os11g40970.1	Os11g0625900			GNATATNC	DR	GNATATNC	Os01t0700500-01	-802	-795	cgagGGATATCCtctt	1			Os01g0944700
LOC_Os11g42850			LOC_Os11g40780.1	Os11g0623800			GNATATNC	DR	GNATATNC	Os01t0700500-02	-2840	-2833	aaagGAATATACcaga	1			Os01g0945100
LOC_Os11g42610			LOC_Os11g40760.1	Os11g0623700			GNATATNC	DR	GNATATNC	Os01t0700500-02	-1055	-1048	cgagGGATATCCtctt	1			Os01g0945600
LOC_Os11g42550			LOC_Os11g40690.1	Os11g0622800			GNATATNC	DR	GNATATNC	Os01t0700900-01	-2407	-2400	tggtGTATATTCatat	1			Os01g0946600
LOC_Os11g42500			LOC_Os11g40410.1	Os11g0618700			GNATATNC	DR	GNATATNC	Os01t0700900-01	-487	-480	taacGTATATTCacag	1			Os01g0946700
LOC_Os11g42430			LOC_Os11g40230.1	Os11g0616700			GNATATNC	DR	GNATATNC	Os01t0700900-02	-2407	-2400	tggtGTATATTCatat	1			Os01g0947700
LOC_Os11g42290			LOC_Os11g40180.1	Os11g0616100			GNATATNC	DR	GNATATNC	Os01t0700900-02	-487	-480	taacGTATATTCacag	1			Os01g0948200
LOC_Os11g42200			LOC_Os11g40170.1	Os11g0616000			GNATATNC	DR	GNATATNC	Os01t0701900-01	-2761	-2754	gatgGGATATGCggtg	1			Os01g0949700
LOC_Os11g42110			LOC_Os11g40080.1	Os11g0615000			GNATATNC	DR	GNATATNC	Os01t0702000-01	-265	-258	ggaaGTATATTCttcg	1			Os01g0949900
LOC_Os11g42080			LOC_Os11g40030.1	Os11g0614800			GNATATNC	DR	GNATATNC	Os01t0702300-00	-354	-347	catcGTATATTCgtca	1			Os01g0950000
LOC_Os11g42070			LOC_Os11g39990.1	Os11g0614400			GNATATNC	DR	GNATATNC	Os01t0702450-00	-1142	-1135	tagaGCATATGCcaca	1			Os01g0950700
LOC_Os11g42060			LOC_Os11g39640.1	Os11g0610600			GNATATNC	DR	GNATATNC	Os01t0702500-01	-1878	-1871	tacaGTATATACactc	1			Os01g0950900
LOC_Os11g42040			LOC_Os11g39568.1	Os11g0609880			GNATATNC	DR	GNATATNC	Os01t0704100-01	-2862	-2855	gaagGGATATCCgtct	1			Os01g0951400
LOC_Os11g42030			LOC_Os11g39530.1	Os11g0609500			GNATATNC	DR	GNATATNC	Os01t0704100-01	-2776	-2769	agatGCATATACtggc	1			Os01g0952900
LOC_Os11g41880			LOC_Os11g39450.1	Os11g0608300			GNATATNC	DR	GNATATNC	Os01t0704100-02	-2956	-2949	agatGCATATACtggc	1			Os01g0953600
LOC_Os11g41600			LOC_Os11g39420.1	Os11g0607900			GNATATNC	DR	GNATATNC	Os01t0704901-00	-241	-234	aggtGCATATGCtgct	1			Os01g0954400
LOC_Os11g41550			LOC_Os11g39360.1	Os11g0607100			GNATATNC	DR	GNATATNC	Os01t0706600-00	-2927	-2920	aatgGGATATTCactg	1			Os01g0959100
LOC_Os11g41410			LOC_Os11g39350.1	Os11g0607000			GNATATNC	DR	GNATATNC	Os01t0706600-00	-1319	-1312	tgcaGTATATACttgt	1			Os01g0959200
LOC_Os11g41365			LOC_Os11g39330.1	Os11g0606800			GNATATNC	DR	GNATATNC	Os01t0706600-00	-507	-500	cgatGGATATTCcttc	1			Os01g0959600
LOC_Os11g41150			LOC_Os11g39300.1	Os11g0606300			GNATATNC	DR	GNATATNC	Os01t0706800-00	-1856	-1849	cagtGGATATGCgttg	1			Os01g0959800
LOC_Os11g41130			LOC_Os11g39254.1	Os11g0605800			GNATATNC	DR	GNATATNC	Os01t0708900-01	-1508	-1501	cgttGGATATGCctga	1			Os01g0960400
LOC_Os11g41100			LOC_Os11g39209.1	Os11g0605300			GNATATNC	DR	GNATATNC	Os01t0710200-01	-1104	-1097	cccgGCATATACttat	1			Os01g0960600
LOC_Os11g41070			LOC_Os11g39190.1	Os11g0605100			GNATATNC	DR	GNATATNC	Os01t0713200-01	-1522	-1515	agtcGGATATACggta	1			Os01g0961000
LOC_Os11g41034			LOC_Os11g39160.1	Os11g0604900			GNATATNC	DR	GNATATNC	Os01t0713200-01	-913	-906	gaggGGATATCCcttt	1			Os01g0962700
LOC_Os11g40970			LOC_Os11g39140.1	Os11g0604700			GNATATNC	DR	GNATATNC	Os01t0717700-01	-1657	-1650	acaaGGATATCCatct	1			Os01g0963000
LOC_Os11g40840			LOC_Os11g39120.1	Os11g0604500			GNATATNC	DR	GNATATNC	Os01t0717700-01	-518	-511	atcaGTATATACcggg	1			Os01g0964400
LOC_Os11g40780			LOC_Os11g39050.1	Os11g0603600			GNATATNC	DR	GNATATNC	Os01t0717700-01	-360	-353	gtacGTATATACcgcg	1			Os01g0967200
LOC_Os11g40770			LOC_Os11g39010.1	Os11g0603100			GNATATNC	DR	GNATATNC	Os01t0718500-01	-2843	-2836	ctatGTATATTCactt	1			Os01g0967900
LOC_Os11g40760			LOC_Os11g38810.1	Os11g0600900			GNATATNC	DR	GNATATNC	Os01t0718500-01	-2754	-2747	atagGCATATACtcca	1			Os01g0968100
LOC_Os11g40690			LOC_Os11g38800.1	Os11g0600700			GNATATNC	DR	GNATATNC	Os01t0718500-01	-2736	-2729	gcaaGTATATGCttat	1			Os01g0968400
LOC_Os11g40410			LOC_Os11g38790.1	Os11g0600600			GNATATNC	DR	GNATATNC	Os01t0720400-01	-2600	-2593	tcttGCATATACcttg	1			Os01g0969600
LOC_Os11g40230			LOC_Os11g38520.1	Os11g0598300			GNATATNC	DR	GNATATNC	Os01t0720400-01	-1130	-1123	aacgGAATATTCcttg	1			Os01g0971400
LOC_Os11g40180			LOC_Os11g38240.1	Os11g0595000			GNATATNC	DR	GNATATNC	Os01t0720400-01	-726	-719	caccGAATATCCacta	1			Os01g0971800
LOC_Os11g40170			LOC_Os11g38230.1	Os11g0594900			GNATATNC	DR	GNATATNC	Os01t0720400-01	-298	-291	agaaGGATATTCccct	1			Os01g0972200
LOC_Os11g40080			LOC_Os11g38220.1	Os11g0594800			GNATATNC	DR	GNATATNC	Os01t0720800-01	-2773	-2766	gttgGCATATGCagca	1			Os01g0973200
LOC_Os11g40030			LOC_Os11g38210.1	Os11g0594700			GNATATNC	DR	GNATATNC	Os01t0720800-01	-150	-143	ccatGAATATGCtggt	1			Os01g0976000
LOC_Os11g39990			LOC_Os11g38200.1	Os11g0594600			GNATATNC	DR	GNATATNC	Os01t0721000-01	-1925	-1918	acatGTATATTCaact	1			Os01g0977800
LOC_Os11g39640			LOC_Os11g38150.1	Os11g0593900			GNATATNC	DR	GNATATNC	Os01t0721400-01	-2602	-2595	caccGGATATGCtgcc	1			Os01g0978100
LOC_Os11g39568			LOC_Os11g38140.1	Os11g0593700			GNATATNC	DR	GNATATNC	Os01t0721400-01	-93	-86	tattGCATATACtcca	1			Os02g0100100
LOC_Os11g39530			LOC_Os11g38070.1	Os11g0593100			GNATATNC	DR	GNATATNC	Os01t0722300-01	-1553	-1546	atgaGCATATACaaac	1			Os02g0105100
LOC_Os11g39450			LOC_Os11g38050.1	Os11g0593000			GNATATNC	DR	GNATATNC	Os01t0722300-01	-564	-557	aggaGCATATACgtac	1			Os02g0106100
LOC_Os11g39420			LOC_Os11g37970.1	Os11g0592200			GNATATNC	DR	GNATATNC	Os01t0723100-01	-657	-650	agtgGTATATACtttg	1			Os02g0106300
LOC_Os11g39360			LOC_Os11g37950.1	Os11g0592000			GNATATNC	DR	GNATATNC	Os01t0723700-01	-778	-771	gcaaGGATATTCatag	1			Os02g0106900
LOC_Os11g39350			LOC_Os11g37920.1	Os11g0591550			GNATATNC	DR	GNATATNC	Os01t0723800-01	-912	-905	gcatGTATATGCtttg	1			Os02g0107700
LOC_Os11g39330			LOC_Os11g37900.1	Os11g0591200			GNATATNC	DR	GNATATNC	Os01t0724500-01	-2017	-2010	ctggGCATATACccag	1			Os02g0109200
LOC_Os11g39300			LOC_Os11g37880.1	Os11g0591000			GNATATNC	DR	GNATATNC	Os01t0727840-00	-1189	-1182	ccaaGCATATGCtttg	1			Os02g0110000
LOC_Os11g39254			LOC_Os11g37780.1	Os11g0589401			GNATATNC	DR	GNATATNC	Os01t0728300-01	-632	-625	acccGTATATGCtaat	1			Os02g0110300
LOC_Os11g39209			LOC_Os11g37780.1	Os11g0589200			GNATATNC	DR	GNATATNC	Os01t0728300-01	-334	-327	aacaGTATATACtcta	1			Os02g0110600
LOC_Os11g39200			LOC_Os11g37740.1	Os11g0588400			GNATATNC	DR	GNATATNC	Os01t0729100-01	-1786	-1779	catcGGATATACttta	1			Os02g0111800
LOC_Os11g39190			LOC_Os11g37700.1	Os11g0587600			GNATATNC	DR	GNATATNC	Os01t0729100-01	-1589	-1582	cttgGGATATTCaggt	1			Os02g0112000
LOC_Os11g39160			LOC_Os11g37670.1	Os11g0587300			GNATATNC	DR	GNATATNC	Os01t0729100-02	-1866	-1859	catcGGATATACttta	1			Os02g0112100
LOC_Os11g39140			LOC_Os11g37640.1	Os11g0586900			GNATATNC	DR	GNATATNC	Os01t0729100-02	-1669	-1662	cttgGGATATTCaggt	1			Os02g0112600
LOC_Os11g39120			LOC_Os11g37560.1	Os11g0586300			GNATATNC	DR	GNATATNC	Os01t0730200-01	-2363	-2356	gcatGAATATCCagtc	1			Os02g0112900
LOC_Os11g39050			LOC_Os11g37550.1	Os11g0586200			GNATATNC	DR	GNATATNC	Os01t0731600-00	-2099	-2092	ggccGTATATACgtta	1			Os02g0113200
LOC_Os11g39010			LOC_Os11g37260.1	Os11g0582300			GNATATNC	DR	GNATATNC	Os01t0731800-01	-1017	-1010	tttaGCATATGCactg	1			Os02g0114100
LOC_Os11g38810			LOC_Os11g37210.1	Os11g0582000			GNATATNC	DR	GNATATNC	Os01t0731800-02	-1164	-1157	tttaGCATATGCactg	1			Os02g0115700
LOC_Os11g38800			LOC_Os11g37090.1	Os11g0579900			GNATATNC	DR	GNATATNC	Os01t0734800-01	-1156	-1149	gatgGAATATTCagat	1			Os02g0116700
LOC_Os11g38790			LOC_Os11g36930.1	Os11g0577700			GNATATNC	DR	GNATATNC	Os01t0734800-02	-1204	-1197	gatgGAATATTCagat	1			Os02g0117600
LOC_Os11g38520			LOC_Os11g36790.1	Os11g0576400			GNATATNC	DR	GNATATNC	Os01t0735900-01	-1011	-1004	agatGCATATGCctga	1			Os02g0118200
LOC_Os11g38240			LOC_Os11g36790.1	Os11g0576251			GNATATNC	DR	GNATATNC	Os01t0735900-01	-945	-938	agatGCATATGCctga	1			Os02g0120100
LOC_Os11g38230			LOC_Os11g36740.1	Os11g0575900			GNATATNC	DR	GNATATNC	Os01t0735900-01	-223	-216	gttaGGATATGCgggg	1			Os02g0120200
LOC_Os11g38220			LOC_Os11g36470.1	Os11g0573000			GNATATNC	DR	GNATATNC	Os01t0736300-01	-2178	-2171	ctgtGCATATGCactc	1			Os02g0120800
LOC_Os11g38210			LOC_Os11g36440.1	Os11g0572700			GNATATNC	DR	GNATATNC	Os01t0738100-00	-1163	-1156	atttGAATATCCtaga	1			Os02g0121300
LOC_Os11g38200			LOC_Os11g36200.1	Os11g0570000			GNATATNC	DR	GNATATNC	Os01t0738600-01	-473	-466	caatGCATATACtatg	1			Os02g0121700
LOC_Os11g38150			LOC_Os11g36140.1	Os11g0569300			GNATATNC	DR	GNATATNC	Os01t0738600-02	-476	-469	caatGCATATACtatg	1			Os02g0121900
LOC_Os11g38140			LOC_Os11g35930.1	Os11g0566800			GNATATNC	DR	GNATATNC	Os01t0738600-03	-1365	-1358	tcaaGGATATACacac	1			Os02g0122500
LOC_Os11g38070			LOC_Os11g35890.1	Os11g0565920			GNATATNC	DR	GNATATNC	Os01t0739200-01	-1875	-1868	ttagGGATATACatgg	1			Os02g0122700
LOC_Os11g38050			LOC_Os11g35710.1	Os11g0562100			GNATATNC	DR	GNATATNC	Os01t0739200-01	-1112	-1105	ctttGTATATTCtttt	1			Os02g0123900
LOC_Os11g37970			LOC_Os11g35420.2	Os11g0558500			GNATATNC	DR	GNATATNC	Os01t0739400-01	-1655	-1648	acttGGATATGCattt	1			Os02g0124000
LOC_Os11g37950			LOC_Os11g35400.1	Os11g0558300			GNATATNC	DR	GNATATNC	Os01t0739400-01	-345	-338	caggGAATATACgctg	1			Os02g0124200
LOC_Os11g37920			LOC_Os11g35350.1	Os11g0557800			GNATATNC	DR	GNATATNC	Os01t0743500-01	-2540	-2533	atttGGATATACatca	1			Os02g0124300
LOC_Os11g37900			LOC_Os11g35210.1	Os11g0555300			GNATATNC	DR	GNATATNC	Os01t0743500-01	-1004	-997	acaaGTATATACacta	1			Os02g0124599
LOC_Os11g37880			LOC_Os11g35120.1	Os11g0553500			GNATATNC	DR	GNATATNC	Os01t0744200-01	-221	-214	tccaGAATATCCttaa	1			Os02g0124600
LOC_Os11g37780			LOC_Os11g35090.1	Os11g0552600			GNATATNC	DR	GNATATNC	Os01t0746200-01	-1671	-1664	attgGAATATTCtaag	1			Os02g0125500
LOC_Os11g37740			LOC_Os11g35080.1	Os11g0552500			GNATATNC	DR	GNATATNC	Os01t0747300-01	-2818	-2811	atgtGTATATCCggtt	1			Os02g0126400
LOC_Os11g37700			LOC_Os11g34830.1	Os11g0549686			GNATATNC	DR	GNATATNC	Os01t0747300-01	-2714	-2707	acacGTATATCCgccg	1			Os02g0126500
LOC_Os11g37670			LOC_Os11g34750.1	Os11g0549635			GNATATNC	DR	GNATATNC	Os01t0747300-01	-2692	-2685	cggaGCATATCCgcgc	1			Os02g0126600
LOC_Os11g37640			LOC_Os11g34730.1	Os11g0549625			GNATATNC	DR	GNATATNC	Os01t0747300-01	-1998	-1991	cgctGAATATACgttg	1			Os02g0127900
LOC_Os11g37560			LOC_Os11g34690.1	Os11g0549605			GNATATNC	DR	GNATATNC	Os01t0748950-01	-2322	-2315	tcatGAATATCCtaat	1			Os02g0131400
LOC_Os11g37550			LOC_Os11g34680.1	Os11g0549537			GNATATNC	DR	GNATATNC	Os01t0753300-00	-1565	-1558	aactGAATATGCacta	1			Os02g0134000
LOC_Os11g37260			LOC_Os11g34570.1	Os11g0548600			GNATATNC	DR	GNATATNC	Os01t0753800-01	-2195	-2188	atcgGCATATTCtgag	1			Os02g0136000
LOC_Os11g37210			LOC_Os11g34440.1	Os11g0546600			GNATATNC	DR	GNATATNC	Os01t0753800-01	-1857	-1850	tcagGAATATTCtcca	1			Os02g0136900
LOC_Os11g37090			LOC_Os11g34390.1	Os11g0546500			GNATATNC	DR	GNATATNC	Os01t0753800-01	-628	-621	gacaGGATATTCaagt	1			Os02g0138000
LOC_Os11g36930			LOC_Os11g34080.1	Os11g0543100			GNATATNC	DR	GNATATNC	Os01t0754100-02	-555	-548	gacaGTATATGCtttt	1			Os02g0140200
LOC_Os11g36790			LOC_Os11g34020.1	Os11g0542100			GNATATNC	DR	GNATATNC	Os01t0754100-02	-467	-460	gctcGTATATGCacat	1			Os02g0142400
LOC_Os11g36740			LOC_Os11g33942.1	Os11g0541200			GNATATNC	DR	GNATATNC	Os01t0754200-01	-2594	-2587	gtgcGGATATGCactg	1			Os02g0142500
LOC_Os11g36620			LOC_Os11g33394.1	Os11g0540600			GNATATNC	DR	GNATATNC	Os01t0754200-01	-1958	-1951	ccccGAATATGCcggc	1			Os02g0146500
LOC_Os11g36470			LOC_Os11g33330.1	Os11g0539800			GNATATNC	DR	GNATATNC	Os01t0754200-01	-405	-398	gggtGTATATACtagt	1			Os02g0148100
LOC_Os11g36440			LOC_Os11g33270.1	Os11g0539200			GNATATNC	DR	GNATATNC	Os01t0754200-01	-176	-169	cattGCATATCCctcc	1			Os02g0149600
LOC_Os11g36200			LOC_Os11g33120.1	Os11g0537400			GNATATNC	DR	GNATATNC	Os01t0754200-02	-2717	-2710	gtgcGGATATGCactg	1			Os02g0153200
LOC_Os11g36140			LOC_Os11g33090.1	Os11g0536800			GNATATNC	DR	GNATATNC	Os01t0754200-02	-2081	-2074	ccccGAATATGCcggc	1			Os02g0153700
LOC_Os11g35940			LOC_Os11g33050.1	Os11g0536000			GNATATNC	DR	GNATATNC	Os01t0754200-02	-528	-521	gggtGTATATACtagt	1			Os02g0154000
LOC_Os11g35930			LOC_Os11g32870.1	Os11g0533000			GNATATNC	DR	GNATATNC	Os01t0754200-02	-299	-292	cattGCATATCCctcc	1			Os02g0154800
LOC_Os11g35890			LOC_Os11g32780.1	Os11g0532200			GNATATNC	DR	GNATATNC	Os01t0754200-03	-2775	-2768	gtgcGGATATGCactg	1			Os02g0155600
LOC_Os11g35710			LOC_Os11g32759.1	Os11g0532000			GNATATNC	DR	GNATATNC	Os01t0754200-03	-2139	-2132	ccccGAATATGCcggc	1			Os02g0155650
LOC_Os11g35580			LOC_Os11g32759.1	Os11g0531800			GNATATNC	DR	GNATATNC	Os01t0754200-03	-586	-579	gggtGTATATACtagt	1			Os02g0155700
LOC_Os11g35420			LOC_Os11g32750.1	Os11g0531700			GNATATNC	DR	GNATATNC	Os01t0754200-03	-357	-350	cattGCATATCCctcc	1			Os02g0157200
LOC_Os11g35400			LOC_Os11g32650.1	Os11g0530600			GNATATNC	DR	GNATATNC	Os01t0754200-04	-2478	-2471	tcatGGATATCCagat	1			Os02g0157400
LOC_Os11g35350			LOC_Os11g32360.1	Os11g0526800			GNATATNC	DR	GNATATNC	Os01t0754200-04	-1040	-1033	tgatGTATATCCcatg	1			Os02g0159700
LOC_Os11g35210			LOC_Os11g32260.1	Os11g0525600			GNATATNC	DR	GNATATNC	Os01t0754200-04	-252	-245	atgaGTATATCCaggt	1			Os02g0159900
LOC_Os11g35120			LOC_Os11g32240.1	Os11g0525200			GNATATNC	DR	GNATATNC	Os01t0754500-01	-2843	-2836	cgtaGCATATCCatcc	1			Os02g0160000
LOC_Os11g35090			LOC_Os11g32210.1	Os11g0524900			GNATATNC	DR	GNATATNC	Os01t0754500-01	-1062	-1055	tactGGATATCCcaaa	1			Os02g0161300
LOC_Os11g35080			LOC_Os11g31890.1	Os11g0521900			GNATATNC	DR	GNATATNC	Os01t0754500-01	-740	-733	gcatGAATATACaact	1			Os02g0161500
LOC_Os11g34830			LOC_Os11g31940.1	Os11g0521000			GNATATNC	DR	GNATATNC	Os01t0754500-02	-911	-904	tcttGAATATACtcag	1			Os02g0162200
LOC_Os11g34750			LOC_Os11g31950.1	Os11g0520900			GNATATNC	DR	GNATATNC	Os01t0755100-01	-1579	-1572	tcctGGATATCCcgag	1			Os02g0162733
LOC_Os11g34730			LOC_Os11g31950.1	Os11g0520500			GNATATNC	DR	GNATATNC	Os01t0755100-01	-1344	-1337	atgtGTATATCCctat	1			Os02g0164300
LOC_Os11g34690			LOC_Os11g31640.1	Os11g0516000			GNATATNC	DR	GNATATNC	Os01t0755100-01	-1271	-1264	atgtGTATATCCccat	1			Os02g0165500
LOC_Os11g34680			LOC_Os11g31620.1	Os11g0515500			GNATATNC	DR	GNATATNC	Os01t0755100-02	-1583	-1576	tcctGGATATCCcgag	1			Os02g0169800
LOC_Os11g34650			LOC_Os11g31570.1	Os11g0514800			GNATATNC	DR	GNATATNC	Os01t0755100-02	-1348	-1341	atgtGTATATCCctat	1			Os02g0170100
LOC_Os11g34570			LOC_Os11g31540.1	Os11g0514500			GNATATNC	DR	GNATATNC	Os01t0755100-02	-1275	-1268	atgtGTATATCCccat	1			Os02g0173200
LOC_Os11g34440			LOC_Os11g31530.1	Os11g0514400			GNATATNC	DR	GNATATNC	Os01t0756200-01	-801	-794	gacaGTATATTCtatc	1			Os02g0173600
LOC_Os11g34390			LOC_Os11g31480.1	Os11g0514000			GNATATNC	DR	GNATATNC	Os01t0756200-01	-766	-759	cgatGCATATTCtagt	1			Os02g0176700
LOC_Os11g34080			LOC_Os11g31100.1	Os11g0507300			GNATATNC	DR	GNATATNC	Os01t0756700-01	-755	-748	tctcGGATATGCtgat	1			Os02g0177600
LOC_Os11g34020			LOC_Os11g31090.1	Os11g0507200			GNATATNC	DR	GNATATNC	Os01t0756700-01	-594	-587	gaaaGAATATGCtgac	1			Os02g0178600
LOC_Os11g33942			LOC_Os11g31040.1	Os11g0506500			GNATATNC	DR	GNATATNC	Os01t0757400-01	-2772	-2765	ttatGGATATTCtagt	1			Os02g0178700
LOC_Os11g33394			LOC_Os11g30910.1	Os11g0505300			GNATATNC	DR	GNATATNC	Os01t0757400-02	-2994	-2987	ttatGGATATTCtagt	1			Os02g0179800
LOC_Os11g33330			LOC_Os11g30620.1	Os11g0501000			GNATATNC	DR	GNATATNC	Os01t0761500-01	-2555	-2548	cgtgGTATATACtagc	1			Os02g0180400
LOC_Os11g33270			LOC_Os11g30600.1	Os11g0500500			GNATATNC	DR	GNATATNC	Os01t0763300-01	-2405	-2398	gacgGAATATTCgtgg	1			Os02g0182850
LOC_Os11g33120			LOC_Os11g30560.1	Os11g0499600			GNATATNC	DR	GNATATNC	Os01t0763900-01	-2450	-2443	ttatGGATATTCttta	1			Os02g0184000
LOC_Os11g33090			LOC_Os11g30500.1	Os11g0498600			GNATATNC	DR	GNATATNC	Os01t0763900-01	-1837	-1830	ttgaGCATATGCctgt	1			Os02g0187100
LOC_Os11g33050			LOC_Os11g30430.1	Os11g0497350			GNATATNC	DR	GNATATNC	Os01t0764000-01	-1805	-1798	ttaaGTATATACagtg	1			Os02g0187300
LOC_Os11g32870			LOC_Os11g30310.1	Os11g0495950			GNATATNC	DR	GNATATNC	Os01t0764000-02	-711	-704	ttatGGATATTCttta	1			Os02g0187800
LOC_Os11g32780			LOC_Os11g30030.1	Os11g0492800			GNATATNC	DR	GNATATNC	Os01t0764000-02	-98	-91	ttgaGCATATGCctgt	1			Os02g0190300
LOC_Os11g32759			LOC_Os11g30030.1	Os11g0492800			GNATATNC	DR	GNATATNC	Os01t0764000-03	-1912	-1905	ttaaGTATATACagtg	1			Os02g0190700
LOC_Os11g32750			LOC_Os11g29870.1	Os11g0490900			GNATATNC	DR	GNATATNC	Os01t0764500-01	-2623	-2616	agtgGTATATACcgtt	1			Os02g0191000
LOC_Os11g32650			LOC_Os11g29780.1	Os11g0490100			GNATATNC	DR	GNATATNC	Os01t0764800-01	-2146	-2139	tttgGGATATACaacg	1			Os02g0191200
LOC_Os11g32360			LOC_Os11g29630.1	Os11g0487100			GNATATNC	DR	GNATATNC	Os01t0765600-01	-2306	-2299	aagaGTATATGCaact	1			Os02g0193000
LOC_Os11g32260			LOC_Os11g29520.1	Os11g0486000			GNATATNC	DR	GNATATNC	Os01t0765600-01	-1376	-1369	gaggGGATATACacac	1			Os02g0194400
LOC_Os11g32240			LOC_Os11g29520.1	Os11g0485900			GNATATNC	DR	GNATATNC	Os01t0767700-01	-2171	-2164	tatgGAATATCCtact	1			Os02g0194900
LOC_Os11g32210			LOC_Os11g29380.1	Os11g0484300			GNATATNC	DR	GNATATNC	Os01t0767700-01	-285	-278	gtgcGAATATTCtccc	1			Os02g0195500
LOC_Os11g31950			LOC_Os11g29290.1	Os11g0483000			GNATATNC	DR	GNATATNC	Os01t0767700-02	-2171	-2164	tatgGAATATCCtact	1			Os02g0196600
LOC_Os11g31940			LOC_Os11g29210.1	Os11g0482200			GNATATNC	DR	GNATATNC	Os01t0767700-02	-285	-278	gtgcGAATATTCtccc	1			Os02g0196800
LOC_Os11g31890			LOC_Os11g29150.1	Os11g0481600			GNATATNC	DR	GNATATNC	Os01t0767700-03	-1094	-1087	aatgGCATATACtgcc	1			Os02g0197400
LOC_Os11g31810			LOC_Os11g29050.1	Os11g0480300			GNATATNC	DR	GNATATNC	Os01t0769000-01	-2395	-2388	aaaaGAATATTCcgct	1			Os02g0197500
LOC_Os11g31640			LOC_Os11g29030.1	Os11g0480000			GNATATNC	DR	GNATATNC	Os01t0769000-01	-52	-45	ggttGCATATCCcaaa	1			Os02g0198700
LOC_Os11g31620			LOC_Os11g29030.1	Os11g0480000			GNATATNC	DR	GNATATNC	Os01t0769100-01	-1042	-1035	acctGCATATTCcttg	1			Os02g0201500
LOC_Os11g31600			LOC_Os11g28920.1	Os11g0478800			GNATATNC	DR	GNATATNC	Os01t0769700-01	-2404	-2397	agatGCATATACctgt	1			Os02g0202200
LOC_Os11g31570			LOC_Os11g28530.1	Os11g0475000			GNATATNC	DR	GNATATNC	Os01t0772150-00	-2469	-2462	cattGAATATCCcata	1			Os02g0202250
LOC_Os11g31540			LOC_Os11g28530.1	Os11g0474800			GNATATNC	DR	GNATATNC	Os01t0772150-00	-820	-813	ccctGCATATCCctct	1			Os02g0202300
LOC_Os11g31530			LOC_Os11g28470.1	Os11g0474500			GNATATNC	DR	GNATATNC	Os01t0772150-00	-34	-27	aactGGATATACcgtc	1			Os02g0202900
LOC_Os11g31480			LOC_Os11g28360.1	Os11g0473200			GNATATNC	DR	GNATATNC	Os01t0772600-03	-442	-435	attaGCATATACatta	1			Os02g0202950
LOC_Os11g31100			LOC_Os11g28270.1	Os11g0472000			GNATATNC	DR	GNATATNC	Os01t0772700-00	-2419	-2412	tggtGAATATACaact	1			Os02g0203000
LOC_Os11g31090			LOC_Os11g28184.1	Os11g0471300			GNATATNC	DR	GNATATNC	Os01t0773000-01	-560	-553	tgtcGCATATGCaaat	1			Os02g0205500
LOC_Os11g31040			LOC_Os11g28104.1	Os11g0470500			GNATATNC	DR	GNATATNC	Os01t0773800-00	-2669	-2662	tgttGCATATACatac	1			Os02g0208500
LOC_Os11g30910			LOC_Os11g27795.1	Os11g0466300			GNATATNC	DR	GNATATNC	Os01t0776500-01	-2780	-2773	catcGTATATTCattt	1			Os02g0209900
LOC_Os11g30770			LOC_Os11g27370.1	Os11g0461200			GNATATNC	DR	GNATATNC	Os01t0776600-01	-1930	-1923	tgccGCATATGCatgt	1			Os02g0211200
LOC_Os11g30620			LOC_Os11g26880.1	Os11g0456000			GNATATNC	DR	GNATATNC	Os01t0776600-01	-1778	-1771	aatcGCATATTCgaat	1			Os02g0211800
LOC_Os11g30600			LOC_Os11g26860.1	Os11g0455800			GNATATNC	DR	GNATATNC	Os01t0776600-02	-1691	-1684	ctcaGCATATTCcatg	1			Os02g0211900
LOC_Os11g30560			LOC_Os11g26850.2	Os11g0455500			GNATATNC	DR	GNATATNC	Os01t0776600-02	-953	-946	atttGCATATGCttgt	1			Os02g0212000
LOC_Os11g30500			LOC_Os11g26830.1	Os11g0454800			GNATATNC	DR	GNATATNC	Os01t0776600-03	-2371	-2364	ctcaGCATATTCcatg	1			Os02g0212300
LOC_Os11g30430			LOC_Os11g26790.1	Os11g0454300			GNATATNC	DR	GNATATNC	Os01t0776600-03	-1633	-1626	atttGCATATGCttgt	1			Os02g0212400
LOC_Os11g30310			LOC_Os11g26780.1	Os11g0454200			GNATATNC	DR	GNATATNC	Os01t0777200-01	-1375	-1368	caggGCATATACtgta	1			Os02g0215200
LOC_Os11g30040			LOC_Os11g26760.1	Os11g0454000			GNATATNC	DR	GNATATNC	Os01t0777300-01	-886	-879	cgtaGCATATACaaat	1			Os02g0216000
LOC_Os11g30030			LOC_Os11g26750.1	Os11g0453900			GNATATNC	DR	GNATATNC	Os01t0777700-00	-2931	-2924	gcctGGATATTCcatg	1			Os02g0217200
LOC_Os11g29870			LOC_Os11g26720.1	Os11g0453600			GNATATNC	DR	GNATATNC	Os01t0777700-00	-1154	-1147	acatGCATATTCacgt	1			Os02g0217300
LOC_Os11g29780			LOC_Os11g26570.1	Os11g0451700			GNATATNC	DR	GNATATNC	Os01t0777800-01	-960	-953	ttacGTATATTCatct	1			Os02g0220100
LOC_Os11g29630			LOC_Os11g26390.1	Os11g0450400			GNATATNC	DR	GNATATNC	Os01t0777900-01	-464	-457	agatGAATATACgtaa	1			Os02g0221900
LOC_Os11g29520			LOC_Os11g26190.1	Os11g0448700			GNATATNC	DR	GNATATNC	Os01t0778500-01	-2901	-2894	cattGGATATTCattt	1			Os02g0222100
LOC_Os11g29380			LOC_Os11g26140.1	Os11g0448200			GNATATNC	DR	GNATATNC	Os01t0778500-01	-1330	-1323	tataGTATATACtaaa	1			Os02g0226200
LOC_Os11g29290			LOC_Os11g25980.1	Os11g0446500			GNATATNC	DR	GNATATNC	Os01t0780701-00	-2137	-2130	ttgtGAATATACttgt	1			Os02g0227100
LOC_Os11g29210			LOC_Os11g25860.1	Os11g0445300			GNATATNC	DR	GNATATNC	Os01t0781700-01	-1257	-1250	cattGCATATCCttca	1			Os02g0227500
LOC_Os11g29150			LOC_Os11g25720.1	Os11g0444000			GNATATNC	DR	GNATATNC	Os01t0783500-01	-650	-643	ctgaGAATATCCtttt	1			Os02g0227700
LOC_Os11g29050			LOC_Os11g25560.1	Os11g0442500			GNATATNC	DR	GNATATNC	Os01t0783800-01	-2875	-2868	tgttGGATATACaggc	1			Os02g0228000
LOC_Os11g29030			LOC_Os11g25510.1	Os11g0441900			GNATATNC	DR	GNATATNC	Os01t0785600-01	-1413	-1406	tgtgGAATATTCaaga	1			Os02g0228300
LOC_Os11g28920			LOC_Os11g25060.1	Os11g0437800			GNATATNC	DR	GNATATNC	Os01t0788500-01	-1431	-1424	ccacGAATATCCaaaa	1			Os02g0230300
LOC_Os11g28530			LOC_Os11g25040.1	Os11g0437600			GNATATNC	DR	GNATATNC	Os01t0788700-00	-371	-364	gcatGGATATTCcaca	1			Os02g0232000
LOC_Os11g28470			LOC_Os11g24780.1	Os11g0435300			GNATATNC	DR	GNATATNC	Os01t0788800-01	-2641	-2634	ctttGCATATACcgag	1			Os02g0234700
LOC_Os11g28360			LOC_Os11g24750.1	Os11g0435100			GNATATNC	DR	GNATATNC	Os01t0788800-01	-2247	-2240	aataGCATATGCatgt	1			Os02g0242900
LOC_Os11g28270			LOC_Os11g24630.1	Os11g0434000			GNATATNC	DR	GNATATNC	Os01t0788800-02	-1075	-1068	ccaaGCATATCCtggg	1			Os02g0244000
LOC_Os11g28184			LOC_Os11g24510.1	Os11g0432900			GNATATNC	DR	GNATATNC	Os01t0788800-03	-1592	-1585	ccaaGCATATCCtggg	1			Os02g0245100
LOC_Os11g28104			LOC_Os11g24140.1	Os11g0428800			GNATATNC	DR	GNATATNC	Os01t0794800-01	-1305	-1298	gtccGCATATACtttt	1			Os02g0245800
LOC_Os11g27795			LOC_Os11g24120.1	Os11g0428500			GNATATNC	DR	GNATATNC	Os01t0794800-02	-1309	-1302	gtccGCATATACtttt	1			Os02g0247000
LOC_Os11g27370			LOC_Os11g22396.1	Os11g0417300			GNATATNC	DR	GNATATNC	Os01t0795000-01	-290	-283	aaagGAATATGCattg	1			Os02g0250400
LOC_Os11g26880			LOC_Os11g20330.1	Os11g0308600			GNATATNC	DR	GNATATNC	Os01t0795100-00	-2823	-2816	tacaGGATATACcaat	1			Os02g0256200
LOC_Os11g26860			LOC_Os11g19490.1	Os11g0300700			GNATATNC	DR	GNATATNC	Os01t0795100-00	-245	-238	tgatGCATATGCttgt	1			Os02g0258300
LOC_Os11g26850			LOC_Os11g19340.1	Os11g0299300			GNATATNC	DR	GNATATNC	Os01t0795400-01	-507	-500	ctccGAATATTCaatt	1			Os02g0259100
LOC_Os11g26830			LOC_Os11g19210.1	Os11g0297800			GNATATNC	DR	GNATATNC	Os01t0795400-02	-469	-462	ctccGAATATTCaatt	1			Os02g0266000
LOC_Os11g26790			LOC_Os11g19149.1	Os11g0297000			GNATATNC	DR	GNATATNC	Os01t0795700-01	-1994	-1987	aaatGAATATACtaaa	1			Os02g0268600
LOC_Os11g26780			LOC_Os11g19100.2	Os11g0296500			GNATATNC	DR	GNATATNC	Os01t0795700-01	-137	-130	ataaGTATATGCgtga	1			Os02g0270200
LOC_Os11g26760			LOC_Os11g18730.1	Os11g0291500			GNATATNC	DR	GNATATNC	Os01t0796500-01	-103	-96	caaaGAATATCCtatc	1			Os02g0271000
LOC_Os11g26750			LOC_Os11g18730.1	Os11g0291450			GNATATNC	DR	GNATATNC	Os01t0797900-01	-2448	-2441	gggaGTATATGCtagt	1			Os02g0271600
LOC_Os11g26720			LOC_Os11g18340.1	Os11g0286400			GNATATNC	DR	GNATATNC	Os01t0797900-01	-1684	-1677	aattGAATATGCaaaa	1			Os02g0273200
LOC_Os11g26570			LOC_Os11g18110.1	Os11g0284300			GNATATNC	DR	GNATATNC	Os01t0797900-01	-1353	-1346	gatcGAATATACtcgc	1			Os02g0273700
LOC_Os11g26390			LOC_Os11g18110.1	Os11g0284032			GNATATNC	DR	GNATATNC	Os01t0797900-01	-1308	-1301	ttttGCATATACtgtt	1			Os02g0276200
LOC_Os11g26190			LOC_Os11g17970.1	Os11g0282800			GNATATNC	DR	GNATATNC	Os01t0797900-02	-2483	-2476	gggaGTATATGCtagt	1			Os02g0276400
LOC_Os11g26140			LOC_Os11g17790.1	Os11g0279750			GNATATNC	DR	GNATATNC	Os01t0797900-02	-1719	-1712	aattGAATATGCaaaa	1			Os02g0278700
LOC_Os11g25980			LOC_Os11g17540.1	Os11g0275500			GNATATNC	DR	GNATATNC	Os01t0797900-02	-1388	-1381	gatcGAATATACtcgc	1			Os02g0280200
LOC_Os11g25860			LOC_Os11g17070.1	Os11g0271000			GNATATNC	DR	GNATATNC	Os01t0797900-02	-1343	-1336	ttttGCATATACtgtt	1			Os02g0280250
LOC_Os11g25720			LOC_Os11g16970.1	Os11g0270000			GNATATNC	DR	GNATATNC	Os01t0798100-01	-2231	-2224	aaacGTATATACgaac	1			Os02g0281200
LOC_Os11g25560			LOC_Os11g16590.1	Os11g0267400			GNATATNC	DR	GNATATNC	Os01t0798100-02	-2233	-2226	aaacGTATATACgaac	1			Os02g0282301
LOC_Os11g25510			LOC_Os11g16390.1	Os11g0265200			GNATATNC	DR	GNATATNC	Os01t0799500-01	-2286	-2279	gattGGATATACtcag	1			Os02g0282900
LOC_Os11g25430			LOC_Os11g16310.1	Os11g0264500			GNATATNC	DR	GNATATNC	Os01t0799500-01	-384	-377	agtaGTATATACagac	1			Os02g0285300
LOC_Os11g25420			LOC_Os11g16260.1	Os11g0264000			GNATATNC	DR	GNATATNC	Os01t0799500-02	-552	-545	gtacGTATATACctag	1			Os02g0285800
LOC_Os11g25060			LOC_Os11g15570.1	Os11g0261900			GNATATNC	DR	GNATATNC	Os01t0799500-02	-494	-487	aagtGTATATGCagtg	1			Os02g0285900
LOC_Os11g25040			LOC_Os11g15190.1	Os11g0258500			GNATATNC	DR	GNATATNC	Os01t0800266-00	-2336	-2329	atttGGATATCCcatc	1			Os02g0289700
LOC_Os11g24780			LOC_Os11g14910.1	Os11g0255500			GNATATNC	DR	GNATATNC	Os01t0800500-01	-1348	-1341	tgcaGTATATCCcccc	1			Os02g0290300
LOC_Os11g24770			LOC_Os11g14630.1	Os11g0253100			GNATATNC	DR	GNATATNC	Os01t0800500-01	-1211	-1204	attaGCATATTCcatt	1			Os02g0291600
LOC_Os11g24750			LOC_Os11g14380.1	Os11g0249000			GNATATNC	DR	GNATATNC	Os01t0800500-01	-897	-890	aggaGTATATACcaaa	1			Os02g0294100
LOC_Os11g24630			LOC_Os11g14140.1	Os11g0246200			GNATATNC	DR	GNATATNC	Os01t0800500-01	-278	-271	tacaGCATATCCctct	1			Os02g0299300
LOC_Os11g24510			LOC_Os11g14120.1	Os11g0245900			GNATATNC	DR	GNATATNC	Os01t0800600-00	-2903	-2896	gtttGGATATGCcagg	1			Os02g0302200
LOC_Os11g24140			LOC_Os11g14050.1	Os11g0245200			GNATATNC	DR	GNATATNC	Os01t0800600-00	-345	-338	tggtGTATATTCtcca	1			Os02g0302700
LOC_Os11g24120			LOC_Os11g14040.1	Os11g0245100			GNATATNC	DR	GNATATNC	Os01t0801500-01	-2619	-2612	taaaGAATATGCaaat	1			Os02g0304500
LOC_Os11g22396			LOC_Os11g13970.1	Os11g0244100			GNATATNC	DR	GNATATNC	Os01t0801500-01	-2410	-2403	tagaGCATATACtgtt	1			Os02g0305600
LOC_Os11g20330			LOC_Os11g13940.1	Os11g0243750			GNATATNC	DR	GNATATNC	Os01t0801600-01	-2773	-2766	ttatGCATATCCggac	1			Os02g0311150
LOC_Os11g19530			LOC_Os11g13870.1	Os11g0242600			GNATATNC	DR	GNATATNC	Os01t0802100-01	-2720	-2713	ctgtGTATATGCaacg	1			Os02g0312700
LOC_Os11g19490			LOC_Os11g13860.1	Os11g0242500			GNATATNC	DR	GNATATNC	Os01t0802850-00	-1446	-1439	aacaGAATATACtgat	1			Os02g0313700
LOC_Os11g19340			LOC_Os11g13820.1	Os11g0242200			GNATATNC	DR	GNATATNC	Os01t0804900-01	-1681	-1674	ttcaGAATATGCcatc	1			Os02g0314300
LOC_Os11g19210			LOC_Os11g13810.1	Os11g0242100			GNATATNC	DR	GNATATNC	Os01t0804900-01	-1651	-1644	ttcaGGATATGCcacc	1			Os02g0314400
LOC_Os11g19149			LOC_Os11g13720.1	Os11g0241200			GNATATNC	DR	GNATATNC	Os01t0804900-01	-222	-215	gatgGCATATTCtgaa	1			Os02g0322400
LOC_Os11g19100			LOC_Os11g13570.1	Os11g0239500			GNATATNC	DR	GNATATNC	Os01t0804900-01	-192	-185	gatgGCATATTCtgaa	1			Os02g0323600
LOC_Os11g18730			LOC_Os11g13430.1	Os11g0237900			GNATATNC	DR	GNATATNC	Os01t0805400-01	-2536	-2529	gtgtGGATATACcttc	1			Os02g0324400
LOC_Os11g18340			LOC_Os11g13420.1	Os11g0237700			GNATATNC	DR	GNATATNC	Os01t0805600-02	-2951	-2944	tgtgGTATATCCatcc	1			Os02g0325300
LOC_Os11g18310			LOC_Os11g13410.1	Os11g0237600			GNATATNC	DR	GNATATNC	Os01t0805600-02	-1955	-1948	atttGGATATACcagc	1			Os02g0325600
LOC_Os11g18110			LOC_Os11g13390.1	Os11g0237300			GNATATNC	DR	GNATATNC	Os01t0805900-01	-1530	-1523	gtgcGGATATGCgtgt	1			Os02g0326500
LOC_Os11g17970			LOC_Os11g12810.1	Os11g0236200			GNATATNC	DR	GNATATNC	Os01t0806200-01	-994	-987	aagtGCATATCCgtgc	1			Os02g0329800
LOC_Os11g17790			LOC_Os11g12810.1	Os11g0236100			GNATATNC	DR	GNATATNC	Os01t0807800-01	-2818	-2811	ttctGTATATCCtaag	1			Os02g0433900
LOC_Os11g17540			LOC_Os11g12790.1	Os11g0235900			GNATATNC	DR	GNATATNC	Os01t0807900-02	-2682	-2675	tgtaGCATATTCatgt	1			Os02g0438601
LOC_Os11g17070			LOC_Os11g12630.1	Os11g0234001			GNATATNC	DR	GNATATNC	Os01t0807900-02	-135	-128	cacgGTATATTCtctc	1			Os02g0439200
LOC_Os11g16970			LOC_Os11g12630.1	Os11g0233900			GNATATNC	DR	GNATATNC	Os01t0810500-00	-2714	-2707	tgttGCATATGCttgg	1			Os02g0445600
LOC_Os11g16590			LOC_Os11g12420.1	Os11g0230700			GNATATNC	DR	GNATATNC	Os01t0810500-00	-1721	-1714	atcaGCATATACtgct	1			Os02g0448000
LOC_Os11g16390			LOC_Os11g12410.1	Os11g0230400			GNATATNC	DR	GNATATNC	Os01t0812900-01	-941	-934	agttGTATATTCccaa	1			Os02g0452500
LOC_Os11g16310			LOC_Os11g12340.1	Os11g0229500			GNATATNC	DR	GNATATNC	Os01t0816100-01	-1061	-1054	cgaaGCATATCCtcgt	1			Os02g0453600
LOC_Os11g16260			LOC_Os11g12300.1	Os11g0229300			GNATATNC	DR	GNATATNC	Os01t0816400-01	-2071	-2064	tgttGGATATACatat	1			Os02g0462800
LOC_Os11g15570			LOC_Os11g12300.1	Os11g0229300			GNATATNC	DR	GNATATNC	Os01t0816400-02	-2119	-2112	tgttGGATATACatat	1			Os02g0465600
LOC_Os11g15250			LOC_Os11g12290.1	Os11g0229100			GNATATNC	DR	GNATATNC	Os01t0816600-01	-2397	-2390	ctagGAATATCCggct	1			Os02g0467600
LOC_Os11g15190			LOC_Os11g12280.1	Os11g0228900			GNATATNC	DR	GNATATNC	Os01t0816600-01	-1992	-1985	agctGGATATTCctaa	1			Os02g0472632
LOC_Os11g14910			LOC_Os11g12260.1	Os11g0228800			GNATATNC	DR	GNATATNC	Os01t0816600-01	-304	-297	cacaGAATATACtgac	1			Os02g0472700
LOC_Os11g14730			LOC_Os11g12260.1	Os11g0228800			GNATATNC	DR	GNATATNC	Os01t0817700-01	-2278	-2271	taatGAATATACatga	1			Os02g0473200
LOC_Os11g14630			LOC_Os11g12050.1	Os11g0227800			GNATATNC	DR	GNATATNC	Os01t0817700-01	-357	-350	gatgGAATATCCaaac	1			Os02g0478050
LOC_Os11g14590			LOC_Os11g12040.1	Os11g0227700			GNATATNC	DR	GNATATNC	Os01t0817700-02	-2680	-2673	taatGAATATACatga	1			Os02g0480200
LOC_Os11g14380			LOC_Os11g12010.1	Os11g0227300			GNATATNC	DR	GNATATNC	Os01t0817700-02	-759	-752	gatgGAATATCCaaac	1			Os02g0483500
LOC_Os11g14140			LOC_Os11g11950.1	Os11g0226800			GNATATNC	DR	GNATATNC	Os01t0818600-02	-2602	-2595	ggctGAATATGCattt	1			Os02g0488100
LOC_Os11g14120			LOC_Os11g11720.1	Os11g0224532			GNATATNC	DR	GNATATNC	Os01t0818700-01	-2980	-2973	atctGAATATCCcagc	1			Os02g0488600
LOC_Os11g14080			LOC_Os11g11490.1	Os11g0222000			GNATATNC	DR	GNATATNC	Os01t0818700-01	-2452	-2445	ctgaGAATATGCaaga	1			Os02g0489500
LOC_Os11g14050			LOC_Os11g11330.1	Os11g0220300			GNATATNC	DR	GNATATNC	Os01t0819100-01	-2246	-2239	ccatGAATATCCccgc	1			Os02g0496900
LOC_Os11g14040			LOC_Os11g11100.1	Os11g0218000			GNATATNC	DR	GNATATNC	Os01t0822200-01	-2261	-2254	ttgtGGATATTCtccc	1			Os02g0497500
LOC_Os11g13970			LOC_Os11g10770.1	Os11g0213800			GNATATNC	DR	GNATATNC	Os01t0823951-00	-2570	-2563	gattGGATATCCcttt	1			Os02g0501350
LOC_Os11g13940			LOC_Os11g10760.1	Os11g0213700			GNATATNC	DR	GNATATNC	Os01t0823951-00	-1415	-1408	aaccGCATATTCaccc	1			Os02g0503500
LOC_Os11g13870			LOC_Os11g10760.1	Os11g0213700			GNATATNC	DR	GNATATNC	Os01t0824000-01	-2963	-2956	gattGGATATCCcttt	1			Os02g0503700
LOC_Os11g13860			LOC_Os11g10750.1	Os11g0213600			GNATATNC	DR	GNATATNC	Os01t0824000-01	-1808	-1801	aaccGCATATTCaccc	1			Os02g0503900
LOC_Os11g13820			LOC_Os11g10710.1	Os11g0213000			GNATATNC	DR	GNATATNC	Os01t0824800-01	-1688	-1681	tttgGTATATCCtatt	1			Os02g0504700
LOC_Os11g13810			LOC_Os11g10590.1	Os11g0211800			GNATATNC	DR	GNATATNC	Os01t0826000-00	-2845	-2838	atgaGCATATACcagc	1			Os02g0506100
LOC_Os11g13720			LOC_Os11g10550.1	Os11g0211300			GNATATNC	DR	GNATATNC	Os01t0826800-01	-2389	-2382	agggGGATATGCaccc	1			Os02g0509600
LOC_Os11g13570			LOC_Os11g10540.1	Os11g0211200			GNATATNC	DR	GNATATNC	Os01t0827300-01	-1855	-1848	cattGTATATTCagtc	1			Os02g0511100
LOC_Os11g13430			LOC_Os11g10520.1	Os11g0210600			GNATATNC	DR	GNATATNC	Os01t0830700-01	-1330	-1323	atatGGATATGCcatg	1			Os02g0511400
LOC_Os11g13420			LOC_Os11g10510.1	Os11g0210500			GNATATNC	DR	GNATATNC	Os01t0830700-01	-1069	-1062	catgGCATATCCatgt	1			Os02g0511901
LOC_Os11g13410			LOC_Os11g10460.1	Os11g0210100			GNATATNC	DR	GNATATNC	Os01t0830700-02	-1371	-1364	atatGGATATGCcatg	1			Os02g0512000
LOC_Os11g13390			LOC_Os11g10434.1	Os11g0210000			GNATATNC	DR	GNATATNC	Os01t0830700-02	-1110	-1103	catgGCATATCCatgt	1			Os02g0513000
LOC_Os11g12810			LOC_Os11g10130.1	Os11g0207600			GNATATNC	DR	GNATATNC	Os01t0831900-01	-2410	-2403	tcagGTATATGCatta	1			Os02g0514500
LOC_Os11g12790			LOC_Os11g10040.1	Os11g0206600			GNATATNC	DR	GNATATNC	Os01t0831900-01	-1381	-1374	ggggGAATATACtgaa	1			Os02g0515200
LOC_Os11g12760			LOC_Os11g09970.1	Os11g0205900			GNATATNC	DR	GNATATNC	Os01t0831900-01	-347	-340	gtcaGCATATCCtacg	1			Os02g0516600
LOC_Os11g12630			LOC_Os11g09700.1	Os11g0202500			GNATATNC	DR	GNATATNC	Os01t0831900-02	-2472	-2465	tcagGTATATGCatta	1			Os02g0517333
LOC_Os11g12420			LOC_Os11g09690.1	Os11g0202400			GNATATNC	DR	GNATATNC	Os01t0831900-02	-1443	-1436	ggggGAATATACtgaa	1			Os02g0517900
LOC_Os11g12410			LOC_Os11g09670.1	Os11g0202200			GNATATNC	DR	GNATATNC	Os01t0831900-02	-409	-402	gtcaGCATATCCtacg	1			Os02g0518500
LOC_Os11g12340			LOC_Os11g09640.1	Os11g0202000			GNATATNC	DR	GNATATNC	Os01t0832900-01	-2620	-2613	ttcaGTATATTCacgc	1			Os02g0520100
LOC_Os11g12320			LOC_Os11g09474.1	Os11g0201299			GNATATNC	DR	GNATATNC	Os01t0832900-01	-2307	-2300	gttgGCATATGCtgct	1			Os02g0521100
LOC_Os11g12300			LOC_Os11g09460.1	Os11g0200950			GNATATNC	DR	GNATATNC	Os01t0832900-01	-25	-18	gtgcGCATATGCtttt	1			Os02g0523100
LOC_Os11g12290			LOC_Os11g09460.1	Os11g0200950			GNATATNC	DR	GNATATNC	Os01t0836600-01	-1864	-1857	cgagGCATATGCtctg	1			Os02g0525800
LOC_Os11g12280			LOC_Os11g09360.1	Os11g0199900			GNATATNC	DR	GNATATNC	Os01t0836600-01	-1726	-1719	tgagGCATATGCtctg	1			Os02g0527300
LOC_Os11g12270			LOC_Os11g09350.1	Os11g0199801			GNATATNC	DR	GNATATNC	Os01t0836600-01	-660	-653	tgttGCATATGCcgtc	1			Os02g0527900
LOC_Os11g12260			LOC_Os11g09329.1	Os11g0199700			GNATATNC	DR	GNATATNC	Os01t0836600-01	-621	-614	aaacGGATATACtata	1			Os02g0528100
LOC_Os11g12050			LOC_Os11g09329.1	Os11g0199700			GNATATNC	DR	GNATATNC	Os01t0836700-00	-644	-637	caaaGTATATGCcatt	1			Os02g0528900
LOC_Os11g12040			LOC_Os11g09230.1	Os11g0198900			GNATATNC	DR	GNATATNC	Os01t0837200-01	-1542	-1535	gatgGAATATACtgta	1			Os02g0530300
LOC_Os11g12010			LOC_Os11g09220.1	Os11g0198682			GNATATNC	DR	GNATATNC	Os01t0837200-01	-592	-585	agccGGATATGCcgtt	1			Os02g0530600
LOC_Os11g11950			LOC_Os11g09180.1	Os11g0198200			GNATATNC	DR	GNATATNC	Os01t0838200-00	-1318	-1311	aagaGCATATACacgc	1			Os02g0532300
LOC_Os11g11720			LOC_Os11g09140.1	Os11g0197400			GNATATNC	DR	GNATATNC	Os01t0841100-01	-2227	-2220	caagGTATATACaaat	1			Os02g0533300
LOC_Os11g11660			LOC_Os11g09110.1	Os11g0197000			GNATATNC	DR	GNATATNC	Os01t0841600-01	-317	-310	aatgGAATATTCtatt	1			Os02g0534400
LOC_Os11g11490			LOC_Os11g09040.1	Os11g0195800			GNATATNC	DR	GNATATNC	Os01t0842500-01	-403	-396	aagtGCATATTCgcat	1			Os02g0535901
LOC_Os11g11330			LOC_Os11g08980.1	Os11g0195100			GNATATNC	DR	GNATATNC	Os01t0842500-01	-366	-359	tattGTATATTCggca	1			Os02g0539100
LOC_Os11g11100			LOC_Os11g08950.1	Os11g0194900			GNATATNC	DR	GNATATNC	Os01t0843300-00	-1232	-1225	tcgaGAATATCCccta	1			Os02g0540000
LOC_Os11g11040			LOC_Os11g08470.1	Os11g0187800			GNATATNC	DR	GNATATNC	Os01t0843300-00	-981	-974	tctcGTATATCCcaat	1			Os02g0550100
LOC_Os11g10770			LOC_Os11g08380.1	Os11g0186900			GNATATNC	DR	GNATATNC	Os01t0843300-00	-589	-582	tattGTATATTCttgg	1			Os02g0551700
LOC_Os11g10760			LOC_Os11g08340.1	Os11g0186500			GNATATNC	DR	GNATATNC	Os01t0843300-00	-468	-461	gtagGAATATACtctc	1			Os02g0552100
LOC_Os11g10750			LOC_Os11g08300.1	Os11g0186200			GNATATNC	DR	GNATATNC	Os01t0845100-01	-1149	-1142	acatGCATATGCatgt	1			Os02g0552200
LOC_Os11g10710			LOC_Os11g08210.1	Os11g0184900			GNATATNC	DR	GNATATNC	Os01t0845100-01	-478	-471	atccGGATATTCactg	1			Os02g0554000
LOC_Os11g10590			LOC_Os11g08100.1	Os11g0183900			GNATATNC	DR	GNATATNC	Os01t0846400-01	-970	-963	gtacGTATATGCtcgc	1			Os02g0554300
LOC_Os11g10550			LOC_Os11g08050.1	Os11g0183350			GNATATNC	DR	GNATATNC	Os01t0847300-01	-1606	-1599	aaatGGATATTCttca	1			Os02g0555900
LOC_Os11g10540			LOC_Os11g08050.1	Os11g0183150			GNATATNC	DR	GNATATNC	Os01t0847300-02	-1634	-1627	aaatGGATATTCttca	1			Os02g0556900
LOC_Os11g10520			LOC_Os11g07950.1	Os11g0182100			GNATATNC	DR	GNATATNC	Os01t0847800-01	-2330	-2323	tggaGTATATACgtac	1			Os02g0559300
LOC_Os11g10510			LOC_Os11g07930.1	Os11g0181800			GNATATNC	DR	GNATATNC	Os01t0847800-01	-691	-684	ccatGCATATGCttcc	1			Os02g0559800
LOC_Os11g10460			LOC_Os11g07912.1	Os11g0181400			GNATATNC	DR	GNATATNC	Os01t0847800-02	-2446	-2439	tggaGTATATACgtac	1			Os02g0562600
LOC_Os11g10434			LOC_Os11g07911.1	Os11g0181200			GNATATNC	DR	GNATATNC	Os01t0847800-02	-807	-800	ccatGCATATGCttcc	1			Os02g0562700
LOC_Os11g10130			LOC_Os11g07870.1	Os11g0180600			GNATATNC	DR	GNATATNC	Os01t0849000-02	-2337	-2330	tgctGCATATACatga	1			Os02g0566300
LOC_Os11g10040			LOC_Os11g07850.1	Os11g0180200			GNATATNC	DR	GNATATNC	Os01t0849000-02	-1984	-1977	caagGGATATGCgcac	1			Os02g0568600
LOC_Os11g09970			LOC_Os11g07840.1	Os11g0180100			GNATATNC	DR	GNATATNC	Os01t0849000-02	-976	-969	gaccGCATATGCgacg	1			Os02g0569000
LOC_Os11g09820			LOC_Os11g07770.1	Os11g0179700			GNATATNC	DR	GNATATNC	Os01t0850900-01	-2888	-2881	gtgcGTATATACagag	1			Os02g0569900
LOC_Os11g09700			LOC_Os11g07670.1	Os11g0178800			GNATATNC	DR	GNATATNC	Os01t0851100-01	-1277	-1270	aagaGAATATCCtaca	1			Os02g0570400
LOC_Os11g09690			LOC_Os11g07600.1	Os11g0177400			GNATATNC	DR	GNATATNC	Os01t0851100-02	-1598	-1591	aagaGAATATCCtaca	1			Os02g0570700
LOC_Os11g09670			LOC_Os11g07480.1	Os11g0176000			GNATATNC	DR	GNATATNC	Os01t0851300-01	-2075	-2068	attaGAATATACagac	1			Os02g0571100
LOC_Os11g09640			LOC_Os11g07440.1	Os11g0175400			GNATATNC	DR	GNATATNC	Os01t0851300-01	-1848	-1841	tttcGCATATACacct	1			Os02g0571300
LOC_Os11g09474			LOC_Os11g07270.1	Os11g0173900			GNATATNC	DR	GNATATNC	Os01t0851600-01	-1266	-1259	tgatGAATATGCtcta	1			Os02g0572200
LOC_Os11g09470			LOC_Os11g07260.1	Os11g0173800			GNATATNC	DR	GNATATNC	Os01t0851700-01	-2591	-2584	tcgaGCATATGCctca	1			Os02g0574000
LOC_Os11g09360			LOC_Os11g07250.1	Os11g0173750			GNATATNC	DR	GNATATNC	Os01t0851700-01	-2330	-2323	tttgGGATATTCcaga	1			Os02g0574600
LOC_Os11g09350			LOC_Os11g07250.1	Os11g0173700			GNATATNC	DR	GNATATNC	Os01t0853600-01	-2647	-2640	tcacGGATATCCaaac	1			Os02g0577300
LOC_Os11g09329			LOC_Os11g07090.1	Os11g0172100			GNATATNC	DR	GNATATNC	Os01t0853600-01	-2303	-2296	tcttGGATATTCcctc	1			Os02g0579000
LOC_Os11g09230			LOC_Os11g07060.1	Os11g0171800			GNATATNC	DR	GNATATNC	Os01t0853600-01	-1809	-1802	tataGAATATGCtcac	1			Os02g0581200
LOC_Os11g09220			LOC_Os11g06930.1	Os11g0170300			GNATATNC	DR	GNATATNC	Os01t0853600-02	-2686	-2679	tcacGGATATCCaaac	1			Os02g0582800
LOC_Os11g09180			LOC_Os11g06880.1	Os11g0169800			GNATATNC	DR	GNATATNC	Os01t0853600-02	-2342	-2335	tcttGGATATTCcctc	1			Os02g0582900
LOC_Os11g09140			LOC_Os11g06840.1	Os11g0169400			GNATATNC	DR	GNATATNC	Os01t0853600-02	-1848	-1841	tataGAATATGCtcac	1			Os02g0584200
LOC_Os11g09130			LOC_Os11g06830.1	Os11g0169332			GNATATNC	DR	GNATATNC	Os01t0853600-03	-2901	-2894	tcacGGATATCCaaac	1			Os02g0587300
LOC_Os11g09110			LOC_Os11g06820.1	Os11g0169200			GNATATNC	DR	GNATATNC	Os01t0853600-03	-2557	-2550	tcttGGATATTCcctc	1			Os02g0591500
LOC_Os11g09040			LOC_Os11g06780.1	Os11g0168600			GNATATNC	DR	GNATATNC	Os01t0853600-03	-2063	-2056	tataGAATATGCtcac	1			Os02g0592200
LOC_Os11g08980			LOC_Os11g06770.1	Os11g0168500			GNATATNC	DR	GNATATNC	Os01t0854800-01	-2648	-2641	gatgGAATATGCacga	1			Os02g0593100
LOC_Os11g08950			LOC_Os11g06720.1	Os11g0167800			GNATATNC	DR	GNATATNC	Os01t0854800-01	-2251	-2244	catgGCATATCCgaaa	1			Os02g0593700
LOC_Os11g08470			LOC_Os11g06700.1	Os11g0167600			GNATATNC	DR	GNATATNC	Os01t0855000-01	-2946	-2939	atgtGCATATGCgttc	1			Os02g0595800
LOC_Os11g08380			LOC_Os11g06650.1	Os11g0166800			GNATATNC	DR	GNATATNC	Os01t0855000-01	-2177	-2170	acaaGCATATACatat	1			Os02g0595900
LOC_Os11g08340			LOC_Os11g06320.1	Os11g0162000			GNATATNC	DR	GNATATNC	Os01t0855000-01	-1594	-1587	cggtGGATATCCtttg	1			Os02g0599700
LOC_Os11g08300			LOC_Os11g06300.1	Os11g0161800			GNATATNC	DR	GNATATNC	Os01t0855000-02	-2412	-2405	acaaGCATATACatat	1			Os02g0601300
LOC_Os11g08210			LOC_Os11g06234.1	Os11g0161133			GNATATNC	DR	GNATATNC	Os01t0855000-02	-1829	-1822	cggtGGATATCCtttg	1			Os02g0603700
LOC_Os11g08100			LOC_Os11g06180.1	Os11g0160600			GNATATNC	DR	GNATATNC	Os01t0855200-01	-658	-651	tacaGAATATACcgga	1			Os02g0603800
LOC_Os11g08050			LOC_Os11g06180.1	Os11g0160550			GNATATNC	DR	GNATATNC	Os01t0859100-01	-1880	-1873	actcGTATATTCcacg	1			Os02g0605400
LOC_Os11g07950			LOC_Os11g06110.1	Os11g0160000			GNATATNC	DR	GNATATNC	Os01t0859100-01	-153	-146	ccttGCATATACtacg	1			Os02g0608801
LOC_Os11g07930			LOC_Os11g06100.1	Os11g0159900			GNATATNC	DR	GNATATNC	Os01t0859600-01	-95	-88	gatgGCATATTCtgaa	1			Os02g0609900
LOC_Os11g07912			LOC_Os11g06070.1	Os11g0159500			GNATATNC	DR	GNATATNC	Os01t0860900-01	-653	-646	aactGAATATACaggt	1			Os02g0611800
LOC_Os11g07911			LOC_Os11g06010.1	Os11g0158500			GNATATNC	DR	GNATATNC	Os01t0863166-01	-1850	-1843	cgggGCATATCCtttg	1			Os02g0613900
LOC_Os11g07870			LOC_Os11g05935.1	Os11g0157701			GNATATNC	DR	GNATATNC	Os01t0863300-01	-212	-205	caaaGGATATGCcccg	1			Os02g0614966
LOC_Os11g07850			LOC_Os11g05860.1	Os11g0157200			GNATATNC	DR	GNATATNC	Os01t0864300-01	-2744	-2737	gaggGGATATCCcctc	1			Os02g0615500
LOC_Os11g07840			LOC_Os11g05800.1	Os11g0156600			GNATATNC	DR	GNATATNC	Os01t0866200-00	-2951	-2944	aagaGGATATCCagcc	1			Os02g0617200
LOC_Os11g07770			LOC_Os11g05770.1	Os11g0156300			GNATATNC	DR	GNATATNC	Os01t0866200-00	-1641	-1634	caatGCATATACtttt	1			Os02g0617500
LOC_Os11g07670			LOC_Os11g05760.1	Os11g0156200			GNATATNC	DR	GNATATNC	Os01t0866800-01	-2877	-2870	gacaGCATATGCtaca	1			Os02g0618100
LOC_Os11g07600			LOC_Os11g05750.1	Os11g0156100			GNATATNC	DR	GNATATNC	Os01t0868800-00	-2580	-2573	acccGTATATTCcatg	1			Os02g0619600
LOC_Os11g07480			LOC_Os11g05740.1	Os11g0156000			GNATATNC	DR	GNATATNC	Os01t0870300-01	-2475	-2468	agtaGAATATGCttct	1			Os02g0620400
LOC_Os11g07440			LOC_Os11g05700.1	Os11g0155600			GNATATNC	DR	GNATATNC	Os01t0870300-02	-2488	-2481	agtaGAATATGCttct	1			Os02g0620500
LOC_Os11g07270			LOC_Os11g05660.1	Os11g0155100			GNATATNC	DR	GNATATNC	Os01t0874700-01	-2485	-2478	gcatGCATATGCatat	1			Os02g0624400
LOC_Os11g07260			LOC_Os11g05600.1	Os11g0154300			GNATATNC	DR	GNATATNC	Os01t0874700-01	-1363	-1356	gtatGCATATGCatgc	1			Os02g0625100
LOC_Os11g07250			LOC_Os11g05550.1	Os11g0153500			GNATATNC	DR	GNATATNC	Os01t0874700-02	-2537	-2530	gcatGCATATGCatat	1			Os02g0625300
LOC_Os11g07160			LOC_Os11g05530.1	Os11g0153300			GNATATNC	DR	GNATATNC	Os01t0874700-02	-1415	-1408	gtatGCATATGCatgc	1			Os02g0626400
LOC_Os11g07090			LOC_Os11g05490.1	Os11g0153000			GNATATNC	DR	GNATATNC	Os01t0874700-03	-2581	-2574	gcatGCATATGCatat	1			Os02g0627900
LOC_Os11g07060			LOC_Os11g05450.1	Os11g0152025			GNATATNC	DR	GNATATNC	Os01t0874700-03	-1459	-1452	gtatGCATATGCatgc	1			Os02g0628200
LOC_Os11g06930			LOC_Os11g05410.1	Os11g0151800			GNATATNC	DR	GNATATNC	Os01t0875500-01	-2537	-2530	tgagGTATATACaagc	1			Os02g0629200
LOC_Os11g06880			LOC_Os11g05400.1	Os11g0151700			GNATATNC	DR	GNATATNC	Os01t0875500-01	-2038	-2031	atttGGATATACtcaa	1			Os02g0630000
LOC_Os11g06840			LOC_Os11g05380.1	Os11g0151400			GNATATNC	DR	GNATATNC	Os01t0875500-01	-1071	-1064	gtaaGAATATTCgacc	1			Os02g0630300
LOC_Os11g06830			LOC_Os11g05370.1	Os11g0151300			GNATATNC	DR	GNATATNC	Os01t0875500-01	-117	-110	tacgGCATATCCatcc	1			Os02g0631500
LOC_Os11g06820			LOC_Os11g05290.1	Os11g0150400			GNATATNC	DR	GNATATNC	Os01t0875500-02	-2762	-2755	tgagGTATATACaagc	1			Os02g0631601
LOC_Os11g06780			LOC_Os11g05240.1	Os11g0149900			GNATATNC	DR	GNATATNC	Os01t0875500-02	-2263	-2256	atttGGATATACtcaa	1			Os02g0633100
LOC_Os11g06770			LOC_Os11g05110.1	Os11g0148500			GNATATNC	DR	GNATATNC	Os01t0875500-02	-1296	-1289	gtaaGAATATTCgacc	1			Os02g0634700
LOC_Os11g06720			LOC_Os11g04990.1	Os11g0147100			GNATATNC	DR	GNATATNC	Os01t0875500-02	-342	-335	tacgGCATATCCatcc	1			Os02g0635400
LOC_Os11g06700			LOC_Os11g04980.1	Os11g0147000			GNATATNC	DR	GNATATNC	Os01t0875800-01	-714	-707	cgagGGATATCCtctc	1			Os02g0636700
LOC_Os11g06650			LOC_Os11g04970.1	Os11g0146950			GNATATNC	DR	GNATATNC	Os01t0875800-01	-214	-207	ctgcGTATATTCatgc	1			Os02g0641300
LOC_Os11g06330			LOC_Os11g04910.1	Os11g0146200			GNATATNC	DR	GNATATNC	Os01t0876800-00	-1465	-1458	ttccGCATATTCttta	1			Os02g0644400
LOC_Os11g06320			LOC_Os11g04900.1	Os11g0146100			GNATATNC	DR	GNATATNC	Os01t0878000-01	-2998	-2991	gaGGATATTCtttc	1			Os02g0645100
LOC_Os11g06300			LOC_Os11g04680.1	Os11g0142650			GNATATNC	DR	GNATATNC	Os01t0878000-02	-2998	-2991	gaGGATATTCtttc	1			Os02g0649800
LOC_Os11g06234			LOC_Os11g04680.1	Os11g0142600			GNATATNC	DR	GNATATNC	Os01t0882000-01	-959	-952	cggaGTATATTCgcga	1			Os02g0650900
LOC_Os11g06180			LOC_Os11g04660.1	Os11g0142400			GNATATNC	DR	GNATATNC	Os01t0884850-00	-2362	-2355	tgctGGATATGCttta	1			Os02g0652300
LOC_Os11g06110			LOC_Os11g04590.1	Os11g0141700			GNATATNC	DR	GNATATNC	Os01t0884900-01	-633	-626	tgctGGATATGCttta	1			Os02g0652550
LOC_Os11g06100			LOC_Os11g04570.1	Os11g0141550			GNATATNC	DR	GNATATNC	Os01t0885200-01	-2073	-2066	cgatGAATATTCcgac	1			Os02g0653200
LOC_Os11g06070			LOC_Os11g04570.1	Os11g0141500			GNATATNC	DR	GNATATNC	Os01t0885500-01	-1891	-1884	gctaGTATATACtacc	1			Os02g0653900
LOC_Os11g06010			LOC_Os11g04540.1	Os11g0141333			GNATATNC	DR	GNATATNC	Os01t0885500-01	-1179	-1172	gctaGTATATACttgt	1			Os02g0654700
LOC_Os11g05935			LOC_Os11g04400.1	Os11g0139600			GNATATNC	DR	GNATATNC	Os01t0885500-03	-1050	-1043	tataGAATATGCacac	1			Os02g0655200
LOC_Os11g05910			LOC_Os11g04380.1	Os11g0139400			GNATATNC	DR	GNATATNC	Os01t0886600-01	-1204	-1197	aatcGAATATACtggt	1			Os02g0656100
LOC_Os11g05860			LOC_Os11g04330.1	Os11g0138700			GNATATNC	DR	GNATATNC	Os01t0886600-01	-1144	-1137	gccaGGATATGCttct	1			Os02g0657600
LOC_Os11g05800			LOC_Os11g04320.1	Os11g0138600			GNATATNC	DR	GNATATNC	Os01t0886900-00	-1991	-1984	cgccGCATATGCagtg	1			Os02g0658100
LOC_Os11g05770			LOC_Os11g04295.1	Os11g0138350			GNATATNC	DR	GNATATNC	Os01t0892500-01	-2891	-2884	agagGTATATACctac	1			Os02g0659700
LOC_Os11g05760			LOC_Os11g04220.1	Os11g0137300			GNATATNC	DR	GNATATNC	Os01t0892500-01	-1601	-1594	ggctGCATATTCttct	1			Os02g0661100
LOC_Os11g05750			LOC_Os11g04190.1	Os11g0137000			GNATATNC	DR	GNATATNC	Os01t0895000-01	-1778	-1771	aaaaGCATATGCctgg	1			Os02g0665000
LOC_Os11g05740			LOC_Os11g04104.1	Os11g0135900			GNATATNC	DR	GNATATNC	Os01t0896200-01	-1149	-1142	ttttGCATATGCaggc	1			Os02g0666500
LOC_Os11g05700			LOC_Os11g03910.1	Os11g0133800			GNATATNC	DR	GNATATNC	Os01t0896400-01	-2130	-2123	ttttGAATATGCgatt	1			Os02g0668500
LOC_Os11g05660			LOC_Os11g03900.1	Os11g0133700			GNATATNC	DR	GNATATNC	Os01t0897200-01	-1629	-1622	gaatGGATATCCcagg	1			Os02g0668900
LOC_Os11g05600			LOC_Os11g03780.1	Os11g0132600			GNATATNC	DR	GNATATNC	Os01t0897200-01	-397	-390	taagGAATATTCcaaa	1			Os02g0670100
LOC_Os11g05550			LOC_Os11g03760.1	Os11g0132501			GNATATNC	DR	GNATATNC	Os01t0897200-02	-1631	-1624	gaatGGATATCCcagg	1			Os02g0675400
LOC_Os11g05530			LOC_Os11g03760.1	Os11g0132400			GNATATNC	DR	GNATATNC	Os01t0897200-02	-399	-392	taagGAATATTCcaaa	1			Os02g0676000
LOC_Os11g05490			LOC_Os11g03720.1	Os11g0131800			GNATATNC	DR	GNATATNC	Os01t0897200-04	-1659	-1652	gaatGGATATCCcagg	1			Os02g0676400
LOC_Os11g05450			LOC_Os11g03700.1	Os11g0131600			GNATATNC	DR	GNATATNC	Os01t0897200-04	-427	-420	taagGAATATTCcaaa	1			Os02g0683900
LOC_Os11g05410			LOC_Os11g03600.1	Os11g0130400			GNATATNC	DR	GNATATNC	Os01t0897700-01	-560	-553	atgaGTATATTCctac	1			Os02g0684500
LOC_Os11g05400			LOC_Os11g03540.1	Os11g0129700			GNATATNC	DR	GNATATNC	Os01t0898600-01	-2245	-2238	ccatGCATATGCagag	1			Os02g0685200
LOC_Os11g05380			LOC_Os11g03520.1	Os11g0129500			GNATATNC	DR	GNATATNC	Os01t0898600-01	-493	-486	acatGCATATGCtcat	1			Os02g0686100
LOC_Os11g05370			LOC_Os11g03484.1	Os11g0129000			GNATATNC	DR	GNATATNC	Os01t0899700-01	-1733	-1726	tcctGTATATGCagtc	1			Os02g0686800
LOC_Os11g05360			LOC_Os11g03450.1	Os11g0128600			GNATATNC	DR	GNATATNC	Os01t0899700-01	-1026	-1019	ttgcGCATATGCaaac	1			Os02g0690500
LOC_Os11g05290			LOC_Os11g03430.1	Os11g0128400			GNATATNC	DR	GNATATNC	Os01t0899800-01	-1502	-1495	catgGCATATACtata	1			Os02g0690600
LOC_Os11g05240			LOC_Os11g03300.1	Os11g0126900			GNATATNC	DR	GNATATNC	Os01t0899800-01	-630	-623	ggatGCATATACacgc	1			Os02g0692000
LOC_Os11g05110			LOC_Os11g03270.1	Os11g0126400			GNATATNC	DR	GNATATNC	Os01t0901600-01	-2548	-2541	tgcaGCATATACaagg	1			Os02g0692700
LOC_Os11g04990			LOC_Os11g02964.1	Os11g0123066			GNATATNC	DR	GNATATNC	Os01t0901600-01	-2179	-2172	tggaGCATATTCtgca	1			Os02g0694300
LOC_Os11g04980			LOC_Os11g02964.1	Os11g0123023			GNATATNC	DR	GNATATNC	Os01t0901800-01	-2776	-2769	actcGTATATGCactg	1			Os02g0695800
LOC_Os11g04970			LOC_Os11g02800.1	Os11g0121000			GNATATNC	DR	GNATATNC	Os01t0901800-01	-1908	-1901	gaatGTATATCCacta	1			Os02g0695900
LOC_Os11g04910			LOC_Os11g02760.1	Os11g0120600			GNATATNC	DR	GNATATNC	Os01t0901800-01	-289	-282	ctcgGCATATTCttct	1			Os02g0698800
LOC_Os11g04900			LOC_Os11g02750.1	Os11g0120300			GNATATNC	DR	GNATATNC	Os01t0901800-02	-2777	-2770	actcGTATATGCactg	1			Os02g0699433
LOC_Os11g04680			LOC_Os11g02740.1	Os11g0120200			GNATATNC	DR	GNATATNC	Os01t0901800-02	-1909	-1902	gaatGTATATCCacta	1			Os02g0699500
LOC_Os11g04660			LOC_Os11g02570.1	Os11g0117900			GNATATNC	DR	GNATATNC	Os01t0901800-02	-290	-283	ctcgGCATATTCttct	1			Os02g0699700
LOC_Os11g04590			LOC_Os11g02440.1	Os11g0116300			GNATATNC	DR	GNATATNC	Os01t0905700-01	-150	-143	atttGTATATCCcctc	1			Os02g0700300
LOC_Os11g04570			LOC_Os11g02350.1	Os11g0115100			GNATATNC	DR	GNATATNC	Os01t0906000-01	-1982	-1975	tattGCATATACgagt	1			Os02g0700500
LOC_Os11g04540			LOC_Os11g02320.1	Os11g0114700			GNATATNC	DR	GNATATNC	Os01t0908600-01	-166	-159	gggtGCATATGCgacc	1			Os02g0701900
LOC_Os11g04400			LOC_Os11g02290.1	Os11g0114300			GNATATNC	DR	GNATATNC	Os01t0909200-01	-1109	-1102	ggggGTATATCCgtct	1			Os02g0702500
LOC_Os11g04380			LOC_Os11g02240.1	Os11g0113700			GNATATNC	DR	GNATATNC	Os01t0909300-00	-1687	-1680	agacGGATATACcccc	1			Os02g0704900
LOC_Os11g04330			LOC_Os11g02159.1	Os11g0112900			GNATATNC	DR	GNATATNC	Os01t0910400-00	-143	-136	tattGGATATACatca	1			Os02g0705400
LOC_Os11g04320			LOC_Os11g02130.1	Os11g0112400			GNATATNC	DR	GNATATNC	Os01t0910900-01	-1893	-1886	caagGTATATGCggca	1			Os02g0707000
LOC_Os11g04310			LOC_Os11g01872.1	Os11g0109933			GNATATNC	DR	GNATATNC	Os01t0910900-01	-899	-892	atgaGTATATTCttct	1			Os02g0708500
LOC_Os11g04295			LOC_Os11g01850.1	Os11g0109700			GNATATNC	DR	GNATATNC	Os01t0912800-00	-2560	-2553	tcacGCATATGCaagt	1			Os02g0709400
LOC_Os11g04220			LOC_Os11g01842.1	Os11g0109633			GNATATNC	DR	GNATATNC	Os01t0912800-00	-215	-208	gagaGGATATCCtctc	1			Os02g0709800
LOC_Os11g04190			LOC_Os11g01740.1	Os11g0108800			GNATATNC	DR	GNATATNC	Os01t0914100-00	-1380	-1373	ttgtGCATATTCtccc	1			Os02g0712500
LOC_Os11g04104			LOC_Os11g01730.1	Os11g0108700			GNATATNC	DR	GNATATNC	Os01t0914100-00	-814	-807	aagtGGATATCCaccc	1			Os02g0712600
LOC_Os11g03910			LOC_Os11g01730.1	Os11g0108650			GNATATNC	DR	GNATATNC	Os01t0914300-01	-2193	-2186	ttggGTATATACtcaa	1			Os02g0715300
LOC_Os11g03900			LOC_Os11g01690.1	Os11g0108300			GNATATNC	DR	GNATATNC	Os01t0914300-01	-212	-205	atgcGTATATACgacc	1			Os02g0716500
LOC_Os11g03780			LOC_Os11g01610.1	Os11g0107600			GNATATNC	DR	GNATATNC	Os01t0914300-01	-192	-185	gcatGCATATGCatgg	1			Os02g0716800
LOC_Os11g03760			LOC_Os11g01480.1	Os11g0106100			GNATATNC	DR	GNATATNC	Os01t0915000-01	-2990	-2983	atagGTATATACagat	1			Os02g0717200
LOC_Os11g03720			LOC_Os11g01410.1	Os11g0105300			GNATATNC	DR	GNATATNC	Os01t0915000-01	-1112	-1105	cacgGCATATCCtcgc	1			Os02g0720600
LOC_Os11g03700			LOC_Os11g01340.2	Os11g0104400			GNATATNC	DR	GNATATNC	Os01t0915000-01	-918	-911	aatcGTATATTCgtat	1			Os02g0721100
LOC_Os11g03600			LOC_Os11g01220.1	Os11g0103100			GNATATNC	DR	GNATATNC	Os01t0915000-01	-159	-152	gaaaGCATATTCcatg	1			Os02g0721700
LOC_Os11g03540			LOC_Os11g01154.1	Os11g0102500			GNATATNC	DR	GNATATNC	Os01t0915900-01	-1750	-1743	tataGTATATACacat	1			Os02g0721800
LOC_Os11g03520			LOC_Os11g01154.4	Os11g0102400			GNATATNC	DR	GNATATNC	Os01t0915900-01	-440	-433	gtcgGCATATGCatgc	1			Os02g0722400
LOC_Os11g03484			LOC_Os11g01050.1	Os11g0100800			GNATATNC	DR	GNATATNC	Os01t0916000-01	-1642	-1635	gcttGAATATGCcgtc	1			Os02g0722700
LOC_Os11g03450			LOC_Os11g01040.1	Os11g0100600			GNATATNC	DR	GNATATNC	Os01t0916000-01	-286	-279	ttttGCATATGCaagt	1			Os02g0723600
LOC_Os11g03430			LOC_Os11g01020.1	Os11g0100200			GNATATNC	DR	GNATATNC	Os01t0916100-01	-2264	-2257	ccatGAATATCCcaat	1			Os02g0726700
LOC_Os11g03300			LOC_Os11g01020.1	Os11g0100151			GNATATNC	DR	GNATATNC	Os01t0916100-01	-947	-940	acacGTATATCCctag	1			Os02g0727300
LOC_Os11g03270			LOC_Os11g01010.1	Os11g0100100			GNATATNC	DR	GNATATNC	Os01t0919400-01	-1492	-1485	aactGAATATTCcatc	1			Os02g0728300
LOC_Os11g02964			LOC_Os10g43075.1	Os10g0581000			GNATATNC	DR	GNATATNC	Os01t0919400-01	-607	-600	agcgGAATATCCtttt	1			Os02g0731200
LOC_Os11g02800			LOC_Os10g42970.1	Os10g0580500			GNATATNC	DR	GNATATNC	Os01t0919500-01	-1762	-1755	caaaGGATATCCaccg	1			Os02g0732700
LOC_Os11g02760			LOC_Os10g42870.1	Os10g0579600			GNATATNC	DR	GNATATNC	Os01t0919500-01	-410	-403	gaacGCATATGCacat	1			Os02g0734300
LOC_Os11g02750			LOC_Os10g42820.1	Os10g0579100			GNATATNC	DR	GNATATNC	Os01t0919500-02	-1762	-1755	caaaGGATATCCaccg	1			Os02g0736000
LOC_Os11g02740			LOC_Os10g42800.1	Os10g0578950			GNATATNC	DR	GNATATNC	Os01t0919500-02	-410	-403	gaacGCATATGCacat	1			Os02g0738300
LOC_Os11g02590			LOC_Os10g42790.1	Os10g0578900			GNATATNC	DR	GNATATNC	Os01t0919900-01	-1427	-1420	gaaaGCATATGCacac	1			Os02g0738600
LOC_Os11g02570			LOC_Os10g42780.1	Os10g0578800			GNATATNC	DR	GNATATNC	Os01t0919900-02	-262	-255	agagGTATATTCatca	1			Os02g0739400
LOC_Os11g02440			LOC_Os10g42770.1	Os10g0578600			GNATATNC	DR	GNATATNC	Os01t0920500-01	-331	-324	taaaGCATATTCtaga	1			Os02g0741500
LOC_Os11g02350			LOC_Os10g42760.1	Os10g0578500			GNATATNC	DR	GNATATNC	Os01t0920700-00	-770	-763	tctaGCATATACtgaa	1			Os02g0742050
LOC_Os11g02320			LOC_Os10g42750.1	Os10g0578200			GNATATNC	DR	GNATATNC	Os01t0920700-00	-613	-606	acagGCATATACaatc	1			Os02g0747900
LOC_Os11g02290			LOC_Os10g42700.1	Os10g0577700			GNATATNC	DR	GNATATNC	Os01t0921100-01	-290	-283	ggtgGCATATCCtctg	1			Os02g0748300
LOC_Os11g02240			LOC_Os10g42690.1	Os10g0577600			GNATATNC	DR	GNATATNC	Os01t0922100-01	-55	-48	gagcGCATATGCatcc	1			Os02g0748800
LOC_Os11g02159			LOC_Os10g42670.1	Os10g0577500			GNATATNC	DR	GNATATNC	Os01t0923200-01	-1188	-1181	gattGCATATACatat	1			Os02g0749150
LOC_Os11g02130			LOC_Os10g42660.1	Os10g0577400			GNATATNC	DR	GNATATNC	Os01t0925700-01	-489	-482	tactGAATATGCtatg	1			Os02g0749200
LOC_Os11g01872			LOC_Os10g42640.1	Os10g0577100			GNATATNC	DR	GNATATNC	Os01t0926400-01	-2258	-2251	taatGGATATACgaat	1			Os02g0749400
LOC_Os11g01850			LOC_Os10g42439.1	Os10g0575200			GNATATNC	DR	GNATATNC	Os01t0926400-03	-2495	-2488	taatGGATATACgaat	1			Os02g0751300
LOC_Os11g01842			LOC_Os10g42430.1	Os10g0575000			GNATATNC	DR	GNATATNC	Os01t0926800-01	-111	-104	gaccGTATATGCatgc	1			Os02g0752200
LOC_Os11g01740			LOC_Os10g42410.1	Os10g0574700			GNATATNC	DR	GNATATNC	Os01t0927300-01	-725	-718	ttaaGGATATACtcaa	1			Os02g0753400
LOC_Os11g01730			LOC_Os10g42400.1	Os10g0574500			GNATATNC	DR	GNATATNC	Os01t0927600-01	-1616	-1609	tagcGCATATTCgtcg	1			Os02g0753500
LOC_Os11g01690			LOC_Os10g42390.1	Os10g0574400			GNATATNC	DR	GNATATNC	Os01t0928000-01	-2339	-2332	tattGGATATACtatg	1			Os02g0755400
LOC_Os11g01610			LOC_Os10g42260.1	Os10g0573200			GNATATNC	DR	GNATATNC	Os01t0928600-01	-2896	-2889	gatgGCATATACgtta	1			Os02g0758100
LOC_Os11g01480			LOC_Os10g42130.1	Os10g0571600			GNATATNC	DR	GNATATNC	Os01t0932950-00	-848	-841	agcgGTATATTCctaa	1			Os02g0760600
LOC_Os11g01410			LOC_Os10g42110.1	Os10g0571300			GNATATNC	DR	GNATATNC	Os01t0934400-01	-2055	-2048	agcaGCATATCCtttt	1			Os02g0761300
LOC_Os11g01340			LOC_Os10g42030.1	Os10g0570001			GNATATNC	DR	GNATATNC	Os01t0935000-01	-2314	-2307	acagGGATATGCattg	1			Os02g0767150
LOC_Os11g01220			LOC_Os10g42020.1	Os10g0569800			GNATATNC	DR	GNATATNC	Os01t0935000-01	-1712	-1705	atatGAATATTCaaat	1			Os02g0767200
LOC_Os11g01154			LOC_Os10g41970.1	Os10g0569300			GNATATNC	DR	GNATATNC	Os01t0935600-01	-1810	-1803	tcatGTATATTCgtat	1			Os02g0767300
LOC_Os11g01050			LOC_Os10g41950.1	Os10g0569100			GNATATNC	DR	GNATATNC	Os01t0935600-02	-2947	-2940	tcatGTATATTCgtat	1			Os02g0767600
LOC_Os11g01040			LOC_Os10g41930.1	Os10g0568900			GNATATNC	DR	GNATATNC	Os01t0935600-02	-53	-46	tgatGAATATGCtcaa	1			Os02g0768750
LOC_Os11g01020			LOC_Os10g41800.1	Os10g0567600			GNATATNC	DR	GNATATNC	Os01t0935600-03	-1744	-1737	tgatGAATATGCtcaa	1			Os02g0768800
LOC_Os11g01010			LOC_Os10g41749.1	Os10g0567000			GNATATNC	DR	GNATATNC	Os01t0936100-02	-2152	-2145	ttatGAATATACaaat	1			Os02g0768950
LOC_Os10g43075			LOC_Os10g41580.1	Os10g0565500			GNATATNC	DR	GNATATNC	Os01t0936100-02	-670	-663	cccaGAATATGCaatg	1			Os02g0770500
LOC_Os10g42970			LOC_Os10g41560.1	Os10g0565300			GNATATNC	DR	GNATATNC	Os01t0937200-01	-2703	-2696	actgGCATATCCtcct	1			Os02g0772000
LOC_Os10g42870			LOC_Os10g41480.1	Os10g0564400			GNATATNC	DR	GNATATNC	Os01t0937200-01	-783	-776	ttctGAATATGCtgcc	1			Os02g0773200
LOC_Os10g42820			LOC_Os10g41430.1	Os10g0563900			GNATATNC	DR	GNATATNC	Os01t0937300-01	-1240	-1233	tcatGTATATACctct	1			Os02g0775300
LOC_Os10g42800			LOC_Os10g41420.1	Os10g0563800			GNATATNC	DR	GNATATNC	Os01t0937300-02	-1246	-1239	tcatGTATATACctct	1			Os02g0776400
LOC_Os10g42790			LOC_Os10g41360.1	Os10g0563200			GNATATNC	DR	GNATATNC	Os01t0937300-03	-2554	-2547	tcatGTATATACctct	1			Os02g0778400
LOC_Os10g42780			LOC_Os10g41270.1	Os10g0562200			GNATATNC	DR	GNATATNC	Os01t0937300-03	-1074	-1067	atatGTATATCCggtt	1			Os02g0778500
LOC_Os10g42770			LOC_Os10g41130.1	Os10g0560700			GNATATNC	DR	GNATATNC	Os01t0937300-03	-230	-223	ggcaGCATATACtctt	1			Os02g0781900
LOC_Os10g42760			LOC_Os10g41120.1	Os10g0560500			GNATATNC	DR	GNATATNC	Os01t0937400-02	-1194	-1187	actaGGATATGCtttg	1			Os02g0784400
LOC_Os10g42750			LOC_Os10g41030.1	Os10g0559700			GNATATNC	DR	GNATATNC	Os01t0938000-00	-54	-47	ggtcGCATATTCgcat	1			Os02g0785000
LOC_Os10g42700			LOC_Os10g41030.1	Os10g0559600			GNATATNC	DR	GNATATNC	Os01t0939500-00	-47	-40	acttGGATATTCtata	1			Os02g0786200
LOC_Os10g42690			LOC_Os10g41020.1	Os10g0559500			GNATATNC	DR	GNATATNC	Os01t0939600-01	-1176	-1169	ccatGCATATCCatgt	1			Os02g0786500
LOC_Os10g42670			LOC_Os10g40900.1	Os10g0558400			GNATATNC	DR	GNATATNC	Os01t0941800-01	-216	-209	gagaGCATATTCttgc	1			Os02g0787600
LOC_Os10g42660			LOC_Os10g40780.1	Os10g0556700			GNATATNC	DR	GNATATNC	Os01t0941800-01	-183	-176	cgccGCATATACtctc	1			Os02g0793800
LOC_Os10g42640			LOC_Os10g40730.1	Os10g0556100			GNATATNC	DR	GNATATNC	Os01t0941800-02	-246	-239	gagaGCATATTCttgc	1			Os02g0797500
LOC_Os10g42439			LOC_Os10g40640.1	Os10g0555100			GNATATNC	DR	GNATATNC	Os01t0941800-02	-213	-206	cgccGCATATACtctc	1			Os02g0798600
LOC_Os10g42430			LOC_Os10g40614.1	Os10g0554800			GNATATNC	DR	GNATATNC	Os01t0942300-01	-2831	-2824	cacaGCATATACtctc	1			Os02g0802200
LOC_Os10g42410			LOC_Os10g40550.1	Os10g0553300			GNATATNC	DR	GNATATNC	Os01t0944000-01	-2868	-2861	ctagGTATATCCccat	1			Os02g0802500
LOC_Os10g42400			LOC_Os10g40530.1	Os10g0552800			GNATATNC	DR	GNATATNC	Os01t0944000-01	-2399	-2392	taggGTATATTCtatt	1			Os02g0802700
LOC_Os10g42390			LOC_Os10g40520.1	Os10g0552700			GNATATNC	DR	GNATATNC	Os01t0944000-02	-2868	-2861	ctagGTATATCCccat	1			Os02g0805250
LOC_Os10g42260			LOC_Os10g40490.1	Os10g0552400			GNATATNC	DR	GNATATNC	Os01t0944000-02	-2399	-2392	taggGTATATTCtatt	1			Os02g0805300
LOC_Os10g42130			LOC_Os10g40480.1	Os10g0552300			GNATATNC	DR	GNATATNC	Os01t0944000-03	-2875	-2868	ctagGTATATCCccat	1			Os02g0805400
LOC_Os10g42110			LOC_Os10g40470.1	Os10g0552200			GNATATNC	DR	GNATATNC	Os01t0944000-03	-2406	-2399	taggGTATATTCtatt	1			Os02g0806500
LOC_Os10g42030			LOC_Os10g40430.1	Os10g0551800			GNATATNC	DR	GNATATNC	Os01t0944500-00	-1797	-1790	tttaGCATATTCacac	1			Os02g0806600
LOC_Os10g42020			LOC_Os10g40360.1	Os10g0550900			GNATATNC	DR	GNATATNC	Os01t0944500-00	-1114	-1107	gtaaGTATATACtacc	1			Os02g0806900
LOC_Os10g41970			LOC_Os10g40270.1	Os10g0550300			GNATATNC	DR	GNATATNC	Os01t0944700-01	-2700	-2693	tggtGAATATACgagg	1			Os02g0807000
LOC_Os10g41950			LOC_Os10g40230.1	Os10g0549700			GNATATNC	DR	GNATATNC	Os01t0944700-01	-372	-365	tcaaGAATATACgtaa	1			Os02g0807100
LOC_Os10g41930			LOC_Os10g40130.1	Os10g0548900			GNATATNC	DR	GNATATNC	Os01t0944700-01	-343	-336	aatcGGATATACggtt	1			Os02g0807300
LOC_Os10g41800			LOC_Os10g40120.1	Os10g0548850			GNATATNC	DR	GNATATNC	Os01t0945100-00	-541	-534	agacGCATATGCttgc	1			Os02g0807800
LOC_Os10g41749			LOC_Os10g40100.1	Os10g0548700			GNATATNC	DR	GNATATNC	Os01t0945600-01	-2483	-2476	gtagGAATATGCatat	1			Os02g0807900
LOC_Os10g41740			LOC_Os10g40040.1	Os10g0548100			GNATATNC	DR	GNATATNC	Os01t0945600-01	-2291	-2284	ctatGCATATCCacat	1			Os02g0808100
LOC_Os10g41580			LOC_Os10g40030.1	Os10g0548000			GNATATNC	DR	GNATATNC	Os01t0946600-01	-335	-328	cacgGTATATACttga	1			Os02g0808800
LOC_Os10g41560			LOC_Os10g39970.1	Os10g0547200			GNATATNC	DR	GNATATNC	Os01t0946700-01	-855	-848	acttGCATATGCggaa	1			Os02g0809900
LOC_Os10g41480			LOC_Os10g39950.1	Os10g0547000			GNATATNC	DR	GNATATNC	Os01t0947700-01	-587	-580	ccttGGATATCCtcta	1			Os02g0810900
LOC_Os10g41430			LOC_Os10g39890.1	Os10g0546100			GNATATNC	DR	GNATATNC	Os01t0948200-00	-1785	-1778	tattGCATATGCtctt	1			Os02g0811800
LOC_Os10g41420			LOC_Os10g39850.1	Os10g0545600			GNATATNC	DR	GNATATNC	Os01t0949700-01	-1839	-1832	gccaGTATATACtttt	1			Os02g0812700
LOC_Os10g41360			LOC_Os10g39810.1	Os10g0545200			GNATATNC	DR	GNATATNC	Os01t0949900-01	-1013	-1006	ataaGTATATACtccc	1			Os02g0813000
LOC_Os10g41280			LOC_Os10g39740.1	Os10g0543800			GNATATNC	DR	GNATATNC	Os01t0950000-01	-2305	-2298	ataaGTATATACtccc	1			Os02g0813166
LOC_Os10g41270			LOC_Os10g39710.1	Os10g0543500			GNATATNC	DR	GNATATNC	Os01t0950700-01	-711	-704	catcGGATATTCggac	1			Os02g0813350
LOC_Os10g41130			LOC_Os10g39660.1	Os10g0542700			GNATATNC	DR	GNATATNC	Os01t0950900-01	-1545	-1538	attgGCATATCCatat	1			Os02g0813500
LOC_Os10g41120			LOC_Os10g39570.1	Os10g0541700			GNATATNC	DR	GNATATNC	Os01t0950900-01	-1165	-1158	gctaGAATATGCattt	1			Os02g0814300
LOC_Os10g41030			LOC_Os10g39560.1	Os10g0541600			GNATATNC	DR	GNATATNC	Os01t0951400-01	-2919	-2912	agttGGATATGCtttc	1			Os02g0814600
LOC_Os10g41020			LOC_Os10g39420.1	Os10g0539600			GNATATNC	DR	GNATATNC	Os01t0951400-02	-2942	-2935	agttGGATATGCtttc	1			Os02g0816000
LOC_Os10g40900			LOC_Os10g39380.1	Os10g0539200			GNATATNC	DR	GNATATNC	Os01t0952900-01	-954	-947	agttGCATATGCtaaa	1			Os02g0816300
LOC_Os10g40780			LOC_Os10g39340.1	Os10g0538800			GNATATNC	DR	GNATATNC	Os01t0953600-01	-2252	-2245	cgtcGGATATACataa	1			Os02g0817900
LOC_Os10g40730			LOC_Os10g39300.1	Os10g0538200			GNATATNC	DR	GNATATNC	Os01t0953600-02	-2290	-2283	cgtcGGATATACataa	1			Os02g0818900
LOC_Os10g40640			LOC_Os10g39260.1	Os10g0537800			GNATATNC	DR	GNATATNC	Os01t0954400-01	-2209	-2202	ggagGGATATGCgacg	1			Os02g0819300
LOC_Os10g40614			LOC_Os10g39230.1	Os10g0537600			GNATATNC	DR	GNATATNC	Os01t0959100-01	-1544	-1537	acaaGTATATACacat	1			Os02g0819500
LOC_Os10g40555			LOC_Os10g39170.1	Os10g0536700			GNATATNC	DR	GNATATNC	Os01t0959200-01	-2331	-2324	acctGAATATTCtgtg	1			Os02g0819900
LOC_Os10g40530			LOC_Os10g39160.1	Os10g0536600			GNATATNC	DR	GNATATNC	Os01t0959600-00	-1615	-1608	tgtaGTATATGCcaaa	1			Os02g0822400
LOC_Os10g40520			LOC_Os10g39140.1	Os10g0536400			GNATATNC	DR	GNATATNC	Os01t0959800-01	-2549	-2542	ccgaGCATATCCtggc	1			Os02g0822900
LOC_Os10g40490			LOC_Os10g39020.1	Os10g0534700			GNATATNC	DR	GNATATNC	Os01t0959800-01	-1918	-1911	aggcGGATATGCagtt	1			Os02g0828100
LOC_Os10g40480			LOC_Os10g39010.1	Os10g0534500			GNATATNC	DR	GNATATNC	Os01t0959800-01	-825	-818	atatGTATATCCctat	1			Os02g0829600
LOC_Os10g40470			LOC_Os10g39000.1	Os10g0534400			GNATATNC	DR	GNATATNC	Os01t0959800-01	-602	-595	ggcaGCATATCCatct	1			Os02g0830000
LOC_Os10g40460			LOC_Os10g38880.1	Os10g0532600			GNATATNC	DR	GNATATNC	Os01t0960400-01	-2701	-2694	acagGTATATCCtttg	1			Os02g0831500
LOC_Os10g40430			LOC_Os10g38860.1	Os10g0532200			GNATATNC	DR	GNATATNC	Os01t0960600-01	-1786	-1779	tattGCATATACtgtt	1			Os02g0831650
LOC_Os10g40360			LOC_Os10g38834.1	Os10g0532000			GNATATNC	DR	GNATATNC	Os01t0961000-01	-701	-694	gatcGTATATGCgaag	1			Os02g0833200
LOC_Os10g40270			LOC_Os10g38820.1	Os10g0531900			GNATATNC	DR	GNATATNC	Os01t0961000-01	-646	-639	ataaGCATATTCttat	1			Os02g0833300
LOC_Os10g40230			LOC_Os10g38780.1	Os10g0531400			GNATATNC	DR	GNATATNC	Os01t0962700-01	-148	-141	aaggGCATATTCtttg	1			Os02g0833900
LOC_Os10g40220			LOC_Os10g38740.1	Os10g0530900			GNATATNC	DR	GNATATNC	Os01t0963000-01	-1023	-1016	acatGAATATTCcaac	1			Os02g0834800
LOC_Os10g40130			LOC_Os10g38690.1	Os10g0530300			GNATATNC	DR	GNATATNC	Os01t0963000-04	-1064	-1057	acatGAATATTCcaac	1			Os03g0100500
LOC_Os10g40120			LOC_Os10g38670.1	Os10g0530200			GNATATNC	DR	GNATATNC	Os01t0964400-00	-2972	-2965	ttctGAATATACtaga	1			Os03g0101300
LOC_Os10g40100			LOC_Os10g38610.1	Os10g0529700			GNATATNC	DR	GNATATNC	Os01t0967200-01	-2033	-2026	acttGAATATTCtttt	1			Os03g0102700
LOC_Os10g40040			LOC_Os10g38600.1	Os10g0529500			GNATATNC	DR	GNATATNC	Os01t0967900-01	-2349	-2342	ggaaGAATATGCagca	1			Os03g0103000
LOC_Os10g40030			LOC_Os10g38590.1	Os10g0529400			GNATATNC	DR	GNATATNC	Os01t0967900-02	-2365	-2358	ggaaGAATATGCagca	1			Os03g0103100
LOC_Os10g39970			LOC_Os10g38580.1	Os10g0529300			GNATATNC	DR	GNATATNC	Os01t0968100-00	-2233	-2226	ttgtGTATATCCttat	1			Os03g0103200
LOC_Os10g39950			LOC_Os10g38489.1	Os10g0528400			GNATATNC	DR	GNATATNC	Os01t0968100-00	-589	-582	gaggGAATATTCcctc	1			Os03g0105000
LOC_Os10g39890			LOC_Os10g38489.1	Os10g0528200			GNATATNC	DR	GNATATNC	Os01t0968100-00	-434	-427	ctgtGAATATGCgtta	1			Os03g0109000
LOC_Os10g39850			LOC_Os10g38360.1	Os10g0527800			GNATATNC	DR	GNATATNC	Os01t0968100-00	-190	-183	gcatGCATATGCatcg	1			Os03g0111200
LOC_Os10g39810			LOC_Os10g38350.1	Os10g0527601			GNATATNC	DR	GNATATNC	Os01t0968400-00	-2750	-2743	catgGAATATACtcct	1			Os03g0111600
LOC_Os10g39740			LOC_Os10g38340.1	Os10g0527400			GNATATNC	DR	GNATATNC	Os01t0969600-00	-906	-899	caatGGATATGCtctg	1			Os03g0112101
LOC_Os10g39710			LOC_Os10g38314.1	Os10g0527200			GNATATNC	DR	GNATATNC	Os01t0969600-00	-852	-845	ttgaGCATATTCatct	1			Os03g0112700
LOC_Os10g39660			LOC_Os10g38189.1	Os10g0525800			GNATATNC	DR	GNATATNC	Os01t0971400-01	-1513	-1506	ccaaGAATATACtttt	1			Os03g0112800
LOC_Os10g39570			LOC_Os10g38110.1	Os10g0525000			GNATATNC	DR	GNATATNC	Os01t0971400-01	-638	-631	gaggGGATATCCtctc	1			Os03g0114400
LOC_Os10g39560			LOC_Os10g38090.1	Os10g0524700			GNATATNC	DR	GNATATNC	Os01t0971400-01	-482	-475	ctctGAATATACgtta	1			Os03g0115000
LOC_Os10g39420			LOC_Os10g38050.1	Os10g0524500			GNATATNC	DR	GNATATNC	Os01t0971400-01	-316	-309	gaggGGATATCCcctc	1			Os03g0116000
LOC_Os10g39390			LOC_Os10g38060.1	Os10g0524400			GNATATNC	DR	GNATATNC	Os01t0971800-01	-2397	-2390	gtttGCATATACtgtg	1			Os03g0116400
LOC_Os10g39380			LOC_Os10g37770.1	Os10g0522000			GNATATNC	DR	GNATATNC	Os01t0972200-01	-2488	-2481	ctgaGAATATACtgta	1			Os03g0116900
LOC_Os10g39340			LOC_Os10g37760.1	Os10g0521900			GNATATNC	DR	GNATATNC	Os01t0972200-01	-1856	-1849	atatGGATATTCgaga	1			Os03g0118100
LOC_Os10g39300			LOC_Os10g37720.1	Os10g0521500			GNATATNC	DR	GNATATNC	Os01t0973200-00	-1722	-1715	ttccGAATATTCttca	1			Os03g0118700
LOC_Os10g39270			LOC_Os10g37710.1	Os10g0521400			GNATATNC	DR	GNATATNC	Os01t0976000-01	-2246	-2239	ttggGAATATTCtttg	1			Os03g0118800
LOC_Os10g39260			LOC_Os10g37660.1	Os10g0521000			GNATATNC	DR	GNATATNC	Os01t0977800-00	-2473	-2466	aattGAATATGCaagc	1			Os03g0120000
LOC_Os10g39230			LOC_Os10g37650.1	Os10g0520900			GNATATNC	DR	GNATATNC	Os01t0977800-00	-1497	-1490	agagGTATATCCagtt	1			Os03g0120900
LOC_Os10g39170			LOC_Os10g37570.1	Os10g0520100			GNATATNC	DR	GNATATNC	Os01t0977800-00	-1433	-1426	catgGAATATACggac	1			Os03g0121200
LOC_Os10g39160			LOC_Os10g37500.1	Os10g0519300			GNATATNC	DR	GNATATNC	Os01t0977800-00	-499	-492	attgGGATATTCttga	1			Os03g0121300
LOC_Os10g39140			LOC_Os10g37490.1	Os10g0518900			GNATATNC	DR	GNATATNC	Os01t0977800-00	-408	-401	taaaGTATATCCactt	1			Os03g0121800
LOC_Os10g39020			LOC_Os10g37430.1	Os10g0518300			GNATATNC	DR	GNATATNC	Os01t0978100-01	-349	-342	gtccGTATATTCgatg	1			Os03g0122300
LOC_Os10g39010			LOC_Os10g37400.1	Os10g0518000			GNATATNC	DR	GNATATNC	Os01t0978100-02	-843	-836	gtccGTATATTCgatg	1			Os03g0123300
LOC_Os10g39000			LOC_Os10g37290.1	Os10g0516900			GNATATNC	DR	GNATATNC	Os01t0978100-02	-57	-50	caccGAATATGCcgaa	1			Os03g0123500
LOC_Os10g38880			LOC_Os10g37280.1	Os10g0516800			GNATATNC	DR	GNATATNC	Os01t0978100-03	-881	-874	gtccGTATATTCgatg	1			Os03g0124100
LOC_Os10g38860			LOC_Os10g37240.2	Os10g0516500			GNATATNC	DR	GNATATNC	Os01t0978100-03	-95	-88	caccGAATATGCcgaa	1			Os03g0125900
LOC_Os10g38834			LOC_Os10g37120.1	Os10g0515400			GNATATNC	DR	GNATATNC	Os02t0100100-01	-2874	-2867	gtctGCATATCCtgaa	1			Os03g0127500
LOC_Os10g38820			LOC_Os10g36924.1	Os10g0513200			GNATATNC	DR	GNATATNC	Os02t0105100-01	-2648	-2641	ttttGTATATCCtgcc	1			Os03g0128300
LOC_Os10g38780			LOC_Os10g36880.1	Os10g0512800			GNATATNC	DR	GNATATNC	Os02t0105100-01	-1229	-1222	ctatGTATATGCtact	1			Os03g0131200
LOC_Os10g38740			LOC_Os10g36848.1	Os10g0512400			GNATATNC	DR	GNATATNC	Os02t0105100-02	-2094	-2087	tgaaGAATATTCcctc	1			Os03g0133800
LOC_Os10g38730			LOC_Os10g36830.1	Os10g0512100			GNATATNC	DR	GNATATNC	Os02t0105100-02	-680	-673	ttatGAATATGCgaag	1			Os03g0135100
LOC_Os10g38690			LOC_Os10g36780.1	Os10g0511600			GNATATNC	DR	GNATATNC	Os02t0106100-01	-1780	-1773	ctctGCATATACacat	1			Os03g0137600
LOC_Os10g38670			LOC_Os10g36703.1	Os10g0510500			GNATATNC	DR	GNATATNC	Os02t0106100-01	-1737	-1730	cataGTATATACatac	1			Os03g0137700
LOC_Os10g38660			LOC_Os10g36660.1	Os10g0510100			GNATATNC	DR	GNATATNC	Os02t0106300-01	-318	-311	gtttGCATATGCattc	1			Os03g0139400
LOC_Os10g38640			LOC_Os10g36650.1	Os10g0510000			GNATATNC	DR	GNATATNC	Os02t0106900-01	-2699	-2692	atttGGATATGCagga	1			Os03g0141200
LOC_Os10g38610			LOC_Os10g36626.1	Os10g0509900			GNATATNC	DR	GNATATNC	Os02t0106900-01	-226	-219	ccatGTATATACagag	1			Os03g0141800
LOC_Os10g38600			LOC_Os10g36580.1	Os10g0509401			GNATATNC	DR	GNATATNC	Os02t0107700-00	-627	-620	atggGCATATTCagaa	1			Os03g0142800
LOC_Os10g38590			LOC_Os10g36360.1	Os10g0507700			GNATATNC	DR	GNATATNC	Os02t0107700-00	-71	-64	attgGAATATACgaat	1			Os03g0144500
LOC_Os10g38580			LOC_Os10g36210.1	Os10g0506200			GNATATNC	DR	GNATATNC	Os02t0109200-01	-324	-317	cacaGAATATACgtga	1			Os03g0144800
LOC_Os10g38489			LOC_Os10g36020.1	Os10g0504100			GNATATNC	DR	GNATATNC	Os02t0109200-02	-1392	-1385	cacaGAATATACgtga	1			Os03g0145775
LOC_Os10g38360			LOC_Os10g35950.1	Os10g0503300			GNATATNC	DR	GNATATNC	Os02t0110000-01	-703	-696	ggaaGAATATGCatat	1			Os03g0146600
LOC_Os10g38350			LOC_Os10g35770.1	Os10g0501500			GNATATNC	DR	GNATATNC	Os02t0110300-00	-1656	-1649	gggaGTATATGCcaaa	1			Os03g0146800
LOC_Os10g38340			LOC_Os10g35710.1	Os10g0500600			GNATATNC	DR	GNATATNC	Os02t0110600-01	-1024	-1017	atttGAATATCCatct	1			Os03g0147200
LOC_Os10g38314			LOC_Os10g35560.1	Os10g0498700			GNATATNC	DR	GNATATNC	Os02t0110600-02	-1041	-1034	atttGAATATCCatct	1			Os03g0148700
LOC_Os10g38278			LOC_Os10g35500.1	Os10g0498100			GNATATNC	DR	GNATATNC	Os02t0110600-03	-1287	-1280	ttatGGATATACtaat	1			Os03g0148900
LOC_Os10g38189			LOC_Os10g35490.1	Os10g0498000			GNATATNC	DR	GNATATNC	Os02t0111800-02	-73	-66	attaGTATATGCtcct	1			Os03g0149100
LOC_Os10g38160			LOC_Os10g35460.1	Os10g0497700			GNATATNC	DR	GNATATNC	Os02t0112000-00	-2768	-2761	caccGTATATTCacca	1			Os03g0150800
LOC_Os10g38110			LOC_Os10g35444.1	Os10g0497500			GNATATNC	DR	GNATATNC	Os02t0112100-01	-1263	-1256	tggtGAATATACggtg	1			Os03g0152900
LOC_Os10g38090			LOC_Os10g35436.1	Os10g0497300			GNATATNC	DR	GNATATNC	Os02t0112100-01	-449	-442	cgttGCATATTCtgat	1			Os03g0156000
LOC_Os10g38060			LOC_Os10g35300.1	Os10g0496000			GNATATNC	DR	GNATATNC	Os02t0112600-01	-2916	-2909	aaaaGAATATACaaat	1			Os03g0156300
LOC_Os10g38050			LOC_Os10g35294.1	Os10g0495900			GNATATNC	DR	GNATATNC	Os02t0112600-01	-396	-389	gatgGGATATTCtgat	1			Os03g0160100
LOC_Os10g37920			LOC_Os10g35260.1	Os10g0495400			GNATATNC	DR	GNATATNC	Os02t0112900-00	-573	-566	tctcGTATATACccta	1			Os03g0161100
LOC_Os10g37770			LOC_Os10g35250.1	Os10g0495300			GNATATNC	DR	GNATATNC	Os02t0112900-00	-504	-497	ataaGTATATACtact	1			Os03g0162000
LOC_Os10g37760			LOC_Os10g35180.1	Os10g0494300			GNATATNC	DR	GNATATNC	Os02t0112900-00	-471	-464	taagGGATATTCacta	1			Os03g0162200
LOC_Os10g37720			LOC_Os10g35050.1	Os10g0492600			GNATATNC	DR	GNATATNC	Os02t0112900-00	-263	-256	tttgGAATATTCcgcg	1			Os03g0165200
LOC_Os10g37710			LOC_Os10g35040.1	Os10g0492400			GNATATNC	DR	GNATATNC	Os02t0113200-00	-2788	-2781	cttgGAATATCCtatc	1			Os03g0165266
LOC_Os10g37660			LOC_Os10g34930.1	Os10g0491000			GNATATNC	DR	GNATATNC	Os02t0114100-00	-1638	-1631	aaatGCATATCCtgca	1			Os03g0165600
LOC_Os10g37650			LOC_Os10g34920.1	Os10g0490900			GNATATNC	DR	GNATATNC	Os02t0115700-01	-1755	-1748	gacaGCATATACcaga	1			Os03g0167200
LOC_Os10g37570			LOC_Os10g34910.1	Os10g0490800			GNATATNC	DR	GNATATNC	Os02t0115700-02	-2988	-2981	gacaGCATATACcaga	1			Os03g0167400
LOC_Os10g37500			LOC_Os10g34884.1	Os10g0490400			GNATATNC	DR	GNATATNC	Os02t0116700-01	-639	-632	aaatGTATATCCttgt	1			Os03g0167500
LOC_Os10g37490			LOC_Os10g34790.1	Os10g0489500			GNATATNC	DR	GNATATNC	Os02t0117600-01	-2127	-2120	ctctGCATATGCagaa	1			Os03g0167750
LOC_Os10g37430			LOC_Os10g34750.1	Os10g0489200			GNATATNC	DR	GNATATNC	Os02t0117600-01	-59	-52	aatgGAATATTCtgaa	1			Os03g0168400
LOC_Os10g37400			LOC_Os10g34700.1	Os10g0488400			GNATATNC	DR	GNATATNC	Os02t0117600-02	-2151	-2144	ctctGCATATGCagaa	1			Os03g0169300
LOC_Os10g37290			LOC_Os10g34480.1	Os10g0486100			GNATATNC	DR	GNATATNC	Os02t0117600-02	-83	-76	aatgGAATATTCtgaa	1			Os03g0169500
LOC_Os10g37280			LOC_Os10g34450.1	Os10g0485900			GNATATNC	DR	GNATATNC	Os02t0118200-01	-2294	-2287	tttaGAATATACtatt	1			Os03g0172100
LOC_Os10g37240			LOC_Os10g34440.1	Os10g0485800			GNATATNC	DR	GNATATNC	Os02t0118200-01	-549	-542	gttcGTATATTCttat	1			Os03g0178300
LOC_Os10g37120			LOC_Os10g34430.1	Os10g0485600			GNATATNC	DR	GNATATNC	Os02t0120100-01	-2600	-2593	ccaaGCATATTCtaaa	1			Os03g0178500
LOC_Os10g36924			LOC_Os10g34270.1	Os10g0483900			GNATATNC	DR	GNATATNC	Os02t0120100-01	-2365	-2358	ctatGGATATGCccga	1			Os03g0178600
LOC_Os10g36880			LOC_Os10g34220.1	Os10g0483400			GNATATNC	DR	GNATATNC	Os02t0120100-01	-2198	-2191	ttgtGTATATACgatg	1			Os03g0179100
LOC_Os10g36848			LOC_Os10g34170.1	Os10g0482900			GNATATNC	DR	GNATATNC	Os02t0120100-01	-2101	-2094	aatcGCATATTCcttt	1			Os03g0179400
LOC_Os10g36830			LOC_Os10g34040.1	Os10g0481500			GNATATNC	DR	GNATATNC	Os02t0120100-01	-1974	-1967	atggGCATATCCagct	1			Os03g0180800
LOC_Os10g36780			LOC_Os10g34020.1	Os10g0481300			GNATATNC	DR	GNATATNC	Os02t0120200-01	-2953	-2946	aaagGAATATGCgatt	1			Os03g0181500
LOC_Os10g36770			LOC_Os10g34010.1	Os10g0481200			GNATATNC	DR	GNATATNC	Os02t0120200-01	-2856	-2849	catcGTATATACacaa	1			Os03g0181600
LOC_Os10g36703			LOC_Os10g33930.1	Os10g0479800			GNATATNC	DR	GNATATNC	Os02t0120200-01	-2689	-2682	tcggGCATATCCatag	1			Os03g0181675
LOC_Os10g36660			LOC_Os10g33920.1	Os10g0479700			GNATATNC	DR	GNATATNC	Os02t0120200-01	-2454	-2447	tttaGAATATGCttgg	1			Os03g0182000
LOC_Os10g36650			LOC_Os10g33840.1	Os10g0478600			GNATATNC	DR	GNATATNC	Os02t0120200-01	-1887	-1880	cattGTATATTCagag	1			Os03g0182400
LOC_Os10g36626			LOC_Os10g33820.1	Os10g0478400			GNATATNC	DR	GNATATNC	Os02t0120200-01	-1465	-1458	tacaGGATATGCatgc	1			Os03g0183500
LOC_Os10g36580			LOC_Os10g33810.1	Os10g0478300			GNATATNC	DR	GNATATNC	Os02t0120800-01	-2439	-2432	ggatGAATATCCatta	1			Os03g0184000
LOC_Os10g36360			LOC_Os10g33710.1	Os10g0477000			GNATATNC	DR	GNATATNC	Os02t0120800-01	-704	-697	attgGTATATACtccg	1			Os03g0187400
LOC_Os10g36210			LOC_Os10g33670.1	Os10g0476500			GNATATNC	DR	GNATATNC	Os02t0120800-01	-68	-61	atggGCATATGCgtgc	1			Os03g0187800
LOC_Os10g36020			LOC_Os10g33650.1	Os10g0476300			GNATATNC	DR	GNATATNC	Os02t0120800-02	-2769	-2762	ggatGAATATCCatta	1			Os03g0188100
LOC_Os10g35950			LOC_Os10g33440.2	Os10g0473950			GNATATNC	DR	GNATATNC	Os02t0120800-02	-1034	-1027	attgGTATATACtccg	1			Os03g0188400
LOC_Os10g35770			LOC_Os10g33420.1	Os10g0473400			GNATATNC	DR	GNATATNC	Os02t0120800-02	-398	-391	atggGCATATGCgtgc	1			Os03g0192300
LOC_Os10g35710			LOC_Os10g33410.1	Os10g0473200			GNATATNC	DR	GNATATNC	Os02t0121300-01	-657	-650	tacaGTATATACagca	1			Os03g0192600
LOC_Os10g35560			LOC_Os10g33350.1	Os10g0472400			GNATATNC	DR	GNATATNC	Os02t0121300-01	-636	-629	agtaGAATATACtgta	1			Os03g0194300
LOC_Os10g35500			LOC_Os10g33230.1	Os10g0470900			GNATATNC	DR	GNATATNC	Os02t0121300-01	-526	-519	aaccGCATATCCcttc	1			Os03g0194900
LOC_Os10g35490			LOC_Os10g33210.1	Os10g0470700			GNATATNC	DR	GNATATNC	Os02t0121700-01	-2548	-2541	gcatGCATATTCagta	1			Os03g0195100
LOC_Os10g35460			LOC_Os10g33190.1	Os10g0470100			GNATATNC	DR	GNATATNC	Os02t0121900-01	-1491	-1484	ttaaGTATATTCttgt	1			Os03g0197200
LOC_Os10g35444			LOC_Os10g33170.1	Os10g0469900			GNATATNC	DR	GNATATNC	Os02t0122500-00	-1871	-1864	acacGGATATACtttc	1			Os03g0197800
LOC_Os10g35436			LOC_Os10g32980.1	Os10g0467800			GNATATNC	DR	GNATATNC	Os02t0122700-00	-2595	-2588	gaaaGTATATCCgtgt	1			Os03g0200000
LOC_Os10g35300			LOC_Os10g32930.1	Os10g0466800			GNATATNC	DR	GNATATNC	Os02t0122700-00	-261	-254	cacaGAATATTCagat	1			Os03g0201000
LOC_Os10g35294			LOC_Os10g32850.1	Os10g0466000			GNATATNC	DR	GNATATNC	Os02t0123900-00	-2145	-2138	ttttGAATATGCcagg	1			Os03g0201400
LOC_Os10g35260			LOC_Os10g32750.1	Os10g0464800			GNATATNC	DR	GNATATNC	Os02t0123900-00	-1570	-1563	tcaaGGATATGCcgct	1			Os03g0201500
LOC_Os10g35250			LOC_Os10g32740.1	Os10g0464500			GNATATNC	DR	GNATATNC	Os02t0123900-00	-1460	-1453	gcaaGAATATGCatca	1			Os03g0202800
LOC_Os10g35180			LOC_Os10g32700.1	Os10g0464000			GNATATNC	DR	GNATATNC	Os02t0123900-00	-609	-602	gataGGATATCCactg	1			Os03g0204800
LOC_Os10g35050			LOC_Os10g32170.1	Os10g0459700			GNATATNC	DR	GNATATNC	Os02t0124000-01	-2138	-2131	gtgtGTATATGCattt	1			Os03g0204900
LOC_Os10g35040			LOC_Os10g32160.1	Os10g0459600			GNATATNC	DR	GNATATNC	Os02t0124000-01	-87	-80	cagtGGATATCCtatc	1			Os03g0207100
LOC_Os10g34930			LOC_Os10g32110.1	Os10g0459300			GNATATNC	DR	GNATATNC	Os02t0124200-00	-950	-943	aaggGCATATCCctcc	1			Os03g0207700
LOC_Os10g34920			LOC_Os10g32050.1	Os10g0458600			GNATATNC	DR	GNATATNC	Os02t0124200-00	-400	-393	tggaGTATATGCtcgt	1			Os03g0208800
LOC_Os10g34910			LOC_Os10g31930.1	Os10g0457400			GNATATNC	DR	GNATATNC	Os02t0124300-01	-2548	-2541	tggaGTATATGCtcgt	1			Os03g0209700
LOC_Os10g34884			LOC_Os10g31864.1	Os10g0456950			GNATATNC	DR	GNATATNC	Os02t0124300-01	-1085	-1078	ccctGGATATCCgtga	1			Os03g0210500
LOC_Os10g34790			LOC_Os10g31856.1	Os10g0456900			GNATATNC	DR	GNATATNC	Os02t0124599-00	-2152	-2145	agacGAATATGCtttc	1			Os03g0211700
LOC_Os10g34770			LOC_Os10g31820.1	Os10g0456500			GNATATNC	DR	GNATATNC	Os02t0124599-00	-612	-605	gaggGGATATCCcttt	1			Os03g0212800
LOC_Os10g34750			LOC_Os10g31780.1	Os10g0456100			GNATATNC	DR	GNATATNC	Os02t0124600-00	-257	-250	agacGAATATGCtttc	1			Os03g0213400
LOC_Os10g34700			LOC_Os10g31660.1	Os10g0454200			GNATATNC	DR	GNATATNC	Os02t0125500-00	-2952	-2945	gagcGGATATACcggt	1			Os03g0214000
LOC_Os10g34650			LOC_Os10g31640.1	Os10g0453900			GNATATNC	DR	GNATATNC	Os02t0125500-00	-138	-131	attcGAATATCCgact	1			Os03g0214400
LOC_Os10g34480			LOC_Os10g31630.1	Os10g0453851			GNATATNC	DR	GNATATNC	Os02t0126400-01	-1556	-1549	tagtGTATATGCatca	1			Os03g0215700
LOC_Os10g34450			LOC_Os10g31630.1	Os10g0453800			GNATATNC	DR	GNATATNC	Os02t0126400-02	-1568	-1561	tagtGTATATGCatca	1			Os03g0220100
LOC_Os10g34440			LOC_Os10g31540.1	Os10g0453000			GNATATNC	DR	GNATATNC	Os02t0126500-01	-2599	-2592	gccaGCATATGCcacg	1			Os03g0221500
LOC_Os10g34430			LOC_Os10g31510.1	Os10g0452700			GNATATNC	DR	GNATATNC	Os02t0126500-01	-1818	-1811	tactGGATATTCttaa	1			Os03g0222100
LOC_Os10g34270			LOC_Os10g31250.1	Os10g0450100			GNATATNC	DR	GNATATNC	Os02t0126600-01	-1303	-1296	caatGCATATACacct	1			Os03g0223000
LOC_Os10g34220			LOC_Os10g31240.1	Os10g0450000			GNATATNC	DR	GNATATNC	Os02t0126600-01	-464	-457	gtatGCATATGCaaaa	1			Os03g0223100
LOC_Os10g34170			LOC_Os10g31170.1	Os10g0449600			GNATATNC	DR	GNATATNC	Os02t0127900-01	-730	-723	cgtgGTATATCCtaat	1			Os03g0223400
LOC_Os10g34040			LOC_Os10g31170.1	Os10g0449532			GNATATNC	DR	GNATATNC	Os02t0127900-01	-710	-703	aaaaGCATATGCatgg	1			Os03g0225200
LOC_Os10g34020			LOC_Os10g31030.1	Os10g0447600			GNATATNC	DR	GNATATNC	Os02t0127900-01	-700	-693	gcatGGATATACcgtt	1			Os03g0226200
LOC_Os10g34010			LOC_Os10g30970.1	Os10g0446800			GNATATNC	DR	GNATATNC	Os02t0127900-01	-677	-670	acacGGATATACcgtt	1			Os03g0226400
LOC_Os10g33930			LOC_Os10g30790.1	Os10g0444700			GNATATNC	DR	GNATATNC	Os02t0131400-00	-1257	-1250	tcatGAATATACgtcg	1			Os03g0226800
LOC_Os10g33920			LOC_Os10g30770.1	Os10g0444600			GNATATNC	DR	GNATATNC	Os02t0134000-00	-2707	-2700	aaggGCATATGCctag	1			Os03g0229000
LOC_Os10g33840			LOC_Os10g30760.1	Os10g0444500			GNATATNC	DR	GNATATNC	Os02t0134000-00	-2457	-2450	cgtaGCATATTCaatt	1			Os03g0229100
LOC_Os10g33820			LOC_Os10g30719.1	Os10g0444100			GNATATNC	DR	GNATATNC	Os02t0136000-00	-598	-591	ttccGAATATCCgttg	1			Os03g0229801
LOC_Os10g33810			LOC_Os10g30610.1	Os10g0442900			GNATATNC	DR	GNATATNC	Os02t0136900-01	-1510	-1503	gcttGGATATCCagat	1			Os03g0231000
LOC_Os10g33710			LOC_Os10g30600.1	Os10g0442800			GNATATNC	DR	GNATATNC	Os02t0136900-01	-882	-875	atatGTATATGCacta	1			Os03g0232200
LOC_Os10g33670			LOC_Os10g30560.1	Os10g0442400			GNATATNC	DR	GNATATNC	Os02t0136900-01	-867	-860	agttGCATATACgatc	1			Os03g0232400
LOC_Os10g33650			LOC_Os10g30530.1	Os10g0441900			GNATATNC	DR	GNATATNC	Os02t0138000-00	-2508	-2501	tcatGAATATGCcact	1			Os03g0232600
LOC_Os10g33440			LOC_Os10g30390.1	Os10g0439800			GNATATNC	DR	GNATATNC	Os02t0140200-01	-1281	-1274	cattGGATATTCtata	1			Os03g0232900
LOC_Os10g33420			LOC_Os10g30340.1	Os10g0439200			GNATATNC	DR	GNATATNC	Os02t0142400-01	-1604	-1597	ttttGGATATGCatca	1			Os03g0233200
LOC_Os10g33410			LOC_Os10g30330.1	Os10g0439100			GNATATNC	DR	GNATATNC	Os02t0142400-01	-1490	-1483	caaaGCATATGCaatc	1			Os03g0234100
LOC_Os10g33350			LOC_Os10g30290.1	Os10g0438600			GNATATNC	DR	GNATATNC	Os02t0142500-00	-1927	-1920	caaaGCATATCCgatg	1			Os03g0234900
LOC_Os10g33230			LOC_Os10g30280.1	Os10g0438500			GNATATNC	DR	GNATATNC	Os02t0142500-00	-1355	-1348	ctgaGGATATCCctga	1			Os03g0237250
LOC_Os10g33210			LOC_Os10g30210.1	Os10g0438300			GNATATNC	DR	GNATATNC	Os02t0146500-02	-1363	-1356	atatGTATATGCtcca	1			Os03g0238600
LOC_Os10g33190			LOC_Os10g30054.1	Os10g0436850			GNATATNC	DR	GNATATNC	Os02t0146500-02	-1090	-1083	gtcaGAATATGCatac	1			Os03g0238800
LOC_Os10g33170			LOC_Os10g30054.1	Os10g0436800			GNATATNC	DR	GNATATNC	Os02t0146500-02	-721	-714	tccaGCATATTCtaga	1			Os03g0243600
LOC_Os10g32980			LOC_Os10g29850.1	Os10g0435400			GNATATNC	DR	GNATATNC	Os02t0148100-01	-2097	-2090	aagaGCATATTCtttt	1			Os03g0243900
LOC_Os10g32930			LOC_Os10g29720.1	Os10g0433700			GNATATNC	DR	GNATATNC	Os02t0148100-01	-1765	-1758	aagtGAATATTCtttt	1			Os03g0244600
LOC_Os10g32850			LOC_Os10g29720.1	Os10g0433500			GNATATNC	DR	GNATATNC	Os02t0148100-01	-1619	-1612	catcGGATATACggac	1			Os03g0245700
LOC_Os10g32760			LOC_Os10g29560.1	Os10g0431000			GNATATNC	DR	GNATATNC	Os02t0148100-01	-35	-28	cgggGAATATTCcttt	1			Os03g0247900
LOC_Os10g32740			LOC_Os10g29050.1	Os10g0425900			GNATATNC	DR	GNATATNC	Os02t0149600-01	-560	-553	ttgtGCATATACacac	1			Os03g0248600
LOC_Os10g32700			LOC_Os10g29020.1	Os10g0425700			GNATATNC	DR	GNATATNC	Os02t0153200-01	-1253	-1246	gctgGAATATGCttat	1			Os03g0250000
LOC_Os10g32170			LOC_Os10g28700.1	Os10g0422800			GNATATNC	DR	GNATATNC	Os02t0153200-01	-858	-851	aacaGCATATTCtatc	1			Os03g0252900
LOC_Os10g32160			LOC_Os10g28520.1	Os10g0421000			GNATATNC	DR	GNATATNC	Os02t0153700-01	-960	-953	caggGGATATGCttcc	1			Os03g0253600
LOC_Os10g32110			LOC_Os10g28510.1	Os10g0420900			GNATATNC	DR	GNATATNC	Os02t0153700-01	-91	-84	taatGAATATCCatag	1			Os03g0254800
LOC_Os10g32050			LOC_Os10g28420.1	Os10g0420200			GNATATNC	DR	GNATATNC	Os02t0154000-01	-2123	-2116	atacGTATATACaagt	1			Os03g0254900
LOC_Os10g31990			LOC_Os10g28400.1	Os10g0419900			GNATATNC	DR	GNATATNC	Os02t0154800-00	-2735	-2728	aagtGGATATGCggtt	1			Os03g0255100
LOC_Os10g31930			LOC_Os10g28380.1	Os10g0419700			GNATATNC	DR	GNATATNC	Os02t0154800-00	-1023	-1016	gtctGAATATGCaaat	1			Os03g0255500
LOC_Os10g31864			LOC_Os10g28370.1	Os10g0419600			GNATATNC	DR	GNATATNC	Os02t0155600-00	-1077	-1070	tctaGAATATGCgaat	1			Os03g0256800
LOC_Os10g31856			LOC_Os10g28360.1	Os10g0419500			GNATATNC	DR	GNATATNC	Os02t0155600-00	-786	-779	aacaGGATATGCaacc	1			Os03g0261900
LOC_Os10g31820			LOC_Os10g28350.1	Os10g0419400			GNATATNC	DR	GNATATNC	Os02t0155650-00	-1474	-1467	gaaaGCATATACtcat	1			Os03g0262500
LOC_Os10g31780			LOC_Os10g28240.1	Os10g0418100			GNATATNC	DR	GNATATNC	Os02t0155650-00	-1230	-1223	ttgaGAATATTCtttg	1			Os03g0263000
LOC_Os10g31750			LOC_Os10g28230.1	Os10g0418000			GNATATNC	DR	GNATATNC	Os02t0155700-00	-2254	-2247	tctgGAATATGCatat	1			Os03g0263300
LOC_Os10g31740			LOC_Os10g28120.1	Os10g0416800			GNATATNC	DR	GNATATNC	Os02t0155700-00	-1331	-1324	acgtGCATATTCacct	1			Os03g0264700
LOC_Os10g31720			LOC_Os10g28080.1	Os10g0416500			GNATATNC	DR	GNATATNC	Os02t0157200-00	-1766	-1759	acagGTATATGCatct	1			Os03g0265300
LOC_Os10g31710			LOC_Os10g28050.1	Os10g0416100			GNATATNC	DR	GNATATNC	Os02t0157200-00	-1096	-1089	caaaGTATATTCcgat	1			Os03g0265500
LOC_Os10g31680			LOC_Os10g28000.1	Os10g0415300			GNATATNC	DR	GNATATNC	Os02t0157400-01	-1760	-1753	caggGCATATTCcacc	1			Os03g0267200
LOC_Os10g31660			LOC_Os10g27990.1	Os10g0415200			GNATATNC	DR	GNATATNC	Os02t0157400-01	-615	-608	gcatGTATATACgtag	1			Os03g0267700
LOC_Os10g31640			LOC_Os10g27360.1	Os10g0413700			GNATATNC	DR	GNATATNC	Os02t0159700-01	-26	-19	agagGAATATGCcggc	1			Os03g0267800
LOC_Os10g31630			LOC_Os10g27330.1	Os10g0413400			GNATATNC	DR	GNATATNC	Os02t0159700-02	-44	-37	agagGAATATGCcggc	1			Os03g0268501
LOC_Os10g31560			LOC_Os10g27300.1	Os10g0412800			GNATATNC	DR	GNATATNC	Os02t0159900-01	-997	-990	gccgGCATATTCctct	1			Os03g0277500
LOC_Os10g31540			LOC_Os10g27280.1	Os10g0412700			GNATATNC	DR	GNATATNC	Os02t0160000-01	-220	-213	cgagGAATATGCccgt	1			Os03g0278000
LOC_Os10g31530			LOC_Os10g27110.1	Os10g0411100			GNATATNC	DR	GNATATNC	Os02t0161300-01	-122	-115	agttGGATATTCcact	1			Os03g0279200
LOC_Os10g31510			LOC_Os10g26850.1	Os10g0408700			GNATATNC	DR	GNATATNC	Os02t0161500-00	-1058	-1051	tccaGAATATGCcatg	1			Os03g0280750
LOC_Os10g31250			LOC_Os10g26850.1	Os10g0408700			GNATATNC	DR	GNATATNC	Os02t0162200-00	-2444	-2437	aaggGAATATTCaaag	1			Os03g0281100
LOC_Os10g31240			LOC_Os10g26720.1	Os10g0407400			GNATATNC	DR	GNATATNC	Os02t0162200-00	-1748	-1741	ttttGAATATGCcact	1			Os03g0282100
LOC_Os10g31180			LOC_Os10g26630.1	Os10g0406400			GNATATNC	DR	GNATATNC	Os02t0162200-00	-281	-274	ccatGAATATTCcagt	1			Os03g0283200
LOC_Os10g31170			LOC_Os10g26620.1	Os10g0406300			GNATATNC	DR	GNATATNC	Os02t0162733-00	-2422	-2415	cactGAATATCCcggc	1			Os03g0285700
LOC_Os10g31100			LOC_Os10g26570.1	Os10g0405600			GNATATNC	DR	GNATATNC	Os02t0162733-00	-819	-812	ttttGTATATGCaaaa	1			Os03g0286200
LOC_Os10g31030			LOC_Os10g26500.1	Os10g0404900			GNATATNC	DR	GNATATNC	Os02t0164300-01	-72	-65	aggaGTATATCCaaag	1			Os03g0286300
LOC_Os10g30970			LOC_Os10g26470.1	Os10g0404566			GNATATNC	DR	GNATATNC	Os02t0164300-02	-2346	-2339	aggaGTATATCCaaag	1			Os03g0286900
LOC_Os10g30790			LOC_Os10g26470.1	Os10g0404533			GNATATNC	DR	GNATATNC	Os02t0165500-01	-1867	-1860	gcacGGATATCCacga	1			Os03g0287100
LOC_Os10g30770			LOC_Os10g26470.1	Os10g0404500			GNATATNC	DR	GNATATNC	Os02t0169800-01	-470	-463	gttgGAATATTCtagt	1			Os03g0287800
LOC_Os10g30760			LOC_Os10g26340.1	Os10g0403000			GNATATNC	DR	GNATATNC	Os02t0170100-01	-2799	-2792	aggtGGATATGCggct	1			Os03g0288000
LOC_Os10g30719			LOC_Os10g26164.1	Os10g0401100			GNATATNC	DR	GNATATNC	Os02t0170100-02	-2861	-2854	aggtGGATATGCggct	1			Os03g0289100
LOC_Os10g30610			LOC_Os10g26140.1	Os10g0400900			GNATATNC	DR	GNATATNC	Os02t0173200-01	-3000	-2993	GTATATACtgga	1			Os03g0289800
LOC_Os10g30600			LOC_Os10g26110.1	Os10g0400500			GNATATNC	DR	GNATATNC	Os02t0173200-01	-2497	-2490	gtgtGTATATCCtcgc	1			Os03g0291200
LOC_Os10g30560			LOC_Os10g26010.1	Os10g0399700			GNATATNC	DR	GNATATNC	Os02t0173200-01	-1811	-1804	gcaaGAATATACaccc	1			Os03g0291800
LOC_Os10g30530			LOC_Os10g25950.1	Os10g0399200			GNATATNC	DR	GNATATNC	Os02t0173200-01	-1132	-1125	ccgaGTATATACgaaa	1			Os03g0292900
LOC_Os10g30390			LOC_Os10g25900.1	Os10g0398600			GNATATNC	DR	GNATATNC	Os02t0173600-01	-2602	-2595	ctgtGAATATACgtca	1			Os03g0294100
LOC_Os10g30340			LOC_Os10g25870.1	Os10g0398100			GNATATNC	DR	GNATATNC	Os02t0176700-00	-2188	-2181	gtacGTATATGCgttt	1			Os03g0294200
LOC_Os10g30330			LOC_Os10g25680.1	Os10g0396666			GNATATNC	DR	GNATATNC	Os02t0177600-01	-522	-515	acttGGATATTCcaac	1			Os03g0296200
LOC_Os10g30290			LOC_Os10g25680.1	Os10g0396400			GNATATNC	DR	GNATATNC	Os02t0178600-01	-432	-425	cgccGAATATTCcgac	1			Os03g0297400
LOC_Os10g30280			LOC_Os10g25420.1	Os10g0394000			GNATATNC	DR	GNATATNC	Os02t0178700-01	-962	-955	taacGCATATTCatag	1			Os03g0297900
LOC_Os10g30210			LOC_Os10g25340.1	Os10g0392900			GNATATNC	DR	GNATATNC	Os02t0179800-00	-1003	-996	tatgGAATATACatgt	1			Os03g0301400
LOC_Os10g30054			LOC_Os10g25340.1	Os10g0392800			GNATATNC	DR	GNATATNC	Os02t0180400-00	-1656	-1649	ttgaGCATATACtgat	1			Os03g0301700
LOC_Os10g29850			LOC_Os10g25310.1	Os10g0392600			GNATATNC	DR	GNATATNC	Os02t0180400-00	-1598	-1591	atcaGAATATACaaga	1			Os03g0301800
LOC_Os10g29720			LOC_Os10g25060.1	Os10g0389500			GNATATNC	DR	GNATATNC	Os02t0180400-00	-12	-5	agaaGTATATACtgag	1			Os03g0305000
LOC_Os10g29560			LOC_Os10g25020.1	Os10g0389100			GNATATNC	DR	GNATATNC	Os02t0182850-00	-1266	-1259	agtaGAATATGCatat	1			Os03g0305600
LOC_Os10g29390			LOC_Os10g25010.1	Os10g0389000			GNATATNC	DR	GNATATNC	Os02t0184000-01	-2427	-2420	acttGAATATCCcagt	1			Os03g0305800
LOC_Os10g29320			LOC_Os10g25000.1	Os10g0388900			GNATATNC	DR	GNATATNC	Os02t0187100-00	-2807	-2800	atcaGTATATTCtcca	1			Os03g0306700
LOC_Os10g29260			LOC_Os10g24940.1	Os10g0388500			GNATATNC	DR	GNATATNC	Os02t0187300-01	-2788	-2781	cttgGCATATTCcatt	1			Os03g0307100
LOC_Os10g29050			LOC_Os10g24100.1	Os10g0382600			GNATATNC	DR	GNATATNC	Os02t0187300-01	-2104	-2097	catcGGATATACtttt	1			Os03g0307700
LOC_Os10g29020			LOC_Os10g24094.1	Os10g0382400			GNATATNC	DR	GNATATNC	Os02t0187300-01	-2062	-2055	tccgGAATATACtcca	1			Os03g0310500
LOC_Os10g28700			LOC_Os10g23820.1	Os10g0380100			GNATATNC	DR	GNATATNC	Os02t0187300-01	-386	-379	tttaGGATATACtcct	1			Os03g0312100
LOC_Os10g28550			LOC_Os10g23230.1	Os10g0378450			GNATATNC	DR	GNATATNC	Os02t0187800-01	-1358	-1351	tagaGTATATCCatgc	1			Os03g0312500
LOC_Os10g28520			LOC_Os10g23180.1	Os10g0378100			GNATATNC	DR	GNATATNC	Os02t0187800-01	-696	-689	tcgcGTATATCCtagt	1			Os03g0314500
LOC_Os10g28510			LOC_Os10g23130.1	Os10g0378000			GNATATNC	DR	GNATATNC	Os02t0187800-02	-2439	-2432	tagaGTATATCCatgc	1			Os03g0318500
LOC_Os10g28420			LOC_Os10g23130.1	Os10g0378000			GNATATNC	DR	GNATATNC	Os02t0187800-02	-1777	-1770	tcgcGTATATCCtagt	1			Os03g0319300
LOC_Os10g28400			LOC_Os10g23090.1	Os10g0377300			GNATATNC	DR	GNATATNC	Os02t0190300-01	-997	-990	gttaGGATATCCgaca	1			Os03g0320100
LOC_Os10g28380			LOC_Os10g23060.1	Os10g0377000			GNATATNC	DR	GNATATNC	Os02t0190300-01	-119	-112	ctccGTATATACaagg	1			Os03g0321100
LOC_Os10g28370			LOC_Os10g23050.1	Os10g0376900			GNATATNC	DR	GNATATNC	Os02t0190700-00	-1825	-1818	atctGTATATCCgatg	1			Os03g0321700
LOC_Os10g28360			LOC_Os10g22890.1	Os10g0375000			GNATATNC	DR	GNATATNC	Os02t0190700-00	-1180	-1173	agtaGTATATACatat	1			Os03g0323500
LOC_Os10g28350			LOC_Os10g22560.1	Os10g0370700			GNATATNC	DR	GNATATNC	Os02t0190700-00	-895	-888	ccatGCATATGCatgt	1			Os03g0324200
LOC_Os10g28240			LOC_Os10g22510.1	Os10g0370400			GNATATNC	DR	GNATATNC	Os02t0191000-01	-47	-40	tcttGCATATCCacaa	1			Os03g0326200
LOC_Os10g28230			LOC_Os10g22460.1	Os10g0370000			GNATATNC	DR	GNATATNC	Os02t0191200-00	-2860	-2853	ttgtGGATATGCaaga	1			Os03g0326600
LOC_Os10g28120			LOC_Os10g22060.1	Os10g0365001			GNATATNC	DR	GNATATNC	Os02t0193000-01	-2417	-2410	aaatGTATATCCaggt	1			Os03g0330000
LOC_Os10g28080			LOC_Os10g21860.1	Os10g0362700			GNATATNC	DR	GNATATNC	Os02t0193000-01	-2023	-2016	atttGGATATACattt	1			Os03g0332400
LOC_Os10g28050			LOC_Os10g21810.1	Os10g0362300			GNATATNC	DR	GNATATNC	Os02t0194400-02	-2495	-2488	ttgtGGATATGCtgca	1			Os03g0334000
LOC_Os10g28000			LOC_Os10g21790.1	Os10g0361900			GNATATNC	DR	GNATATNC	Os02t0194400-02	-1150	-1143	tgttGCATATGCgtag	1			Os03g0335300
LOC_Os10g27990			LOC_Os10g21590.1	Os10g0360100			GNATATNC	DR	GNATATNC	Os02t0194400-02	-875	-868	gtttGCATATTCataa	1			Os03g0337000
LOC_Os10g27360			LOC_Os10g21090.1	Os10g0351500			GNATATNC	DR	GNATATNC	Os02t0194900-00	-1483	-1476	caacGTATATTCcaaa	1			Os03g0338000
LOC_Os10g27330			LOC_Os10g20890.1	Os10g0349900			GNATATNC	DR	GNATATNC	Os02t0194900-00	-744	-737	tatcGTATATACacat	1			Os03g0338200
LOC_Os10g27300			LOC_Os10g20610.1	Os10g0346300			GNATATNC	DR	GNATATNC	Os02t0195500-01	-2824	-2817	ataaGAATATACcttg	1			Os03g0340500
LOC_Os10g27280			LOC_Os10g20470.1	Os10g0345100			GNATATNC	DR	GNATATNC	Os02t0196600-01	-1640	-1633	atagGGATATGCcttt	1			Os03g0344600
LOC_Os10g27110			LOC_Os10g20380.1	Os10g0344500			GNATATNC	DR	GNATATNC	Os02t0196800-01	-1939	-1932	accgGAATATGCgcct	1			Os03g0345000
LOC_Os10g27030			LOC_Os10g20380.1	Os10g0344500			GNATATNC	DR	GNATATNC	Os02t0197400-01	-2315	-2308	ctggGGATATTCagaa	1			Os03g0347700
LOC_Os10g27010			LOC_Os10g20350.1	Os10g0344000			GNATATNC	DR	GNATATNC	Os02t0197500-01	-631	-624	gtacGTATATACgatg	1			Os03g0355700
LOC_Os10g26859			LOC_Os10g19925.1	Os10g0340450			GNATATNC	DR	GNATATNC	Os02t0198700-01	-976	-969	tataGAATATTCaacg	1			Os03g0358500
LOC_Os10g26850			LOC_Os10g19910.1	Os10g0340100			GNATATNC	DR	GNATATNC	Os02t0198700-02	-2932	-2925	gcgtGCATATTCagat	1			Os03g0358800
LOC_Os10g26720			LOC_Os10g19334.1	Os10g0339290			GNATATNC	DR	GNATATNC	Os02t0201500-00	-2169	-2162	catgGCATATTCtcac	1			Os03g0362200
LOC_Os10g26630			LOC_Os10g18870.1	Os10g0335000			GNATATNC	DR	GNATATNC	Os02t0201500-00	-1296	-1289	atttGTATATACttaa	1			Os03g0363950
LOC_Os10g26620			LOC_Os10g18820.1	Os10g0334500			GNATATNC	DR	GNATATNC	Os02t0201500-00	-1216	-1209	agagGCATATTCataa	1			Os03g0364400
LOC_Os10g26570			LOC_Os10g18760.1	Os10g0333700			GNATATNC	DR	GNATATNC	Os02t0201500-00	-199	-192	gcagGCATATGCatag	1			Os03g0364500
LOC_Os10g26500			LOC_Os10g18510.1	Os10g0332000			GNATATNC	DR	GNATATNC	Os02t0201500-00	-88	-81	gacaGAATATTCcctt	1			Os03g0367200
LOC_Os10g26470			LOC_Os10g18480.1	Os10g0331600			GNATATNC	DR	GNATATNC	Os02t0202200-01	-2854	-2847	gacgGGATATCCaccg	1			Os03g0368000
LOC_Os10g26340			LOC_Os10g18234.1	Os10g0329401			GNATATNC	DR	GNATATNC	Os02t0202200-01	-2749	-2742	agcgGGATATCCggct	1			Os03g0368900
LOC_Os10g26164			LOC_Os10g18170.1	Os10g0328900			GNATATNC	DR	GNATATNC	Os02t0202200-01	-2737	-2730	ggctGGATATTCctcc	1			Os03g0370400
LOC_Os10g26140			LOC_Os10g17960.1	Os10g0327000			GNATATNC	DR	GNATATNC	Os02t0202200-01	-2706	-2699	caagGAATATGCtccg	1			Os03g0370800
LOC_Os10g26110			LOC_Os10g17950.1	Os10g0326900			GNATATNC	DR	GNATATNC	Os02t0202200-01	-1994	-1987	actaGTATATGCttat	1			Os03g0374400
LOC_Os10g26010			LOC_Os10g17940.1	Os10g0326800			GNATATNC	DR	GNATATNC	Os02t0202200-01	-1971	-1964	agtaGAATATTCgatg	1			Os03g0374500
LOC_Os10g25950			LOC_Os10g17690.1	Os10g0324100			GNATATNC	DR	GNATATNC	Os02t0202200-01	-76	-69	tcacGAATATTCctct	1			Os03g0374600
LOC_Os10g25900			LOC_Os10g17680.1	Os10g0323900			GNATATNC	DR	GNATATNC	Os02t0202250-01	-939	-932	tcatGCATATTCataa	1			Os03g0374800
LOC_Os10g25870			LOC_Os10g17660.1	Os10g0323600			GNATATNC	DR	GNATATNC	Os02t0202250-01	-827	-820	ttatGAATATGCtgta	1			Os03g0376600
LOC_Os10g25690			LOC_Os10g17650.1	Os10g0323500			GNATATNC	DR	GNATATNC	Os02t0202300-01	-2985	-2978	cagtGGATATGCcact	1			Os03g0377700
LOC_Os10g25680			LOC_Os10g17260.1	Os10g0320100			GNATATNC	DR	GNATATNC	Os02t0202300-01	-745	-738	ccttGGATATACactt	1			Os03g0387500
LOC_Os10g25420			LOC_Os10g16440.1	Os10g0315400			GNATATNC	DR	GNATATNC	Os02t0202900-00	-2925	-2918	gctcGAATATGCttct	1			Os03g0388500
LOC_Os10g25340			LOC_Os10g14920.1	Os10g0210500			GNATATNC	DR	GNATATNC	Os02t0202900-00	-2823	-2816	tgaaGTATATACtacc	1			Os03g0388600
LOC_Os10g25310			LOC_Os10g13940.1	Os10g0206800			GNATATNC	DR	GNATATNC	Os02t0202900-00	-1774	-1767	ggtaGTATATACttac	1			Os03g0388800
LOC_Os10g25060			LOC_Os10g13914.1	Os10g0206500			GNATATNC	DR	GNATATNC	Os02t0202900-00	-1247	-1240	tcgtGCATATGCcaaa	1			Os03g0399400
LOC_Os10g25020			LOC_Os10g13700.2	Os10g0204400			GNATATNC	DR	GNATATNC	Os02t0202950-00	-914	-907	ttttGCATATTCctga	1			Os03g0402800
LOC_Os10g25010			LOC_Os10g13630.1	Os10g0203600			GNATATNC	DR	GNATATNC	Os02t0202950-00	-325	-318	gctcGAATATGCttct	1			Os03g0403100
LOC_Os10g25000			LOC_Os10g12620.1	Os10g0200000			GNATATNC	DR	GNATATNC	Os02t0202950-00	-223	-216	tgaaGTATATACtacc	1			Os03g0404800
LOC_Os10g24940			LOC_Os10g11860.1	Os10g0195000			GNATATNC	DR	GNATATNC	Os02t0203000-01	-2848	-2841	atgaGCATATTCgaag	1			Os03g0405200
LOC_Os10g24120			LOC_Os10g11730.1	Os10g0193100			GNATATNC	DR	GNATATNC	Os02t0203000-01	-2583	-2576	cattGGATATACcaac	1			Os03g0405500
LOC_Os10g24100			LOC_Os10g11500.1	Os10g0191300			GNATATNC	DR	GNATATNC	Os02t0205500-01	-751	-744	ggctGCATATGCtttt	1			Os03g0405900
LOC_Os10g24094			LOC_Os10g11370.1	Os10g0191100			GNATATNC	DR	GNATATNC	Os02t0208500-01	-1694	-1687	aacgGGATATGCtgat	1			Os03g0406100
LOC_Os10g23820			LOC_Os10g11354.1	Os10g0190900			GNATATNC	DR	GNATATNC	Os02t0209900-01	-1777	-1770	catgGTATATGCgaga	1			Os03g0408600
LOC_Os10g23240			LOC_Os10g11340.1	Os10g0190800			GNATATNC	DR	GNATATNC	Os02t0211200-01	-2084	-2077	gttcGAATATGCtaaa	1			Os03g0412300
LOC_Os10g23230			LOC_Os10g11200.1	Os10g0189600			GNATATNC	DR	GNATATNC	Os02t0211800-00	-2532	-2525	atgaGTATATCCtaat	1			Os03g0414000
LOC_Os10g23180			LOC_Os10g11140.1	Os10g0189100			GNATATNC	DR	GNATATNC	Os02t0211900-00	-985	-978	aaggGTATATCCatta	1			Os03g0416200
LOC_Os10g23160			LOC_Os10g10980.1	Os10g0188000			GNATATNC	DR	GNATATNC	Os02t0212000-00	-1655	-1648	taatGGATATACcctt	1			Os03g0416250
LOC_Os10g23130			LOC_Os10g10870.1	Os10g0187500			GNATATNC	DR	GNATATNC	Os02t0212300-00	-950	-943	atgaGTATATACatga	1			Os03g0416350
LOC_Os10g23090			LOC_Os10g10080.1	Os10g0180000			GNATATNC	DR	GNATATNC	Os02t0212300-00	-457	-450	ccaaGAATATCCcaag	1			Os03g0418600
LOC_Os10g23060			LOC_Os10g10030.1	Os10g0178800			GNATATNC	DR	GNATATNC	Os02t0212400-00	-2882	-2875	ccaaGAATATCCcaag	1			Os03g0423700
LOC_Os10g23050			LOC_Os10g09930.1	Os10g0178200			GNATATNC	DR	GNATATNC	Os02t0215200-01	-1940	-1933	agtaGAATATACtgct	1			Os03g0425600
LOC_Os10g22890			LOC_Os10g09684.1	Os10g0175500			GNATATNC	DR	GNATATNC	Os02t0215200-01	-1504	-1497	tatgGCATATTCgtca	1			Os03g0430500
LOC_Os10g22560			LOC_Os10g09620.1	Os10g0174933			GNATATNC	DR	GNATATNC	Os02t0215200-01	-605	-598	cgccGTATATACcttg	1			Os03g0436400
LOC_Os10g22510			LOC_Os10g09620.1	Os10g0174800			GNATATNC	DR	GNATATNC	Os02t0215200-02	-1937	-1930	agtaGAATATACtgct	1			Os03g0439500
LOC_Os10g22460			LOC_Os10g09240.1	Os10g0173000			GNATATNC	DR	GNATATNC	Os02t0215200-02	-1501	-1494	tatgGCATATTCgtca	1			Os03g0554900
LOC_Os10g22180			LOC_Os10g09200.1	Os10g0172600			GNATATNC	DR	GNATATNC	Os02t0215200-02	-602	-595	cgccGTATATACcttg	1			Os03g0554950
LOC_Os10g22060			LOC_Os10g09160.1	Os10g0172100			GNATATNC	DR	GNATATNC	Os02t0215200-03	-1932	-1925	agtaGAATATACtgct	1			Os03g0558700
LOC_Os10g21860			LOC_Os10g09110.1	Os10g0171500			GNATATNC	DR	GNATATNC	Os02t0215200-03	-1496	-1489	tatgGCATATTCgtca	1			Os03g0559900
LOC_Os10g21810			LOC_Os10g08280.1	Os10g0165000			GNATATNC	DR	GNATATNC	Os02t0215200-03	-597	-590	cgccGTATATACcttg	1			Os03g0564600
LOC_Os10g21790			LOC_Os10g08026.1	Os10g0163370			GNATATNC	DR	GNATATNC	Os02t0216000-00	-744	-737	agcaGCATATGCagtc	1			Os03g0565300
LOC_Os10g21630			LOC_Os10g07616.1	Os10g0162856			GNATATNC	DR	GNATATNC	Os02t0217200-00	-540	-533	atttGGATATCCaaaa	1			Os03g0567100
LOC_Os10g21590			LOC_Os10g07538.1	Os10g0162834			GNATATNC	DR	GNATATNC	Os02t0217300-00	-1459	-1452	atttGGATATCCaaaa	1			Os03g0569000
LOC_Os10g21396			LOC_Os10g07400.1	Os10g0161400			GNATATNC	DR	GNATATNC	Os02t0220100-00	-1840	-1833	acatGAATATGCaccc	1			Os03g0570800
LOC_Os10g21388			LOC_Os10g07340.1	Os10g0160600			GNATATNC	DR	GNATATNC	Os02t0221900-01	-1246	-1239	ggttGGATATTCaaaa	1			Os03g0571900
LOC_Os10g21358			LOC_Os10g07290.1	Os10g0160100			GNATATNC	DR	GNATATNC	Os02t0221900-01	-707	-700	aaaaGGATATGCgaag	1			Os03g0573500
LOC_Os10g21248			LOC_Os10g07229.1	Os10g0159800			GNATATNC	DR	GNATATNC	Os02t0221900-02	-1925	-1918	ggttGGATATTCaaaa	1			Os03g0574200
LOC_Os10g21090			LOC_Os10g07210.1	Os10g0159700			GNATATNC	DR	GNATATNC	Os02t0221900-02	-1386	-1379	aaaaGGATATGCgaag	1			Os03g0574900
LOC_Os10g20890			LOC_Os10g07200.1	Os10g0159600			GNATATNC	DR	GNATATNC	Os02t0221900-03	-1953	-1946	ggttGGATATTCaaaa	1			Os03g0575200
LOC_Os10g20610			LOC_Os10g07114.1	Os10g0159033			GNATATNC	DR	GNATATNC	Os02t0221900-03	-1414	-1407	aaaaGGATATGCgaag	1			Os03g0576200
LOC_Os10g20480			LOC_Os10g07080.1	Os10g0158700			GNATATNC	DR	GNATATNC	Os02t0222100-01	-1485	-1478	tgaaGAATATACgagc	1			Os03g0576400
LOC_Os10g20470			LOC_Os10g07040.1	Os10g0158400			GNATATNC	DR	GNATATNC	Os02t0222100-01	-455	-448	gtctGCATATACtgta	1			Os03g0576500
LOC_Os10g20390			LOC_Os10g06680.1	Os10g0155100			GNATATNC	DR	GNATATNC	Os02t0222100-01	-309	-302	ttatGCATATTCatgt	1			Os03g0581500
LOC_Os10g20380			LOC_Os10g06630.1	Os10g0154700			GNATATNC	DR	GNATATNC	Os02t0226200-01	-232	-225	ccaaGAATATTCccgc	1			Os03g0582200
LOC_Os10g20350			LOC_Os10g06510.1	Os10g0153900			GNATATNC	DR	GNATATNC	Os02t0227100-01	-2443	-2436	acaaGGATATGCacag	1			Os03g0582300
LOC_Os10g19925			LOC_Os10g06140.1	Os10g0152000			GNATATNC	DR	GNATATNC	Os02t0227100-01	-2415	-2408	acgaGGATATACgcag	1			Os03g0583900
LOC_Os10g19912			LOC_Os10g05290.1	Os10g0142900			GNATATNC	DR	GNATATNC	Os02t0227100-01	-146	-139	atctGAATATACagga	1			Os03g0584050
LOC_Os10g19910			LOC_Os10g05250.1	Os10g0142600			GNATATNC	DR	GNATATNC	Os02t0227500-00	-1810	-1803	acgaGCATATGCacat	1			Os03g0586700
LOC_Os10g19342			LOC_Os10g05180.1	Os10g0141400			GNATATNC	DR	GNATATNC	Os02t0227700-01	-807	-800	catcGGATATACggga	1			Os03g0587000
LOC_Os10g19334			LOC_Os10g05020.1	Os10g0139700			GNATATNC	DR	GNATATNC	Os02t0228000-00	-2989	-2982	ttggGAATATTCatat	1			Os03g0587100
LOC_Os10g18870			LOC_Os10g04860.1	Os10g0138100			GNATATNC	DR	GNATATNC	Os02t0228300-01	-2020	-2013	ttacGAATATACgtta	1			Os03g0591000
LOC_Os10g18820			LOC_Os10g04770.1	Os10g0136900			GNATATNC	DR	GNATATNC	Os02t0228300-01	-544	-537	cggcGAATATACctga	1			Os03g0595800
LOC_Os10g18760			LOC_Os10g04730.1	Os10g0136500			GNATATNC	DR	GNATATNC	Os02t0230300-01	-467	-460	gcaaGGATATGCcata	1			Os03g0598100
LOC_Os10g18510			LOC_Os10g04720.1	Os10g0136400			GNATATNC	DR	GNATATNC	Os02t0232000-01	-1061	-1054	gcccGAATATACggcc	1			Os03g0599000
LOC_Os10g18490			LOC_Os10g04690.1	Os10g0136150			GNATATNC	DR	GNATATNC	Os02t0234700-01	-2933	-2926	gaagGCATATGCacac	1			Os03g0599400
LOC_Os10g18260			LOC_Os10g04610.1	Os10g0135500			GNATATNC	DR	GNATATNC	Os02t0242900-00	-2333	-2326	tcgcGTATATCCtagt	1			Os03g0601100
LOC_Os10g18234			LOC_Os10g04600.1	Os10g0135400			GNATATNC	DR	GNATATNC	Os02t0242900-00	-154	-147	ggagGAATATACtttc	1			Os03g0603600
LOC_Os10g18170			LOC_Os10g04570.1	Os10g0135100			GNATATNC	DR	GNATATNC	Os02t0244000-00	-1565	-1558	ggagGGATATACctac	1			Os03g0603800
LOC_Os10g17960			LOC_Os10g04550.1	Os10g0134800			GNATATNC	DR	GNATATNC	Os02t0244000-00	-882	-875	atgcGCATATACaatt	1			Os03g0605300
LOC_Os10g17950			LOC_Os10g04510.1	Os10g0134500			GNATATNC	DR	GNATATNC	Os02t0245100-01	-492	-485	ttaaGTATATACtttc	1			Os03g0606100
LOC_Os10g17940			LOC_Os10g04429.1	Os10g0133500			GNATATNC	DR	GNATATNC	Os02t0245100-02	-508	-501	ttaaGTATATACtttc	1			Os03g0608700
LOC_Os10g17690			LOC_Os10g04160.1	Os10g0131500			GNATATNC	DR	GNATATNC	Os02t0245800-01	-745	-738	aaaaGAATATACccaa	1			Os03g0610700
LOC_Os10g17680			LOC_Os10g04030.1	Os10g0130300			GNATATNC	DR	GNATATNC	Os02t0247000-01	-1932	-1925	acgtGGATATGCcaat	1			Os03g0615300
LOC_Os10g17660			LOC_Os10g04020.1	Os10g0130200			GNATATNC	DR	GNATATNC	Os02t0247000-01	-1818	-1811	ctaaGTATATGCatag	1			Os03g0620500
LOC_Os10g17650			LOC_Os10g03890.1	Os10g0128400			GNATATNC	DR	GNATATNC	Os02t0247000-01	-144	-137	cgaaGGATATCCtcca	1			Os03g0622200
LOC_Os10g17260			LOC_Os10g03760.1	Os10g0126800			GNATATNC	DR	GNATATNC	Os02t0250400-02	-1401	-1394	aattGCATATGCccaa	1			Os03g0622500
LOC_Os10g16440			LOC_Os10g03730.1	Os10g0126500			GNATATNC	DR	GNATATNC	Os02t0256200-02	-2526	-2519	gaaaGAATATACgaat	1			Os03g0623100
LOC_Os10g14920			LOC_Os10g03669.1	Os10g0125600			GNATATNC	DR	GNATATNC	Os02t0258300-01	-2850	-2843	aaatGAATATACtatg	1			Os03g0625300
LOC_Os10g13940			LOC_Os10g03620.1	Os10g0124700			GNATATNC	DR	GNATATNC	Os02t0258300-01	-2422	-2415	ctatGAATATACtgga	1			Os03g0629900
LOC_Os10g13914			LOC_Os10g03570.1	Os10g0124400			GNATATNC	DR	GNATATNC	Os02t0258300-01	-1371	-1364	cattGCATATTCcatt	1			Os03g0633500
LOC_Os10g13700			LOC_Os10g03360.1	Os10g0122300			GNATATNC	DR	GNATATNC	Os02t0258300-01	-1193	-1186	ctagGTATATTCtttt	1			Os03g0633800
LOC_Os10g13630			LOC_Os10g03320.1	Os10g0122000			GNATATNC	DR	GNATATNC	Os02t0258300-01	-401	-394	agatGCATATGCtgtg	1			Os03g0636600
LOC_Os10g12620			LOC_Os10g03100.1	Os10g0120300			GNATATNC	DR	GNATATNC	Os02t0258300-02	-1326	-1319	gaatGCATATCCtgca	1			Os03g0636700
LOC_Os10g12480			LOC_Os10g02920.1	Os10g0118800			GNATATNC	DR	GNATATNC	Os02t0259100-01	-1755	-1748	gtggGTATATTCgggg	1			Os03g0636800
LOC_Os10g11860			LOC_Os10g02814.1	Os10g0117800			GNATATNC	DR	GNATATNC	Os02t0259100-02	-1812	-1805	gtggGTATATTCgggg	1			Os03g0639300
LOC_Os10g11730			LOC_Os10g02750.1	Os10g0116800			GNATATNC	DR	GNATATNC	Os02t0266000-01	-375	-368	cgatGGATATTCattg	1			Os03g0639600
LOC_Os10g11500			LOC_Os10g02650.1	Os10g0116000			GNATATNC	DR	GNATATNC	Os02t0268600-00	-657	-650	ccagGAATATTCgtct	1			Os03g0641200
LOC_Os10g11370			LOC_Os10g02500.1	Os10g0114400			GNATATNC	DR	GNATATNC	Os02t0270200-01	-1628	-1621	gcatGCATATGCgcct	1			Os03g0642900
LOC_Os10g11354			LOC_Os10g02300.1	Os10g0112100			GNATATNC	DR	GNATATNC	Os02t0270200-01	-69	-62	tcctGCATATCCcccg	1			Os03g0643250
LOC_Os10g11340			LOC_Os10g02260.1	Os10g0111700			GNATATNC	DR	GNATATNC	Os02t0271000-01	-1246	-1239	aggcGAATATCCtgca	1			Os03g0643700
LOC_Os10g11200			LOC_Os10g02250.1	Os10g0111400			GNATATNC	DR	GNATATNC	Os02t0271600-00	-1061	-1054	agtgGGATATTCagat	1			Os03g0645100
LOC_Os10g11140			LOC_Os10g02220.1	Os10g0110800			GNATATNC	DR	GNATATNC	Os02t0273200-00	-2147	-2140	agtgGGATATACtatt	1			Os03g0647600
LOC_Os10g10980			LOC_Os10g02210.1	Os10g0110600			GNATATNC	DR	GNATATNC	Os02t0273700-01	-1473	-1466	gtacGTATATACtcca	1			Os03g0647800
LOC_Os10g10870			LOC_Os10g01560.1	Os10g0104800			GNATATNC	DR	GNATATNC	Os02t0276200-01	-2569	-2562	tgcaGTATATGCtagc	1			Os03g0649000
LOC_Os10g10560			LOC_Os10g01480.1	Os10g0103800			GNATATNC	DR	GNATATNC	Os02t0276200-01	-2005	-1998	acagGCATATTCtttg	1			Os03g0650400
LOC_Os10g10290			LOC_Os10g01470.1	Os10g0103700			GNATATNC	DR	GNATATNC	Os02t0276400-01	-352	-345	aaaaGAATATCCtttt	1			Os03g0650900
LOC_Os10g10160			LOC_Os10g01380.1	Os10g0102900			GNATATNC	DR	GNATATNC	Os02t0278700-01	-2200	-2193	atatGTATATTCacag	1			Os03g0654400
LOC_Os10g10080			LOC_Os10g01290.1	Os10g0102400			GNATATNC	DR	GNATATNC	Os02t0278700-01	-228	-221	tgctGTATATACgtcg	1			Os03g0656100
LOC_Os10g10030			LOC_Os10g01134.1	Os10g0101200			GNATATNC	DR	GNATATNC	Os02t0280200-00	-2888	-2881	caggGTATATGCgaga	1			Os03g0659300
LOC_Os10g09930			LOC_Os10g01100.1	Os10g0101000			GNATATNC	DR	GNATATNC	Os02t0280250-00	-2445	-2438	gtggGCATATGCattt	1			Os03g0660700
LOC_Os10g09684			LOC_Os10g01080.1	Os10g0100700			GNATATNC	DR	GNATATNC	Os02t0281200-02	-60	-53	atttGGATATTCgtct	1			Os03g0661300
LOC_Os10g09620			LOC_Os10g01060.1	Os10g0100500			GNATATNC	DR	GNATATNC	Os02t0282301-01	-1634	-1627	gggaGTATATACtagc	1			Os03g0664400
LOC_Os10g09240			LOC_Os09g39960.1	Os09g0572900			GNATATNC	DR	GNATATNC	Os02t0282900-01	-1892	-1885	tgccGTATATACactt	1			Os03g0665000
LOC_Os10g09200			LOC_Os09g39940.1	Os09g0572700			GNATATNC	DR	GNATATNC	Os02t0285300-01	-1892	-1885	agtaGCATATGCcaat	1			Os03g0665700
LOC_Os10g09180			LOC_Os09g39930.1	Os09g0572600			GNATATNC	DR	GNATATNC	Os02t0285800-01	-157	-150	aaagGAATATCCccac	1			Os03g0668000
LOC_Os10g09160			LOC_Os09g39850.1	Os09g0572000			GNATATNC	DR	GNATATNC	Os02t0285800-02	-2133	-2126	aaagGAATATCCccac	1			Os03g0672900
LOC_Os10g09110			LOC_Os09g39740.1	Os09g0570900			GNATATNC	DR	GNATATNC	Os02t0285900-00	-1391	-1384	tcatGGATATGCcata	1			Os03g0679700
LOC_Os10g08280			LOC_Os09g39650.1	Os09g0570100			GNATATNC	DR	GNATATNC	Os02t0289700-01	-392	-385	ttctGTATATACtata	1			Os03g0681201
LOC_Os10g08026			LOC_Os09g39640.1	Os09g0570000			GNATATNC	DR	GNATATNC	Os02t0290300-01	-2714	-2707	gaggGAATATTCccct	1			Os03g0682100
LOC_Os10g07616			LOC_Os09g39620.1	Os09g0569800			GNATATNC	DR	GNATATNC	Os02t0290300-01	-1069	-1062	ggaaGAATATTCcacc	1			Os03g0683900
LOC_Os10g07546			LOC_Os09g39580.1	Os09g0569300			GNATATNC	DR	GNATATNC	Os02t0291600-01	-2983	-2976	tccaGAATATACagta	1			Os03g0685300
LOC_Os10g07538			LOC_Os09g39530.1	Os09g0568700			GNATATNC	DR	GNATATNC	Os02t0291600-01	-2946	-2939	taggGCATATGCatga	1			Os03g0685500
LOC_Os10g07400			LOC_Os09g39520.1	Os09g0568600			GNATATNC	DR	GNATATNC	Os02t0291600-01	-1352	-1345	aagtGGATATCCactg	1			Os03g0687000
LOC_Os10g07340			LOC_Os09g39510.1	Os09g0568500			GNATATNC	DR	GNATATNC	Os02t0291600-01	-235	-228	acatGAATATACttta	1			Os03g0688300
LOC_Os10g07290			LOC_Os09g39440.1	Os09g0567900			GNATATNC	DR	GNATATNC	Os02t0294100-01	-1626	-1619	gaatGGATATACaata	1			Os03g0689300
LOC_Os10g07229			LOC_Os09g39410.1	Os09g0567500			GNATATNC	DR	GNATATNC	Os02t0294100-02	-1724	-1717	gaatGGATATACaata	1			Os03g0694500
LOC_Os10g07210			LOC_Os09g39380.1	Os09g0567300			GNATATNC	DR	GNATATNC	Os02t0299300-01	-937	-930	cgatGTATATCCtaat	1			Os03g0697833
LOC_Os10g07200			LOC_Os09g39360.1	Os09g0567100			GNATATNC	DR	GNATATNC	Os02t0302200-01	-2252	-2245	actaGTATATTCggca	1			Os03g0700200
LOC_Os10g07114			LOC_Os09g39320.1	Os09g0566550			GNATATNC	DR	GNATATNC	Os02t0302200-01	-557	-550	tgttGGATATGCtctt	1			Os03g0700700
LOC_Os10g07080			LOC_Os09g39190.1	Os09g0565350			GNATATNC	DR	GNATATNC	Os02t0302700-01	-696	-689	tacaGTATATGCattt	1			Os03g0700800
LOC_Os10g07040			LOC_Os09g39190.1	Os09g0565300			GNATATNC	DR	GNATATNC	Os02t0304500-00	-811	-804	gaggGAATATACgtac	1			Os03g0702133
LOC_Os10g07010			LOC_Os09g39180.1	Os09g0565200			GNATATNC	DR	GNATATNC	Os02t0305600-01	-2261	-2254	acaaGCATATGCctat	1			Os03g0703100
LOC_Os10g06970			LOC_Os09g39130.1	Os09g0564800			GNATATNC	DR	GNATATNC	Os02t0305600-01	-852	-845	tatgGAATATACgcat	1			Os03g0704100
LOC_Os10g06680			LOC_Os09g39100.1	Os09g0564500			GNATATNC	DR	GNATATNC	Os02t0311150-00	-1962	-1955	ttggGTATATACtcaa	1			Os03g0705800
LOC_Os10g06670			LOC_Os09g39090.1	Os09g0564400			GNATATNC	DR	GNATATNC	Os02t0311150-00	-1283	-1276	acctGAATATCCatta	1			Os03g0707300
LOC_Os10g06630			LOC_Os09g39020.1	Os09g0563700			GNATATNC	DR	GNATATNC	Os02t0312700-01	-1979	-1972	gcagGGATATGCagct	1			Os03g0710700
LOC_Os10g06560			LOC_Os09g38870.1	Os09g0562000			GNATATNC	DR	GNATATNC	Os02t0312700-01	-1708	-1701	tgttGAATATCCattt	1			Os03g0712300
LOC_Os10g06510			LOC_Os09g38784.1	Os09g0560850			GNATATNC	DR	GNATATNC	Os02t0312700-01	-1247	-1240	tacgGGATATTCtatt	1			Os03g0712700
LOC_Os10g06140			LOC_Os09g38740.1	Os09g0560300			GNATATNC	DR	GNATATNC	Os02t0312700-02	-1985	-1978	gcagGGATATGCagct	1			Os03g0712800
LOC_Os10g05590			LOC_Os09g38710.1	Os09g0560000			GNATATNC	DR	GNATATNC	Os02t0312700-02	-1714	-1707	tgttGAATATCCattt	1			Os03g0712900
LOC_Os10g05290			LOC_Os09g38670.1	Os09g0559600			GNATATNC	DR	GNATATNC	Os02t0312700-02	-1253	-1246	tacgGGATATTCtatt	1			Os03g0713600
LOC_Os10g05250			LOC_Os09g38660.1	Os09g0559500			GNATATNC	DR	GNATATNC	Os02t0313700-01	-2235	-2228	acctGTATATACgtat	1			Os03g0714100
LOC_Os10g05180			LOC_Os09g38630.1	Os09g0559000			GNATATNC	DR	GNATATNC	Os02t0313700-01	-2227	-2220	atacGTATATACggga	1			Os03g0719300
LOC_Os10g05020			LOC_Os09g38510.1	Os09g0557500			GNATATNC	DR	GNATATNC	Os02t0313700-02	-2342	-2335	acctGTATATACgtat	1			Os03g0719400
LOC_Os10g04860			LOC_Os09g38350.1	Os09g0555800			GNATATNC	DR	GNATATNC	Os02t0313700-02	-2334	-2327	atacGTATATACggga	1			Os03g0719500
LOC_Os10g04770			LOC_Os09g38310.1	Os09g0555400			GNATATNC	DR	GNATATNC	Os02t0314300-00	-1884	-1877	cctaGCATATACttag	1			Os03g0719850
LOC_Os10g04730			LOC_Os09g38300.1	Os09g0555300			GNATATNC	DR	GNATATNC	Os02t0314300-00	-1535	-1528	atgaGAATATACtttt	1			Os03g0720300
LOC_Os10g04720			LOC_Os09g38040.1	Os09g0553300			GNATATNC	DR	GNATATNC	Os02t0314300-00	-1474	-1467	attaGGATATTCacat	1			Os03g0721200
LOC_Os10g04690			LOC_Os09g38030.1	Os09g0553200			GNATATNC	DR	GNATATNC	Os02t0314300-00	-1368	-1361	actaGCATATTCaaac	1			Os03g0721300
LOC_Os10g04610			LOC_Os09g38000.1	Os09g0552800			GNATATNC	DR	GNATATNC	Os02t0314400-01	-566	-559	acatGTATATGCttat	1			Os03g0722400
LOC_Os10g04600			LOC_Os09g37930.1	Os09g0551900			GNATATNC	DR	GNATATNC	Os02t0322400-00	-2736	-2729	aacgGAATATACactt	1			Os03g0722500
LOC_Os10g04570			LOC_Os09g37890.1	Os09g0551500			GNATATNC	DR	GNATATNC	Os02t0323600-01	-1379	-1372	acatGCATATCCttgt	1			Os03g0724900
LOC_Os10g04550			LOC_Os09g37840.1	Os09g0551251			GNATATNC	DR	GNATATNC	Os02t0324400-01	-989	-982	caacGCATATACtact	1			Os03g0727150
LOC_Os10g04510			LOC_Os09g37840.1	Os09g0551201			GNATATNC	DR	GNATATNC	Os02t0324400-01	-63	-56	actaGCATATACgtag	1			Os03g0728500
LOC_Os10g04490			LOC_Os09g37840.1	Os09g0551150			GNATATNC	DR	GNATATNC	Os02t0325300-00	-2487	-2480	tgaaGAATATACagtg	1			Os03g0731500
LOC_Os10g04429			LOC_Os09g37834.1	Os09g0551000			GNATATNC	DR	GNATATNC	Os02t0325300-00	-506	-499	aaccGGATATTCtgtg	1			Os03g0731850
LOC_Os10g04160			LOC_Os09g37810.1	Os09g0550700			GNATATNC	DR	GNATATNC	Os02t0325600-01	-496	-489	gtgaGCATATACggtt	1			Os03g0731900
LOC_Os10g04030			LOC_Os09g37800.1	Os09g0550600			GNATATNC	DR	GNATATNC	Os02t0325600-01	-66	-59	ctccGAATATTCacca	1			Os03g0732000
LOC_Os10g04020			LOC_Os09g37780.1	Os09g0550300			GNATATNC	DR	GNATATNC	Os02t0325600-02	-615	-608	gtgaGCATATACggtt	1			Os03g0733900
LOC_Os10g03960			LOC_Os09g37740.1	Os09g0549700			GNATATNC	DR	GNATATNC	Os02t0325600-02	-185	-178	ctccGAATATTCacca	1			Os03g0734100
LOC_Os10g03890			LOC_Os09g37590.1	Os09g0548100			GNATATNC	DR	GNATATNC	Os02t0326500-01	-2252	-2245	acatGGATATACaaaa	1			Os03g0734300
LOC_Os10g03760			LOC_Os09g37590.1	Os09g0548066			GNATATNC	DR	GNATATNC	Os02t0326500-01	-2064	-2057	aattGCATATTCaaat	1			Os03g0736300
LOC_Os10g03730			LOC_Os09g37590.1	Os09g0548034			GNATATNC	DR	GNATATNC	Os02t0329800-01	-1856	-1849	aatgGTATATCCgtgc	1			Os03g0736500
LOC_Os10g03669			LOC_Os09g37580.1	Os09g0547900			GNATATNC	DR	GNATATNC	Os02t0329800-01	-1218	-1211	ttttGCATATACaatc	1			Os03g0737300
LOC_Os10g03620			LOC_Os09g37540.1	Os09g0547500			GNATATNC	DR	GNATATNC	Os02t0433900-01	-2637	-2630	gcacGGATATACcatt	1			Os03g0738000
LOC_Os10g03570			LOC_Os09g37510.1	Os09g0547200			GNATATNC	DR	GNATATNC	Os02t0433900-01	-2373	-2366	cttaGTATATTCtaac	1			Os03g0738200
LOC_Os10g03360			LOC_Os09g37446.1	Os09g0546400			GNATATNC	DR	GNATATNC	Os02t0433900-01	-2160	-2153	cagaGAATATACccca	1			Os03g0739700
LOC_Os10g03320			LOC_Os09g37300.1	Os09g0545000			GNATATNC	DR	GNATATNC	Os02t0438601-01	-1458	-1451	ttcaGAATATACcacc	1			Os03g0741100
LOC_Os10g03100			LOC_Os09g37290.1	Os09g0544950			GNATATNC	DR	GNATATNC	Os02t0438601-01	-110	-103	gatgGCATATTCtgaa	1			Os03g0741600
LOC_Os10g02950			LOC_Os09g37240.1	Os09g0544400			GNATATNC	DR	GNATATNC	Os02t0438601-02	-1617	-1610	ttcaGAATATACcacc	1			Os03g0744650
LOC_Os10g02920			LOC_Os09g37200.1	Os09g0544000			GNATATNC	DR	GNATATNC	Os02t0438601-02	-269	-262	gatgGCATATTCtgaa	1			Os03g0744675
LOC_Os10g02814			LOC_Os09g37180.1	Os09g0543900			GNATATNC	DR	GNATATNC	Os02t0439200-00	-1907	-1900	ttggGGATATTCtaca	1			Os03g0745500
LOC_Os10g02750			LOC_Os09g37120.1	Os09g0543400			GNATATNC	DR	GNATATNC	Os02t0439200-00	-1483	-1476	gcttGCATATACgtgc	1			Os03g0745550
LOC_Os10g02650			LOC_Os09g37100.1	Os09g0543100			GNATATNC	DR	GNATATNC	Os02t0445600-01	-2706	-2699	tgtaGAATATTCgtgt	1			Os03g0745600
LOC_Os10g02500			LOC_Os09g37080.1	Os09g0542900			GNATATNC	DR	GNATATNC	Os02t0448000-00	-1192	-1185	cctgGAATATCCctgc	1			Os03g0746500
LOC_Os10g02300			LOC_Os09g37070.1	Os09g0542800			GNATATNC	DR	GNATATNC	Os02t0448000-00	-947	-940	gcatGCATATACtata	1			Os03g0747900
LOC_Os10g02260			LOC_Os09g36940.1	Os09g0541100			GNATATNC	DR	GNATATNC	Os02t0452500-01	-2671	-2664	ccatGGATATTCcctc	1			Os03g0751600
LOC_Os10g02250			LOC_Os09g36930.1	Os09g0541000			GNATATNC	DR	GNATATNC	Os02t0453600-01	-2861	-2854	tacaGAATATACtacc	1			Os03g0755100
LOC_Os10g02220			LOC_Os09g36860.1	Os09g0539800			GNATATNC	DR	GNATATNC	Os02t0462800-01	-1265	-1258	actcGGATATCCaaat	1			Os03g0755600
LOC_Os10g02210			LOC_Os09g36820.1	Os09g0539400			GNATATNC	DR	GNATATNC	Os02t0465600-01	-2219	-2212	cgaaGAATATGCtcgg	1			Os03g0755800
LOC_Os10g01560			LOC_Os09g36810.1	Os09g0539200			GNATATNC	DR	GNATATNC	Os02t0467600-01	-1067	-1060	ttatGAATATGCcttt	1			Os03g0756200
LOC_Os10g01480			LOC_Os09g36740.1	Os09g0538500			GNATATNC	DR	GNATATNC	Os02t0472632-00	-2342	-2335	gtttGTATATGCgtat	1			Os03g0757600
LOC_Os10g01470			LOC_Os09g36730.1	Os09g0538400			GNATATNC	DR	GNATATNC	Os02t0472700-00	-2931	-2924	gagaGCATATTCtggg	1			Os03g0758300
LOC_Os10g01380			LOC_Os09g36700.1	Os09g0538000			GNATATNC	DR	GNATATNC	Os02t0473200-01	-2130	-2123	gctaGGATATACacga	1			Os03g0760200
LOC_Os10g01350			LOC_Os09g36680.1	Os09g0537700			GNATATNC	DR	GNATATNC	Os02t0473200-02	-2131	-2124	gctaGGATATACacga	1			Os03g0762300
LOC_Os10g01290			LOC_Os09g36490.1	Os09g0535400			GNATATNC	DR	GNATATNC	Os02t0473200-03	-677	-670	atatGCATATTCattt	1			Os03g0765200
LOC_Os10g01134			LOC_Os09g36350.1	Os09g0533900			GNATATNC	DR	GNATATNC	Os02t0478050-01	-1217	-1210	ttgtGTATATACgttt	1			Os03g0766800
LOC_Os10g01100			LOC_Os09g36300.1	Os09g0533400			GNATATNC	DR	GNATATNC	Os02t0478050-01	-1010	-1003	ttttGTATATGCatat	1			Os03g0767600
LOC_Os10g01080			LOC_Os09g36270.1	Os09g0533100			GNATATNC	DR	GNATATNC	Os02t0480200-01	-2992	-2985	ccatGTATATACtcaa	1			Os03g0773000
LOC_Os10g01060			LOC_Os09g36250.1	Os09g0532900			GNATATNC	DR	GNATATNC	Os02t0483500-01	-766	-759	acacGGATATACgcta	1			Os03g0773600
LOC_Os09g39960			LOC_Os09g36180.1	Os09g0531800			GNATATNC	DR	GNATATNC	Os02t0483500-01	-40	-33	actcGTATATACgact	1			Os03g0774300
LOC_Os09g39940			LOC_Os09g36180.1	Os09g0531701			GNATATNC	DR	GNATATNC	Os02t0488100-00	-2844	-2837	ctttGGATATCCatga	1			Os03g0776000
LOC_Os09g39930			LOC_Os09g36060.1	Os09g0530200			GNATATNC	DR	GNATATNC	Os02t0488600-01	-2464	-2457	ataaGCATATACtccc	1			Os03g0777600
LOC_Os09g39850			LOC_Os09g35990.1	Os09g0529400			GNATATNC	DR	GNATATNC	Os02t0489500-01	-1391	-1384	aaggGGATATTCatgc	1			Os03g0777700
LOC_Os09g39740			LOC_Os09g35800.1	Os09g0526700			GNATATNC	DR	GNATATNC	Os02t0496900-01	-2614	-2607	acctGCATATTCtgaa	1			Os03g0780350
LOC_Os09g39650			LOC_Os09g35730.1	Os09g0525900			GNATATNC	DR	GNATATNC	Os02t0496900-01	-1511	-1504	gttaGAATATACacac	1			Os03g0782400
LOC_Os09g39640			LOC_Os09g35700.1	Os09g0525500			GNATATNC	DR	GNATATNC	Os02t0496900-01	-426	-419	atttGGATATCCcatt	1			Os03g0786500
LOC_Os09g39620			LOC_Os09g35630.1	Os09g0524800			GNATATNC	DR	GNATATNC	Os02t0497500-01	-97	-90	caatGTATATTCacag	1			Os03g0788250
LOC_Os09g39580			LOC_Os09g35540.1	Os09g0522800			GNATATNC	DR	GNATATNC	Os02t0497500-02	-2885	-2878	gggaGTATATACatca	1			Os03g0788600
LOC_Os09g39530			LOC_Os09g34960.1	Os09g0521400			GNATATNC	DR	GNATATNC	Os02t0501350-01	-2603	-2596	gcacGAATATACcatt	1			Os03g0789000
LOC_Os09g39520			LOC_Os09g34950.1	Os09g0521300			GNATATNC	DR	GNATATNC	Os02t0501350-01	-132	-125	atagGTATATGCtagc	1			Os03g0790900
LOC_Os09g39510			LOC_Os09g34920.1	Os09g0520800			GNATATNC	DR	GNATATNC	Os02t0503500-01	-2956	-2949	acacGGATATGCacct	1			Os03g0792800
LOC_Os09g39440			LOC_Os09g34890.1	Os09g0520500			GNATATNC	DR	GNATATNC	Os02t0503700-00	-2012	-2005	caatGAATATACgatg	1			Os03g0794000
LOC_Os09g39410			LOC_Os09g34290.1	Os09g0518600			GNATATNC	DR	GNATATNC	Os02t0503900-01	-909	-902	acagGGATATCCatgc	1			Os03g0795300
LOC_Os09g39380			LOC_Os09g34270.1	Os09g0518400			GNATATNC	DR	GNATATNC	Os02t0504700-00	-79	-72	tgggGTATATACttat	1			Os03g0798300
LOC_Os09g39360			LOC_Os09g34230.1	Os09g0518000			GNATATNC	DR	GNATATNC	Os02t0506100-00	-2061	-2054	actaGTATATTCgaca	1			Os03g0799900
LOC_Os09g39320			LOC_Os09g34160.1	Os09g0517200			GNATATNC	DR	GNATATNC	Os02t0506100-00	-732	-725	atttGGATATACgtag	1			Os03g0800000
LOC_Os09g39190			LOC_Os09g34140.1	Os09g0517000			GNATATNC	DR	GNATATNC	Os02t0509600-01	-2525	-2518	ttacGAATATGCatgc	1			Os03g0800200
LOC_Os09g39180			LOC_Os09g34110.1	Os09g0516700			GNATATNC	DR	GNATATNC	Os02t0511100-00	-1466	-1459	cgtaGTATATACtctg	1			Os03g0800700
LOC_Os09g39130			LOC_Os09g34070.1	Os09g0516300			GNATATNC	DR	GNATATNC	Os02t0511400-01	-2299	-2292	ccatGCATATGCtagc	1			Os03g0803800
LOC_Os09g39100			LOC_Os09g33950.1	Os09g0514600			GNATATNC	DR	GNATATNC	Os02t0511901-00	-565	-558	taggGAATATACgaga	1			Os03g0804400
LOC_Os09g39090			LOC_Os09g33890.1	Os09g0514001			GNATATNC	DR	GNATATNC	Os02t0512000-01	-1108	-1101	ggggGAATATCCaatg	1			Os03g0804500
LOC_Os09g39020			LOC_Os09g33876.1	Os09g0513800			GNATATNC	DR	GNATATNC	Os02t0512000-01	-516	-509	acgaGTATATACatgg	1			Os03g0805100
LOC_Os09g38870			LOC_Os09g33720.1	Os09g0512000			GNATATNC	DR	GNATATNC	Os02t0513000-01	-753	-746	ataaGGATATTCcagc	1			Os03g0805200
LOC_Os09g38784			LOC_Os09g33710.1	Os09g0511900			GNATATNC	DR	GNATATNC	Os02t0514500-01	-2368	-2361	tgctGGATATACagga	1			Os03g0806600
LOC_Os09g38740			LOC_Os09g33680.1	Os09g0511600			GNATATNC	DR	GNATATNC	Os02t0514500-01	-224	-217	accgGAATATCCtgga	1			Os03g0808200
LOC_Os09g38710			LOC_Os09g33640.1	Os09g0511200			GNATATNC	DR	GNATATNC	Os02t0514500-01	-126	-119	ccccGAATATTCccca	1			Os03g0808900
LOC_Os09g38670			LOC_Os09g33630.1	Os09g0511000			GNATATNC	DR	GNATATNC	Os02t0515200-01	-1865	-1858	ttctGCATATGCttat	1			Os03g0815200
LOC_Os09g38660			LOC_Os09g33620.1	Os09g0510900			GNATATNC	DR	GNATATNC	Os02t0515200-02	-1865	-1858	ttctGCATATGCttat	1			Os03g0815800
LOC_Os09g38630			LOC_Os09g33580.1	Os09g0510500			GNATATNC	DR	GNATATNC	Os02t0515200-03	-1865	-1858	ttctGCATATGCttat	1			Os03g0816100
LOC_Os09g38510			LOC_Os09g33520.1	Os09g0509400			GNATATNC	DR	GNATATNC	Os02t0516600-01	-2757	-2750	ccagGCATATACagta	1			Os03g0816500
LOC_Os09g38350			LOC_Os09g32948.1	Os09g0507200			GNATATNC	DR	GNATATNC	Os02t0516600-01	-231	-224	aaccGCATATTCgcct	1			Os03g0819600
LOC_Os09g38310			LOC_Os09g32840.1	Os09g0506000			GNATATNC	DR	GNATATNC	Os02t0516600-02	-2296	-2289	aaccGCATATTCgcct	1			Os03g0820500
LOC_Os09g38300			LOC_Os09g32750.1	Os09g0505200			GNATATNC	DR	GNATATNC	Os02t0517333-02	-538	-531	ctctGCATATTCctct	1			Os03g0821300
LOC_Os09g38040			LOC_Os09g32730.1	Os09g0505000			GNATATNC	DR	GNATATNC	Os02t0517333-02	-364	-357	gttcGGATATCCcttt	1			Os03g0823800
LOC_Os09g38030			LOC_Os09g32410.1	Os09g0500151			GNATATNC	DR	GNATATNC	Os02t0517900-01	-856	-849	gtgaGTATATACctag	1			Os03g0826600
LOC_Os09g38000			LOC_Os09g32410.1	Os09g0500100			GNATATNC	DR	GNATATNC	Os02t0517900-01	-610	-603	ttagGTATATACtcaa	1			Os03g0828300
LOC_Os09g37930			LOC_Os09g32290.1	Os09g0498500			GNATATNC	DR	GNATATNC	Os02t0518500-00	-2632	-2625	tcgtGGATATCCgtgt	1			Os03g0830200
LOC_Os09g37890			LOC_Os09g32290.1	Os09g0498400			GNATATNC	DR	GNATATNC	Os02t0518500-00	-1071	-1064	gattGTATATCCtacc	1			Os03g0833900
LOC_Os09g37840			LOC_Os09g32280.1	Os09g0498300			GNATATNC	DR	GNATATNC	Os02t0520100-01	-1505	-1498	aaaaGAATATACgtac	1			Os03g0834050
LOC_Os09g37834			LOC_Os09g32210.1	Os09g0497100			GNATATNC	DR	GNATATNC	Os02t0521100-01	-2067	-2060	atttGAATATTCttca	1			Os03g0835150
LOC_Os09g37810			LOC_Os09g32120.1	Os09g0495000			GNATATNC	DR	GNATATNC	Os02t0523100-00	-2121	-2114	gtttGTATATTCgatt	1			Os03g0837100
LOC_Os09g37800			LOC_Os09g32100.1	Os09g0494600			GNATATNC	DR	GNATATNC	Os02t0525800-00	-1683	-1676	ttgaGTATATACccaa	1			Os03g0837200
LOC_Os09g37780			LOC_Os09g32095.1	Os09g0494500			GNATATNC	DR	GNATATNC	Os02t0525800-00	-1497	-1490	aatgGTATATACtcat	1			Os03g0838400
LOC_Os09g37740			LOC_Os09g32080.1	Os09g0494200			GNATATNC	DR	GNATATNC	Os02t0527300-01	-1015	-1008	ttagGAATATTCggga	1			Os03g0838800
LOC_Os09g37590			LOC_Os09g32010.1	Os09g0493400			GNATATNC	DR	GNATATNC	Os02t0527900-00	-1019	-1012	gttgGAATATCCagat	1			Os03g0843600
LOC_Os09g37580			LOC_Os09g31970.1	Os09g0492700			GNATATNC	DR	GNATATNC	Os02t0528100-01	-1907	-1900	gcttGCATATGCaccc	1			Os03g0844100
LOC_Os09g37540			LOC_Os09g31514.1	Os09g0491852			GNATATNC	DR	GNATATNC	Os02t0528100-02	-1969	-1962	gcttGCATATGCaccc	1			Os03g0844850
LOC_Os09g37510			LOC_Os09g31502.1	Os09g0491820			GNATATNC	DR	GNATATNC	Os02t0528900-01	-634	-627	atatGTATATGCccat	1			Os03g0845500
LOC_Os09g37446			LOC_Os09g31446.1	Os09g0491596			GNATATNC	DR	GNATATNC	Os02t0530300-01	-1186	-1179	tataGAATATACatgt	1			Os03g0847800
LOC_Os09g37300			LOC_Os09g31442.1	Os09g0491564			GNATATNC	DR	GNATATNC	Os02t0530600-01	-1708	-1701	cggtGCATATACggac	1			Os03g0847851
LOC_Os09g37290			LOC_Os09g31438.1	Os09g0491532			GNATATNC	DR	GNATATNC	Os02t0532300-01	-925	-918	tatgGCATATTCtaat	1			Os03g0847900
LOC_Os09g37240			LOC_Os09g31390.1	Os09g0489500			GNATATNC	DR	GNATATNC	Os02t0532300-01	-129	-122	tcctGCATATGCcgtg	1			Os03g0848200
LOC_Os09g37200			LOC_Os09g31380.1	Os09g0489200			GNATATNC	DR	GNATATNC	Os02t0532300-02	-1029	-1022	tatgGCATATTCtaat	1			Os03g0849800
LOC_Os09g37180			LOC_Os09g31360.1	Os09g0488700			GNATATNC	DR	GNATATNC	Os02t0532300-02	-233	-226	tcctGCATATGCcgtg	1			Os03g0850900
LOC_Os09g37120			LOC_Os09g31270.1	Os09g0487600			GNATATNC	DR	GNATATNC	Os02t0533300-01	-1113	-1106	tattGTATATACatat	1			Os03g0852400
LOC_Os09g37100			LOC_Os09g31230.1	Os09g0487200			GNATATNC	DR	GNATATNC	Os02t0534400-01	-463	-456	cggaGTATATCCttaa	1			Os03g0852800
LOC_Os09g37080			LOC_Os09g31210.1	Os09g0486700			GNATATNC	DR	GNATATNC	Os02t0535901-00	-768	-761	caagGGATATCCcctc	1			Os03g0853200
LOC_Os09g37070			LOC_Os09g31190.1	Os09g0486000			GNATATNC	DR	GNATATNC	Os02t0539100-01	-2732	-2725	gcgtGAATATACatat	1			Os03g0853500
LOC_Os09g36940			LOC_Os09g31090.2	Os09g0484300			GNATATNC	DR	GNATATNC	Os02t0539100-01	-1021	-1014	gaaaGTATATGCttga	1			Os03g0856000
LOC_Os09g36930			LOC_Os09g31080.1	Os09g0484200			GNATATNC	DR	GNATATNC	Os02t0539100-01	-208	-201	aaaaGCATATTCtgat	1			Os03g0858200
LOC_Os09g36860			LOC_Os09g31040.1	Os09g0483500			GNATATNC	DR	GNATATNC	Os02t0540000-01	-1810	-1803	tattGCATATCCtgtg	1			Os03g0859100
LOC_Os09g36820			LOC_Os09g31031.1	Os09g0483400			GNATATNC	DR	GNATATNC	Os02t0550100-01	-879	-872	agaaGGATATGCaggc	1			Os03g0859600
LOC_Os09g36810			LOC_Os09g31000.1	Os09g0483100			GNATATNC	DR	GNATATNC	Os02t0551700-01	-1409	-1402	ttgtGCATATTCaggc	1			Os03g0859700
LOC_Os09g36740			LOC_Os09g30506.1	Os09g0482840			GNATATNC	DR	GNATATNC	Os02t0552100-01	-549	-542	gttaGTATATACcaga	1			Os03g0860100
LOC_Os09g36730			LOC_Os09g30490.1	Os09g0482800			GNATATNC	DR	GNATATNC	Os02t0552200-00	-1607	-1600	ttcgGTATATCCatat	1			Os03g0860600
LOC_Os09g36700			LOC_Os09g30486.1	Os09g0482780			GNATATNC	DR	GNATATNC	Os02t0554000-02	-1820	-1813	actaGTATATACaaat	1			Os04g0101800
LOC_Os09g36680			LOC_Os09g30474.1	Os09g0482720			GNATATNC	DR	GNATATNC	Os02t0554300-01	-390	-383	aataGAATATGCatgt	1			Os04g0103900
LOC_Os09g36490			LOC_Os09g30462.1	Os09g0482700			GNATATNC	DR	GNATATNC	Os02t0555900-00	-2706	-2699	catgGCATATCCaact	1			Os04g0105200
LOC_Os09g36350			LOC_Os09g30418.1	Os09g0482550			GNATATNC	DR	GNATATNC	Os02t0555900-00	-1087	-1080	acttGCATATTCcctc	1			Os04g0105400
LOC_Os09g36300			LOC_Os09g30414.1	Os09g0482200			GNATATNC	DR	GNATATNC	Os02t0556900-01	-2409	-2402	cgaaGGATATGCatcc	1			Os04g0105800
LOC_Os09g36270			LOC_Os09g30360.1	Os09g0481400			GNATATNC	DR	GNATATNC	Os02t0556900-01	-285	-278	ggtcGAATATTCgaat	1			Os04g0105850
LOC_Os09g36260			LOC_Os09g30300.1	Os09g0480600			GNATATNC	DR	GNATATNC	Os02t0556900-02	-2431	-2424	cgaaGGATATGCatcc	1			Os04g0105900
LOC_Os09g36180			LOC_Os09g30250.1	Os09g0479900			GNATATNC	DR	GNATATNC	Os02t0556900-02	-307	-300	ggtcGAATATTCgaat	1			Os04g0106500
LOC_Os09g36060			LOC_Os09g30220.1	Os09g0479500			GNATATNC	DR	GNATATNC	Os02t0559300-01	-1469	-1462	cataGAATATGCcccc	1			Os04g0110100
LOC_Os09g36010			LOC_Os09g30200.1	Os09g0479300			GNATATNC	DR	GNATATNC	Os02t0559300-02	-1574	-1567	cataGAATATGCcccc	1			Os04g0110600
LOC_Os09g36000			LOC_Os09g30130.1	Os09g0478300			GNATATNC	DR	GNATATNC	Os02t0559800-01	-2940	-2933	gctaGTATATACtagc	1			Os04g0111900
LOC_Os09g35800			LOC_Os09g30100.1	Os09g0477900			GNATATNC	DR	GNATATNC	Os02t0562600-01	-2892	-2885	ctacGGATATTCgtct	1			Os04g0115700
LOC_Os09g35730			LOC_Os09g30010.1	Os09g0476800			GNATATNC	DR	GNATATNC	Os02t0562600-01	-866	-859	atacGCATATACtgta	1			Os04g0116200
LOC_Os09g35700			LOC_Os09g29850.1	Os09g0474400			GNATATNC	DR	GNATATNC	Os02t0562700-01	-1137	-1130	aataGAATATCCcgat	1			Os04g0116900
LOC_Os09g35630			LOC_Os09g29820.1	Os09g0474000			GNATATNC	DR	GNATATNC	Os02t0562700-02	-1163	-1156	aataGAATATCCcgat	1			Os04g0117100
LOC_Os09g35590			LOC_Os09g29740.1	Os09g0473200			GNATATNC	DR	GNATATNC	Os02t0566300-01	-1078	-1071	actgGAATATGCgcga	1			Os04g0118500
LOC_Os09g35540			LOC_Os09g29690.1	Os09g0472700			GNATATNC	DR	GNATATNC	Os02t0566300-02	-1958	-1951	actgGAATATGCgcga	1			Os04g0121800
LOC_Os09g34960			LOC_Os09g29660.1	Os09g0472100			GNATATNC	DR	GNATATNC	Os02t0566300-03	-1963	-1956	actgGAATATGCgcga	1			Os04g0122200
LOC_Os09g34950			LOC_Os09g29520.1	Os09g0471400			GNATATNC	DR	GNATATNC	Os02t0568600-00	-2812	-2805	gaatGAATATTCagaa	1			Os04g0123700
LOC_Os09g34920			LOC_Os09g29430.1	Os09g0470000			GNATATNC	DR	GNATATNC	Os02t0568600-00	-1540	-1533	tcgcGTATATCCtagc	1			Os04g0123750
LOC_Os09g34890			LOC_Os09g29430.1	Os09g0469950			GNATATNC	DR	GNATATNC	Os02t0569000-01	-1083	-1076	aataGCATATACtact	1			Os04g0123800
LOC_Os09g34290			LOC_Os09g29420.1	Os09g0469900			GNATATNC	DR	GNATATNC	Os02t0569000-01	-219	-212	ttatGCATATACttat	1			Os04g0125700
LOC_Os09g34270			LOC_Os09g29404.1	Os09g0469400			GNATATNC	DR	GNATATNC	Os02t0569900-01	-2664	-2657	cattGTATATGCtttg	1			Os04g0127100
LOC_Os09g34230			LOC_Os09g29390.1	Os09g0469300			GNATATNC	DR	GNATATNC	Os02t0569900-01	-210	-203	aaggGTATATTCtaaa	1			Os04g0127200
LOC_Os09g34160			LOC_Os09g29370.1	Os09g0468800			GNATATNC	DR	GNATATNC	Os02t0570400-01	-1140	-1133	attaGCATATCCaaga	1			Os04g0128900
LOC_Os09g34140			LOC_Os09g29239.1	Os09g0467400			GNATATNC	DR	GNATATNC	Os02t0570700-01	-1716	-1709	ggaaGGATATTCggag	1			Os04g0132500
LOC_Os09g34110			LOC_Os09g29210.1	Os09g0467300			GNATATNC	DR	GNATATNC	Os02t0571100-01	-2853	-2846	gtacGGATATCCacgg	1			Os04g0132950
LOC_Os09g34070			LOC_Os09g29160.1	Os09g0466800			GNATATNC	DR	GNATATNC	Os02t0571300-01	-304	-297	ttttGGATATACgtac	1			Os04g0134400
LOC_Os09g33950			LOC_Os09g29120.1	Os09g0466300			GNATATNC	DR	GNATATNC	Os02t0572200-01	-2890	-2883	atatGCATATGCatat	1			Os04g0134601
LOC_Os09g33890			LOC_Os09g29070.1	Os09g0465600			GNATATNC	DR	GNATATNC	Os02t0572200-01	-2042	-2035	actaGCATATGCgata	1			Os04g0134701
LOC_Os09g33876			LOC_Os09g28910.1	Os09g0464000			GNATATNC	DR	GNATATNC	Os02t0574000-01	-2148	-2141	acagGCATATCCtttt	1			Os04g0134800
LOC_Os09g33720			LOC_Os09g28840.1	Os09g0463100			GNATATNC	DR	GNATATNC	Os02t0574000-01	-946	-939	catcGGATATCCgtat	1			Os04g0135400
LOC_Os09g33710			LOC_Os09g28830.1	Os09g0462901			GNATATNC	DR	GNATATNC	Os02t0574600-01	-2486	-2479	gatgGTATATTCtaaa	1			Os04g0139400
LOC_Os09g33680			LOC_Os09g28830.1	Os09g0462875			GNATATNC	DR	GNATATNC	Os02t0574600-01	-2279	-2272	acaaGAATATTCtatt	1			Os04g0140666
LOC_Os09g33640			LOC_Os09g28740.1	Os09g0462100			GNATATNC	DR	GNATATNC	Os02t0577300-00	-1824	-1817	gaggGGATATCCctct	1			Os04g0147200
LOC_Os09g33630			LOC_Os09g28730.1	Os09g0461900			GNATATNC	DR	GNATATNC	Os02t0579000-01	-577	-570	tgtgGTATATCCtgcg	1			Os04g0147600
LOC_Os09g33620			LOC_Os09g28720.1	Os09g0461700			GNATATNC	DR	GNATATNC	Os02t0579000-01	-432	-425	ttttGCATATTCttat	1			Os04g0150300
LOC_Os09g33580			LOC_Os09g28650.1	Os09g0460700			GNATATNC	DR	GNATATNC	Os02t0579000-02	-564	-557	tgtgGTATATCCtgcg	1			Os04g0151300
LOC_Os09g33520			LOC_Os09g28630.1	Os09g0460400			GNATATNC	DR	GNATATNC	Os02t0579000-02	-419	-412	ttttGCATATTCttat	1			Os04g0154800
LOC_Os09g32948			LOC_Os09g28610.1	Os09g0460200			GNATATNC	DR	GNATATNC	Os02t0581200-01	-1666	-1659	ttgaGGATATTCataa	1			Os04g0156100
LOC_Os09g32840			LOC_Os09g28600.1	Os09g0460100			GNATATNC	DR	GNATATNC	Os02t0582800-01	-2425	-2418	cgccGTATATACgtcg	1			Os04g0163700
LOC_Os09g32750			LOC_Os09g28580.1	Os09g0459900			GNATATNC	DR	GNATATNC	Os02t0582900-01	-2010	-2003	atacGTATATGCatat	1			Os04g0163800
LOC_Os09g32730			LOC_Os09g28570.1	Os09g0459800			GNATATNC	DR	GNATATNC	Os02t0582900-01	-1923	-1916	ttgtGTATATACttgg	1			Os04g0164000
LOC_Os09g32410			LOC_Os09g28560.1	Os09g0459600			GNATATNC	DR	GNATATNC	Os02t0584200-01	-2487	-2480	atctGGATATACattt	1			Os04g0166000
LOC_Os09g32290			LOC_Os09g28550.1	Os09g0459500			GNATATNC	DR	GNATATNC	Os02t0584200-01	-1614	-1607	tataGCATATACtaat	1			Os04g0169500
LOC_Os09g32280			LOC_Os09g28510.1	Os09g0458900			GNATATNC	DR	GNATATNC	Os02t0587300-00	-1074	-1067	gcatGCATATCCagca	1			Os04g0172400
LOC_Os09g32210			LOC_Os09g28470.1	Os09g0458300			GNATATNC	DR	GNATATNC	Os02t0587300-00	-1015	-1008	agctGCATATTCgttt	1			Os04g0173800
LOC_Os09g32190			LOC_Os09g28470.1	Os09g0458200			GNATATNC	DR	GNATATNC	Os02t0591500-01	-2469	-2462	cgcgGGATATACgagc	1			Os04g0175400
LOC_Os09g32180			LOC_Os09g28460.1	Os09g0458100			GNATATNC	DR	GNATATNC	Os02t0592200-01	-86	-79	actgGAATATCCcccc	1			Os04g0176200
LOC_Os09g32169			LOC_Os09g28370.1	Os09g0456900			GNATATNC	DR	GNATATNC	Os02t0593100-00	-1812	-1805	ttatGTATATTCctat	1			Os04g0177300
LOC_Os09g32120			LOC_Os09g28354.1	Os09g0456800			GNATATNC	DR	GNATATNC	Os02t0593700-01	-284	-277	tctaGGATATTCcaga	1			Os04g0178300
LOC_Os09g32100			LOC_Os09g28300.1	Os09g0456100			GNATATNC	DR	GNATATNC	Os02t0593700-02	-2061	-2054	acttGTATATGCtcat	1			Os04g0179100
LOC_Os09g32095			LOC_Os09g28210.1	Os09g0455300			GNATATNC	DR	GNATATNC	Os02t0593700-03	-2459	-2452	acttGTATATGCtcat	1			Os04g0179200
LOC_Os09g32080			LOC_Os09g28200.1	Os09g0455200			GNATATNC	DR	GNATATNC	Os02t0593700-04	-324	-317	tctaGGATATTCcaga	1			Os04g0179700
LOC_Os09g32010			LOC_Os09g28180.1	Os09g0454900			GNATATNC	DR	GNATATNC	Os02t0595800-01	-2754	-2747	tggaGCATATCCaccg	1			Os04g0180300
LOC_Os09g31970			LOC_Os09g28160.1	Os09g0454600			GNATATNC	DR	GNATATNC	Os02t0595800-01	-985	-978	ttggGCATATTCcaga	1			Os04g0183500
LOC_Os09g31514			LOC_Os09g28120.1	Os09g0454300			GNATATNC	DR	GNATATNC	Os02t0595900-01	-151	-144	ctttGGATATCCccga	1			Os04g0184100
LOC_Os09g31502			LOC_Os09g28060.1	Os09g0453900			GNATATNC	DR	GNATATNC	Os02t0599700-01	-454	-447	tttaGAATATGCagta	1			Os04g0186400
LOC_Os09g31446			LOC_Os09g28000.1	Os09g0453400			GNATATNC	DR	GNATATNC	Os02t0601300-01	-2326	-2319	aggaGCATATGCaaag	1			Os04g0186800
LOC_Os09g31442			LOC_Os09g27950.1	Os09g0452900			GNATATNC	DR	GNATATNC	Os02t0601300-01	-526	-519	tcaaGCATATTCtacc	1			Os04g0188433
LOC_Os09g31438			LOC_Os09g27890.1	Os09g0452200			GNATATNC	DR	GNATATNC	Os02t0603700-00	-983	-976	gctaGCATATTCactg	1			Os04g0194000
LOC_Os09g31390			LOC_Os09g27730.1	Os09g0450600			GNATATNC	DR	GNATATNC	Os02t0603700-00	-536	-529	acatGTATATGCatgc	1			Os04g0198300
LOC_Os09g31380			LOC_Os09g27650.1	Os09g0449400			GNATATNC	DR	GNATATNC	Os02t0603800-01	-1869	-1862	ctgcGGATATCCgaaa	1			Os04g0198733
LOC_Os09g31360			LOC_Os09g27160.1	Os09g0443800			GNATATNC	DR	GNATATNC	Os02t0603800-01	-496	-489	ccatGAATATTCgtga	1			Os04g0202300
LOC_Os09g31270			LOC_Os09g27160.1	Os09g0443700			GNATATNC	DR	GNATATNC	Os02t0605400-00	-1136	-1129	gcatGCATATGCcagc	1			Os04g0202800
LOC_Os09g31230			LOC_Os09g27150.1	Os09g0443600			GNATATNC	DR	GNATATNC	Os02t0608801-00	-2899	-2892	ttagGTATATACtcaa	1			Os04g0208500
LOC_Os09g31210			LOC_Os09g27040.1	Os09g0442400			GNATATNC	DR	GNATATNC	Os02t0608801-00	-468	-461	tgtaGCATATGCtaca	1			Os04g0208600
LOC_Os09g31190			LOC_Os09g26980.1	Os09g0441700			GNATATNC	DR	GNATATNC	Os02t0609900-00	-2130	-2123	tgagGTATATACcatc	1			Os04g0209200
LOC_Os09g31090			LOC_Os09g26940.1	Os09g0441100			GNATATNC	DR	GNATATNC	Os02t0611800-01	-2346	-2339	gaacGGATATCCgttc	1			Os04g0218100
LOC_Os09g31080			LOC_Os09g26920.1	Os09g0441000			GNATATNC	DR	GNATATNC	Os02t0611800-01	-413	-406	ggttGCATATTCataa	1			Os04g0226340
LOC_Os09g31040			LOC_Os09g26840.1	Os09g0439800			GNATATNC	DR	GNATATNC	Os02t0613900-01	-1200	-1193	aaatGAATATTCcatg	1			Os04g0226400
LOC_Os09g31031			LOC_Os09g26780.1	Os09g0439200			GNATATNC	DR	GNATATNC	Os02t0613900-02	-1200	-1193	aaatGAATATTCcatg	1			Os04g0226600
LOC_Os09g31000			LOC_Os09g26770.2	Os09g0439100			GNATATNC	DR	GNATATNC	Os02t0614966-00	-528	-521	actcGTATATACtcta	1			Os04g0227200
LOC_Os09g30506			LOC_Os09g26770.2	Os09g0439050			GNATATNC	DR	GNATATNC	Os02t0615500-01	-1807	-1800	attgGTATATCCatct	1			Os04g0228100
LOC_Os09g30490			LOC_Os09g26760.1	Os09g0439000			GNATATNC	DR	GNATATNC	Os02t0615500-01	-1574	-1567	taggGAATATTCcctc	1			Os04g0228400
LOC_Os09g30486			LOC_Os09g26710.1	Os09g0438500			GNATATNC	DR	GNATATNC	Os02t0615500-01	-886	-879	gtgaGTATATACctag	1			Os04g0244500
LOC_Os09g30474			LOC_Os09g26670.1	Os09g0438100			GNATATNC	DR	GNATATNC	Os02t0615500-01	-640	-633	ttggGTATATACttaa	1			Os04g0249600
LOC_Os09g30462			LOC_Os09g26660.1	Os09g0438000			GNATATNC	DR	GNATATNC	Os02t0615500-01	-354	-347	gaggGAATATTCccta	1			Os04g0250700
LOC_Os09g30438			LOC_Os09g26610.1	Os09g0437400			GNATATNC	DR	GNATATNC	Os02t0615500-02	-1887	-1880	attgGTATATCCatct	1			Os04g0252200
LOC_Os09g30414			LOC_Os09g26590.1	Os09g0437100			GNATATNC	DR	GNATATNC	Os02t0615500-02	-1654	-1647	taggGAATATTCcctc	1			Os04g0259300
LOC_Os09g30360			LOC_Os09g26580.1	Os09g0436900			GNATATNC	DR	GNATATNC	Os02t0615500-02	-966	-959	gtgaGTATATACctag	1			Os04g0269800
LOC_Os09g30300			LOC_Os09g26470.1	Os09g0435250			GNATATNC	DR	GNATATNC	Os02t0615500-02	-720	-713	ttggGTATATACttaa	1			Os04g0269900
LOC_Os09g30250			LOC_Os09g26380.1	Os09g0433900			GNATATNC	DR	GNATATNC	Os02t0615500-02	-434	-427	gaggGAATATTCccta	1			Os04g0272400
LOC_Os09g30220			LOC_Os09g26370.1	Os09g0433800			GNATATNC	DR	GNATATNC	Os02t0615500-02	-79	-72	catgGCATATGCaagt	1			Os04g0273900
LOC_Os09g30200			LOC_Os09g26310.1	Os09g0433000			GNATATNC	DR	GNATATNC	Os02t0617200-01	-2560	-2553	atagGGATATGCtagt	1			Os04g0277400
LOC_Os09g30130			LOC_Os09g26300.1	Os09g0432900			GNATATNC	DR	GNATATNC	Os02t0617200-01	-1491	-1484	gtggGCATATCCttgt	1			Os04g0286800
LOC_Os09g30100			LOC_Os09g26260.1	Os09g0432300			GNATATNC	DR	GNATATNC	Os02t0617500-01	-641	-634	tacgGTATATACgtgc	1			Os04g0288500
LOC_Os09g30010			LOC_Os09g26170.1	Os09g0431300			GNATATNC	DR	GNATATNC	Os02t0618100-01	-2828	-2821	ggagGCATATGCatga	1			Os04g0291100
LOC_Os09g29850			LOC_Os09g26160.1	Os09g0431200			GNATATNC	DR	GNATATNC	Os02t0619600-01	-621	-614	gataGTATATACtaat	1			Os04g0300600
LOC_Os09g29820			LOC_Os09g26144.1	Os09g0431100			GNATATNC	DR	GNATATNC	Os02t0620400-01	-1776	-1769	tgtaGTATATGCaatg	1			Os04g0301500
LOC_Os09g29740			LOC_Os09g26004.1	Os09g0429600			GNATATNC	DR	GNATATNC	Os02t0620500-00	-291	-284	gaggGGATATCCcctt	1			Os04g0304400
LOC_Os09g29690			LOC_Os09g26000.1	Os09g0429500			GNATATNC	DR	GNATATNC	Os02t0624400-02	-129	-122	ttctGCATATGCacgg	1			Os04g0308500
LOC_Os09g29660			LOC_Os09g25990.1	Os09g0429400			GNATATNC	DR	GNATATNC	Os02t0625100-00	-2962	-2955	attcGCATATTCaaga	1			Os04g0309100
LOC_Os09g29520			LOC_Os09g25980.1	Os09g0429200			GNATATNC	DR	GNATATNC	Os02t0625300-00	-1625	-1618	caaaGAATATACtgta	1			Os04g0311100
LOC_Os09g29430			LOC_Os09g25960.1	Os09g0429000			GNATATNC	DR	GNATATNC	Os02t0626400-02	-1439	-1432	tggaGTATATCCttcg	1			Os04g0316850
LOC_Os09g29420			LOC_Os09g25900.1	Os09g0428000			GNATATNC	DR	GNATATNC	Os02t0626400-03	-1720	-1713	tggaGTATATCCttcg	1			Os04g0319800
LOC_Os09g29404			LOC_Os09g25880.1	Os09g0427300			GNATATNC	DR	GNATATNC	Os02t0627900-00	-412	-405	tatcGAATATACttta	1			Os04g0323800
LOC_Os09g29390			LOC_Os09g25810.2	Os09g0426500			GNATATNC	DR	GNATATNC	Os02t0628200-01	-975	-968	acaaGTATATCCtaca	1			Os04g0325300
LOC_Os09g29370			LOC_Os09g25784.1	Os09g0426100			GNATATNC	DR	GNATATNC	Os02t0628200-01	-962	-955	acatGCATATGCcacg	1			Os04g0326100
LOC_Os09g29239			LOC_Os09g25720.1	Os09g0425500			GNATATNC	DR	GNATATNC	Os02t0628200-02	-2164	-2157	acaaGTATATCCtaca	1			Os04g0326201
LOC_Os09g29210			LOC_Os09g25710.1	Os09g0425400			GNATATNC	DR	GNATATNC	Os02t0628200-02	-2151	-2144	acatGCATATGCcacg	1			Os04g0330200
LOC_Os09g29160			LOC_Os09g25640.1	Os09g0424600			GNATATNC	DR	GNATATNC	Os02t0629200-01	-1663	-1656	tgaaGAATATGCtctc	1			Os04g0330700
LOC_Os09g29150			LOC_Os09g25640.1	Os09g0424501			GNATATNC	DR	GNATATNC	Os02t0629200-02	-1667	-1660	tgaaGAATATGCtctc	1			Os04g0330900
LOC_Os09g29120			LOC_Os09g25600.1	Os09g0423800			GNATATNC	DR	GNATATNC	Os02t0630000-01	-497	-490	atacGTATATTCacag	1			Os04g0332700
LOC_Os09g29070			LOC_Os09g25570.1	Os09g0423500			GNATATNC	DR	GNATATNC	Os02t0630300-01	-2398	-2391	ttggGCATATACatag	1			Os04g0337500
LOC_Os09g28910			LOC_Os09g25500.1	Os09g0422600			GNATATNC	DR	GNATATNC	Os02t0630300-01	-846	-839	acaaGCATATGCtaga	1			Os04g0339500
LOC_Os09g28840			LOC_Os09g25430.1	Os09g0421700			GNATATNC	DR	GNATATNC	Os02t0630300-01	-383	-376	tgttGCATATACgcac	1			Os04g0347200
LOC_Os09g28830			LOC_Os09g25390.1	Os09g0421300			GNATATNC	DR	GNATATNC	Os02t0630300-02	-2430	-2423	acaaGCATATGCtaga	1			Os04g0349700
LOC_Os09g28780			LOC_Os09g25380.1	Os09g0421200			GNATATNC	DR	GNATATNC	Os02t0630300-02	-1967	-1960	tgttGCATATACgcac	1			Os04g0350000
LOC_Os09g28740			LOC_Os09g25380.1	Os09g0421166			GNATATNC	DR	GNATATNC	Os02t0631500-00	-2976	-2969	tataGCATATGCgagt	1			Os04g0350300
LOC_Os09g28730			LOC_Os09g25290.1	Os09g0420300			GNATATNC	DR	GNATATNC	Os02t0631500-00	-1487	-1480	acgaGTATATCCttta	1			Os04g0353000
LOC_Os09g28720			LOC_Os09g25220.1	Os09g0420000			GNATATNC	DR	GNATATNC	Os02t0631601-00	-1382	-1375	atatGAATATACatac	1			Os04g0354200
LOC_Os09g28660			LOC_Os09g25200.1	Os09g0419600			GNATATNC	DR	GNATATNC	Os02t0633100-01	-2978	-2971	gaccGCATATCCccat	1			Os04g0357400
LOC_Os09g28650			LOC_Os09g25150.1	Os09g0419200			GNATATNC	DR	GNATATNC	Os02t0633100-01	-2962	-2955	gacaGCATATGCtgtg	1			Os04g0357850
LOC_Os09g28630			LOC_Os09g25070.1	Os09g0417800			GNATATNC	DR	GNATATNC	Os02t0634700-02	-2889	-2882	gccaGAATATTCctgt	1			Os04g0365100
LOC_Os09g28610			LOC_Os09g25060.1	Os09g0417600			GNATATNC	DR	GNATATNC	Os02t0635400-00	-1943	-1936	ccgtGTATATACgtgt	1			Os04g0366800
LOC_Os09g28600			LOC_Os09g25050.1	Os09g0417500			GNATATNC	DR	GNATATNC	Os02t0636700-01	-1520	-1513	tctcGCATATACcctg	1			Os04g0367400
LOC_Os09g28580			LOC_Os09g25000.1	Os09g0416900			GNATATNC	DR	GNATATNC	Os02t0641300-00	-2588	-2581	agtaGGATATGCctgt	1			Os04g0370300
LOC_Os09g28570			LOC_Os09g24965.1	Os09g0416501			GNATATNC	DR	GNATATNC	Os02t0641300-00	-2131	-2124	ccatGCATATGCacgg	1			Os04g0371000
LOC_Os09g28560			LOC_Os09g24840.1	Os09g0414900			GNATATNC	DR	GNATATNC	Os02t0641300-00	-1996	-1989	ggatGCATATGCttca	1			Os04g0371200
LOC_Os09g28550			LOC_Os09g24710.1	Os09g0413700			GNATATNC	DR	GNATATNC	Os02t0641300-00	-649	-642	ctacGTATATGCgcgc	1			Os04g0371600
LOC_Os09g28510			LOC_Os09g24700.1	Os09g0413600			GNATATNC	DR	GNATATNC	Os02t0641300-00	-569	-562	gataGTATATACaaac	1			Os04g0372300
LOC_Os09g28470			LOC_Os09g24680.1	Os09g0413300			GNATATNC	DR	GNATATNC	Os02t0644400-00	-2082	-2075	catgGAATATACgaat	1			Os04g0373400
LOC_Os09g28460			LOC_Os09g24440.1	Os09g0410300			GNATATNC	DR	GNATATNC	Os02t0644400-00	-556	-549	acgaGAATATTCtata	1			Os04g0377600
LOC_Os09g28370			LOC_Os09g24440.1	Os09g0410125			GNATATNC	DR	GNATATNC	Os02t0645100-01	-2590	-2583	ataaGTATATCCtgaa	1			Os04g0378575
LOC_Os09g28354			LOC_Os09g24440.1	Os09g0409950			GNATATNC	DR	GNATATNC	Os02t0649800-01	-1771	-1764	aagcGTATATACtatc	1			Os04g0383700
LOC_Os09g28300			LOC_Os09g24370.1	Os09g0409100			GNATATNC	DR	GNATATNC	Os02t0649800-01	-1647	-1640	acgtGTATATACttca	1			Os04g0385900
LOC_Os09g28210			LOC_Os09g24350.1	Os09g0409000			GNATATNC	DR	GNATATNC	Os02t0649800-01	-1096	-1089	agcaGCATATGCtcct	1			Os04g0389500
LOC_Os09g28200			LOC_Os09g24260.1	Os09g0407950			GNATATNC	DR	GNATATNC	Os02t0650900-01	-1457	-1450	ggttGCATATCCttgg	1			Os04g0391500
LOC_Os09g28180			LOC_Os09g24230.1	Os09g0407700			GNATATNC	DR	GNATATNC	Os02t0652300-01	-2646	-2639	tgagGTATATACgttg	1			Os04g0394100
LOC_Os09g28160			LOC_Os09g23780.1	Os09g0403000			GNATATNC	DR	GNATATNC	Os02t0652300-01	-204	-197	aaacGCATATGCccca	1			Os04g0394700
LOC_Os09g28120			LOC_Os09g23640.1	Os09g0401100			GNATATNC	DR	GNATATNC	Os02t0652550-00	-2540	-2533	aataGGATATACcagg	1			Os04g0398800
LOC_Os09g28060			LOC_Os09g23570.1	Os09g0400500			GNATATNC	DR	GNATATNC	Os02t0652550-00	-375	-368	acaaGAATATTCctca	1			Os04g0399300
LOC_Os09g28000			LOC_Os09g23560.1	Os09g0400400			GNATATNC	DR	GNATATNC	Os02t0653200-01	-2266	-2259	ccatGTATATTCgtgc	1			Os04g0401900
LOC_Os09g27950			LOC_Os09g23350.1	Os09g0397300			GNATATNC	DR	GNATATNC	Os02t0653900-03	-2769	-2762	tccaGGATATTCttct	1			Os04g0403400
LOC_Os09g27890			LOC_Os09g23300.1	Os09g0396900			GNATATNC	DR	GNATATNC	Os02t0654700-01	-1783	-1776	ggcaGTATATTCcgtt	1			Os04g0403500
LOC_Os09g27744			LOC_Os09g23220.1	Os09g0395600			GNATATNC	DR	GNATATNC	Os02t0654700-01	-290	-283	tgtaGTATATACatta	1			Os04g0403600
LOC_Os09g27730			LOC_Os09g23150.1	Os09g0394700			GNATATNC	DR	GNATATNC	Os02t0655200-01	-1669	-1662	agtaGAATATACtcct	1			Os04g0404400
LOC_Os09g27650			LOC_Os09g23084.1	Os09g0394300			GNATATNC	DR	GNATATNC	Os02t0655200-01	-547	-540	cattGGATATGCggac	1			Os04g0405100
LOC_Os09g27160			LOC_Os09g22500.1	Os09g0392400			GNATATNC	DR	GNATATNC	Os02t0655200-02	-1649	-1642	agtaGAATATACtcct	1			Os04g0409200
LOC_Os09g27150			LOC_Os09g22440.1	Os09g0392000			GNATATNC	DR	GNATATNC	Os02t0655200-02	-527	-520	cattGGATATGCggac	1			Os04g0409900
LOC_Os09g27040			LOC_Os09g22000.1	Os09g0388400			GNATATNC	DR	GNATATNC	Os02t0656100-01	-2780	-2773	acatGGATATCCattt	1			Os04g0411800
LOC_Os09g26980			LOC_Os09g21740.1	Os09g0386200			GNATATNC	DR	GNATATNC	Os02t0656100-02	-2933	-2926	acatGGATATCCattt	1			Os04g0416100
LOC_Os09g26940			LOC_Os09g21510.1	Os09g0383300			GNATATNC	DR	GNATATNC	Os02t0657600-00	-1130	-1123	ctctGTATATTCgttg	1			Os04g0416700
LOC_Os09g26920			LOC_Os09g21470.1	Os09g0382500			GNATATNC	DR	GNATATNC	Os02t0657600-00	-824	-817	agagGAATATACaaca	1			Os04g0423400
LOC_Os09g26840			LOC_Os09g21380.1	Os09g0381600			GNATATNC	DR	GNATATNC	Os02t0658100-01	-1000	-993	acatGTATATACatat	1			Os04g0423600
LOC_Os09g26780			LOC_Os09g21370.1	Os09g0381400			GNATATNC	DR	GNATATNC	Os02t0659700-00	-2464	-2457	ttgaGTATATGCcttg	1			Os04g0429600
LOC_Os09g26770			LOC_Os09g21210.1	Os09g0379900			GNATATNC	DR	GNATATNC	Os02t0661100-02	-1203	-1196	ttcaGCATATCCattg	1			Os04g0430900
LOC_Os09g26760			LOC_Os09g21120.1	Os09g0378700			GNATATNC	DR	GNATATNC	Os02t0665000-01	-1329	-1322	tacaGTATATACtaaa	1			Os04g0432100
LOC_Os09g26710			LOC_Os09g20970.1	Os09g0376600			GNATATNC	DR	GNATATNC	Os02t0665000-02	-1365	-1358	tacaGTATATACtaaa	1			Os04g0432200
LOC_Os09g26670			LOC_Os09g20910.1	Os09g0376000			GNATATNC	DR	GNATATNC	Os02t0666500-01	-2300	-2293	aaaaGCATATGCaatt	1			Os04g0432400
LOC_Os09g26660			LOC_Os09g20880.1	Os09g0375600			GNATATNC	DR	GNATATNC	Os02t0666500-01	-1884	-1877	gtatGTATATACttta	1			Os04g0433600
LOC_Os09g26610			LOC_Os09g20850.1	Os09g0375300			GNATATNC	DR	GNATATNC	Os02t0666500-01	-1837	-1830	taaaGCATATACatat	1			Os04g0437600
LOC_Os09g26590			LOC_Os09g20820.1	Os09g0375000			GNATATNC	DR	GNATATNC	Os02t0666500-01	-1691	-1684	atacGTATATACggac	1			Os04g0438700
LOC_Os09g26580			LOC_Os09g20579.1	Os09g0372100			GNATATNC	DR	GNATATNC	Os02t0666500-01	-287	-280	cttaGTATATGCgagt	1			Os04g0440300
LOC_Os09g26490			LOC_Os09g20540.1	Os09g0371600			GNATATNC	DR	GNATATNC	Os02t0668500-01	-229	-222	cccaGCATATTCcccc	1			Os04g0442800
LOC_Os09g26470			LOC_Os09g20510.1	Os09g0371300			GNATATNC	DR	GNATATNC	Os02t0668500-02	-257	-250	cccaGCATATTCcccc	1			Os04g0443200
LOC_Os09g26380			LOC_Os09g20490.1	Os09g0371100			GNATATNC	DR	GNATATNC	Os02t0668900-00	-1636	-1629	tgtaGTATATACttat	1			Os04g0443300
LOC_Os09g26370			LOC_Os09g20480.1	Os09g0371000			GNATATNC	DR	GNATATNC	Os02t0668900-00	-241	-234	cgtaGGATATGCtggg	1			Os04g0445900
LOC_Os09g26310			LOC_Os09g20460.1	Os09g0370500			GNATATNC	DR	GNATATNC	Os02t0670100-00	-2500	-2493	tgatGAATATCCtact	1			Os04g0446600
LOC_Os09g26300			LOC_Os09g20420.1	Os09g0370000			GNATATNC	DR	GNATATNC	Os02t0675400-00	-1871	-1864	ttctGAATATGCaccc	1			Os04g0447600
LOC_Os09g26260			LOC_Os09g20330.1	Os09g0368850			GNATATNC	DR	GNATATNC	Os02t0675400-00	-1838	-1831	agtaGGATATGCtcgt	1			Os04g0447800
LOC_Os09g26170			LOC_Os09g20320.1	Os09g0368800			GNATATNC	DR	GNATATNC	Os02t0675400-00	-624	-617	cggtGCATATTCaatc	1			Os04g0449200
LOC_Os09g26160			LOC_Os09g20090.1	Os09g0365900			GNATATNC	DR	GNATATNC	Os02t0676000-01	-653	-646	gggaGAATATTCttaa	1			Os04g0449400
LOC_Os09g26144			LOC_Os09g20020.1	Os09g0365000			GNATATNC	DR	GNATATNC	Os02t0676000-01	-578	-571	gtaaGAATATACactg	1			Os04g0450300
LOC_Os09g26004			LOC_Os09g19980.1	Os09g0364500			GNATATNC	DR	GNATATNC	Os02t0676000-02	-2394	-2387	ttgtGCATATGCaaat	1			Os04g0453266
LOC_Os09g26000			LOC_Os09g19850.1	Os09g0363100			GNATATNC	DR	GNATATNC	Os02t0676000-02	-1059	-1052	tcttGAATATACtgaa	1			Os04g0453300
LOC_Os09g25990			LOC_Os09g19830.1	Os09g0362900			GNATATNC	DR	GNATATNC	Os02t0676400-00	-1914	-1907	tttaGGATATTCacaa	1			Os04g0454200
LOC_Os09g25980			LOC_Os09g19820.1	Os09g0362800			GNATATNC	DR	GNATATNC	Os02t0676400-00	-1720	-1713	gtgaGTATATACctag	1			Os04g0455600
LOC_Os09g25960			LOC_Os09g19790.1	Os09g0362500			GNATATNC	DR	GNATATNC	Os02t0676400-00	-1473	-1466	ttggGTATATACtcaa	1			Os04g0456200
LOC_Os09g25900			LOC_Os09g19360.1	Os09g0358100			GNATATNC	DR	GNATATNC	Os02t0683900-01	-1066	-1059	gttcGAATATACcctg	1			Os04g0456700
LOC_Os09g25880			LOC_Os09g19350.1	Os09g0358000			GNATATNC	DR	GNATATNC	Os02t0683900-02	-1127	-1120	gttcGAATATACcctg	1			Os04g0457300
LOC_Os09g25810			LOC_Os09g19280.1	Os09g0357400			GNATATNC	DR	GNATATNC	Os02t0684500-00	-2110	-2103	atgaGGATATGCtact	1			Os04g0457500
LOC_Os09g25784			LOC_Os09g19274.1	Os09g0357300			GNATATNC	DR	GNATATNC	Os02t0684500-00	-1660	-1653	gataGAATATTCtaca	1			Os04g0458300
LOC_Os09g25720			LOC_Os09g19170.1	Os09g0356300			GNATATNC	DR	GNATATNC	Os02t0684500-00	-1539	-1532	tacaGAATATACtgaa	1			Os04g0460600
LOC_Os09g25710			LOC_Os09g19140.1	Os09g0356000			GNATATNC	DR	GNATATNC	Os02t0685200-01	-2876	-2869	ccgtGGATATTCgtgt	1			Os04g0461800
LOC_Os09g25640			LOC_Os09g19136.1	Os09g0355850			GNATATNC	DR	GNATATNC	Os02t0686100-00	-2344	-2337	cataGCATATACaaga	1			Os04g0465900
LOC_Os09g25600			LOC_Os09g19136.1	Os09g0355700			GNATATNC	DR	GNATATNC	Os02t0686800-01	-1305	-1298	cttgGTATATGCaagt	1			Os04g0467100
LOC_Os09g25570			LOC_Os09g18560.1	Os09g0354900			GNATATNC	DR	GNATATNC	Os02t0690500-01	-1393	-1386	gaaaGAATATTCtatc	1			Os04g0469800
LOC_Os09g25500			LOC_Os09g18530.1	Os09g0354600			GNATATNC	DR	GNATATNC	Os02t0690600-01	-1942	-1935	gattGGATATTCatgg	1			Os04g0471300
LOC_Os09g25430			LOC_Os09g18530.1	Os09g0354600			GNATATNC	DR	GNATATNC	Os02t0692000-01	-1060	-1053	ctccGTATATACtctc	1			Os04g0471700
LOC_Os09g25390			LOC_Os09g18450.1	Os09g0353700			GNATATNC	DR	GNATATNC	Os02t0692700-01	-319	-312	ccgtGGATATCCatgc	1			Os04g0472200
LOC_Os09g25380			LOC_Os09g18159.1	Os09g0350900			GNATATNC	DR	GNATATNC	Os02t0694300-01	-2569	-2562	aggtGAATATTCtcaa	1			Os04g0472900
LOC_Os09g25290			LOC_Os09g18010.1	Os09g0349600			GNATATNC	DR	GNATATNC	Os02t0694300-01	-1490	-1483	gtttGCATATTCaatt	1			Os04g0473900
LOC_Os09g25220			LOC_Os09g18000.1	Os09g0349466			GNATATNC	DR	GNATATNC	Os02t0695800-01	-495	-488	ggatGCATATCCtttt	1			Os04g0475200
LOC_Os09g25200			LOC_Os09g17660.1	Os09g0345500			GNATATNC	DR	GNATATNC	Os02t0695900-01	-312	-305	gtttGGATATACatta	1			Os04g0477300
LOC_Os09g25150			LOC_Os09g17650.1	Os09g0345400			GNATATNC	DR	GNATATNC	Os02t0695900-01	-31	-24	gcacGTATATACtctc	1			Os04g0479900
LOC_Os09g25070			LOC_Os09g17146.1	Os09g0341500			GNATATNC	DR	GNATATNC	Os02t0698800-01	-2226	-2219	cataGTATATGCgtag	1			Os04g0480600
LOC_Os09g25060			LOC_Os09g17000.1	Os09g0339800			GNATATNC	DR	GNATATNC	Os02t0699433-00	-2782	-2775	gatgGGATATTCcata	1			Os04g0481000
LOC_Os09g25050			LOC_Os09g16920.1	Os09g0338500			GNATATNC	DR	GNATATNC	Os02t0699500-01	-473	-466	tgagGAATATGCctcc	1			Os04g0481700
LOC_Os09g25000			LOC_Os09g16850.1	Os09g0338000			GNATATNC	DR	GNATATNC	Os02t0699700-01	-794	-787	catcGGATATACgaac	1			Os04g0482300
LOC_Os09g24965			LOC_Os09g16700.1	Os09g0336400			GNATATNC	DR	GNATATNC	Os02t0699700-01	-444	-437	accaGTATATACtccc	1			Os04g0482600
LOC_Os09g24840			LOC_Os09g16550.1	Os09g0334900			GNATATNC	DR	GNATATNC	Os02t0699700-01	-397	-390	tatgGTATATTCtagt	1			Os04g0483000
LOC_Os09g24710			LOC_Os09g16540.1	Os09g0334800			GNATATNC	DR	GNATATNC	Os02t0700300-01	-795	-788	gccgGAATATTCttat	1			Os04g0486900
LOC_Os09g24700			LOC_Os09g16520.1	Os09g0334600			GNATATNC	DR	GNATATNC	Os02t0700300-01	-553	-546	cggcGCATATGCggtt	1			Os04g0488400
LOC_Os09g24680			LOC_Os09g16160.1	Os09g0330700			GNATATNC	DR	GNATATNC	Os02t0700500-01	-1244	-1237	ttggGAATATACtcca	1			Os04g0491000
LOC_Os09g24440			LOC_Os09g16090.1	Os09g0330000			GNATATNC	DR	GNATATNC	Os02t0700500-01	-980	-973	attcGGATATGCtcat	1			Os04g0492400
LOC_Os09g24370			LOC_Os09g16050.1	Os09g0329266			GNATATNC	DR	GNATATNC	Os02t0700500-01	-290	-283	cttgGCATATGCcgcg	1			Os04g0492500
LOC_Os09g24350			LOC_Os09g15820.1	Os09g0327400			GNATATNC	DR	GNATATNC	Os02t0701900-01	-403	-396	gttaGTATATGCgtat	1			Os04g0492600
LOC_Os09g24260			LOC_Os09g15800.1	Os09g0327200			GNATATNC	DR	GNATATNC	Os02t0702500-02	-1546	-1539	actcGTATATTCaggt	1			Os04g0492800
LOC_Os09g24230			LOC_Os09g15790.1	Os09g0327100			GNATATNC	DR	GNATATNC	Os02t0702500-03	-2692	-2685	actcGTATATTCaggt	1			Os04g0493100
LOC_Os09g23780			LOC_Os09g15580.1	Os09g0325180			GNATATNC	DR	GNATATNC	Os02t0702500-03	-1014	-1007	atctGAATATGCtggg	1			Os04g0494800
LOC_Os09g23770			LOC_Os09g15580.1	Os09g0325140			GNATATNC	DR	GNATATNC	Os02t0702500-04	-1422	-1415	atctGAATATGCtggg	1			Os04g0496300
LOC_Os09g23640			LOC_Os09g15580.1	Os09g0325000			GNATATNC	DR	GNATATNC	Os02t0704900-01	-646	-639	cctcGAATATGCtacc	1			Os04g0498600
LOC_Os09g23570			LOC_Os09g15570.1	Os09g0324701			GNATATNC	DR	GNATATNC	Os02t0704900-01	-223	-216	cccaGTATATGCcctt	1			Os04g0498900
LOC_Os09g23560			LOC_Os09g15560.1	Os09g0324400			GNATATNC	DR	GNATATNC	Os02t0704900-02	-673	-666	cctcGAATATGCtacc	1			Os04g0500700
LOC_Os09g23350			LOC_Os09g15540.1	Os09g0324200			GNATATNC	DR	GNATATNC	Os02t0704900-02	-250	-243	cccaGTATATGCcctt	1			Os04g0504500
LOC_Os09g23300			LOC_Os09g15510.1	Os09g0323900			GNATATNC	DR	GNATATNC	Os02t0705400-01	-275	-268	atctGAATATGCtgat	1			Os04g0504800
LOC_Os09g23220			LOC_Os09g15500.1	Os09g0323700			GNATATNC	DR	GNATATNC	Os02t0705400-02	-278	-271	atctGAATATGCtgat	1			Os04g0506300
LOC_Os09g23150			LOC_Os09g15420.1	Os09g0323000			GNATATNC	DR	GNATATNC	Os02t0707000-00	-1658	-1651	ttctGTATATGCcgtt	1			Os04g0506900
LOC_Os09g23084			LOC_Os09g15389.1	Os09g0322600			GNATATNC	DR	GNATATNC	Os02t0708500-01	-2548	-2541	tatgGCATATGCataa	1			Os04g0508300
LOC_Os09g22500			LOC_Os09g15284.1	Os09g0321500			GNATATNC	DR	GNATATNC	Os02t0708500-01	-227	-220	aggaGCATATGCgtgg	1			Os04g0510600
LOC_Os09g22440			LOC_Os09g15240.1	Os09g0321200			GNATATNC	DR	GNATATNC	Os02t0709400-01	-1733	-1726	cgtcGTATATACatat	1			Os04g0511200
LOC_Os09g22240			LOC_Os09g14700.1	Os09g0316000			GNATATNC	DR	GNATATNC	Os02t0709400-01	-842	-835	tgtaGCATATCCacta	1			Os04g0512300
LOC_Os09g22000			LOC_Os09g14670.1	Os09g0315700			GNATATNC	DR	GNATATNC	Os02t0709400-02	-1781	-1774	cgtcGTATATACatat	1			Os04g0513400
LOC_Os09g21740			LOC_Os09g14614.1	Os09g0315200			GNATATNC	DR	GNATATNC	Os02t0709400-02	-890	-883	tgtaGCATATCCacta	1			Os04g0514500
LOC_Os09g21510			LOC_Os09g14610.1	Os09g0315100			GNATATNC	DR	GNATATNC	Os02t0709400-03	-2881	-2874	atttGGATATCCaata	1			Os04g0514800
LOC_Os09g21470			LOC_Os09g14610.1	Os09g0315050			GNATATNC	DR	GNATATNC	Os02t0709400-04	-463	-456	tgcaGTATATGCttgt	1			Os04g0515400
LOC_Os09g21380			LOC_Os09g14580.1	Os09g0314800			GNATATNC	DR	GNATATNC	Os02t0709800-01	-1872	-1865	tgtgGCATATACattc	1			Os04g0517500
LOC_Os09g21370			LOC_Os09g14490.1	Os09g0314200			GNATATNC	DR	GNATATNC	Os02t0709800-01	-699	-692	gcttGTATATACgtca	1			Os04g0518100
LOC_Os09g21210			LOC_Os09g14490.1	Os09g0314100			GNATATNC	DR	GNATATNC	Os02t0712500-01	-912	-905	ttaaGAATATACattg	1			Os04g0519300
LOC_Os09g21120			LOC_Os09g14450.1	Os09g0313600			GNATATNC	DR	GNATATNC	Os02t0712500-01	-895	-888	attaGCATATGCatcg	1			Os04g0519700
LOC_Os09g20970			LOC_Os09g14410.1	Os09g0313500			GNATATNC	DR	GNATATNC	Os02t0712600-01	-1026	-1019	ccatGAATATGCtatc	1			Os04g0519900
LOC_Os09g20910			LOC_Os09g14019.1	Os09g0310800			GNATATNC	DR	GNATATNC	Os02t0715300-01	-2138	-2131	ctcaGCATATGCactt	1			Os04g0519925
LOC_Os09g20880			LOC_Os09g13920.1	Os09g0309500			GNATATNC	DR	GNATATNC	Os02t0715300-02	-2161	-2154	ctcaGCATATGCactt	1			Os04g0520800
LOC_Os09g20850			LOC_Os09g13890.1	Os09g0309200			GNATATNC	DR	GNATATNC	Os02t0716500-01	-1930	-1923	gtcaGCATATACatta	1			Os04g0522100
LOC_Os09g20820			LOC_Os09g13650.1	Os09g0307300			GNATATNC	DR	GNATATNC	Os02t0716500-01	-1586	-1579	tgaaGAATATCCtagc	1			Os04g0523600
LOC_Os09g20579			LOC_Os09g13570.1	Os09g0306400			GNATATNC	DR	GNATATNC	Os02t0716500-04	-2967	-2960	cacgGCATATGCttct	1			Os04g0524600
LOC_Os09g20540			LOC_Os09g13570.1	Os09g0306400			GNATATNC	DR	GNATATNC	Os02t0716800-01	-1973	-1966	gcatGCATATGCagcg	1			Os04g0528000
LOC_Os09g20510			LOC_Os09g13400.1	Os09g0304400			GNATATNC	DR	GNATATNC	Os02t0717200-00	-905	-898	agatGGATATTCacga	1			Os04g0528300
LOC_Os09g20490			LOC_Os09g13250.1	Os09g0303100			GNATATNC	DR	GNATATNC	Os02t0720600-01	-595	-588	taagGGATATCCcctc	1			Os04g0528600
LOC_Os09g20480			LOC_Os09g12660.1	Os09g0298200			GNATATNC	DR	GNATATNC	Os02t0721100-01	-1745	-1738	gctgGTATATACgcaa	1			Os04g0529400
LOC_Os09g20460			LOC_Os09g12650.1	Os09g0298100			GNATATNC	DR	GNATATNC	Os02t0721100-01	-138	-131	accgGAATATCCgctc	1			Os04g0529600
LOC_Os09g20420			LOC_Os09g12600.1	Os09g0297400			GNATATNC	DR	GNATATNC	Os02t0721700-01	-2826	-2819	atttGAATATGCagat	1			Os04g0529700
LOC_Os09g20330			LOC_Os09g12560.1	Os09g0297000			GNATATNC	DR	GNATATNC	Os02t0721700-01	-1465	-1458	aaagGGATATTCtaaa	1			Os04g0532800
LOC_Os09g20320			LOC_Os09g12350.1	Os09g0294901			GNATATNC	DR	GNATATNC	Os02t0721700-02	-2888	-2881	atttGAATATGCagat	1			Os04g0533500
LOC_Os09g20110			LOC_Os09g12350.1	Os09g0294800			GNATATNC	DR	GNATATNC	Os02t0721700-02	-1527	-1520	aaagGGATATTCtaaa	1			Os04g0534100
LOC_Os09g20090			LOC_Os09g11970.1	Os09g0291500			GNATATNC	DR	GNATATNC	Os02t0721800-01	-2984	-2977	gtgtGTATATTCgtcg	1			Os04g0535000
LOC_Os09g20020			LOC_Os09g11440.1	Os09g0286300			GNATATNC	DR	GNATATNC	Os02t0721800-01	-790	-783	tattGTATATGCtcta	1			Os04g0535600
LOC_Os09g19980			LOC_Os09g11200.1	Os09g0283900			GNATATNC	DR	GNATATNC	Os02t0722400-01	-2857	-2850	tgacGGATATTCaata	1			Os04g0538000
LOC_Os09g19850			LOC_Os09g10950.1	Os09g0281800			GNATATNC	DR	GNATATNC	Os02t0722400-01	-742	-735	ttatGCATATGCataa	1			Os04g0539100
LOC_Os09g19830			LOC_Os09g10930.1	Os09g0281600			GNATATNC	DR	GNATATNC	Os02t0722700-01	-880	-873	catgGCATATGCtata	1			Os04g0540200
LOC_Os09g19820			LOC_Os09g10840.1	Os09g0280500			GNATATNC	DR	GNATATNC	Os02t0723600-00	-2230	-2223	gcttGAATATTCattt	1			Os04g0540300
LOC_Os09g19800			LOC_Os09g10820.1	Os09g0280300			GNATATNC	DR	GNATATNC	Os02t0723600-00	-1611	-1604	gatgGCATATACaccg	1			Os04g0540600
LOC_Os09g19790			LOC_Os09g10740.1	Os09g0279300			GNATATNC	DR	GNATATNC	Os02t0726700-01	-773	-766	cgggGGATATCCcctc	1			Os04g0540900
LOC_Os09g19780			LOC_Os09g09830.1	Os09g0271100			GNATATNC	DR	GNATATNC	Os02t0726700-02	-2910	-2903	aggaGCATATGCttgt	1			Os04g0542000
LOC_Os09g19360			LOC_Os09g09560.1	Os09g0268800			GNATATNC	DR	GNATATNC	Os02t0726700-02	-151	-144	cgggGGATATCCcctc	1			Os04g0542800
LOC_Os09g19350			LOC_Os09g09550.1	Os09g0268700			GNATATNC	DR	GNATATNC	Os02t0727300-03	-921	-914	gtaaGCATATGCagtc	1			Os04g0543200
LOC_Os09g19320			LOC_Os09g09450.1	Os09g0267300			GNATATNC	DR	GNATATNC	Os02t0727300-04	-2876	-2869	gtaaGCATATGCagtc	1			Os04g0543700
LOC_Os09g19310			LOC_Os09g09370.1	Os09g0266600			GNATATNC	DR	GNATATNC	Os02t0728300-00	-2749	-2742	aggaGAATATTCtctt	1			Os04g0544200
LOC_Os09g19274			LOC_Os09g09360.1	Os09g0266400			GNATATNC	DR	GNATATNC	Os02t0731200-01	-1789	-1782	acccGCATATGCtaat	1			Os04g0545400
LOC_Os09g19170			LOC_Os09g09220.1	Os09g0265500			GNATATNC	DR	GNATATNC	Os02t0731200-01	-1434	-1427	cagtGCATATGCcggt	1			Os04g0545600
LOC_Os09g19140			LOC_Os09g09220.1	Os09g0264950			GNATATNC	DR	GNATATNC	Os02t0732700-03	-186	-179	tcatGCATATCCacaa	1			Os04g0545700
LOC_Os09g19136			LOC_Os09g08730.1	Os09g0263016			GNATATNC	DR	GNATATNC	Os02t0734300-01	-1354	-1347	atctGAATATTCtttt	1			Os04g0546800
LOC_Os09g18620			LOC_Os09g08660.1	Os09g0261300			GNATATNC	DR	GNATATNC	Os02t0734300-01	-896	-889	ttctGAATATTCtctt	1			Os04g0548300
LOC_Os09g18560			LOC_Os09g08620.1	Os09g0261100			GNATATNC	DR	GNATATNC	Os02t0736000-00	-2769	-2762	tgtaGAATATGCaaaa	1			Os04g0550600
LOC_Os09g18540			LOC_Os09g08550.1	Os09g0260000			GNATATNC	DR	GNATATNC	Os02t0738300-01	-2675	-2668	atgtGTATATACatta	1			Os04g0550700
LOC_Os09g18530			LOC_Os09g08390.1	Os09g0258000			GNATATNC	DR	GNATATNC	Os02t0738300-01	-1397	-1390	gtacGTATATACatac	1			Os04g0551200
LOC_Os09g18450			LOC_Os09g08190.1	Os09g0256100			GNATATNC	DR	GNATATNC	Os02t0738300-01	-561	-554	gcctGAATATCCgtat	1			Os04g0552300
LOC_Os09g18159			LOC_Os09g08130.1	Os09g0255400			GNATATNC	DR	GNATATNC	Os02t0738600-01	-2748	-2741	atacGTATATACgtat	1			Os04g0552700
LOC_Os09g18010			LOC_Os09g08072.1	Os09g0255000			GNATATNC	DR	GNATATNC	Os02t0738600-01	-2724	-2717	atacGTATATACgtat	1			Os04g0554600
LOC_Os09g18000			LOC_Os09g07900.1	Os09g0252800			GNATATNC	DR	GNATATNC	Os02t0738600-01	-2716	-2709	atacGTATATACgtat	1			Os04g0555500
LOC_Os09g17930			LOC_Os09g07900.1	Os09g0252700			GNATATNC	DR	GNATATNC	Os02t0738600-01	-2708	-2701	atacGTATATACgtat	1			Os04g0555600
LOC_Os09g17660			LOC_Os09g07730.1	Os09g0251100			GNATATNC	DR	GNATATNC	Os02t0738600-01	-1527	-1520	tcatGTATATACacgc	1			Os04g0556400
LOC_Os09g17650			LOC_Os09g07460.1	Os09g0249000			GNATATNC	DR	GNATATNC	Os02t0739400-01	-1551	-1544	atctGGATATACctct	1			Os04g0556900
LOC_Os09g17530			LOC_Os09g07350.1	Os09g0248100			GNATATNC	DR	GNATATNC	Os02t0739400-01	-979	-972	aaacGCATATACtctt	1			Os04g0558400
LOC_Os09g17146			LOC_Os09g07294.1	Os09g0247700			GNATATNC	DR	GNATATNC	Os02t0739400-01	-75	-68	acccGCATATTCtaaa	1			Os04g0559000
LOC_Os09g17000			LOC_Os09g07150.1	Os09g0246500			GNATATNC	DR	GNATATNC	Os02t0741500-01	-2994	-2987	ccttGCATATACctta	1			Os04g0560600
LOC_Os09g16920			LOC_Os09g07120.1	Os09g0246200			GNATATNC	DR	GNATATNC	Os02t0741500-01	-2738	-2731	ggatGTATATGCacaa	1			Os04g0561200
LOC_Os09g16850			LOC_Os09g06660.1	Os09g0242000			GNATATNC	DR	GNATATNC	Os02t0741500-01	-2542	-2535	attaGGATATTCaaaa	1			Os04g0561800
LOC_Os09g16714			LOC_Os09g06570.1	Os09g0241200			GNATATNC	DR	GNATATNC	Os02t0741500-01	-1626	-1619	tgcgGTATATCCgaat	1			Os04g0563900
LOC_Os09g16700			LOC_Os09g04995.1	Os09g0135501			GNATATNC	DR	GNATATNC	Os02t0741500-01	-1053	-1046	acggGAATATTCgtgc	1			Os04g0564500
LOC_Os09g16640			LOC_Os09g04924.1	Os09g0134900			GNATATNC	DR	GNATATNC	Os02t0741500-02	-2926	-2919	ggatGTATATGCacaa	1			Os04g0564700
LOC_Os09g16580			LOC_Os09g04730.1	Os09g0133200			GNATATNC	DR	GNATATNC	Os02t0741500-02	-2730	-2723	attaGGATATTCaaaa	1			Os04g0565200
LOC_Os09g16550			LOC_Os09g04504.2	Os09g0131400			GNATATNC	DR	GNATATNC	Os02t0741500-02	-1814	-1807	tgcgGTATATCCgaat	1			Os04g0565900
LOC_Os09g16540			LOC_Os09g04430.1	Os09g0130700			GNATATNC	DR	GNATATNC	Os02t0741500-02	-1241	-1234	acggGAATATTCgtgc	1			Os04g0566300
LOC_Os09g16520			LOC_Os09g03939.1	Os09g0125900			GNATATNC	DR	GNATATNC	Os02t0742050-00	-919	-912	aattGTATATACatgt	1			Os04g0566600
LOC_Os09g16160			LOC_Os09g03750.1	Os09g0124800			GNATATNC	DR	GNATATNC	Os02t0747900-01	-2201	-2194	ccgtGGATATACcggg	1			Os04g0566900
LOC_Os09g16090			LOC_Os09g03370.1	Os09g0121000			GNATATNC	DR	GNATATNC	Os02t0748300-01	-1858	-1851	gtcgGTATATGCcaaa	1			Os04g0568800
LOC_Os09g16050			LOC_Os09g02710.1	Os09g0115500			GNATATNC	DR	GNATATNC	Os02t0748800-00	-1134	-1127	gtacGTATATTCacag	1			Os04g0569100
LOC_Os09g15820			LOC_Os09g02530.1	Os09g0113000			GNATATNC	DR	GNATATNC	Os02t0749150-01	-518	-511	tgctGTATATACcatg	1			Os04g0570700
LOC_Os09g15800			LOC_Os09g02420.1	Os09g0112200			GNATATNC	DR	GNATATNC	Os02t0749200-01	-2009	-2002	gcgtGTATATACaatg	1			Os04g0576300
LOC_Os09g15790			LOC_Os09g02390.1	Os09g0111700			GNATATNC	DR	GNATATNC	Os02t0749400-01	-2020	-2013	gttaGTATATACcagt	1			Os04g0576900
LOC_Os09g15580			LOC_Os09g02360.1	Os09g0111100			GNATATNC	DR	GNATATNC	Os02t0749400-01	-22	-15	agccGCATATTCtctc	1			Os04g0583550
LOC_Os09g15570			LOC_Os09g02250.1	Os09g0110100			GNATATNC	DR	GNATATNC	Os02t0751300-01	-2317	-2310	ggtcGCATATGCcaac	1			Os04g0584300
LOC_Os09g15560			LOC_Os09g02000.1	Os09g0107400			GNATATNC	DR	GNATATNC	Os02t0751300-01	-1014	-1007	ttagGCATATTCtaat	1			Os04g0584500
LOC_Os09g15540			LOC_Os09g01960.1	Os09g0106700			GNATATNC	DR	GNATATNC	Os02t0752200-01	-1386	-1379	ttatGAATATGCggta	1			Os04g0585200
LOC_Os09g15510			LOC_Os08g45240.1	Os08g0567200			GNATATNC	DR	GNATATNC	Os02t0753400-01	-2150	-2143	atatGTATATACaatc	1			Os04g0585900
LOC_Os09g15500			LOC_Os08g45200.1	Os08g0566700			GNATATNC	DR	GNATATNC	Os02t0753500-01	-1404	-1397	cttaGCATATTCtccc	1			Os04g0589800
LOC_Os09g15420			LOC_Os08g45030.1	Os08g0564300			GNATATNC	DR	GNATATNC	Os02t0755400-01	-2342	-2335	gctgGCATATCCatct	1			Os04g0590100
LOC_Os09g15389			LOC_Os08g45000.1	Os08g0564000			GNATATNC	DR	GNATATNC	Os02t0755400-01	-1894	-1887	aaggGCATATGCcact	1			Os04g0592600
LOC_Os09g15284			LOC_Os08g44870.1	Os08g0562800			GNATATNC	DR	GNATATNC	Os02t0758100-01	-415	-408	tacaGAATATCCttag	1			Os04g0593600
LOC_Os09g15240			LOC_Os08g44820.1	Os08g0562200			GNATATNC	DR	GNATATNC	Os02t0758100-01	-334	-327	aattGTATATACtgca	1			Os04g0594100
LOC_Os09g15070			LOC_Os08g44780.1	Os08g0561800			GNATATNC	DR	GNATATNC	Os02t0760600-01	-2963	-2956	gggaGTATATGCtaat	1			Os04g0597600
LOC_Os09g14700			LOC_Os08g44770.1	Os08g0561700			GNATATNC	DR	GNATATNC	Os02t0760600-01	-1070	-1063	tcttGCATATTCaatt	1			Os04g0598000
LOC_Os09g14670			LOC_Os08g44750.1	Os08g0561500			GNATATNC	DR	GNATATNC	Os02t0760600-01	-896	-889	acaaGAATATACaaaa	1			Os04g0599000
LOC_Os09g14614			LOC_Os08g44590.1	Os08g0560000			GNATATNC	DR	GNATATNC	Os02t0761300-00	-276	-269	gtcaGCATATGCgtac	1			Os04g0600000
LOC_Os09g14610			LOC_Os08g44460.1	Os08g0558900			GNATATNC	DR	GNATATNC	Os02t0767150-01	-2016	-2009	agttGCATATGCcatt	1			Os04g0600300
LOC_Os09g14580			LOC_Os08g44370.1	Os08g0557900			GNATATNC	DR	GNATATNC	Os02t0767200-02	-57	-50	agttGCATATGCcatt	1			Os04g0600500
LOC_Os09g14490			LOC_Os08g44340.1	Os08g0557600			GNATATNC	DR	GNATATNC	Os02t0767300-01	-403	-396	gaggGGATATGCatgt	1			Os04g0601700
LOC_Os09g14450			LOC_Os08g44270.1	Os08g0556900			GNATATNC	DR	GNATATNC	Os02t0767300-01	-282	-275	gaggGGATATGCacgt	1			Os04g0602400
LOC_Os09g14410			LOC_Os08g44230.1	Os08g0556400			GNATATNC	DR	GNATATNC	Os02t0767600-00	-465	-458	gcaaGAATATGCaggt	1			Os04g0602500
LOC_Os09g14019			LOC_Os08g44220.1	Os08g0556300			GNATATNC	DR	GNATATNC	Os02t0767600-00	-453	-446	aggtGAATATTCgtga	1			Os04g0602800
LOC_Os09g13920			LOC_Os08g44150.1	Os08g0555300			GNATATNC	DR	GNATATNC	Os02t0768750-00	-976	-969	gttgGTATATACacct	1			Os04g0607000
LOC_Os09g13890			LOC_Os08g44050.1	Os08g0554400			GNATATNC	DR	GNATATNC	Os02t0768750-00	-201	-194	cagaGCATATGCtgcg	1			Os04g0607150
LOC_Os09g13650			LOC_Os08g44040.1	Os08g0554300			GNATATNC	DR	GNATATNC	Os02t0768800-01	-1574	-1567	ggttGCATATTCtcat	1			Os04g0607175
LOC_Os09g13575			LOC_Os08g44020.1	Os08g0554100			GNATATNC	DR	GNATATNC	Os02t0768950-00	-2313	-2306	ggttGCATATTCtcat	1			Os04g0607200
LOC_Os09g13570			LOC_Os08g43980.1	Os08g0553750			GNATATNC	DR	GNATATNC	Os02t0768950-00	-286	-279	ttgaGGATATACaaag	1			Os04g0608300
LOC_Os09g13440			LOC_Os08g43950.1	Os08g0553400			GNATATNC	DR	GNATATNC	Os02t0770500-00	-2931	-2924	tcatGGATATCCaaag	1			Os04g0608800
LOC_Os09g13400			LOC_Os08g43930.1	Os08g0553200			GNATATNC	DR	GNATATNC	Os02t0770500-00	-1343	-1336	gcatGCATATACatta	1			Os04g0609200
LOC_Os09g13250			LOC_Os08g43920.1	Os08g0553100			GNATATNC	DR	GNATATNC	Os02t0772000-00	-1051	-1044	aaagGCATATCCggcg	1			Os04g0609300
LOC_Os09g12660			LOC_Os08g43910.1	Os08g0553050			GNATATNC	DR	GNATATNC	Os02t0773200-01	-2686	-2679	taaaGTATATTCatag	1			Os04g0609500
LOC_Os09g12650			LOC_Os08g43870.1	Os08g0553000			GNATATNC	DR	GNATATNC	Os02t0773200-01	-2148	-2141	ccagGAATATCCgagc	1			Os04g0612000
LOC_Os09g12600			LOC_Os08g43890.1	Os08g0552800			GNATATNC	DR	GNATATNC	Os02t0773200-01	-1820	-1813	acaaGAATATTCaatg	1			Os04g0612800
LOC_Os09g12560			LOC_Os08g43860.1	Os08g0552500			GNATATNC	DR	GNATATNC	Os02t0775300-01	-1726	-1719	tcttGTATATTCgccg	1			Os04g0613200
LOC_Os09g12480			LOC_Os08g43850.1	Os08g0552400			GNATATNC	DR	GNATATNC	Os02t0776400-01	-1327	-1320	agtaGTATATGCaact	1			Os04g0614000
LOC_Os09g12430			LOC_Os08g43810.1	Os08g0552100			GNATATNC	DR	GNATATNC	Os02t0778400-01	-2830	-2823	gggaGAATATTCatta	1			Os04g0615600
LOC_Os09g12350			LOC_Os08g43800.1	Os08g0552000			GNATATNC	DR	GNATATNC	Os02t0778400-01	-2785	-2778	tgcaGTATATCCattt	1			Os04g0616400
LOC_Os09g11970			LOC_Os08g43790.1	Os08g0551900			GNATATNC	DR	GNATATNC	Os02t0778500-01	-1845	-1838	aaaaGAATATCCtagc	1			Os04g0616800
LOC_Os09g11440			LOC_Os08g43770.1	Os08g0551500			GNATATNC	DR	GNATATNC	Os02t0778500-01	-361	-354	agcaGCATATTCcacg	1			Os04g0617900
LOC_Os09g11200			LOC_Os08g43760.1	Os08g0551366			GNATATNC	DR	GNATATNC	Os02t0781900-00	-2080	-2073	ttcaGTATATCCactt	1			Os04g0619000
LOC_Os09g11190			LOC_Os08g43750.1	Os08g0551300			GNATATNC	DR	GNATATNC	Os02t0781900-00	-1806	-1799	aaggGGATATCCcctt	1			Os04g0620000
LOC_Os09g10950			LOC_Os08g43680.1	Os08g0550500			GNATATNC	DR	GNATATNC	Os02t0781900-00	-727	-720	atctGAATATTCagac	1			Os04g0621500
LOC_Os09g10930			LOC_Os08g43580.1	Os08g0549300			GNATATNC	DR	GNATATNC	Os02t0784400-00	-253	-246	acttGTATATTCttgg	1			Os04g0623066
LOC_Os09g10840			LOC_Os08g43440.1	Os08g0547900			GNATATNC	DR	GNATATNC	Os02t0785000-01	-764	-757	tcctGCATATGCcgca	1			Os04g0623600
LOC_Os09g10820			LOC_Os08g43430.1	Os08g0547800			GNATATNC	DR	GNATATNC	Os02t0786200-01	-1221	-1214	gggaGAATATCCgcgc	1			Os04g0624600
LOC_Os09g10740			LOC_Os08g43300.1	Os08g0546400			GNATATNC	DR	GNATATNC	Os02t0786500-01	-1754	-1747	aatcGTATATTCaagt	1			Os04g0625100
LOC_Os09g09920			LOC_Os08g43270.1	Os08g0546100			GNATATNC	DR	GNATATNC	Os02t0787600-01	-1335	-1328	tgtaGAATATTCagat	1			Os04g0627300
LOC_Os09g09830			LOC_Os08g43190.1	Os08g0545200			GNATATNC	DR	GNATATNC	Os02t0787600-02	-2198	-2191	aagaGAATATGCcacc	1			Os04g0630100
LOC_Os09g09800			LOC_Os08g43180.1	Os08g0545000			GNATATNC	DR	GNATATNC	Os02t0787600-02	-1782	-1775	gggaGTATATACtatc	1			Os04g0630900
LOC_Os09g09560			LOC_Os08g43140.1	Os08g0544600			GNATATNC	DR	GNATATNC	Os02t0793800-00	-1525	-1518	atctGGATATCCaggc	1			Os04g0631800
LOC_Os09g09550			LOC_Os08g43120.1	Os08g0544400			GNATATNC	DR	GNATATNC	Os02t0797500-01	-2802	-2795	agcaGCATATTCctcg	1			Os04g0632500
LOC_Os09g09450			LOC_Os08g43050.1	Os08g0543500			GNATATNC	DR	GNATATNC	Os02t0797500-01	-279	-272	catcGAATATACgaac	1			Os04g0632600
LOC_Os09g09370			LOC_Os08g43040.1	Os08g0543400			GNATATNC	DR	GNATATNC	Os02t0797500-02	-2985	-2978	agcaGCATATTCctcg	1			Os04g0633300
LOC_Os09g09360			LOC_Os08g43000.1	Os08g0543050			GNATATNC	DR	GNATATNC	Os02t0797500-02	-462	-455	catcGAATATACgaac	1			Os04g0633800
LOC_Os09g09250			LOC_Os08g42990.1	Os08g0543000			GNATATNC	DR	GNATATNC	Os02t0798600-01	-2501	-2494	cactGAATATTCcatt	1			Os04g0633900
LOC_Os09g09220			LOC_Os08g42960.1	Os08g0542700			GNATATNC	DR	GNATATNC	Os02t0798600-01	-2467	-2460	cactGAATATGCagag	1			Os04g0634000
LOC_Os09g08730			LOC_Os08g42930.1	Os08g0542200			GNATATNC	DR	GNATATNC	Os02t0798600-01	-135	-128	ctaaGGATATCCgcat	1			Os04g0634500
LOC_Os09g08660			LOC_Os08g42910.1	Os08g0542000			GNATATNC	DR	GNATATNC	Os02t0802200-01	-1440	-1433	atatGGATATCCattg	1			Os04g0636400
LOC_Os09g08620			LOC_Os08g42750.1	Os08g0540400			GNATATNC	DR	GNATATNC	Os02t0802500-02	-1204	-1197	cgtgGCATATACatgg	1			Os04g0636600
LOC_Os09g08550			LOC_Os08g42690.1	Os08g0539600			GNATATNC	DR	GNATATNC	Os02t0802700-01	-1565	-1558	gctcGCATATGCtcca	1			Os04g0639100
LOC_Os09g08390			LOC_Os08g42670.1	Os08g0539400			GNATATNC	DR	GNATATNC	Os02t0802700-02	-2066	-2059	gctcGCATATGCtcca	1			Os04g0640700
LOC_Os09g08190			LOC_Os08g42640.1	Os08g0539300			GNATATNC	DR	GNATATNC	Os02t0802700-03	-1445	-1438	gctcGCATATGCtcca	1			Os04g0641400
LOC_Os09g08130			LOC_Os08g42630.1	Os08g0539200			GNATATNC	DR	GNATATNC	Os02t0805250-01	-1567	-1560	tatcGAATATACggat	1			Os04g0642000
LOC_Os09g08072			LOC_Os08g42620.1	Os08g0539100			GNATATNC	DR	GNATATNC	Os02t0805300-01	-2423	-2416	tacgGTATATCCtgtt	1			Os04g0643300
LOC_Os09g07900			LOC_Os08g42590.1	Os08g0538600			GNATATNC	DR	GNATATNC	Os02t0805300-01	-883	-876	acgcGTATATCCcgac	1			Os04g0644700
LOC_Os09g07730			LOC_Os08g42580.1	Os08g0538300			GNATATNC	DR	GNATATNC	Os02t0805400-01	-834	-827	gtcgGGATATACgcgt	1			Os04g0645100
LOC_Os09g07460			LOC_Os08g42570.1	Os08g0538200			GNATATNC	DR	GNATATNC	Os02t0806500-00	-1857	-1850	aacaGCATATTCtaat	1			Os04g0650300
LOC_Os09g07350			LOC_Os08g42400.1	Os08g0535800			GNATATNC	DR	GNATATNC	Os02t0806500-00	-322	-315	agctGCATATACaaat	1			Os04g0650700
LOC_Os09g07300			LOC_Os08g42390.1	Os08g0535700			GNATATNC	DR	GNATATNC	Os02t0806600-02	-779	-772	acatGCATATTCtctg	1			Os04g0650900
LOC_Os09g07150			LOC_Os08g42150.1	Os08g0533900			GNATATNC	DR	GNATATNC	Os02t0806600-02	-469	-462	ccatGAATATGCagaa	1			Os04g0651200
LOC_Os09g07120			LOC_Os08g42100.1	Os08g0533600			GNATATNC	DR	GNATATNC	Os02t0806900-01	-817	-810	cgaaGTATATGCcaga	1			Os04g0652700
LOC_Os09g06660			LOC_Os08g42030.1	Os08g0532700			GNATATNC	DR	GNATATNC	Os02t0807000-01	-2432	-2425	agcaGAATATACggtt	1			Os04g0653200
LOC_Os09g06570			LOC_Os08g41910.1	Os08g0531300			GNATATNC	DR	GNATATNC	Os02t0807000-01	-78	-71	aggcGGATATTCcatt	1			Os04g0654500
LOC_Os09g04995			LOC_Os08g41900.1	Os08g0531200			GNATATNC	DR	GNATATNC	Os02t0807100-01	-1873	-1866	gaatGAATATACattc	1			Os04g0654600
LOC_Os09g04924			LOC_Os08g41730.1	Os08g0529100			GNATATNC	DR	GNATATNC	Os02t0807300-01	-2077	-2070	gtccGTATATTCaatg	1			Os04g0655000
LOC_Os09g04730			LOC_Os08g41720.1	Os08g0529000			GNATATNC	DR	GNATATNC	Os02t0807300-01	-611	-604	tcacGGATATCCaaac	1			Os04g0655100
LOC_Os09g04508			LOC_Os08g41660.1	Os08g0528400			GNATATNC	DR	GNATATNC	Os02t0807800-01	-1481	-1474	gattGCATATACatat	1			Os04g0655300
LOC_Os09g04430			LOC_Os08g41290.1	Os08g0524400			GNATATNC	DR	GNATATNC	Os02t0807900-01	-604	-597	cgctGTATATACgatg	1			Os04g0658000
LOC_Os09g04390			LOC_Os08g41280.1	Os08g0524200			GNATATNC	DR	GNATATNC	Os02t0807900-01	-122	-115	acgaGCATATGCaaat	1			Os04g0659300
LOC_Os09g03939			LOC_Os08g41100.1	Os08g0522500			GNATATNC	DR	GNATATNC	Os02t0808100-00	-2442	-2435	ccatGCATATGCcacg	1			Os04g0660100
LOC_Os09g03780			LOC_Os08g40940.1	Os08g0521000			GNATATNC	DR	GNATATNC	Os02t0808100-00	-261	-254	ggctGCATATCCatgt	1			Os04g0660500
LOC_Os09g03750			LOC_Os08g40930.1	Os08g0520900			GNATATNC	DR	GNATATNC	Os02t0808800-01	-304	-297	aatgGAATATACtcta	1			Os04g0664600
LOC_Os09g03370			LOC_Os08g40840.1	Os08g0519900			GNATATNC	DR	GNATATNC	Os02t0809900-01	-2714	-2707	attaGTATATTCtact	1			Os04g0664900
LOC_Os09g02710			LOC_Os08g40720.1	Os08g0519100			GNATATNC	DR	GNATATNC	Os02t0809900-01	-2701	-2694	actaGGATATCCtgta	1			Os04g0666900
LOC_Os09g02530			LOC_Os08g40680.1	Os08g0518800			GNATATNC	DR	GNATATNC	Os02t0810900-01	-2947	-2940	ctgcGTATATACgcat	1			Os04g0668800
LOC_Os09g02420			LOC_Os08g40620.1	Os08g0518100			GNATATNC	DR	GNATATNC	Os02t0810900-01	-2275	-2268	gtttGCATATACatgt	1			Os04g0668900
LOC_Os09g02390			LOC_Os08g40590.1	Os08g0517700			GNATATNC	DR	GNATATNC	Os02t0810900-02	-2401	-2394	gtttGCATATACatgt	1			Os04g0669300
LOC_Os09g02360			LOC_Os08g40530.1	Os08g0517200			GNATATNC	DR	GNATATNC	Os02t0811800-01	-799	-792	agccGAATATTCtcat	1			Os04g0669475
LOC_Os09g02250			LOC_Os08g40420.1	Os08g0515700			GNATATNC	DR	GNATATNC	Os02t0811800-01	-608	-601	gaccGCATATGCagac	1			Os04g0670500
LOC_Os09g02000			LOC_Os08g40410.1	Os08g0515400			GNATATNC	DR	GNATATNC	Os02t0812700-00	-156	-149	atgtGGATATTCgcct	1			Os04g0671200
LOC_Os09g01960			LOC_Os08g40280.1	Os08g0514100			GNATATNC	DR	GNATATNC	Os02t0813000-00	-2484	-2477	tgtgGGATATACacgg	1			Os04g0672700
LOC_Os09g01580			LOC_Os08g40250.1	Os08g0513600			GNATATNC	DR	GNATATNC	Os02t0813166-00	-2520	-2513	tagaGAATATGCagga	1			Os04g0674100
LOC_Os09g01540			LOC_Os08g40180.1	Os08g0512700			GNATATNC	DR	GNATATNC	Os02t0813350-01	-2749	-2742	caaaGCATATACcgtc	1			Os04g0674700
LOC_Os08g45240			LOC_Os08g40170.1	Os08g0512600			GNATATNC	DR	GNATATNC	Os02t0813500-01	-1685	-1678	acttGCATATCCtatt	1			Os04g0675000
LOC_Os08g45200			LOC_Os08g40060.1	Os08g0511400			GNATATNC	DR	GNATATNC	Os02t0813500-02	-1701	-1694	acttGCATATCCtatt	1			Os04g0675400
LOC_Os08g45120			LOC_Os08g39930.1	Os08g0509901			GNATATNC	DR	GNATATNC	Os02t0814300-01	-2872	-2865	cgcaGGATATGCacag	1			Os04g0677100
LOC_Os08g45030			LOC_Os08g39890.1	Os08g0509600			GNATATNC	DR	GNATATNC	Os02t0814300-01	-590	-583	taagGCATATCCaaat	1			Os04g0678300
LOC_Os08g45000			LOC_Os08g39870.1	Os08g0509400			GNATATNC	DR	GNATATNC	Os02t0814600-01	-910	-903	aaggGTATATGCttcg	1			Os04g0679150
LOC_Os08g44870			LOC_Os08g39850.1	Os08g0509100			GNATATNC	DR	GNATATNC	Os02t0816000-01	-1433	-1426	tgatGTATATACtcca	1			Os04g0679600
LOC_Os08g44820			LOC_Os08g39840.1	Os08g0508800			GNATATNC	DR	GNATATNC	Os02t0816300-01	-1869	-1862	actaGGATATACcact	1			Os04g0680000
LOC_Os08g44780			LOC_Os08g39590.1	Os08g0506400			GNATATNC	DR	GNATATNC	Os02t0816300-02	-1912	-1905	gaaaGTATATCCtcag	1			Os04g0680550
LOC_Os08g44770			LOC_Os08g39590.1	Os08g0506400			GNATATNC	DR	GNATATNC	Os02t0816300-03	-1943	-1936	gaaaGTATATCCtcag	1			Os04g0682400
LOC_Os08g44750			LOC_Os08g39570.1	Os08g0506100			GNATATNC	DR	GNATATNC	Os02t0817900-01	-772	-765	tcaaGGATATGCcaca	1			Os04g0682800
LOC_Os08g44590			LOC_Os08g39490.1	Os08g0505250			GNATATNC	DR	GNATATNC	Os02t0818900-01	-1976	-1969	gcacGGATATTCatgc	1			Os04g0683400
LOC_Os08g44460			LOC_Os08g39490.1	Os08g0505200			GNATATNC	DR	GNATATNC	Os02t0819300-01	-1849	-1842	cattGTATATCCttaa	1			Os04g0683700
LOC_Os08g44370			LOC_Os08g39480.1	Os08g0505001			GNATATNC	DR	GNATATNC	Os02t0819500-01	-1186	-1179	cactGCATATACccat	1			Os04g0684300
LOC_Os08g44340			LOC_Os08g39460.1	Os08g0504800			GNATATNC	DR	GNATATNC	Os02t0819500-01	-1003	-996	actaGAATATTCtcaa	1			Os04g0685000
LOC_Os08g44270			LOC_Os08g39350.1	Os08g0503200			GNATATNC	DR	GNATATNC	Os02t0819500-01	-14	-7	aagaGCATATGCcacc	1			Os04g0685400
LOC_Os08g44230			LOC_Os08g39330.1	Os08g0503000			GNATATNC	DR	GNATATNC	Os02t0819500-03	-1193	-1186	cactGCATATACccat	1			Os04g0685900
LOC_Os08g44220			LOC_Os08g39270.1	Os08g0502400			GNATATNC	DR	GNATATNC	Os02t0819500-03	-1010	-1003	actaGAATATTCtcaa	1			Os04g0686500
LOC_Os08g44150			LOC_Os08g39220.1	Os08g0501600			GNATATNC	DR	GNATATNC	Os02t0819500-03	-21	-14	aagaGCATATGCcacc	1			Os04g0686700
LOC_Os08g44050			LOC_Os08g38900.1	Os08g0498100			GNATATNC	DR	GNATATNC	Os02t0819500-04	-2668	-2661	cctcGAATATTCctct	1			Os04g0687100
LOC_Os08g44040			LOC_Os08g38740.1	Os08g0496200			GNATATNC	DR	GNATATNC	Os02t0819500-04	-658	-651	atttGGATATTCtttg	1			Os04g0688100
LOC_Os08g44020			LOC_Os08g38440.1	Os08g0492400			GNATATNC	DR	GNATATNC	Os02t0819900-00	-1441	-1434	ataaGTATATACtaat	1			Os04g0690100
LOC_Os08g43980			LOC_Os08g38400.1	Os08g0492000			GNATATNC	DR	GNATATNC	Os02t0822400-01	-123	-116	agtaGTATATCCttcc	1			Os04g0691366
LOC_Os08g43950			LOC_Os08g38310.1	Os08g0491100			GNATATNC	DR	GNATATNC	Os02t0822400-01	-81	-74	aaagGTATATTCgtaa	1			Os04g0691400
LOC_Os08g43930			LOC_Os08g38310.1	Os08g0491000			GNATATNC	DR	GNATATNC	Os02t0822400-02	-1579	-1572	agtaGTATATCCttcc	1			Os04g0692400
LOC_Os08g43920			LOC_Os08g38270.1	Os08g0490600			GNATATNC	DR	GNATATNC	Os02t0822400-02	-1537	-1530	aaagGTATATTCgtaa	1			Os05g0100600
LOC_Os08g43910			LOC_Os08g38170.1	Os08g0489300			GNATATNC	DR	GNATATNC	Os02t0822900-01	-889	-882	caagGCATATCCatct	1			Os05g0101300
LOC_Os08g43890			LOC_Os08g38160.1	Os08g0489100			GNATATNC	DR	GNATATNC	Os02t0822900-01	-868	-861	catgGGATATTCctag	1			Os05g0102600
LOC_Os08g43870			LOC_Os08g38080.1	Os08g0487700			GNATATNC	DR	GNATATNC	Os02t0822900-01	-540	-533	aaagGCATATGCaggt	1			Os05g0103700
LOC_Os08g43860			LOC_Os08g37990.1	Os08g0486700			GNATATNC	DR	GNATATNC	Os02t0822900-01	-134	-127	cgggGAATATCCgact	1			Os05g0104100
LOC_Os08g43850			LOC_Os08g37970.1	Os08g0486300			GNATATNC	DR	GNATATNC	Os02t0828100-01	-1643	-1636	atcaGCATATCCatat	1			Os05g0104150
LOC_Os08g43810			LOC_Os08g37890.1	Os08g0485500			GNATATNC	DR	GNATATNC	Os02t0829600-01	-2432	-2425	gtatGCATATACtttt	1			Os05g0104650
LOC_Os08g43800			LOC_Os08g37874.1	Os08g0485400			GNATATNC	DR	GNATATNC	Os02t0829600-01	-1587	-1580	ctaaGTATATCCagcg	1			Os05g0105000
LOC_Os08g43790			LOC_Os08g37570.1	Os08g0481200			GNATATNC	DR	GNATATNC	Os02t0829600-01	-510	-503	aattGCATATACaaaa	1			Os05g0105050
LOC_Os08g43770			LOC_Os08g37444.1	Os08g0480100			GNATATNC	DR	GNATATNC	Os02t0829600-02	-2434	-2427	gtatGCATATACtttt	1			Os05g0107600
LOC_Os08g43760			LOC_Os08g37432.1	Os08g0480000			GNATATNC	DR	GNATATNC	Os02t0829600-02	-1589	-1582	ctaaGTATATCCagcg	1			Os05g0114000
LOC_Os08g43750			LOC_Os08g37370.1	Os08g0478700			GNATATNC	DR	GNATATNC	Os02t0829600-02	-512	-505	aattGCATATACaaaa	1			Os05g0116800
LOC_Os08g43680			LOC_Os08g37360.1	Os08g0478632			GNATATNC	DR	GNATATNC	Os02t0830000-01	-2550	-2543	atacGTATATACgaat	1			Os05g0119400
LOC_Os08g43580			LOC_Os08g37300.1	Os08g0478000			GNATATNC	DR	GNATATNC	Os02t0830000-01	-876	-869	ttccGAATATGCttaa	1			Os05g0122400
LOC_Os08g43440			LOC_Os08g37290.1	Os08g0477900			GNATATNC	DR	GNATATNC	Os02t0830000-01	-660	-653	tggtGCATATGCatag	1			Os05g0122700
LOC_Os08g43430			LOC_Os08g37250.1	Os08g0477500			GNATATNC	DR	GNATATNC	Os02t0831500-01	-2387	-2380	agcaGAATATTCaaca	1			Os05g0123000
LOC_Os08g43300			LOC_Os08g37210.1	Os08g0477100			GNATATNC	DR	GNATATNC	Os02t0831500-01	-518	-511	acgaGCATATGCacgc	1			Os05g0124600
LOC_Os08g43270			LOC_Os08g37180.1	Os08g0476900			GNATATNC	DR	GNATATNC	Os02t0831500-02	-2467	-2460	agcaGAATATTCaaca	1			Os05g0129100
LOC_Os08g43190			LOC_Os08g37115.1	Os08g0476100			GNATATNC	DR	GNATATNC	Os02t0831500-02	-598	-591	acgaGCATATGCacgc	1			Os05g0130100
LOC_Os08g43180			LOC_Os08g37010.1	Os08g0474866			GNATATNC	DR	GNATATNC	Os02t0831650-00	-2616	-2609	ttttGCATATTCatga	1			Os05g0130200
LOC_Os08g43140			LOC_Os08g37020.1	Os08g0474800			GNATATNC	DR	GNATATNC	Os02t0831650-00	-2029	-2022	ggaaGCATATCCagta	1			Os05g0130300
LOC_Os08g43120			LOC_Os08g36920.1	Os08g0474000			GNATATNC	DR	GNATATNC	Os02t0833200-01	-2839	-2832	tggtGCATATTCgatt	1			Os05g0130600
LOC_Os08g43050			LOC_Os08g36860.1	Os08g0472800			GNATATNC	DR	GNATATNC	Os02t0833300-01	-838	-831	tggtGCATATTCgatt	1			Os05g0131401
LOC_Os08g43040			LOC_Os08g36820.1	Os08g0472400			GNATATNC	DR	GNATATNC	Os02t0833900-01	-2386	-2379	taccGTATATCCagct	1			Os05g0132100
LOC_Os08g43000			LOC_Os08g36630.1	Os08g0470200			GNATATNC	DR	GNATATNC	Os02t0833900-02	-2795	-2788	taccGTATATCCagct	1			Os05g0134800
LOC_Os08g42990			LOC_Os08g36570.1	Os08g0469500			GNATATNC	DR	GNATATNC	Os02t0833900-03	-2849	-2842	taccGTATATCCagct	1			Os05g0135000
LOC_Os08g42960			LOC_Os08g36440.1	Os08g0467500			GNATATNC	DR	GNATATNC	Os02t0834800-01	-2559	-2552	agtaGTATATGCacct	1			Os05g0135500
LOC_Os08g42930			LOC_Os08g35930.1	Os08g0461300			GNATATNC	DR	GNATATNC	Os02t0834800-01	-2476	-2469	gaatGCATATGCaggt	1			Os05g0136900
LOC_Os08g42910			LOC_Os08g35910.1	Os08g0461100			GNATATNC	DR	GNATATNC	Os03t0100500-01	-2376	-2369	cattGTATATCCattg	1			Os05g0137400
LOC_Os08g42750			LOC_Os08g35750.1	Os08g0459700			GNATATNC	DR	GNATATNC	Os03t0101300-01	-1024	-1017	ttgaGTATATCCatct	1			Os05g0137500
LOC_Os08g42690			LOC_Os08g35710.1	Os08g0459300			GNATATNC	DR	GNATATNC	Os03t0101300-02	-1151	-1144	ttgaGTATATCCatct	1			Os05g0138000
LOC_Os08g42670			LOC_Os08g35670.1	Os08g0458600			GNATATNC	DR	GNATATNC	Os03t0102700-01	-1513	-1506	cgctGTATATACgtgc	1			Os05g0138200
LOC_Os08g42640			LOC_Os08g35620.1	Os08g0457901			GNATATNC	DR	GNATATNC	Os03t0103000-01	-2553	-2546	gaagGCATATTCctac	1			Os05g0142100
LOC_Os08g42630			LOC_Os08g35620.1	Os08g0457600			GNATATNC	DR	GNATATNC	Os03t0103100-01	-145	-138	gtatGTATATACtgta	1			Os05g0145700
LOC_Os08g42620			LOC_Os08g35490.1	Os08g0455900			GNATATNC	DR	GNATATNC	Os03t0103200-01	-2887	-2880	gtatGTATATACtgta	1			Os05g0145900
LOC_Os08g42590			LOC_Os08g35210.1	Os08g0453766			GNATATNC	DR	GNATATNC	Os03t0105000-01	-125	-118	aaatGCATATTCcaat	1			Os05g0146100
LOC_Os08g42580			LOC_Os08g35210.1	Os08g0453733			GNATATNC	DR	GNATATNC	Os03t0109000-01	-2030	-2023	ccccGTATATACattt	1			Os05g0147200
LOC_Os08g42570			LOC_Os08g35210.1	Os08g0453700			GNATATNC	DR	GNATATNC	Os03t0109000-01	-356	-349	caaaGTATATACtccc	1			Os05g0147800
LOC_Os08g42400			LOC_Os08g35160.1	Os08g0452900			GNATATNC	DR	GNATATNC	Os03t0109000-01	-88	-81	tgatGGATATGCatgc	1			Os05g0148101
LOC_Os08g42390			LOC_Os08g35110.1	Os08g0452500			GNATATNC	DR	GNATATNC	Os03t0111200-01	-2910	-2903	acgcGTATATGCatgc	1			Os05g0149000
LOC_Os08g42170			LOC_Os08g35070.1	Os08g0452100			GNATATNC	DR	GNATATNC	Os03t0111200-01	-2542	-2535	ttttGGATATTCatgt	1			Os05g0151000
LOC_Os08g42100			LOC_Os08g35050.1	Os08g0451700			GNATATNC	DR	GNATATNC	Os03t0111600-01	-2992	-2985	aagtGGATATGCaaaa	1			Os05g0151700
LOC_Os08g42030			LOC_Os08g34950.1	Os08g0450800			GNATATNC	DR	GNATATNC	Os03t0111600-01	-2167	-2160	atttGTATATTCatat	1			Os05g0151900
LOC_Os08g41910			LOC_Os08g34950.1	Os08g0450700			GNATATNC	DR	GNATATNC	Os03t0112101-00	-2166	-2159	ctttGAATATACcatt	1			Os05g0153300
LOC_Os08g41900			LOC_Os08g34790.1	Os08g0448000			GNATATNC	DR	GNATATNC	Os03t0112101-00	-1224	-1217	gaagGCATATACagtc	1			Os05g0156700
LOC_Os08g41770			LOC_Os08g34720.1	Os08g0447000			GNATATNC	DR	GNATATNC	Os03t0112700-01	-1848	-1841	aaagGAATATCCtttt	1			Os05g0157400
LOC_Os08g41730			LOC_Os08g34640.1	Os08g0446200			GNATATNC	DR	GNATATNC	Os03t0112700-01	-1010	-1003	gtatGGATATTCcaaa	1			Os05g0157600
LOC_Os08g41720			LOC_Os08g34550.1	Os08g0445000			GNATATNC	DR	GNATATNC	Os03t0112700-02	-1456	-1449	aaagGAATATCCtttt	1			Os05g0158099
LOC_Os08g41660			LOC_Os08g34290.1	Os08g0441600			GNATATNC	DR	GNATATNC	Os03t0112700-02	-618	-611	gtatGGATATTCcaaa	1			Os05g0161400
LOC_Os08g41520			LOC_Os08g34280.1	Os08g0441500			GNATATNC	DR	GNATATNC	Os03t0112800-01	-403	-396	aatgGAATATACtacc	1			Os05g0162000
LOC_Os08g41430			LOC_Os08g34258.1	Os08g0441300			GNATATNC	DR	GNATATNC	Os03t0114400-01	-2907	-2900	cagtGCATATACggct	1			Os05g0162800
LOC_Os08g41290			LOC_Os08g34249.1	Os08g0441200			GNATATNC	DR	GNATATNC	Os03t0115000-01	-1805	-1798	taggGGATATTCaggt	1			Os05g0163700
LOC_Os08g41280			LOC_Os08g34210.1	Os08g0440800			GNATATNC	DR	GNATATNC	Os03t0116000-00	-524	-517	atctGAATATACagaa	1			Os05g0168200
LOC_Os08g41100			LOC_Os08g34050.1	Os08g0439000			GNATATNC	DR	GNATATNC	Os03t0116000-00	-59	-52	ggagGAATATTCgcct	1			Os05g0169200
LOC_Os08g40940			LOC_Os08g34030.1	Os08g0438701			GNATATNC	DR	GNATATNC	Os03t0116400-01	-2944	-2937	tttaGGATATACaaca	1			Os05g0169600
LOC_Os08g40930			LOC_Os08g33910.1	Os08g0436700			GNATATNC	DR	GNATATNC	Os03t0116400-01	-1962	-1955	atttGAATATCCatag	1			Os05g0170300
LOC_Os08g40840			LOC_Os08g33850.1	Os08g0436100			GNATATNC	DR	GNATATNC	Os03t0116900-01	-2975	-2968	gtcaGGATATGCctaa	1			Os05g0171200
LOC_Os08g40720			LOC_Os08g33740.1	Os08g0434632			GNATATNC	DR	GNATATNC	Os03t0116900-01	-1386	-1379	ctttGCATATGCactt	1			Os05g0176100
LOC_Os08g40680			LOC_Os08g33740.1	Os08g0434500			GNATATNC	DR	GNATATNC	Os03t0118100-01	-219	-212	cctgGGATATACgacg	1			Os05g0177100
LOC_Os08g40620			LOC_Os08g33720.1	Os08g0434300			GNATATNC	DR	GNATATNC	Os03t0118700-00	-2545	-2538	cattGTATATTCtaac	1			Os05g0179000
LOC_Os08g40590			LOC_Os08g33710.1	Os08g0434100			GNATATNC	DR	GNATATNC	Os03t0118700-00	-1682	-1675	ctatGGATATTCatgg	1			Os05g0182600
LOC_Os08g40530			LOC_Os08g33640.1	Os08g0433200			GNATATNC	DR	GNATATNC	Os03t0118800-01	-2074	-2067	acacGTATATACtcga	1			Os05g0184500
LOC_Os08g40420			LOC_Os08g33479.1	Os08g0431700			GNATATNC	DR	GNATATNC	Os03t0120000-01	-424	-417	agacGGATATTCgacc	1			Os05g0186300
LOC_Os08g40410			LOC_Os08g33460.1	Os08g0431500			GNATATNC	DR	GNATATNC	Os03t0120900-01	-2852	-2845	atttGTATATACcaga	1			Os05g0189900
LOC_Os08g40280			LOC_Os08g33440.1	Os08g0431300			GNATATNC	DR	GNATATNC	Os03t0120900-01	-1299	-1292	agaaGTATATGCatta	1			Os05g0191700
LOC_Os08g40250			LOC_Os08g33210.1	Os08g0429200			GNATATNC	DR	GNATATNC	Os03t0121200-01	-2935	-2928	acatGCATATCCacca	1			Os05g0196800
LOC_Os08g40240			LOC_Os08g33160.1	Os08g0428400			GNATATNC	DR	GNATATNC	Os03t0121200-02	-2938	-2931	acatGCATATCCacca	1			Os05g0199700
LOC_Os08g40180			LOC_Os08g33150.1	Os08g0428200			GNATATNC	DR	GNATATNC	Os03t0121300-01	-1762	-1755	gagaGGATATACcttt	1			Os05g0199800
LOC_Os08g40170			LOC_Os08g33110.1	Os08g0427800			GNATATNC	DR	GNATATNC	Os03t0121300-02	-2892	-2885	gagaGGATATACcttt	1			Os05g0200280
LOC_Os08g40060			LOC_Os08g33100.1	Os08g0427700			GNATATNC	DR	GNATATNC	Os03t0121300-02	-112	-105	acatGCATATCCacca	1			Os05g0200700
LOC_Os08g39930			LOC_Os08g33090.1	Os08g0427600			GNATATNC	DR	GNATATNC	Os03t0121800-01	-1039	-1032	atctGAATATGCcctt	1			Os05g0206100
LOC_Os08g39890			LOC_Os08g32970.1	Os08g0425700			GNATATNC	DR	GNATATNC	Os03t0122300-01	-1628	-1621	cgtcGAATATACggac	1			Os05g0207200
LOC_Os08g39870			LOC_Os08g32940.1	Os08g0425300			GNATATNC	DR	GNATATNC	Os03t0122300-02	-1630	-1623	cgtcGAATATACggac	1			Os05g0207400
LOC_Os08g39850			LOC_Os08g32920.1	Os08g0425100			GNATATNC	DR	GNATATNC	Os03t0123300-01	-2964	-2957	tagaGTATATGCtttt	1			Os05g0208500
LOC_Os08g39840			LOC_Os08g32910.1	Os08g0425000			GNATATNC	DR	GNATATNC	Os03t0123300-01	-694	-687	acatGTATATGCttag	1			Os05g0209400
LOC_Os08g39590			LOC_Os08g32880.1	Os08g0424700			GNATATNC	DR	GNATATNC	Os03t0123300-02	-1087	-1080	acatGTATATGCttag	1			Os05g0210400
[truncated: 29,954 more rows]

## Sheet: Sheet-2
MSU (LOC_Os ID)			MSU (LOC_Os ID)	RAP (Os ID)			PatID	Strand	Pattern	SeqID	Start	End	matching_seq	Score			RAP (Os ID) with P1BS/P1BS-like
LOC_Os01g01470			LOC_Os12g44150.1	Os12g0638700			GNATATNC	DR	GNATATNC	Os01t0104500-01	-1562	-1555	atgtGCATATGCgttt	1			Os01g0104500
LOC_Os01g01910			LOC_Os12g44020.1	Os12g0637100			GNATATNC	DR	GNATATNC	Os01t0104500-01	-1050	-1043	gcatGCATATGCatga	1			Os01g0109700
LOC_Os01g01960			LOC_Os12g43780.1	Os12g0634400			GNATATNC	DR	GNATATNC	Os01t0104500-01	-520	-513	gactGTATATGCgtga	1			Os01g0112500
LOC_Os01g01970			LOC_Os12g43300.1	Os12g0627801			GNATATNC	DR	GNATATNC	Os01t0109700-01	-1397	-1390	ccatGTATATACggat	1			Os01g0118000
LOC_Os01g02200			LOC_Os12g43300.1	Os12g0627700			GNATATNC	DR	GNATATNC	Os01t0109700-01	-1338	-1331	aggcGGATATACgaac	1			Os01g0118600
LOC_Os01g02880			LOC_Os12g42870.1	Os12g0623800			GNATATNC	DR	GNATATNC	Os01t0112500-02	-1752	-1745	ccaaGCATATTCtaag	1			Os01g0119700
LOC_Os01g02910			LOC_Os12g42760.1	Os12g0622500			GNATATNC	DR	GNATATNC	Os01t0112500-02	-618	-611	cctaGTATATGCggaa	1			Os01g0122200
LOC_Os01g02980			LOC_Os12g42600.1	Os12g0621000			GNATATNC	DR	GNATATNC	Os01t0118000-01	-1918	-1911	atttGTATATGCtgac	1			Os01g0131200
LOC_Os01g03190			LOC_Os12g42220.1	Os12g0616800			GNATATNC	DR	GNATATNC	Os01t0118000-01	-197	-190	tgaaGCATATCCccag	1			Os01g0140100
LOC_Os01g03220			LOC_Os12g42100.1	Os12g0615500			GNATATNC	DR	GNATATNC	Os01t0118600-00	-1723	-1716	gagtGCATATTCagaa	1			Os01g0141000
LOC_Os01g03549			LOC_Os12g41860.1	Os12g0612700			GNATATNC	DR	GNATATNC	Os01t0119700-00	-2220	-2213	gtgtGTATATGCtttc	1			Os01g0142200
LOC_Os01g04000			LOC_Os12g41650.2	Os12g0610200			GNATATNC	DR	GNATATNC	Os01t0119700-00	-1502	-1495	tgccGCATATCCcgtc	1			Os01g0147900
LOC_Os01g04010			LOC_Os12g41540.1	Os12g0609000			GNATATNC	DR	GNATATNC	Os01t0119700-00	-406	-399	ggtaGTATATGCgcat	1			Os01g0153500
LOC_Os01g04409			LOC_Os12g40419.1	Os12g0595800			GNATATNC	DR	GNATATNC	Os01t0122200-01	-2769	-2762	tagaGTATATGCttaa	1			Os01g0156400
LOC_Os01g04409			LOC_Os12g40070.1	Os12g0591300			GNATATNC	DR	GNATATNC	Os01t0131200-00	-1555	-1548	aatgGAATATCCgggg	1			Os01g0175100
LOC_Os01g04710			LOC_Os12g39160.1	Os12g0581300			GNATATNC	DR	GNATATNC	Os01t0131200-00	-1035	-1028	tatgGAATATGCctgg	1			Os01g0179600
LOC_Os01g04740			LOC_Os12g38140.1	Os12g0569200			GNATATNC	DR	GNATATNC	Os01t0131200-00	-961	-954	agttGGATATGCtatc	1			Os01g0188733
LOC_Os01g04800			LOC_Os12g37980.1	Os12g0567500			GNATATNC	DR	GNATATNC	Os01t0140100-01	-922	-915	ttctGAATATGCtgat	1			Os01g0188816
LOC_Os01g04910			LOC_Os12g37970.1	Os12g0567300			GNATATNC	DR	GNATATNC	Os01t0140100-01	-812	-805	atcgGGATATACatat	1			Os01g0194000
LOC_Os01g05490			LOC_Os12g36850.1	Os12g0555200			GNATATNC	DR	GNATATNC	Os01t0141000-01	-497	-490	ctatGCATATCCatcc	1			Os01g0199400
LOC_Os01g06030			LOC_Os12g36670.1	Os12g0552700			GNATATNC	DR	GNATATNC	Os01t0142200-01	-1995	-1988	taaaGTATATGCatca	1			Os01g0209200
LOC_Os01g06350			LOC_Os12g36490.1	Os12g0551200			GNATATNC	DR	GNATATNC	Os01t0142200-01	-718	-711	gaggGGATATCCcctt	1			Os01g0213400
LOC_Os01g06450			LOC_Os12g34045.1	Os12g0524750			GNATATNC	DR	GNATATNC	Os01t0147900-01	-2610	-2603	atctGCATATTCatta	1			Os01g0215100
LOC_Os01g07970			LOC_Os12g32670.1	Os12g0511500			GNATATNC	DR	GNATATNC	Os01t0153500-00	-2011	-2004	ctcgGTATATGCtcct	1			Os01g0218100
LOC_Os01g08440			LOC_Os12g32630.1	Os12g0511000			GNATATNC	DR	GNATATNC	Os01t0156400-00	-2562	-2555	cacgGCATATCCtcga	1			Os01g0220500
LOC_Os01g09000			LOC_Os12g30620.1	Os12g0490100			GNATATNC	DR	GNATATNC	Os01t0175100-01	-1546	-1539	cgcgGCATATGCttac	1			Os01g0223900
LOC_Os01g09120			LOC_Os12g30020.1	Os12g0485400			GNATATNC	DR	GNATATNC	Os01t0175100-01	-1511	-1504	accaGCATATACcacg	1			Os01g0225200
LOC_Os01g09360			LOC_Os12g29300.1	Os12g0477200			GNATATNC	DR	GNATATNC	Os01t0179600-01	-2611	-2604	tggtGTATATGCtgag	1			Os01g0233000
LOC_Os01g09560			LOC_Os12g27520.1	Os12g0460800			GNATATNC	DR	GNATATNC	Os01t0188733-00	-1567	-1560	actaGCATATTCcgtt	1			Os01g0237500
LOC_Os01g09560			LOC_Os12g27090.1	Os12g0456400			GNATATNC	DR	GNATATNC	Os01t0188816-00	-1088	-1081	actaGCATATTCcgtt	1			Os01g0237750
LOC_Os01g09770			LOC_Os12g26044.1	Os12g0446700			GNATATNC	DR	GNATATNC	Os01t0194000-01	-1732	-1725	cgcgGTATATTCggga	1			Os01g0247700
LOC_Os01g10250			LOC_Os12g24390.1	Os12g0431700			GNATATNC	DR	GNATATNC	Os01t0194000-02	-1988	-1981	cgcgGTATATTCggga	1			Os01g0247900
LOC_Os01g11110			LOC_Os12g22090.1	Os12g0409600			GNATATNC	DR	GNATATNC	Os01t0199400-01	-2395	-2388	ggccGCATATTCgttc	1			Os01g0253500
LOC_Os01g11190			LOC_Os12g20150.1	Os12g0297500			GNATATNC	DR	GNATATNC	Os01t0199400-01	-477	-470	actaGCATATTCtcga	1			Os01g0276500
LOC_Os01g11520			LOC_Os12g19590.1	Os12g0294100			GNATATNC	DR	GNATATNC	Os01t0199400-02	-2939	-2932	ggccGCATATTCgttc	1			Os01g0289100
LOC_Os01g11640			LOC_Os12g19549.1	Os12g0293100			GNATATNC	DR	GNATATNC	Os01t0199400-02	-1021	-1014	actaGCATATTCtcga	1			Os01g0292200
LOC_Os01g11670			LOC_Os12g19381.1	Os12g0291400			GNATATNC	DR	GNATATNC	Os01t0209200-01	-1903	-1896	attaGCATATGCcttt	1			Os01g0296200
LOC_Os01g11910			LOC_Os12g19381.1	Os12g0291100			GNATATNC	DR	GNATATNC	Os01t0213400-01	-1225	-1218	aaaaGTATATACacaa	1			Os01g0298400
LOC_Os01g12110			LOC_Os12g19030.1	Os12g0288400			GNATATNC	DR	GNATATNC	Os01t0213400-01	-1112	-1105	atatGTATATACacaa	1			Os01g0309900
LOC_Os01g12420			LOC_Os12g18729.1	Os12g0285100			GNATATNC	DR	GNATATNC	Os01t0215100-00	-2506	-2499	attcGGATATCCggtg	1			Os01g0310100
LOC_Os01g12440			LOC_Os12g17880.1	Os12g0277000			GNATATNC	DR	GNATATNC	Os01t0215100-00	-2481	-2474	attcGGATATCCgcag	1			Os01g0329400
LOC_Os01g12540			LOC_Os12g17080.1	Os12g0270200			GNATATNC	DR	GNATATNC	Os01t0215100-00	-1062	-1055	cggtGCATATGCattc	1			Os01g0346250
LOC_Os01g12680			LOC_Os12g16350.1	Os12g0264500			GNATATNC	DR	GNATATNC	Os01t0218100-01	-984	-977	catcGGATATGCttta	1			Os01g0366100
LOC_Os01g13210			LOC_Os12g14440.1	Os12g0247700			GNATATNC	DR	GNATATNC	Os01t0220500-00	-2632	-2625	gcacGTATATACagga	1			Os01g0390300
LOC_Os01g13590			LOC_Os12g13300.1	Os12g0235700			GNATATNC	DR	GNATATNC	Os01t0220500-00	-1277	-1270	acatGCATATGCacgc	1			Os01g0390400
LOC_Os01g13610			LOC_Os12g10810.1	Os12g0211000			GNATATNC	DR	GNATATNC	Os01t0220500-00	-710	-703	gtatGTATATACatat	1			Os01g0495900
LOC_Os01g13710			LOC_Os12g10580.1	Os12g0207600			GNATATNC	DR	GNATATNC	Os01t0223900-01	-2680	-2673	tgaaGAATATCCatgg	1			Os01g0510200
LOC_Os01g13840			LOC_Os12g09250.1	Os12g0194600			GNATATNC	DR	GNATATNC	Os01t0225200-01	-2754	-2747	catgGCATATTCcaaa	1			Os01g0514700
LOC_Os01g14170			LOC_Os12g08900.1	Os12g0191300			GNATATNC	DR	GNATATNC	Os01t0225200-01	-623	-616	attcGTATATGCactt	1			Os01g0541800
LOC_Os01g14520			LOC_Os12g07940.1	Os12g0179700			GNATATNC	DR	GNATATNC	Os01t0233000-01	-2240	-2233	tgagGTATATGCatca	1			Os01g0556800
LOC_Os01g14530			LOC_Os12g07050.1	Os12g0168200			GNATATNC	DR	GNATATNC	Os01t0237500-01	-2341	-2334	cgagGGATATCCcctc	1			Os01g0559500
LOC_Os01g14970			LOC_Os12g06930.1	Os12g0166700			GNATATNC	DR	GNATATNC	Os01t0237500-01	-1703	-1696	gtgaGTATATACctag	1			Os01g0559550
LOC_Os01g15470			LOC_Os12g05890.1	Os12g0155100			GNATATNC	DR	GNATATNC	Os01t0237500-01	-1457	-1450	ttagGTATATACtcaa	1			Os01g0572700
LOC_Os01g15640			LOC_Os12g05680.1	Os12g0152900			GNATATNC	DR	GNATATNC	Os01t0237750-00	-84	-77	ggagGCATATACactg	1			Os01g0584900
LOC_Os01g16330			LOC_Os12g05660.1	Os12g0152800			GNATATNC	DR	GNATATNC	Os01t0247700-01	-2749	-2742	tgctGAATATACatat	1			Os01g0616100
LOC_Os01g16360			LOC_Os12g05580.1	Os12g0151750			GNATATNC	DR	GNATATNC	Os01t0247700-01	-2337	-2330	tgctGCATATACatcc	1			Os01g0616600
LOC_Os01g16940			LOC_Os12g05440.1	Os12g0150200			GNATATNC	DR	GNATATNC	Os01t0247700-01	-530	-523	gaatGGATATGCaata	1			Os01g0621900
LOC_Os01g18530			LOC_Os12g05230.1	Os12g0147500			GNATATNC	DR	GNATATNC	Os01t0247900-01	-258	-251	gatcGAATATGCgtcg	1			Os01g0622600
LOC_Os01g18800			LOC_Os12g05120.1	Os12g0145900			GNATATNC	DR	GNATATNC	Os01t0253500-01	-381	-374	aataGCATATCCcaca	1			Os01g0629400
LOC_Os01g19170			LOC_Os12g05060.1	Os12g0145200			GNATATNC	DR	GNATATNC	Os01t0276500-01	-2862	-2855	caccGAATATTCggtt	1			Os01g0637100
LOC_Os01g19270			LOC_Os12g04770.1	Os12g0141800			GNATATNC	DR	GNATATNC	Os01t0276500-02	-2900	-2893	caccGAATATTCggtt	1			Os01g0644600
LOC_Os01g19270			LOC_Os12g04424.1	Os12g0138800			GNATATNC	DR	GNATATNC	Os01t0289100-00	-1988	-1981	aattGAATATTCgctt	1			Os01g0647000
LOC_Os01g19280			LOC_Os12g04020.1	Os12g0134000			GNATATNC	DR	GNATATNC	Os01t0292200-01	-1895	-1888	aagcGGATATACcccc	1			Os01g0651800
LOC_Os01g19330			LOC_Os12g03830.1	Os12g0132500			GNATATNC	DR	GNATATNC	Os01t0292200-01	-852	-845	agatGGATATACtccg	1			Os01g0657100
LOC_Os01g20840			LOC_Os12g03780.1	Os12g0131800			GNATATNC	DR	GNATATNC	Os01t0296200-01	-2394	-2387	aattGCATATACtata	1			Os01g0665750
LOC_Os01g20860			LOC_Os12g03350.1	Os12g0126900			GNATATNC	DR	GNATATNC	Os01t0298400-01	-419	-412	taacGTATATTCacgg	1			Os01g0677900
LOC_Os01g22600			LOC_Os12g03260.1	Os12g0126000			GNATATNC	DR	GNATATNC	Os01t0309900-01	-2752	-2745	atatGAATATACactt	1			Os01g0681400
LOC_Os01g22680			LOC_Os12g01680.1	Os12g0107500			GNATATNC	DR	GNATATNC	Os01t0309900-01	-1175	-1168	ggaaGTATATTCtaaa	1			Os01g0681900
LOC_Os01g23260			LOC_Os12g01380.1	Os12g0104700			GNATATNC	DR	GNATATNC	Os01t0309900-01	-207	-200	tttaGCATATCCtgtt	1			Os01g0684900
LOC_Os01g24420			LOC_Os11g48110.1	Os11g0708900			GNATATNC	DR	GNATATNC	Os01t0310100-01	-1867	-1860	acacGCATATTCtcgc	1			Os01g0689900
LOC_Os01g26370			LOC_Os11g47970.1	Os11g0707000			GNATATNC	DR	GNATATNC	Os01t0310100-01	-841	-834	ataaGCATATTCtctg	1			Os01g0690900
LOC_Os01g28260			LOC_Os11g45920.1	Os11g0686250			GNATATNC	DR	GNATATNC	Os01t0329400-02	-1901	-1894	gcgcGCATATTCgcat	1			Os01g0693300
LOC_Os01g28989			LOC_Os11g45820.1	Os11g0685400			GNATATNC	DR	GNATATNC	Os01t0346250-00	-2888	-2881	catgGAATATCCaaga	1			Os01g0699500
LOC_Os01g29220			LOC_Os11g44380.1	Os11g0665600			GNATATNC	DR	GNATATNC	Os01t0366100-01	-2418	-2411	tgcaGGATATGCttct	1			Os01g0700500
LOC_Os01g29370			LOC_Os11g43900.1	Os11g0660500			GNATATNC	DR	GNATATNC	Os01t0390300-02	-416	-409	catgGAATATGCctat	1			Os01g0704100
LOC_Os01g29390			LOC_Os11g43760.1	Os11g0658900			GNATATNC	DR	GNATATNC	Os01t0390400-01	-1456	-1449	atagGCATATTCcatg	1			Os01g0720200
LOC_Os01g29409			LOC_Os11g42970.1	Os11g0649700			GNATATNC	DR	GNATATNC	Os01t0390400-02	-1461	-1454	atagGCATATTCcatg	1			Os01g0720300
LOC_Os01g31010			LOC_Os11g42730.1	Os11g0647100			GNATATNC	DR	GNATATNC	Os01t0390400-03	-1462	-1455	atagGCATATTCcatg	1			Os01g0720400
LOC_Os01g31110			LOC_Os11g42390.1	Os11g0643400			GNATATNC	DR	GNATATNC	Os01t0495900-01	-2885	-2878	aataGCATATTCttct	1			Os01g0722700
LOC_Os01g32670			LOC_Os11g40400.1	Os11g0618600			GNATATNC	DR	GNATATNC	Os01t0495900-01	-2166	-2159	aatgGTATATCCgtgc	1			Os01g0724700
LOC_Os01g33090			LOC_Os11g40130.1	Os11g0615600			GNATATNC	DR	GNATATNC	Os01t0495900-01	-1659	-1652	tgtcGGATATTCctcg	1			Os01g0730300
LOC_Os01g33900			LOC_Os11g40030.1	Os11g0614800			GNATATNC	DR	GNATATNC	Os01t0510200-01	-584	-577	cgtcGGATATACggac	1			Os01g0731600
LOC_Os01g34350			LOC_Os11g39670.1	Os11g0610900			GNATATNC	DR	GNATATNC	Os01t0514700-01	-2444	-2437	gtccGTATATCCgatg	1			Os01g0738600
LOC_Os01g35050			LOC_Os11g39650.1	Os11g0610700			GNATATNC	DR	GNATATNC	Os01t0541800-01	-808	-801	tcaaGAATATGCatcg	1			Os01g0745700
LOC_Os01g35470			LOC_Os11g38630.1	Os11g0599000			GNATATNC	DR	GNATATNC	Os01t0556800-00	-995	-988	atctGAATATCCctaa	1			Os01g0747300
LOC_Os01g36070			LOC_Os11g38000.1	Os11g0592500			GNATATNC	DR	GNATATNC	Os01t0559500-01	-1528	-1521	gatcGTATATCCgtaa	1			Os01g0750500
LOC_Os01g37600			LOC_Os11g37560.1	Os11g0586300			GNATATNC	DR	GNATATNC	Os01t0559550-00	-955	-948	ccaaGAATATTCttta	1			Os01g0751200
LOC_Os01g37870			LOC_Os11g36970.1	Os11g0578250			GNATATNC	DR	GNATATNC	Os01t0572700-01	-1418	-1411	cataGTATATACaaaa	1			Os01g0751250
LOC_Os01g38890			LOC_Os11g36970.1	Os11g0578225			GNATATNC	DR	GNATATNC	Os01t0584900-01	-2086	-2079	gcgcGTATATTCatag	1			Os01g0763100
LOC_Os01g39134			LOC_Os11g36970.1	Os11g0578200			GNATATNC	DR	GNATATNC	Os01t0584900-01	-228	-221	tgtcGCATATCCggga	1			Os01g0764000
LOC_Os01g39160			LOC_Os11g35210.1	Os11g0555300			GNATATNC	DR	GNATATNC	Os01t0616100-01	-153	-146	tcatGCATATACtagt	1			Os01g0764800
LOC_Os01g39890			LOC_Os11g34810.1	Os11g0549675			GNATATNC	DR	GNATATNC	Os01t0616600-01	-1031	-1024	agccGCATATGCtgaa	1			Os01g0766800
LOC_Os01g39890			LOC_Os11g34730.1	Os11g0549625			GNATATNC	DR	GNATATNC	Os01t0621900-01	-2054	-2047	acagGTATATGCatct	1			Os01g0766850
LOC_Os01g40240			LOC_Os11g34624.1	Os11g0549300			GNATATNC	DR	GNATATNC	Os01t0621900-02	-2117	-2110	acagGTATATGCatct	1			Os01g0776600
LOC_Os01g40260			LOC_Os11g34370.1	Os11g0546300			GNATATNC	DR	GNATATNC	Os01t0621900-03	-2234	-2227	acagGTATATGCatct	1			Os01g0783500
LOC_Os01g40480			LOC_Os11g32460.1	Os11g0527900			GNATATNC	DR	GNATATNC	Os01t0622600-01	-628	-621	ttggGCATATGCtatg	1			Os01g0783600
LOC_Os01g41280			LOC_Os11g32100.1	Os11g0523700			GNATATNC	DR	GNATATNC	Os01t0629400-02	-2884	-2877	tagaGAATATCCtgtt	1			Os01g0794800
LOC_Os01g41920			LOC_Os11g31950.1	Os11g0520900			GNATATNC	DR	GNATATNC	Os01t0629400-02	-1652	-1645	tacaGGATATGCtata	1			Os01g0795000
LOC_Os01g41970			LOC_Os11g31950.1	Os11g0520500			GNATATNC	DR	GNATATNC	Os01t0637100-00	-1488	-1481	atttGCATATTCttga	1			Os01g0796300
LOC_Os01g42370			LOC_Os11g31715.1	Os11g0518300			GNATATNC	DR	GNATATNC	Os01t0637100-00	-1054	-1047	atgaGGATATCCtcca	1			Os01g0810600
LOC_Os01g42950			LOC_Os11g31030.1	Os11g0506400			GNATATNC	DR	GNATATNC	Os01t0644600-00	-158	-151	ttatGCATATCCcttt	1			Os01g0814700
LOC_Os01g42990			LOC_Os11g30310.1	Os11g0495950			GNATATNC	DR	GNATATNC	Os01t0647000-01	-1055	-1048	atatGCATATGCataa	1			Os01g0816700
LOC_Os01g43360			LOC_Os11g29630.1	Os11g0487100			GNATATNC	DR	GNATATNC	Os01t0647000-01	-232	-225	atatGCATATTCggaa	1			Os01g0818000
LOC_Os01g43360			LOC_Os11g27264.1	Os11g0460800			GNATATNC	DR	GNATATNC	Os01t0647000-02	-1831	-1824	atatGCATATGCataa	1			Os01g0821600
LOC_Os01g43370			LOC_Os11g19220.1	Os11g0297900			GNATATNC	DR	GNATATNC	Os01t0647000-02	-1008	-1001	atatGCATATTCggaa	1			Os01g0824800
LOC_Os01g43410			LOC_Os11g18366.2	Os11g0286800			GNATATNC	DR	GNATATNC	Os01t0651800-01	-339	-332	atccGCATATTCcgag	1			Os01g0829000
LOC_Os01g43870			LOC_Os11g15340.2	Os11g0260100			GNATATNC	DR	GNATATNC	Os01t0657100-01	-1210	-1203	taccGAATATGCcact	1			Os01g0836600
LOC_Os01g44394			LOC_Os11g15180.1	Os11g0258300			GNATATNC	DR	GNATATNC	Os01t0657100-01	-522	-515	tgccGAATATCCtacc	1			Os01g0843432
LOC_Os01g45020			LOC_Os11g14110.1	Os11g0245800			GNATATNC	DR	GNATATNC	Os01t0657100-01	-226	-219	cgccGAATATGCtgcc	1			Os01g0845100
LOC_Os01g45450			LOC_Os11g14060.1	Os11g0245400			GNATATNC	DR	GNATATNC	Os01t0665750-01	-1490	-1483	gattGGATATACatta	1			Os01g0846900
LOC_Os01g45700			LOC_Os11g13890.1	Os11g0242800			GNATATNC	DR	GNATATNC	Os01t0677900-01	-1022	-1015	ataaGCATATGCcgtt	1			Os01g0847200
LOC_Os01g45750			LOC_Os11g10434.1	Os11g0210000			GNATATNC	DR	GNATATNC	Os01t0681400-01	-1185	-1178	cctaGCATATTCcatt	1			Os01g0851600
LOC_Os01g45900			LOC_Os11g10060.1	Os11g0207000			GNATATNC	DR	GNATATNC	Os01t0681900-01	-2599	-2592	ccttGAATATACtata	1			Os01g0856500
LOC_Os01g46290			LOC_Os11g10000.1	Os11g0206400			GNATATNC	DR	GNATATNC	Os01t0681900-01	-577	-570	tagtGTATATGCagta	1			Os01g0858200
LOC_Os01g46860			LOC_Os11g09630.1	Os11g0201900			GNATATNC	DR	GNATATNC	Os01t0681900-01	-564	-557	gtaaGAATATACcatg	1			Os01g0863300
LOC_Os01g47560			LOC_Os11g08400.1	Os11g0187100			GNATATNC	DR	GNATATNC	Os01t0684900-01	-1517	-1510	agagGAATATTCctct	1			Os01g0869400
LOC_Os01g47600			LOC_Os11g08210.1	Os11g0184900			GNATATNC	DR	GNATATNC	Os01t0689900-01	-1762	-1755	acaaGAATATACatag	1			Os01g0870300
LOC_Os01g47930			LOC_Os11g07850.1	Os11g0180200			GNATATNC	DR	GNATATNC	Os01t0689900-02	-1810	-1803	acaaGAATATACatag	1			Os01g0875500
LOC_Os01g48000			LOC_Os11g07740.1	Os11g0179500			GNATATNC	DR	GNATATNC	Os01t0690900-00	-1538	-1531	atggGGATATTCttaa	1			Os01g0879600
LOC_Os01g48080			LOC_Os11g07380.1	Os11g0174900			GNATATNC	DR	GNATATNC	Os01t0693300-01	-309	-302	tacaGGATATGCacca	1			Os01g0900700
LOC_Os01g48150			LOC_Os11g07090.1	Os11g0172100			GNATATNC	DR	GNATATNC	Os01t0699500-01	-2658	-2651	atacGCATATGCatgt	1			Os01g0901500
LOC_Os01g48410			LOC_Os11g06780.1	Os11g0168600			GNATATNC	DR	GNATATNC	Os01t0700500-01	-2587	-2580	aaagGAATATACcaga	1			Os01g0909000
LOC_Os01g48610			LOC_Os11g06720.1	Os11g0167800			GNATATNC	DR	GNATATNC	Os01t0700500-01	-802	-795	cgagGGATATCCtctt	1			Os01g0909300
LOC_Os01g48920			LOC_Os11g06700.1	Os11g0167600			GNATATNC	DR	GNATATNC	Os01t0700500-02	-2840	-2833	aaagGAATATACcaga	1			Os01g0915000
LOC_Os01g48960			LOC_Os11g06580.1	Os11g0166100			GNATATNC	DR	GNATATNC	Os01t0700500-02	-1055	-1048	cgagGGATATCCtctt	1			Os01g0923300
LOC_Os01g49120			LOC_Os11g06390.1	Os11g0163100			GNATATNC	DR	GNATATNC	Os01t0704100-01	-2862	-2855	gaagGGATATCCgtct	1			Os01g0924400
LOC_Os01g49529			LOC_Os11g06170.1	Os11g0160500			GNATATNC	DR	GNATATNC	Os01t0704100-01	-2776	-2769	agatGCATATACtggc	1			Os01g0926200
LOC_Os01g49614			LOC_Os11g05990.1	Os11g0158400			GNATATNC	DR	GNATATNC	Os01t0704100-02	-2956	-2949	agatGCATATACtggc	1			Os01g0938000
LOC_Os01g49730			LOC_Os11g05650.1	Os11g0155000			GNATATNC	DR	GNATATNC	Os01t0720200-01	-2942	-2935	ctagGCATATGCtggg	1			Os01g0941800
LOC_Os01g49750			LOC_Os11g04950.1	Os11g0146700			GNATATNC	DR	GNATATNC	Os01t0720300-00	-456	-449	ctagGCATATGCtggg	1			Os01g0950000
LOC_Os01g49820			LOC_Os11g04330.1	Os11g0138700			GNATATNC	DR	GNATATNC	Os01t0720400-01	-2600	-2593	tcttGCATATACcttg	1			Os01g0950900
LOC_Os01g50410			LOC_Os11g03410.1	Os11g0128000			GNATATNC	DR	GNATATNC	Os01t0720400-01	-1130	-1123	aacgGAATATTCcttg	1			Os01g0952600
LOC_Os01g50490			LOC_Os11g03110.1	Os11g0124300			GNATATNC	DR	GNATATNC	Os01t0720400-01	-726	-719	caccGAATATCCacta	1			Os01g0954400
LOC_Os01g50510			LOC_Os11g01230.1	Os11g0103200			GNATATNC	DR	GNATATNC	Os01t0720400-01	-298	-291	agaaGGATATTCccct	1			Os01g0963500
LOC_Os01g50820			LOC_Os10g42724.1	Os10g0578000			GNATATNC	DR	GNATATNC	Os01t0722700-01	-1671	-1664	aaggGAATATACcccc	1			Os01g0964133
LOC_Os01g51660			LOC_Os10g42130.1	Os10g0571600			GNATATNC	DR	GNATATNC	Os01t0724700-00	-1723	-1716	tcacGTATATACaatt	1			Os01g0972900
LOC_Os01g52214			LOC_Os10g42090.1	Os10g0571100			GNATATNC	DR	GNATATNC	Os01t0730300-01	-2321	-2314	gactGGATATTCatgc	1			Os02g0101300
LOC_Os01g52230			LOC_Os10g41820.1	Os10g0567800			GNATATNC	DR	GNATATNC	Os01t0730300-02	-2321	-2314	gactGGATATTCatgc	1			Os02g0112900
LOC_Os01g52260			LOC_Os10g41590.1	Os10g0565600			GNATATNC	DR	GNATATNC	Os01t0731600-00	-2099	-2092	ggccGTATATACgtta	1			Os02g0119300
LOC_Os01g52450			LOC_Os10g41580.1	Os10g0565500			GNATATNC	DR	GNATATNC	Os01t0738600-01	-473	-466	caatGCATATACtatg	1			Os02g0120500
LOC_Os01g52570			LOC_Os10g41460.1	Os10g0564200			GNATATNC	DR	GNATATNC	Os01t0738600-02	-476	-469	caatGCATATACtatg	1			Os02g0121300
LOC_Os01g52594			LOC_Os10g40660.1	Os10g0555300			GNATATNC	DR	GNATATNC	Os01t0738600-03	-1365	-1358	tcaaGGATATACacac	1			Os02g0136933
LOC_Os01g53000			LOC_Os10g39870.1	Os10g0545800			GNATATNC	DR	GNATATNC	Os01t0745700-01	-2263	-2256	aggtGGATATGCttca	1			Os02g0137000
LOC_Os01g53090			LOC_Os10g39780.1	Os10g0544900			GNATATNC	DR	GNATATNC	Os01t0745700-01	-256	-249	gcatGCATATTCcatt	1			Os02g0137700
LOC_Os01g53670			LOC_Os10g39100.1	Os10g0535800			GNATATNC	DR	GNATATNC	Os01t0745700-02	-2382	-2375	aggtGGATATGCttca	1			Os02g0138000
LOC_Os01g53700			LOC_Os10g38690.1	Os10g0530300			GNATATNC	DR	GNATATNC	Os01t0745700-02	-375	-368	gcatGCATATTCcatt	1			Os02g0138300
LOC_Os01g53740			LOC_Os10g38600.1	Os10g0529500			GNATATNC	DR	GNATATNC	Os01t0747300-01	-2818	-2811	atgtGTATATCCggtt	1			Os02g0140200
LOC_Os01g53850			LOC_Os10g38050.1	Os10g0524500			GNATATNC	DR	GNATATNC	Os01t0747300-01	-2714	-2707	acacGTATATCCgccg	1			Os02g0146700
LOC_Os01g54210			LOC_Os10g38060.1	Os10g0524400			GNATATNC	DR	GNATATNC	Os01t0747300-01	-2692	-2685	cggaGCATATCCgcgc	1			Os02g0148100
LOC_Os01g54340			LOC_Os10g37510.1	Os10g0519500			GNATATNC	DR	GNATATNC	Os01t0747300-01	-1998	-1991	cgctGAATATACgttg	1			Os02g0150100
LOC_Os01g54670			LOC_Os10g37490.1	Os10g0518900			GNATATNC	DR	GNATATNC	Os01t0750500-01	-1596	-1589	agtgGCATATACtctt	1			Os02g0160400
LOC_Os01g54700			LOC_Os10g37480.1	Os10g0518800			GNATATNC	DR	GNATATNC	Os01t0751200-00	-121	-114	catcGGATATTCcgat	1			Os02g0161000
LOC_Os01g54770			LOC_Os10g37260.1	Os10g0516701			GNATATNC	DR	GNATATNC	Os01t0751250-00	-1082	-1075	catcGGATATTCcgat	1			Os02g0174100
LOC_Os01g55740			LOC_Os10g37260.1	Os10g0516600			GNATATNC	DR	GNATATNC	Os01t0763100-00	-2391	-2384	ttcaGCATATTCgtca	1			Os02g0179800
LOC_Os01g55830			LOC_Os10g36980.1	Os10g0513900			GNATATNC	DR	GNATATNC	Os01t0763100-00	-1463	-1456	aaggGTATATGCgaaa	1			Os02g0193000
LOC_Os01g55900			LOC_Os10g36830.1	Os10g0512100			GNATATNC	DR	GNATATNC	Os01t0763100-00	-904	-897	ttgaGCATATGCaaca	1			Os02g0197400
LOC_Os01g55940			LOC_Os10g36160.1	Os10g0505500			GNATATNC	DR	GNATATNC	Os01t0764000-01	-1805	-1798	ttaaGTATATACagtg	1			Os02g0202200
LOC_Os01g56120			LOC_Os10g35920.1	Os10g0502900			GNATATNC	DR	GNATATNC	Os01t0764000-02	-711	-704	ttatGGATATTCttta	1			Os02g0216500
LOC_Os01g56180			LOC_Os10g35690.1	Os10g0500500			GNATATNC	DR	GNATATNC	Os01t0764000-02	-98	-91	ttgaGCATATGCctgt	1			Os02g0220400
LOC_Os01g56290			LOC_Os10g35436.1	Os10g0497300			GNATATNC	DR	GNATATNC	Os01t0764000-03	-1912	-1905	ttaaGTATATACagtg	1			Os02g0226400
LOC_Os01g56880			LOC_Os10g35424.1	Os10g0497200			GNATATNC	DR	GNATATNC	Os01t0764800-01	-2146	-2139	tttgGGATATACaacg	1			Os02g0236100
LOC_Os01g56890			LOC_Os10g35370.1	Os10g0496900			GNATATNC	DR	GNATATNC	Os01t0766800-00	-1380	-1373	tgcgGAATATTCttgc	1			Os02g0245000
LOC_Os01g57040			LOC_Os10g35330.1	Os10g0496400			GNATATNC	DR	GNATATNC	Os01t0766850-00	-2075	-2068	tgcgGAATATTCttgc	1			Os02g0264300
LOC_Os01g57250			LOC_Os10g35020.1	Os10g0492200			GNATATNC	DR	GNATATNC	Os01t0776600-01	-1930	-1923	tgccGCATATGCatgt	1			Os02g0265200
LOC_Os01g57400			LOC_Os10g33920.1	Os10g0479700			GNATATNC	DR	GNATATNC	Os01t0776600-01	-1778	-1771	aatcGCATATTCgaat	1			Os02g0299900
LOC_Os01g57450			LOC_Os10g33430.1	Os10g0473875			GNATATNC	DR	GNATATNC	Os01t0776600-02	-1691	-1684	ctcaGCATATTCcatg	1			Os02g0301100
LOC_Os01g57460			LOC_Os10g33230.1	Os10g0470900			GNATATNC	DR	GNATATNC	Os01t0776600-02	-953	-946	atttGCATATGCttgt	1			Os02g0325600
LOC_Os01g57962			LOC_Os10g33130.1	Os10g0469600			GNATATNC	DR	GNATATNC	Os01t0776600-03	-2371	-2364	ctcaGCATATTCcatg	1			Os02g0326000
LOC_Os01g57962			LOC_Os10g32750.1	Os10g0464800			GNATATNC	DR	GNATATNC	Os01t0776600-03	-1633	-1626	atttGCATATGCttgt	1			Os02g0329800
LOC_Os01g57962			LOC_Os10g31030.1	Os10g0447600			GNATATNC	DR	GNATATNC	Os01t0783500-01	-650	-643	ctgaGAATATCCtttt	1			Os02g0438601
LOC_Os01g57962			LOC_Os10g30790.1	Os10g0444700			GNATATNC	DR	GNATATNC	Os01t0783600-01	-2814	-2807	aaaaGGATATTCtcag	1			Os02g0438700
LOC_Os01g57968			LOC_Os10g30640.1	Os10g0443200			GNATATNC	DR	GNATATNC	Os01t0794800-01	-1305	-1298	gtccGCATATACtttt	1			Os02g0440000
LOC_Os01g57990			LOC_Os10g28810.1	Os10g0423800			GNATATNC	DR	GNATATNC	Os01t0794800-02	-1309	-1302	gtccGCATATACtttt	1			Os02g0445600
LOC_Os01g57990			LOC_Os10g28520.1	Os10g0421000			GNATATNC	DR	GNATATNC	Os01t0795000-01	-290	-283	aaagGAATATGCattg	1			Os02g0468100
LOC_Os01g58000			LOC_Os10g28050.1	Os10g0416100			GNATATNC	DR	GNATATNC	Os01t0796300-00	-2655	-2648	tcttGCATATGCtaag	1			Os02g0491300
LOC_Os01g58000			LOC_Os10g28020.1	Os10g0415600			GNATATNC	DR	GNATATNC	Os01t0810600-00	-1759	-1752	gtctGGATATACcggt	1			Os02g0494900
LOC_Os01g58010			LOC_Os10g26670.1	Os10g0406900			GNATATNC	DR	GNATATNC	Os01t0814700-01	-2816	-2809	taaaGAATATGCcatt	1			Os02g0496500
LOC_Os01g58010			LOC_Os10g26010.1	Os10g0399700			GNATATNC	DR	GNATATNC	Os01t0814700-01	-2165	-2158	aagaGTATATTCcttg	1			Os02g0503900
LOC_Os01g58048			LOC_Os10g25930.1	Os10g0399100			GNATATNC	DR	GNATATNC	Os01t0816700-01	-1753	-1746	tgagGTATATGCaagc	1			Os02g0514500
LOC_Os01g58048			LOC_Os10g25310.1	Os10g0392600			GNATATNC	DR	GNATATNC	Os01t0818000-01	-655	-648	atatGGATATGCatgt	1			Os02g0516600
LOC_Os01g58048			LOC_Os10g25300.1	Os10g0392500			GNATATNC	DR	GNATATNC	Os01t0818000-01	-393	-386	tgctGAATATTCgctg	1			Os02g0517300
LOC_Os01g58240			LOC_Os10g25040.1	Os10g0389300			GNATATNC	DR	GNATATNC	Os01t0818000-02	-662	-655	atatGGATATGCatgt	1			Os02g0518000
LOC_Os01g58370			LOC_Os10g24900.1	Os10g0388200			GNATATNC	DR	GNATATNC	Os01t0818000-02	-400	-393	tgctGAATATTCgctg	1			Os02g0519900
LOC_Os01g59560			LOC_Os10g22410.1	Os10g0369500			GNATATNC	DR	GNATATNC	Os01t0821600-01	-1040	-1033	tcacGTATATACaata	1			Os02g0524300
LOC_Os01g59910			LOC_Os10g22170.1	Os10g0366400			GNATATNC	DR	GNATATNC	Os01t0821600-01	-867	-860	catcGGATATACggac	1			Os02g0525600
LOC_Os01g60080			LOC_Os10g22060.1	Os10g0365001			GNATATNC	DR	GNATATNC	Os01t0824800-01	-1688	-1681	tttgGTATATCCtatt	1			Os02g0527900
LOC_Os01g60180			LOC_Os10g21264.1	Os10g0355800			GNATATNC	DR	GNATATNC	Os01t0829000-01	-2689	-2682	ttatGTATATACgtgc	1			Os02g0539100
LOC_Os01g60230			LOC_Os10g20770.1	Os10g0348600			GNATATNC	DR	GNATATNC	Os01t0829000-01	-2020	-2013	atttGGATATGCtgtt	1			Os02g0557000
LOC_Os01g60230			LOC_Os10g20630.1	Os10g0346600			GNATATNC	DR	GNATATNC	Os01t0829000-01	-462	-455	actaGTATATACtcca	1			Os02g0569000
LOC_Os01g60540			LOC_Os10g20380.1	Os10g0344500			GNATATNC	DR	GNATATNC	Os01t0836600-01	-1864	-1857	cgagGCATATGCtctg	1			Os02g0575200
LOC_Os01g60640			LOC_Os10g19110.1	Os10g0337100			GNATATNC	DR	GNATATNC	Os01t0836600-01	-1726	-1719	tgagGCATATGCtctg	1			Os02g0579000
LOC_Os01g60930			LOC_Os10g16430.1	Os10g0264950			GNATATNC	DR	GNATATNC	Os01t0836600-01	-660	-653	tgttGCATATGCcgtc	1			Os02g0580300
LOC_Os01g61120			LOC_Os10g15164.1	Os10g0212100			GNATATNC	DR	GNATATNC	Os01t0836600-01	-621	-614	aaacGGATATACtata	1			Os02g0591900
LOC_Os01g61320			LOC_Os10g14180.1	Os10g0208500			GNATATNC	DR	GNATATNC	Os01t0843432-00	-1478	-1471	gaatGTATATACtcga	1			Os02g0593700
LOC_Os01g61370			LOC_Os10g11500.1	Os10g0191300			GNATATNC	DR	GNATATNC	Os01t0845100-01	-1149	-1142	acatGCATATGCatgt	1			Os02g0595200
LOC_Os01g61860			LOC_Os10g11034.1	Os10g0188300			GNATATNC	DR	GNATATNC	Os01t0845100-01	-478	-471	atccGGATATTCactg	1			Os02g0605400
LOC_Os01g61940			LOC_Os10g10540.1	Os10g0184871			GNATATNC	DR	GNATATNC	Os01t0846900-01	-2344	-2337	acttGCATATGCgtac	1			Os02g0609200
LOC_Os01g62120			LOC_Os10g10434.1	Os10g0183900			GNATATNC	DR	GNATATNC	Os01t0847200-01	-2738	-2731	gtacGCATATGCaagt	1			Os02g0610400
LOC_Os01g62584			LOC_Os10g09360.1	Os10g0173800			GNATATNC	DR	GNATATNC	Os01t0847200-01	-401	-394	catgGAATATCCtatg	1			Os02g0622300
LOC_Os01g62670			LOC_Os10g08319.1	Os10g0165300			GNATATNC	DR	GNATATNC	Os01t0847200-02	-2851	-2844	gtacGCATATGCaagt	1			Os02g0624400
LOC_Os01g62820			LOC_Os10g08230.1	Os10g0164500			GNATATNC	DR	GNATATNC	Os01t0847200-02	-514	-507	catgGAATATCCtatg	1			Os02g0625300
LOC_Os01g62840			LOC_Os10g06930.1	Os10g0157200			GNATATNC	DR	GNATATNC	Os01t0851600-01	-1266	-1259	tgatGAATATGCtcta	1			Os02g0629000
LOC_Os01g62960			LOC_Os10g06860.1	Os10g0156701			GNATATNC	DR	GNATATNC	Os01t0856500-01	-518	-511	atctGGATATGCacaa	1			Os02g0638900
LOC_Os01g63260			LOC_Os10g06860.1	Os10g0156600			GNATATNC	DR	GNATATNC	Os01t0856500-01	-503	-496	atctGCATATGCacat	1			Os02g0657600
LOC_Os01g63770			LOC_Os10g06760.1	Os10g0155800			GNATATNC	DR	GNATATNC	Os01t0856500-02	-923	-916	atctGGATATGCacaa	1			Os02g0661100
LOC_Os01g63930			LOC_Os10g06140.1	Os10g0152000			GNATATNC	DR	GNATATNC	Os01t0856500-02	-908	-901	atctGCATATGCacat	1			Os02g0668500
LOC_Os01g64360			LOC_Os10g05160.1	Os10g0141200			GNATATNC	DR	GNATATNC	Os01t0856500-03	-2226	-2219	atctGGATATGCacaa	1			Os02g0682500
LOC_Os01g64590			LOC_Os10g04429.1	Os10g0133500			GNATATNC	DR	GNATATNC	Os01t0856500-03	-2211	-2204	atctGCATATGCacat	1			Os02g0686300
LOC_Os01g64910			LOC_Os10g04342.1	Os10g0132700			GNATATNC	DR	GNATATNC	Os01t0856500-04	-2437	-2430	atctGGATATGCacaa	1			Os02g0689500
LOC_Os01g65000			LOC_Os10g02720.1	Os10g0116701			GNATATNC	DR	GNATATNC	Os01t0856500-04	-2422	-2415	atctGCATATGCacat	1			Os02g0693601
LOC_Os01g65150			LOC_Os10g02720.1	Os10g0116600			GNATATNC	DR	GNATATNC	Os01t0858200-01	-1453	-1446	gacaGCATATGCaaga	1			Os02g0698800
LOC_Os01g65200			LOC_Os10g02670.1	Os10g0116200			GNATATNC	DR	GNATATNC	Os01t0863300-01	-212	-205	caaaGGATATGCcccg	1			Os02g0718000
LOC_Os01g65330			LOC_Os10g02210.1	Os10g0110600			GNATATNC	DR	GNATATNC	Os01t0869400-01	-433	-426	tggcGCATATGCgaca	1			Os02g0730000
LOC_Os01g65460			LOC_Os10g01560.1	Os10g0104800			GNATATNC	DR	GNATATNC	Os01t0870300-01	-2475	-2468	agtaGAATATGCttct	1			Os02g0740900
LOC_Os01g65740			LOC_Os10g01060.1	Os10g0100500			GNATATNC	DR	GNATATNC	Os01t0870300-02	-2488	-2481	agtaGAATATGCttct	1			Os02g0743500
LOC_Os01g65902			LOC_Os09g39980.1	Os09g0573100			GNATATNC	DR	GNATATNC	Os01t0875500-01	-2537	-2530	tgagGTATATACaagc	1			Os02g0744700
LOC_Os01g65986			LOC_Os09g39590.1	Os09g0569400			GNATATNC	DR	GNATATNC	Os01t0875500-01	-2038	-2031	atttGGATATACtcaa	1			Os02g0746850
LOC_Os01g66060			LOC_Os09g38830.1	Os09g0561400			GNATATNC	DR	GNATATNC	Os01t0875500-01	-1071	-1064	gtaaGAATATTCgacc	1			Os02g0759400
LOC_Os01g66500			LOC_Os09g38630.1	Os09g0559000			GNATATNC	DR	GNATATNC	Os01t0875500-01	-117	-110	tacgGCATATCCatcc	1			Os02g0767600
LOC_Os01g67190			LOC_Os09g38570.1	Os09g0558200			GNATATNC	DR	GNATATNC	Os01t0875500-02	-2762	-2755	tgagGTATATACaagc	1			Os02g0772600
LOC_Os01g67370			LOC_Os09g38030.1	Os09g0553200			GNATATNC	DR	GNATATNC	Os01t0875500-02	-2263	-2256	atttGGATATACtcaa	1			Os02g0776900
LOC_Os01g67370			LOC_Os09g36900.1	Os09g0540600			GNATATNC	DR	GNATATNC	Os01t0875500-02	-1296	-1289	gtaaGAATATTCgacc	1			Os02g0778400
LOC_Os01g67450			LOC_Os09g36880.1	Os09g0540400			GNATATNC	DR	GNATATNC	Os01t0875500-02	-342	-335	tacgGCATATCCatcc	1			Os02g0778500
LOC_Os01g67530			LOC_Os09g36860.1	Os09g0539800			GNATATNC	DR	GNATATNC	Os01t0879600-00	-283	-276	ctctGAATATTCccag	1			Os02g0780550
LOC_Os01g67880			LOC_Os09g36520.1	Os09g0535900			GNATATNC	DR	GNATATNC	Os01t0900700-00	-1542	-1535	gaaaGTATATCCtaac	1			Os02g0783600
LOC_Os01g67950			LOC_Os09g36480.1	Os09g0535300			GNATATNC	DR	GNATATNC	Os01t0901500-01	-870	-863	catcGGATATGCttta	1			Os02g0786000
LOC_Os01g68090			LOC_Os09g35850.1	Os09g0527500			GNATATNC	DR	GNATATNC	Os01t0909000-00	-1575	-1568	gcttGTATATCCatca	1			Os02g0789966
LOC_Os01g68130			LOC_Os09g35030.1	Os09g0522200			GNATATNC	DR	GNATATNC	Os01t0909300-00	-1687	-1680	agacGGATATACcccc	1			Os02g0790500
LOC_Os01g68330			LOC_Os09g34330.1	Os09g0519100			GNATATNC	DR	GNATATNC	Os01t0915000-01	-2990	-2983	atagGTATATACagat	1			Os02g0796900
LOC_Os01g68650			LOC_Os09g34140.1	Os09g0517000			GNATATNC	DR	GNATATNC	Os01t0915000-01	-1112	-1105	cacgGCATATCCtcgc	1			Os02g0802700
LOC_Os01g69250			LOC_Os09g33820.1	Os09g0513100			GNATATNC	DR	GNATATNC	Os01t0915000-01	-918	-911	aatcGTATATTCgtat	1			Os02g0805600
LOC_Os01g69900			LOC_Os09g33500.1	Os09g0509200			GNATATNC	DR	GNATATNC	Os01t0915000-01	-159	-152	gaaaGCATATTCcatg	1			Os02g0807000
LOC_Os01g69980			LOC_Os09g32944.1	Os09g0507100			GNATATNC	DR	GNATATNC	Os01t0923300-01	-367	-360	aaggGAATATTCttgc	1			Os02g0807100
LOC_Os01g70160			LOC_Os09g32830.1	Os09g0505900			GNATATNC	DR	GNATATNC	Os01t0924400-01	-457	-450	aaaaGGATATCCcaag	1			Os02g0808500
LOC_Os01g70490			LOC_Os09g31310.1	Os09g0488000			GNATATNC	DR	GNATATNC	Os01t0926200-01	-2153	-2146	gtttGTATATTCggtc	1			Os02g0808800
LOC_Os01g70790			LOC_Os09g31000.1	Os09g0483100			GNATATNC	DR	GNATATNC	Os01t0926200-01	-2053	-2046	gtttGTATATTCagtt	1			Os02g0822600
LOC_Os01g71180			LOC_Os09g30506.1	Os09g0482840			GNATATNC	DR	GNATATNC	Os01t0926200-02	-2324	-2317	gtttGTATATTCggtc	1			Os02g0822900
LOC_Os01g71330			LOC_Os09g30300.1	Os09g0480600			GNATATNC	DR	GNATATNC	Os01t0926200-02	-2224	-2217	gtttGTATATTCagtt	1			Os02g0823400
LOC_Os01g71420			LOC_Os09g30130.1	Os09g0478300			GNATATNC	DR	GNATATNC	Os01t0938000-00	-54	-47	ggtcGCATATTCgcat	1			Os02g0823500
LOC_Os01g71420			LOC_Os09g30105.1	Os09g0478000			GNATATNC	DR	GNATATNC	Os01t0941800-01	-216	-209	gagaGCATATTCttgc	1			Os02g0833200
LOC_Os01g72160			LOC_Os09g29430.1	Os09g0470000			GNATATNC	DR	GNATATNC	Os01t0941800-01	-183	-176	cgccGCATATACtctc	1			Os03g0115300
LOC_Os01g72170			LOC_Os09g29430.1	Os09g0469950			GNATATNC	DR	GNATATNC	Os01t0941800-02	-246	-239	gagaGCATATTCttgc	1			Os03g0116000
LOC_Os01g72210			LOC_Os09g29100.1	Os09g0466100			GNATATNC	DR	GNATATNC	Os01t0941800-02	-213	-206	cgccGCATATACtctc	1			Os03g0116400
LOC_Os01g72340			LOC_Os09g28850.1	Os09g0463300			GNATATNC	DR	GNATATNC	Os01t0950000-01	-2305	-2298	ataaGTATATACtccc	1			Os03g0118900
LOC_Os01g72480			LOC_Os09g28420.1	Os09g0457800			GNATATNC	DR	GNATATNC	Os01t0950900-01	-1545	-1538	attgGCATATCCatat	1			Os03g0121300
LOC_Os01g72540			LOC_Os09g28420.1	Os09g0457600			GNATATNC	DR	GNATATNC	Os01t0950900-01	-1165	-1158	gctaGAATATGCattt	1			Os03g0123100
LOC_Os01g72600			LOC_Os09g27610.1	Os09g0448900			GNATATNC	DR	GNATATNC	Os01t0952600-01	-181	-174	aagaGAATATTCcatt	1			Os03g0125100
LOC_Os01g72740			LOC_Os09g27410.1	Os09g0446700			GNATATNC	DR	GNATATNC	Os01t0952600-02	-864	-857	aagaGAATATTCcatt	1			Os03g0125800
LOC_Os01g73240			LOC_Os09g26999.1	Os09g0441900			GNATATNC	DR	GNATATNC	Os01t0954400-01	-2209	-2202	ggagGGATATGCgacg	1			Os03g0130400
LOC_Os01g73250			LOC_Os09g26670.1	Os09g0438100			GNATATNC	DR	GNATATNC	Os01t0963500-00	-2951	-2944	gctaGTATATGCttgt	1			Os03g0131400
LOC_Os01g73310			LOC_Os09g26610.1	Os09g0437400			GNATATNC	DR	GNATATNC	Os01t0963500-00	-600	-593	ttgaGTATATACccaa	1			Os03g0134300
LOC_Os01g73604			LOC_Os09g26554.1	Os09g0436600			GNATATNC	DR	GNATATNC	Os01t0963500-00	-354	-347	ctagGTATATACtcac	1			Os03g0136200
LOC_Os01g74146			LOC_Os09g26210.1	Os09g0431900			GNATATNC	DR	GNATATNC	Os01t0964133-01	-1153	-1146	ccgcGCATATGCaccc	1			Os03g0142900
LOC_Os10g01060			LOC_Os09g26144.1	Os09g0431100			GNATATNC	DR	GNATATNC	Os01t0972900-01	-1825	-1818	agtaGTATATACcata	1			Os03g0144700
LOC_Os10g01060			LOC_Os09g25190.1	Os09g0419500			GNATATNC	DR	GNATATNC	Os02t0101300-01	-1222	-1215	tgctGCATATGCctgc	1			Os03g0146800
LOC_Os10g01560			LOC_Os09g25100.1	Os09g0418500			GNATATNC	DR	GNATATNC	Os02t0101300-01	-1047	-1040	caatGAATATTCtgaa	1			Os03g0152400
LOC_Os10g01580			LOC_Os09g24710.1	Os09g0413700			GNATATNC	DR	GNATATNC	Os02t0112900-00	-573	-566	tctcGTATATACccta	1			Os03g0162650
LOC_Os10g02210			LOC_Os09g24520.1	Os09g0411600			GNATATNC	DR	GNATATNC	Os02t0112900-00	-504	-497	ataaGTATATACtact	1			Os03g0170600
LOC_Os10g02670			LOC_Os09g23820.1	Os09g0403300			GNATATNC	DR	GNATATNC	Os02t0112900-00	-471	-464	taagGGATATTCacta	1			Os03g0172000
LOC_Os10g02720			LOC_Os09g23370.1	Os09g0397700			GNATATNC	DR	GNATATNC	Os02t0112900-00	-263	-256	tttgGAATATTCcgcg	1			Os03g0178300
LOC_Os10g03120			LOC_Os09g23110.1	Os09g0394500			GNATATNC	DR	GNATATNC	Os02t0119300-01	-2957	-2950	cgcaGAATATTCcggc	1			Os03g0178600
LOC_Os10g04342			LOC_Os09g23084.1	Os09g0394300			GNATATNC	DR	GNATATNC	Os02t0120500-01	-554	-547	gtttGTATATTCcatg	1			Os03g0179400
LOC_Os10g04429			LOC_Os09g22440.1	Os09g0392000			GNATATNC	DR	GNATATNC	Os02t0120500-02	-685	-678	gtttGTATATTCcatg	1			Os03g0182400
LOC_Os10g05160			LOC_Os09g21210.1	Os09g0379900			GNATATNC	DR	GNATATNC	Os02t0121300-01	-657	-650	tacaGTATATACagca	1			Os03g0197800
LOC_Os10g05560			LOC_Os09g20880.1	Os09g0375600			GNATATNC	DR	GNATATNC	Os02t0121300-01	-636	-629	agtaGAATATACtgta	1			Os03g0205800
LOC_Os10g06140			LOC_Os09g20480.1	Os09g0371000			GNATATNC	DR	GNATATNC	Os02t0121300-01	-526	-519	aaccGCATATCCcttc	1			Os03g0213400
LOC_Os10g06140			LOC_Os09g20420.1	Os09g0370000			GNATATNC	DR	GNATATNC	Os02t0136933-00	-447	-440	tcgcGTATATCCtagt	1			Os03g0213500
LOC_Os10g06760			LOC_Os09g20350.1	Os09g0369000			GNATATNC	DR	GNATATNC	Os02t0137000-01	-2382	-2375	tcgcGTATATCCtagt	1			Os03g0214000
LOC_Os10g06810			LOC_Os09g20090.1	Os09g0365900			GNATATNC	DR	GNATATNC	Os02t0137700-01	-869	-862	acatGCATATTCagaa	1			Os03g0214400
LOC_Os10g06860			LOC_Os09g20024.1	Os09g0365100			GNATATNC	DR	GNATATNC	Os02t0138000-00	-2508	-2501	tcatGAATATGCcact	1			Os03g0216000
LOC_Os10g06930			LOC_Os09g19820.1	Os09g0362800			GNATATNC	DR	GNATATNC	Os02t0138300-00	-2379	-2372	tgatGAATATGCttct	1			Os03g0216700
LOC_Os10g06970			LOC_Os09g19690.1	Os09g0360966			GNATATNC	DR	GNATATNC	Os02t0140200-01	-1281	-1274	cattGGATATTCtata	1			Os03g0232900
LOC_Os10g07130			LOC_Os09g19280.1	Os09g0357400			GNATATNC	DR	GNATATNC	Os02t0146700-01	-1583	-1576	gcaaGGATATACatgg	1			Os03g0245700
LOC_Os10g07584			LOC_Os09g19160.1	Os09g0356200			GNATATNC	DR	GNATATNC	Os02t0146700-02	-1635	-1628	gcaaGGATATACatgg	1			Os03g0253600
LOC_Os10g07626			LOC_Os09g18594.1	Os09g0355400			GNATATNC	DR	GNATATNC	Os02t0148100-01	-2097	-2090	aagaGCATATTCtttt	1			Os03g0255200
LOC_Os10g08260			LOC_Os09g17850.1	Os09g0347800			GNATATNC	DR	GNATATNC	Os02t0148100-01	-1765	-1758	aagtGAATATTCtttt	1			Os03g0256800
LOC_Os10g08319			LOC_Os09g16810.1	Os09g0337800			GNATATNC	DR	GNATATNC	Os02t0148100-01	-1619	-1612	catcGGATATACggac	1			Os03g0260100
LOC_Os10g09360			LOC_Os09g15660.1	Os09g0325500			GNATATNC	DR	GNATATNC	Os02t0148100-01	-35	-28	cgggGAATATTCcttt	1			Os03g0262000
LOC_Os10g10434			LOC_Os09g15639.1	Os09g0325300			GNATATNC	DR	GNATATNC	Os02t0150100-01	-139	-132	ggctGTATATTCagcc	1			Os03g0262200
LOC_Os10g10434			LOC_Os09g15240.1	Os09g0321200			GNATATNC	DR	GNATATNC	Os02t0150100-02	-742	-735	ggctGTATATTCagcc	1			Os03g0262300
LOC_Os10g10540			LOC_Os09g14680.1	Os09g0315800			GNATATNC	DR	GNATATNC	Os02t0160400-01	-2681	-2674	ttaaGGATATGCttca	1			Os03g0263150
LOC_Os10g11034			LOC_Os09g14540.1	Os09g0314400			GNATATNC	DR	GNATATNC	Os02t0160400-01	-2481	-2474	ctttGCATATACattg	1			Os03g0263300
LOC_Os10g11500			LOC_Os09g13940.1	Os09g0309700			GNATATNC	DR	GNATATNC	Os02t0161000-01	-1287	-1280	tggtGAATATACcgca	1			Os03g0267700
LOC_Os10g14170			LOC_Os09g13930.1	Os09g0309600			GNATATNC	DR	GNATATNC	Os02t0174100-01	-1855	-1848	agagGGATATGCacac	1			Os03g0267800
LOC_Os10g14180			LOC_Os09g13740.1	Os09g0307800			GNATATNC	DR	GNATATNC	Os02t0174100-02	-1862	-1855	agagGGATATGCacac	1			Os03g0270700
LOC_Os10g15164			LOC_Os09g13650.1	Os09g0307300			GNATATNC	DR	GNATATNC	Os02t0174100-03	-1898	-1891	agagGGATATGCacac	1			Os03g0274300
LOC_Os10g16430			LOC_Os09g12770.1	Os09g0299200			GNATATNC	DR	GNATATNC	Os02t0179800-00	-1003	-996	tatgGAATATACatgt	1			Os03g0279816
LOC_Os10g17580			LOC_Os09g12600.1	Os09g0297400			GNATATNC	DR	GNATATNC	Os02t0193000-01	-2417	-2410	aaatGTATATCCaggt	1			Os03g0281100
LOC_Os10g19110			LOC_Os09g12510.1	Os09g0296500			GNATATNC	DR	GNATATNC	Os02t0193000-01	-2023	-2016	atttGGATATACattt	1			Os03g0284500
LOC_Os10g19300			LOC_Os09g11230.1	Os09g0284200			GNATATNC	DR	GNATATNC	Os02t0197400-01	-2315	-2308	ctggGGATATTCagaa	1			Os03g0286200
LOC_Os10g19894			LOC_Os09g10930.1	Os09g0281600			GNATATNC	DR	GNATATNC	Os02t0202200-01	-2854	-2847	gacgGGATATCCaccg	1			Os03g0303500
LOC_Os10g20390			LOC_Os09g10760.1	Os09g0279500			GNATATNC	DR	GNATATNC	Os02t0202200-01	-2749	-2742	agcgGGATATCCggct	1			Os03g0310701
LOC_Os10g20630			LOC_Os09g10720.1	Os09g0279100			GNATATNC	DR	GNATATNC	Os02t0202200-01	-2737	-2730	ggctGGATATTCctcc	1			Os03g0313800
LOC_Os10g20770			LOC_Os09g09830.1	Os09g0271100			GNATATNC	DR	GNATATNC	Os02t0202200-01	-2706	-2699	caagGAATATGCtccg	1			Os03g0315400
LOC_Os10g21266			LOC_Os09g09600.1	Os09g0269000			GNATATNC	DR	GNATATNC	Os02t0202200-01	-1994	-1987	actaGTATATGCttat	1			Os03g0319100
LOC_Os10g21500			LOC_Os09g09560.1	Os09g0268800			GNATATNC	DR	GNATATNC	Os02t0202200-01	-1971	-1964	agtaGAATATTCgatg	1			Os03g0324200
LOC_Os10g22060			LOC_Os09g09370.1	Os09g0266600			GNATATNC	DR	GNATATNC	Os02t0202200-01	-76	-69	tcacGAATATTCctct	1			Os03g0327100
LOC_Os10g22170			LOC_Os09g08570.1	Os09g0260200			GNATATNC	DR	GNATATNC	Os02t0216500-01	-1105	-1098	acatGAATATACatag	1			Os03g0330800
LOC_Os10g22410			LOC_Os09g06750.1	Os09g0243000			GNATATNC	DR	GNATATNC	Os02t0216500-02	-1152	-1145	acatGAATATACatag	1			Os03g0335600
LOC_Os10g22970			LOC_Os09g06660.1	Os09g0242000			GNATATNC	DR	GNATATNC	Os02t0216500-03	-1194	-1187	acatGAATATACatag	1			Os03g0341100
LOC_Os10g23240			LOC_Os09g06464.1	Os09g0240200			GNATATNC	DR	GNATATNC	Os02t0220400-01	-2099	-2092	agggGTATATACaaag	1			Os03g0341200
LOC_Os10g24000			LOC_Os09g04050.1	Os09g0127300			GNATATNC	DR	GNATATNC	Os02t0226400-01	-2935	-2928	aatcGAATATGCattt	1			Os03g0343700
LOC_Os10g24500			LOC_Os09g03990.1	Os09g0126600			GNATATNC	DR	GNATATNC	Os02t0226400-01	-686	-679	atgaGAATATCCaggt	1			Os03g0365000
LOC_Os10g24900			LOC_Os09g03810.1	Os09g0125400			GNATATNC	DR	GNATATNC	Os02t0226400-01	-71	-64	tgtaGTATATGCttat	1			Os03g0366200
LOC_Os10g25040			LOC_Os09g02780.1	Os09g0116000			GNATATNC	DR	GNATATNC	Os02t0236100-01	-780	-773	atatGGATATACatta	1			Os03g0374400
LOC_Os10g25300			LOC_Os09g02710.1	Os09g0115500			GNATATNC	DR	GNATATNC	Os02t0245000-01	-2078	-2071	atatGTATATCCtcta	1			Os03g0390600
LOC_Os10g25310			LOC_Os09g02600.1	Os09g0113500			GNATATNC	DR	GNATATNC	Os02t0245000-01	-1826	-1819	atatGTATATTCacat	1			Os03g0396500
LOC_Os10g25690			LOC_Os09g01700.1	Os09g0104700			GNATATNC	DR	GNATATNC	Os02t0245000-01	-1621	-1614	gcgtGGATATCCgtga	1			Os03g0401500
LOC_Os10g25880			LOC_Os09g01320.1	Os09g0101400			GNATATNC	DR	GNATATNC	Os02t0245000-02	-2278	-2271	atatGTATATCCtcta	1			Os03g0406100
LOC_Os10g25930			LOC_Os08g45160.1	Os08g0566000			GNATATNC	DR	GNATATNC	Os02t0245000-02	-2026	-2019	atatGTATATTCacat	1			Os03g0423200
LOC_Os10g26010			LOC_Os08g44820.1	Os08g0562200			GNATATNC	DR	GNATATNC	Os02t0245000-02	-1821	-1814	gcgtGGATATCCgtga	1			Os03g0423850
LOC_Os10g26670			LOC_Os08g44510.1	Os08g0559300			GNATATNC	DR	GNATATNC	Os02t0264300-02	-1153	-1146	ttgtGCATATGCtttt	1			Os03g0433733
LOC_Os10g28020			LOC_Os08g44460.1	Os08g0558900			GNATATNC	DR	GNATATNC	Os02t0265200-01	-2672	-2665	tgacGAATATACaaca	1			Os03g0439500
LOC_Os10g28050			LOC_Os08g44340.1	Os08g0557600			GNATATNC	DR	GNATATNC	Os02t0265200-01	-1608	-1601	ttgaGGATATACattt	1			Os03g0586700
LOC_Os10g28520			LOC_Os08g44160.1	Os08g0555400			GNATATNC	DR	GNATATNC	Os02t0265200-01	-992	-985	ttttGTATATACaata	1			Os03g0586900
LOC_Os10g28810			LOC_Os08g43150.1	Os08g0544700			GNATATNC	DR	GNATATNC	Os02t0265200-02	-2672	-2665	tgacGAATATACaaca	1			Os03g0599800
LOC_Os10g29440			LOC_Os08g42590.1	Os08g0538600			GNATATNC	DR	GNATATNC	Os02t0265200-02	-1608	-1601	ttgaGGATATACattt	1			Os03g0610400
LOC_Os10g30500			LOC_Os08g42580.1	Os08g0538300			GNATATNC	DR	GNATATNC	Os02t0265200-02	-992	-985	ttttGTATATACaata	1			Os03g0614250
LOC_Os10g30640			LOC_Os08g42420.1	Os08g0536100			GNATATNC	DR	GNATATNC	Os02t0299900-00	-2378	-2371	aataGGATATACatgt	1			Os03g0615700
LOC_Os10g30790			LOC_Os08g42390.1	Os08g0535700			GNATATNC	DR	GNATATNC	Os02t0301100-01	-2035	-2028	caaaGGATATGCcgtt	1			Os03g0622600
LOC_Os10g30800			LOC_Os08g41910.1	Os08g0531300			GNATATNC	DR	GNATATNC	Os02t0325600-01	-496	-489	gtgaGCATATACggtt	1			Os03g0639600
LOC_Os10g31030			LOC_Os08g41460.1	Os08g0526300			GNATATNC	DR	GNATATNC	Os02t0325600-01	-66	-59	ctccGAATATTCacca	1			Os03g0685500
LOC_Os10g31560			LOC_Os08g41460.8	Os08g0526200			GNATATNC	DR	GNATATNC	Os02t0325600-02	-615	-608	gtgaGCATATACggtt	1			Os03g0687000
LOC_Os10g31990			LOC_Os08g41380.1	Os08g0525500			GNATATNC	DR	GNATATNC	Os02t0325600-02	-185	-178	ctccGAATATTCacca	1			Os03g0693600
LOC_Os10g32420			LOC_Os08g40615.1	Os08g0518000			GNATATNC	DR	GNATATNC	Os02t0326000-01	-1781	-1774	aaaaGAATATTCaaat	1			Os03g0703800
LOC_Os10g32760			LOC_Os08g40510.1	Os08g0516900			GNATATNC	DR	GNATATNC	Os02t0326000-01	-1014	-1007	aattGGATATTCatct	1			Os03g0710000
LOC_Os10g33130			LOC_Os08g40380.1	Os08g0515000			GNATATNC	DR	GNATATNC	Os02t0326000-02	-1809	-1802	aaaaGAATATTCaaat	1			Os03g0712900
LOC_Os10g33230			LOC_Os08g39850.1	Os08g0509100			GNATATNC	DR	GNATATNC	Os02t0326000-02	-1042	-1035	aattGGATATTCatct	1			Os03g0717900
LOC_Os10g33330			LOC_Os08g39430.1	Os08g0504500			GNATATNC	DR	GNATATNC	Os02t0329800-01	-1856	-1849	aatgGTATATCCgtgc	1			Os03g0719300
LOC_Os10g33430			LOC_Os08g39000.1	Os08g0499400			GNATATNC	DR	GNATATNC	Os02t0329800-01	-1218	-1211	ttttGCATATACaatc	1			Os03g0719850
LOC_Os10g33480			LOC_Os08g37690.1	Os08g0483100			GNATATNC	DR	GNATATNC	Os02t0438601-01	-1458	-1451	ttcaGAATATACcacc	1			Os03g0727800
LOC_Os10g33920			LOC_Os08g37490.1	Os08g0480800			GNATATNC	DR	GNATATNC	Os02t0438601-01	-110	-103	gatgGCATATTCtgaa	1			Os03g0746100
LOC_Os10g35020			LOC_Os08g37456.1	Os08g0480200			GNATATNC	DR	GNATATNC	Os02t0438601-02	-1617	-1610	ttcaGAATATACcacc	1			Os03g0746200
LOC_Os10g35330			LOC_Os08g37432.1	Os08g0480000			GNATATNC	DR	GNATATNC	Os02t0438601-02	-269	-262	gatgGCATATTCtgaa	1			Os03g0746500
LOC_Os10g35370			LOC_Os08g37180.1	Os08g0476900			GNATATNC	DR	GNATATNC	Os02t0438700-01	-2104	-2097	ggtgGTATATTCtgaa	1			Os03g0751600
LOC_Os10g35424			LOC_Os08g37130.1	Os08g0476300			GNATATNC	DR	GNATATNC	Os02t0438700-01	-96	-89	aagcGAATATTCcttg	1			Os03g0753500
LOC_Os10g35436			LOC_Os08g36910.1	Os08g0473900			GNATATNC	DR	GNATATNC	Os02t0438700-02	-2147	-2140	ggtgGTATATTCtgaa	1			Os03g0758000
LOC_Os10g35690			LOC_Os08g36250.1	Os08g0465300			GNATATNC	DR	GNATATNC	Os02t0438700-02	-139	-132	aagcGAATATTCcttg	1			Os03g0759000
LOC_Os10g35920			LOC_Os08g35070.1	Os08g0452100			GNATATNC	DR	GNATATNC	Os02t0440000-01	-1649	-1642	atcgGTATATCCgtgc	1			Os03g0764600
LOC_Os10g36160			LOC_Os08g34550.1	Os08g0445000			GNATATNC	DR	GNATATNC	Os02t0440000-02	-2978	-2971	atcgGTATATCCgtgc	1			Os03g0766800
LOC_Os10g36830			LOC_Os08g34310.1	Os08g0441900			GNATATNC	DR	GNATATNC	Os02t0445600-01	-2706	-2699	tgtaGAATATTCgtgt	1			Os03g0769400
LOC_Os10g36980			LOC_Os08g34210.1	Os08g0440800			GNATATNC	DR	GNATATNC	Os02t0468100-00	-420	-413	taatGAATATGCacat	1			Os03g0770000
LOC_Os10g37260			LOC_Os08g34170.1	Os08g0440300			GNATATNC	DR	GNATATNC	Os02t0491300-01	-294	-287	ccctGAATATACctgg	1			Os03g0815800
LOC_Os10g37480			LOC_Os08g33720.1	Os08g0434300			GNATATNC	DR	GNATATNC	Os02t0494900-00	-2837	-2830	ttttGGATATACcaac	1			Os03g0816100
LOC_Os10g37490			LOC_Os08g33640.1	Os08g0433200			GNATATNC	DR	GNATATNC	Os02t0494900-00	-2690	-2683	gttgGCATATCCtata	1			Os03g0818250
LOC_Os10g37510			LOC_Os08g32880.1	Os08g0424700			GNATATNC	DR	GNATATNC	Os02t0494900-00	-389	-382	ttatGCATATGCatag	1			Os03g0818300
LOC_Os10g38050			LOC_Os08g32560.1	Os08g0421300			GNATATNC	DR	GNATATNC	Os02t0496500-01	-1112	-1105	gtatGCATATACtact	1			Os03g0819600
LOC_Os10g38060			LOC_Os08g32110.1	Os08g0416602			GNATATNC	DR	GNATATNC	Os02t0503900-01	-909	-902	acagGGATATCCatgc	1			Os03g0826600
LOC_Os10g38196			LOC_Os08g32060.1	Os08g0415600			GNATATNC	DR	GNATATNC	Os02t0514500-01	-2368	-2361	tgctGGATATACagga	1			Os03g0835600
LOC_Os10g38206			LOC_Os08g31700.1	Os08g0410500			GNATATNC	DR	GNATATNC	Os02t0514500-01	-224	-217	accgGAATATCCtgga	1			Os03g0838400
LOC_Os10g38600			LOC_Os08g31670.1	Os08g0409900			GNATATNC	DR	GNATATNC	Os02t0514500-01	-126	-119	ccccGAATATTCccca	1			Os03g0847600
LOC_Os10g38690			LOC_Os08g28980.1	Os08g0377400			GNATATNC	DR	GNATATNC	Os02t0516600-01	-2757	-2750	ccagGCATATACagta	1			Os03g0848200
LOC_Os10g39100			LOC_Os08g27950.1	Os08g0366800			GNATATNC	DR	GNATATNC	Os02t0516600-01	-231	-224	aaccGCATATTCgcct	1			Os03g0850200
LOC_Os10g39780			LOC_Os08g27950.1	Os08g0366550			GNATATNC	DR	GNATATNC	Os02t0516600-02	-2296	-2289	aaccGCATATTCgcct	1			Os03g0853200
LOC_Os10g39870			LOC_Os08g27140.1	Os08g0360000			GNATATNC	DR	GNATATNC	Os02t0517300-01	-2914	-2907	caaaGAATATTCtgtc	1			Os03g0854400
LOC_Os10g40660			LOC_Os08g26850.1	Os08g0356800			GNATATNC	DR	GNATATNC	Os02t0517300-01	-175	-168	acttGGATATCCcaaa	1			Os04g0121800
LOC_Os10g41460			LOC_Os08g25799.1	Os08g0346400			GNATATNC	DR	GNATATNC	Os02t0517300-01	-136	-129	agttGGATATCCcaaa	1			Os04g0132250
LOC_Os10g41580			LOC_Os08g25720.1	Os08g0345700			GNATATNC	DR	GNATATNC	Os02t0517300-02	-2922	-2915	caaaGAATATTCtgtc	1			Os04g0146300
LOC_Os10g41590			LOC_Os08g25650.1	Os08g0344700			GNATATNC	DR	GNATATNC	Os02t0517300-02	-183	-176	acttGGATATCCcaaa	1			Os04g0149100
LOC_Os10g41820			LOC_Os08g25070.1	Os08g0338500			GNATATNC	DR	GNATATNC	Os02t0517300-02	-144	-137	agttGGATATCCcaaa	1			Os04g0197700
LOC_Os10g42090			LOC_Os08g23440.1	Os08g0323700			GNATATNC	DR	GNATATNC	Os02t0518000-01	-2765	-2758	gagtGAATATTCtgat	1			Os04g0211600
LOC_Os10g42130			LOC_Os08g23410.1	Os08g0323400			GNATATNC	DR	GNATATNC	Os02t0519900-01	-127	-120	tgccGAATATTCgctc	1			Os04g0252200
LOC_Os10g42724			LOC_Os08g23180.1	Os08g0321000			GNATATNC	DR	GNATATNC	Os02t0519900-02	-2972	-2965	tgccGAATATTCgctc	1			Os04g0259300
LOC_Os11g01230			LOC_Os08g20580.1	Os08g0300366			GNATATNC	DR	GNATATNC	Os02t0524300-00	-2957	-2950	ggccGTATATACgatc	1			Os04g0266900
LOC_Os11g03110			LOC_Os08g20420.1	Os08g0299400			GNATATNC	DR	GNATATNC	Os02t0525600-01	-264	-257	cggtGAATATTCaaat	1			Os04g0273900
LOC_Os11g03410			LOC_Os08g20410.1	Os08g0299300			GNATATNC	DR	GNATATNC	Os02t0527900-00	-1019	-1012	gttgGAATATCCagat	1			Os04g0277400
LOC_Os11g04330			LOC_Os08g20000.1	Os08g0296700			GNATATNC	DR	GNATATNC	Os02t0539100-01	-2732	-2725	gcgtGAATATACatat	1			Os04g0307400
LOC_Os11g04950			LOC_Os08g19550.1	Os08g0291700			GNATATNC	DR	GNATATNC	Os02t0539100-01	-1021	-1014	gaaaGTATATGCttga	1			Os04g0316850
LOC_Os11g05650			LOC_Os08g19330.1	Os08g0290200			GNATATNC	DR	GNATATNC	Os02t0539100-01	-208	-201	aaaaGCATATTCtgat	1			Os04g0372300
LOC_Os11g05990			LOC_Os08g19170.1	Os08g0288500			GNATATNC	DR	GNATATNC	Os02t0557000-01	-2552	-2545	ggatGCATATCCttcg	1			Os04g0401200
LOC_Os11g06170			LOC_Os08g18110.1	Os08g0282400			GNATATNC	DR	GNATATNC	Os02t0557000-01	-1520	-1513	ggtaGTATATTCatgt	1			Os04g0417800
LOC_Os11g06390			LOC_Os08g17870.1	Os08g0280600			GNATATNC	DR	GNATATNC	Os02t0557000-01	-212	-205	tgatGTATATTCcgaa	1			Os04g0432000
LOC_Os11g06580			LOC_Os08g17830.1	Os08g0280300			GNATATNC	DR	GNATATNC	Os02t0557000-01	-152	-145	ggtgGTATATTCtgaa	1			Os04g0432200
LOC_Os11g06700			LOC_Os08g17784.1	Os08g0280100			GNATATNC	DR	GNATATNC	Os02t0569000-01	-1083	-1076	aataGCATATACtact	1			Os04g0433600
LOC_Os11g06720			LOC_Os08g16670.1	Os08g0267000			GNATATNC	DR	GNATATNC	Os02t0569000-01	-219	-212	ttatGCATATACttat	1			Os04g0435475
LOC_Os11g06780			LOC_Os08g16260.1	Os08g0262500			GNATATNC	DR	GNATATNC	Os02t0575200-01	-245	-238	ataaGTATATCCataa	1			Os04g0437200
LOC_Os11g07090			LOC_Os08g15650.1	Os08g0256000			GNATATNC	DR	GNATATNC	Os02t0579000-01	-577	-570	tgtgGTATATCCtgcg	1			Os04g0443300
LOC_Os11g07380			LOC_Os08g15204.1	Os08g0250700			GNATATNC	DR	GNATATNC	Os02t0579000-01	-432	-425	ttttGCATATTCttat	1			Os04g0449400
LOC_Os11g07740			LOC_Os08g14460.1	Os08g0242900			GNATATNC	DR	GNATATNC	Os02t0579000-02	-564	-557	tgtgGTATATCCtgcg	1			Os04g0464966
LOC_Os11g07850			LOC_Os08g12160.1	Os08g0218700			GNATATNC	DR	GNATATNC	Os02t0579000-02	-419	-412	ttttGCATATTCttat	1			Os04g0470100
LOC_Os11g08210			LOC_Os08g10290.1	Os08g0203201			GNATATNC	DR	GNATATNC	Os02t0580300-03	-1103	-1096	ttcaGAATATGCcttg	1			Os04g0471700
LOC_Os11g08400			LOC_Os08g10290.1	Os08g0203100			GNATATNC	DR	GNATATNC	Os02t0591900-01	-1368	-1361	taatGAATATACttat	1			Os04g0472300
LOC_Os11g09630			LOC_Os08g09920.1	Os08g0199100			GNATATNC	DR	GNATATNC	Os02t0591900-02	-1562	-1555	taatGAATATACttat	1			Os04g0472900
LOC_Os11g10000			LOC_Os08g08840.1	Os08g0187800			GNATATNC	DR	GNATATNC	Os02t0591900-03	-1704	-1697	taatGAATATACttat	1			Os04g0474300
LOC_Os11g10060			LOC_Os08g07060.1	Os08g0167500			GNATATNC	DR	GNATATNC	Os02t0593700-01	-284	-277	tctaGGATATTCcaga	1			Os04g0495500
LOC_Os11g10434			LOC_Os08g06344.1	Os08g0159900			GNATATNC	DR	GNATATNC	Os02t0593700-02	-2061	-2054	acttGTATATGCtcat	1			Os04g0498500
LOC_Os11g12710			LOC_Os08g06320.1	Os08g0159700			GNATATNC	DR	GNATATNC	Os02t0593700-03	-2459	-2452	acttGTATATGCtcat	1			Os04g0498600
LOC_Os11g12760			LOC_Os08g06170.1	Os08g0158200			GNATATNC	DR	GNATATNC	Os02t0593700-04	-324	-317	tctaGGATATTCcaga	1			Os04g0502800
LOC_Os11g13890			LOC_Os08g06140.1	Os08g0157900			GNATATNC	DR	GNATATNC	Os02t0595200-00	-2458	-2451	ataaGCATATTCattt	1			Os04g0504800
LOC_Os11g14060			LOC_Os08g06010.1	Os08g0156600			GNATATNC	DR	GNATATNC	Os02t0595200-00	-2389	-2382	aagaGAATATGCagtt	1			Os04g0506300
LOC_Os11g14060			LOC_Os08g05690.1	Os08g0153000			GNATATNC	DR	GNATATNC	Os02t0595200-00	-2374	-2367	taagGAATATGCtcgc	1			Os04g0525000
LOC_Os11g14110			LOC_Os08g05340.1	Os08g0149000			GNATATNC	DR	GNATATNC	Os02t0595200-00	-967	-960	ttcgGAATATCCccat	1			Os04g0525100
LOC_Os11g15180			LOC_Os08g04800.1	Os08g0143600			GNATATNC	DR	GNATATNC	Os02t0605400-00	-1136	-1129	gcatGCATATGCcagc	1			Os04g0528600
LOC_Os11g15340			LOC_Os08g04790.1	Os08g0143500			GNATATNC	DR	GNATATNC	Os02t0609200-00	-2652	-2645	agagGCATATTCgcga	1			Os04g0539800
LOC_Os11g18366			LOC_Os08g04010.1	Os08g0133700			GNATATNC	DR	GNATATNC	Os02t0610400-01	-611	-604	aaagGGATATTCcaca	1			Os04g0546800
LOC_Os11g19220			LOC_Os08g03550.1	Os08g0129500			GNATATNC	DR	GNATATNC	Os02t0622300-00	-2267	-2260	ccatGTATATGCtgat	1			Os04g0550600
LOC_Os11g23160			LOC_Os08g03330.1	Os08g0126900			GNATATNC	DR	GNATATNC	Os02t0624400-02	-129	-122	ttctGCATATGCacgg	1			Os04g0552700
LOC_Os11g26930			LOC_Os08g03300.1	Os08g0126500			GNATATNC	DR	GNATATNC	Os02t0625300-00	-1625	-1618	caaaGAATATACtgta	1			Os04g0555300
LOC_Os11g27264			LOC_Os08g02700.1	Os08g0120600			GNATATNC	DR	GNATATNC	Os02t0629000-01	-607	-600	gttcGGATATGCagcg	1			Os04g0559100
LOC_Os11g29630			LOC_Os08g02410.1	Os08g0117300			GNATATNC	DR	GNATATNC	Os02t0638900-02	-1907	-1900	attcGAATATGCaaat	1			Os04g0561200
LOC_Os11g29930			LOC_Os08g02060.1	Os08g0112600			GNATATNC	DR	GNATATNC	Os02t0638900-02	-222	-215	actaGCATATTCcacc	1			Os04g0566500
LOC_Os11g30310			LOC_Os08g01920.1	Os08g0110700			GNATATNC	DR	GNATATNC	Os02t0657600-00	-1130	-1123	ctctGTATATTCgttg	1			Os04g0570600
LOC_Os11g31030			LOC_Os08g01510.1	Os08g0106000			GNATATNC	DR	GNATATNC	Os02t0657600-00	-824	-817	agagGAATATACaaca	1			Os04g0576500
LOC_Os11g31715			LOC_Os08g01070.1	Os08g0100700			GNATATNC	DR	GNATATNC	Os02t0661100-02	-1203	-1196	ttcaGCATATCCattg	1			Os04g0584500
LOC_Os11g31950			LOC_Os07g49330.1	Os07g0694000			GNATATNC	DR	GNATATNC	Os02t0668500-01	-229	-222	cccaGCATATTCcccc	1			Os04g0584600
LOC_Os11g32100			LOC_Os07g49210.1	Os07g0692600			GNATATNC	DR	GNATATNC	Os02t0668500-02	-257	-250	cccaGCATATTCcccc	1			Os04g0597600
LOC_Os11g32220			LOC_Os07g49210.1	Os07g0692401			GNATATNC	DR	GNATATNC	Os02t0682500-01	-2379	-2372	ggatGAATATTCatta	1			Os04g0600000
LOC_Os11g32460			LOC_Os07g49050.1	Os07g0690600			GNATATNC	DR	GNATATNC	Os02t0682500-01	-1768	-1761	cttgGCATATACggtt	1			Os04g0601400
LOC_Os11g34370			LOC_Os07g48960.1	Os07g0689300			GNATATNC	DR	GNATATNC	Os02t0682500-01	-1317	-1310	tttgGTATATACttct	1			Os04g0605200
LOC_Os11g34470			LOC_Os07g48630.1	Os07g0685700			GNATATNC	DR	GNATATNC	Os02t0686300-01	-1170	-1163	acatGAATATTCagcc	1			Os04g0606200
LOC_Os11g34624			LOC_Os07g48550.1	Os07g0684800			GNATATNC	DR	GNATATNC	Os02t0686300-01	-1044	-1037	gaatGCATATTCtaat	1			Os04g0615100
LOC_Os11g34740			LOC_Os07g48460.1	Os07g0683600			GNATATNC	DR	GNATATNC	Os02t0689500-01	-1299	-1292	agaaGGATATACacac	1			Os04g0633400
LOC_Os11g34810			LOC_Os07g48450.1	Os07g0683200			GNATATNC	DR	GNATATNC	Os02t0693601-00	-1110	-1103	tatgGCATATTCctca	1			Os04g0641300
LOC_Os11g34810			LOC_Os07g48280.1	Os07g0680600			GNATATNC	DR	GNATATNC	Os02t0698800-01	-2226	-2219	cataGTATATGCgtag	1			Os04g0641450
LOC_Os11g35210			LOC_Os07g48229.1	Os07g0680000			GNATATNC	DR	GNATATNC	Os02t0718000-01	-2958	-2951	atccGTATATCCgatg	1			Os04g0645500
LOC_Os11g36970			LOC_Os07g48080.1	Os07g0677900			GNATATNC	DR	GNATATNC	Os02t0718000-01	-1291	-1284	atctGAATATGCttaa	1			Os04g0649400
LOC_Os11g37560			LOC_Os07g48050.1	Os07g0677500			GNATATNC	DR	GNATATNC	Os02t0730000-01	-434	-427	tcttGCATATGCactg	1			Os04g0650000
LOC_Os11g38000			LOC_Os07g47520.1	Os07g0672300			GNATATNC	DR	GNATATNC	Os02t0730000-01	-367	-360	atatGTATATCCtgtc	1			Os04g0662900
LOC_Os11g38630			LOC_Os07g47360.1	Os07g0669800			GNATATNC	DR	GNATATNC	Os02t0730000-02	-517	-510	tcttGCATATGCactg	1			Os04g0674100
LOC_Os11g39650			LOC_Os07g47250.1	Os07g0668700			GNATATNC	DR	GNATATNC	Os02t0730000-02	-450	-443	atatGTATATCCtgtc	1			Os04g0674200
LOC_Os11g39670			LOC_Os07g47140.1	Os07g0667300			GNATATNC	DR	GNATATNC	Os02t0740900-01	-2541	-2534	accgGCATATTCctgc	1			Os04g0683700
LOC_Os11g40030			LOC_Os07g46410.1	Os07g0657900			GNATATNC	DR	GNATATNC	Os02t0740900-01	-667	-660	gaatGCATATGCaagc	1			Os04g0685600
LOC_Os11g40130			LOC_Os07g46230.1	Os07g0656000			GNATATNC	DR	GNATATNC	Os02t0743500-01	-248	-241	gtccGAATATACtgga	1			Os04g0686200
LOC_Os11g40350			LOC_Os07g45740.1	Os07g0651400			GNATATNC	DR	GNATATNC	Os02t0743500-02	-249	-242	gtccGAATATACtgga	1			Os04g0687100
LOC_Os11g40400			LOC_Os07g45194.1	Os07g0646600			GNATATNC	DR	GNATATNC	Os02t0744700-01	-366	-359	gattGCATATGCactc	1			Os04g0691100
LOC_Os11g42390			LOC_Os07g44850.1	Os07g0643000			GNATATNC	DR	GNATATNC	Os02t0744700-02	-2540	-2533	gattGCATATGCactc	1			Os05g0117300
LOC_Os11g42730			LOC_Os07g44180.1	Os07g0635900			GNATATNC	DR	GNATATNC	Os02t0744700-02	-1309	-1302	tttaGTATATTCcact	1			Os05g0135900
LOC_Os11g42970			LOC_Os07g44170.1	Os07g0635800			GNATATNC	DR	GNATATNC	Os02t0744700-02	-1218	-1211	tggtGTATATGCattc	1			Os05g0147400
LOC_Os11g43760			LOC_Os07g43770.2	Os07g0631300			GNATATNC	DR	GNATATNC	Os02t0744700-02	-288	-281	agtaGGATATGCaccg	1			Os05g0163700
LOC_Os11g43900			LOC_Os07g43430.1	Os07g0627400			GNATATNC	DR	GNATATNC	Os02t0744700-02	-196	-189	cggaGAATATGCagaa	1			Os05g0180500
LOC_Os11g44380			LOC_Os07g43040.1	Os07g0623200			GNATATNC	DR	GNATATNC	Os02t0746850-00	-814	-807	cttaGCATATACgcac	1			Os05g0195101
LOC_Os11g45820			LOC_Os07g42700.1	Os07g0619100			GNATATNC	DR	GNATATNC	Os02t0746850-00	-642	-635	cttaGCATATACgcac	1			Os05g0195200
LOC_Os11g45920			LOC_Os07g42324.1	Os07g0614850			GNATATNC	DR	GNATATNC	Os02t0746850-00	-470	-463	cttaGCATATACgcac	1			Os05g0199700
LOC_Os11g47970			LOC_Os07g42040.1	Os07g0611400			GNATATNC	DR	GNATATNC	Os02t0746850-00	-298	-291	cttaGCATATACgcac	1			Os05g0295100
LOC_Os11g48110			LOC_Os07g41980.1	Os07g0610700			GNATATNC	DR	GNATATNC	Os02t0746850-00	-276	-269	cttaGCATATACatga	1			Os05g0305900
LOC_Os12g01380			LOC_Os07g41694.1	Os07g0607800			GNATATNC	DR	GNATATNC	Os02t0759400-01	-1704	-1697	tcatGCATATACgtta	1			Os05g0316300
LOC_Os12g01680			LOC_Os07g41590.1	Os07g0606800			GNATATNC	DR	GNATATNC	Os02t0767600-00	-465	-458	gcaaGAATATGCaggt	1			Os05g0330150
LOC_Os12g03260			LOC_Os07g40630.1	Os07g0597200			GNATATNC	DR	GNATATNC	Os02t0767600-00	-453	-446	aggtGAATATTCgtga	1			Os05g0387200
LOC_Os12g03350			LOC_Os07g39830.1	Os07g0587000			GNATATNC	DR	GNATATNC	Os02t0772600-00	-88	-81	cacaGTATATACgtag	1			Os05g0408900
LOC_Os12g03780			LOC_Os07g39430.1	Os07g0583200			GNATATNC	DR	GNATATNC	Os02t0776900-01	-1010	-1003	ctttGCATATTCggtt	1			Os05g0426200
LOC_Os12g03830			LOC_Os07g39400.1	Os07g0583000			GNATATNC	DR	GNATATNC	Os02t0776900-02	-1043	-1036	ctttGCATATTCggtt	1			Os05g0447700
LOC_Os12g03940			LOC_Os07g39400.1	Os07g0582850			GNATATNC	DR	GNATATNC	Os02t0778400-01	-2830	-2823	gggaGAATATTCatta	1			Os05g0456100
LOC_Os12g04020			LOC_Os07g39360.1	Os07g0582500			GNATATNC	DR	GNATATNC	Os02t0778400-01	-2785	-2778	tgcaGTATATCCattt	1			Os05g0458100
LOC_Os12g04424			LOC_Os07g39350.1	Os07g0582400			GNATATNC	DR	GNATATNC	Os02t0778500-01	-1845	-1838	aaaaGAATATCCtagc	1			Os05g0462301
LOC_Os12g04770			LOC_Os07g39240.1	Os07g0580700			GNATATNC	DR	GNATATNC	Os02t0778500-01	-361	-354	agcaGCATATTCcacg	1			Os05g0462400
LOC_Os12g05060			LOC_Os07g39220.1	Os07g0580500			GNATATNC	DR	GNATATNC	Os02t0780550-01	-1631	-1624	ccttGGATATTCggtg	1			Os05g0466000
LOC_Os12g05120			LOC_Os07g39114.1	Os07g0579050			GNATATNC	DR	GNATATNC	Os02t0783600-00	-1686	-1679	cattGGATATGCttca	1			Os05g0487600
LOC_Os12g05230			LOC_Os07g38580.1	Os07g0573300			GNATATNC	DR	GNATATNC	Os02t0783600-00	-288	-281	gggaGGATATTCccta	1			Os05g0494500
LOC_Os12g05440			LOC_Os07g38360.2	Os07g0571100			GNATATNC	DR	GNATATNC	Os02t0786000-01	-2299	-2292	tattGCATATACctga	1			Os05g0494700
LOC_Os12g05580			LOC_Os07g38290.1	Os07g0570600			GNATATNC	DR	GNATATNC	Os02t0786000-01	-555	-548	tacaGAATATACtagc	1			Os05g0500000
LOC_Os12g05660			LOC_Os07g38290.1	Os07g0570550			GNATATNC	DR	GNATATNC	Os02t0789966-00	-16	-9	acggGCATATACtacc	1			Os05g0500200
LOC_Os12g05680			LOC_Os07g38270.1	Os07g0570300			GNATATNC	DR	GNATATNC	Os02t0790500-01	-1287	-1280	acaaGAATATACttca	1			Os05g0508900
LOC_Os12g05890			LOC_Os07g38070.1	Os07g0568100			GNATATNC	DR	GNATATNC	Os02t0790500-02	-2182	-2175	acaaGAATATACttca	1			Os05g0514300
LOC_Os12g06930			LOC_Os07g37740.1	Os07g0564600			GNATATNC	DR	GNATATNC	Os02t0796900-00	-2280	-2273	ctttGCATATGCacgt	1			Os05g0517200
LOC_Os12g06930			LOC_Os07g37730.1	Os07g0564500			GNATATNC	DR	GNATATNC	Os02t0796900-00	-2019	-2012	aacaGTATATACtagt	1			Os05g0519700
LOC_Os12g07050			LOC_Os07g37700.1	Os07g0564200			GNATATNC	DR	GNATATNC	Os02t0802700-01	-1565	-1558	gctcGCATATGCtcca	1			Os05g0522500
LOC_Os12g07940			LOC_Os07g37110.1	Os07g0557200			GNATATNC	DR	GNATATNC	Os02t0802700-02	-2066	-2059	gctcGCATATGCtcca	1			Os05g0524300
LOC_Os12g08900			LOC_Os07g37030.1	Os07g0556200			GNATATNC	DR	GNATATNC	Os02t0802700-03	-1445	-1438	gctcGCATATGCtcca	1			Os05g0527600
LOC_Os12g09250			LOC_Os07g37010.1	Os07g0556000			GNATATNC	DR	GNATATNC	Os02t0805600-01	-2623	-2616	atctGAATATTCtaat	1			Os05g0534100
LOC_Os12g09630			LOC_Os07g36930.1	Os07g0555100			GNATATNC	DR	GNATATNC	Os02t0805600-02	-2649	-2642	atctGAATATTCtaat	1			Os05g0539700
LOC_Os12g10580			LOC_Os07g36910.1	Os07g0554900			GNATATNC	DR	GNATATNC	Os02t0807000-01	-2432	-2425	agcaGAATATACggtt	1			Os05g0540800
LOC_Os12g10680			LOC_Os07g36780.1	Os07g0553633			GNATATNC	DR	GNATATNC	Os02t0807000-01	-78	-71	aggcGGATATTCcatt	1			Os05g0542100
LOC_Os12g10810			LOC_Os07g36544.1	Os07g0550500			GNATATNC	DR	GNATATNC	Os02t0807100-01	-1873	-1866	gaatGAATATACattc	1			Os05g0557700
LOC_Os12g12110			LOC_Os07g36530.1	Os07g0550432			GNATATNC	DR	GNATATNC	Os02t0808500-01	-2979	-2972	agctGCATATGCtggt	1			Os05g0564100
LOC_Os12g13300			LOC_Os07g36450.1	Os07g0549200			GNATATNC	DR	GNATATNC	Os02t0808800-01	-304	-297	aatgGAATATACtcta	1			Os05g0564200
LOC_Os12g14440			LOC_Os07g36170.1	Os07g0545800			GNATATNC	DR	GNATATNC	Os02t0822600-02	-1808	-1801	ttctGTATATGCcccg	1			Os05g0565500
LOC_Os12g14910			LOC_Os07g35880.1	Os07g0543100			GNATATNC	DR	GNATATNC	Os02t0822600-02	-345	-338	gaccGTATATGCgaaa	1			Os05g0579200
LOC_Os12g14930			LOC_Os07g35610.1	Os07g0540366			GNATATNC	DR	GNATATNC	Os02t0822900-01	-889	-882	caagGCATATCCatct	1			Os05g0584900
LOC_Os12g14930			LOC_Os07g34880.1	Os07g0533201			GNATATNC	DR	GNATATNC	Os02t0822900-01	-868	-861	catgGGATATTCctag	1			Os05g0587200
LOC_Os12g14930			LOC_Os07g33790.1	Os07g0522600			GNATATNC	DR	GNATATNC	Os02t0822900-01	-540	-533	aaagGCATATGCaggt	1			Os05g0587300
LOC_Os12g14939			LOC_Os07g32670.1	Os07g0511000			GNATATNC	DR	GNATATNC	Os02t0822900-01	-134	-127	cgggGAATATCCgact	1			Os06g0104800
LOC_Os12g16350			LOC_Os07g32570.1	Os07g0509800			GNATATNC	DR	GNATATNC	Os02t0823400-01	-2042	-2035	tcggGCATATTCagta	1			Os06g0109000
LOC_Os12g17080			LOC_Os07g32430.1	Os07g0508000			GNATATNC	DR	GNATATNC	Os02t0823500-00	-2073	-2066	cccaGCATATCCactg	1			Os06g0124900
LOC_Os12g17424			LOC_Os07g31370.1	Os07g0496000			GNATATNC	DR	GNATATNC	Os02t0833200-01	-2839	-2832	tggtGCATATTCgatt	1			Os06g0125000
LOC_Os12g17880			LOC_Os07g30970.1	Os07g0492000			GNATATNC	DR	GNATATNC	Os03t0115300-00	-1296	-1289	agttGTATATTCttct	1			Os06g0127300
LOC_Os12g18729			LOC_Os07g30610.1	Os07g0489200			GNATATNC	DR	GNATATNC	Os03t0116000-00	-524	-517	atctGAATATACagaa	1			Os06g0133400
LOC_Os12g19030			LOC_Os07g28300.1	Os07g0466500			GNATATNC	DR	GNATATNC	Os03t0116000-00	-59	-52	ggagGAATATTCgcct	1			Os06g0141900
LOC_Os12g19110			LOC_Os07g27430.1	Os07g0458500			GNATATNC	DR	GNATATNC	Os03t0116400-01	-2944	-2937	tttaGGATATACaaca	1			Os06g0143900
LOC_Os12g19381			LOC_Os07g26610.1	Os07g0447800			GNATATNC	DR	GNATATNC	Os03t0116400-01	-1962	-1955	atttGAATATCCatag	1			Os06g0145600
LOC_Os12g19440			LOC_Os07g26000.1	Os07g0442000			GNATATNC	DR	GNATATNC	Os03t0118900-01	-2799	-2792	acatGGATATGCtgat	1			Os06g0152000
LOC_Os12g19549			LOC_Os07g25450.1	Os07g0435900			GNATATNC	DR	GNATATNC	Os03t0118900-01	-330	-323	cgaaGAATATGCggag	1			Os06g0154200
LOC_Os12g19590			LOC_Os07g25370.1	Os07g0434300			GNATATNC	DR	GNATATNC	Os03t0121300-01	-1762	-1755	gagaGGATATACcttt	1			Os06g0156600
LOC_Os12g20150			LOC_Os07g22930.2	Os07g0412100			GNATATNC	DR	GNATATNC	Os03t0121300-02	-2892	-2885	gagaGGATATACcttt	1			Os06g0170100
LOC_Os12g21470			LOC_Os07g22494.1	Os07g0407700			GNATATNC	DR	GNATATNC	Os03t0121300-02	-112	-105	acatGCATATCCacca	1			Os06g0184866
LOC_Os12g21740			LOC_Os07g20544.1	Os07g0300900			GNATATNC	DR	GNATATNC	Os03t0123100-01	-2989	-2982	gaggGGATATCCcctt	1			Os06g0199200
LOC_Os12g22090			LOC_Os07g20135.1	Os07g0297200			GNATATNC	DR	GNATATNC	Os03t0125100-01	-2072	-2065	actcGTATATTCcgtc	1			Os06g0203600
LOC_Os12g22220			LOC_Os07g19330.1	Os07g0294201			GNATATNC	DR	GNATATNC	Os03t0125100-01	-1141	-1134	gaaaGTATATGCtgaa	1			Os06g0212100
LOC_Os12g24390			LOC_Os07g18670.1	Os07g0286900			GNATATNC	DR	GNATATNC	Os03t0125100-01	-581	-574	agagGTATATCCagat	1			Os06g0216800
LOC_Os12g25020			LOC_Os07g17560.1	Os07g0277200			GNATATNC	DR	GNATATNC	Os03t0125800-01	-2310	-2303	tcgaGAATATGCtgca	1			Os06g0218500
LOC_Os12g25950			LOC_Os07g14310.1	Os07g0246600			GNATATNC	DR	GNATATNC	Os03t0130400-01	-270	-263	ggtgGAATATTCcccc	1			Os06g0240001
LOC_Os12g26044			LOC_Os07g14260.1	Os07g0246001			GNATATNC	DR	GNATATNC	Os03t0130400-02	-2983	-2976	ggtgGAATATTCcccc	1			Os06g0246400
LOC_Os12g27090			LOC_Os07g14260.1	Os07g0245801			GNATATNC	DR	GNATATNC	Os03t0130400-02	-187	-180	ggttGTATATACaaaa	1			Os06g0271000
LOC_Os12g27340			LOC_Os07g13980.1	Os07g0243200			GNATATNC	DR	GNATATNC	Os03t0130400-03	-282	-275	ggttGTATATACaaaa	1			Os06g0311600
LOC_Os12g27520			LOC_Os07g13100.1	Os07g0235200			GNATATNC	DR	GNATATNC	Os03t0131400-01	-1098	-1091	aaacGAATATCCagat	1			Os06g0337400
LOC_Os12g28280			LOC_Os07g12510.1	Os07g0227600			GNATATNC	DR	GNATATNC	Os03t0134300-01	-1801	-1794	taatGTATATGCtgcc	1			Os06g0354700
LOC_Os12g29300			LOC_Os07g12210.1	Os07g0223600			GNATATNC	DR	GNATATNC	Os03t0134300-01	-141	-134	tcgcGAATATCCgcag	1			Os06g0356800
LOC_Os12g30020			LOC_Os07g11739.1	Os07g0217600			GNATATNC	DR	GNATATNC	Os03t0136200-01	-1536	-1529	aagaGCATATACaata	1			Os06g0554700
LOC_Os12g30620			LOC_Os07g10890.1	Os07g0209800			GNATATNC	DR	GNATATNC	Os03t0136200-01	-604	-597	cattGGATATGCatag	1			Os06g0557100
LOC_Os12g31020			LOC_Os07g09900.1	Os07g0197300			GNATATNC	DR	GNATATNC	Os03t0142900-01	-1849	-1842	tatcGGATATACggat	1			Os06g0579201
LOC_Os12g31050			LOC_Os07g09560.1	Os07g0193400			GNATATNC	DR	GNATATNC	Os03t0142900-01	-152	-145	aaaaGCATATTCccga	1			Os06g0603000
LOC_Os12g32630			LOC_Os07g09490.1	Os07g0192800			GNATATNC	DR	GNATATNC	Os03t0144700-00	-641	-634	aaccGGATATCCggca	1			Os06g0615200
LOC_Os12g32670			LOC_Os07g09450.1	Os07g0192300			GNATATNC	DR	GNATATNC	Os03t0146800-01	-645	-638	gctcGGATATCCtcaa	1			Os06g0659100
LOC_Os12g32670			LOC_Os07g09000.1	Os07g0187700			GNATATNC	DR	GNATATNC	Os03t0146800-01	-510	-503	cgccGCATATCCtttg	1			Os06g0678650
LOC_Os12g33958			LOC_Os07g08840.1	Os07g0186000			GNATATNC	DR	GNATATNC	Os03t0152400-01	-1948	-1941	ctttGAATATACcatt	1			Os06g0683900
LOC_Os12g33958			LOC_Os07g08760.1	Os07g0185200			GNATATNC	DR	GNATATNC	Os03t0152400-01	-1006	-999	gaagGCATATACagtc	1			Os06g0690100
LOC_Os12g33958			LOC_Os07g08650.1	Os07g0184200			GNATATNC	DR	GNATATNC	Os03t0162650-01	-1681	-1674	atatGTATATGCaatc	1			Os06g0690400
LOC_Os12g33958			LOC_Os07g08600.1	Os07g0183700			GNATATNC	DR	GNATATNC	Os03t0170600-01	-760	-753	agcaGAATATGCagcg	1			Os06g0706600
LOC_Os12g33958			LOC_Os07g07410.1	Os07g0169600			GNATATNC	DR	GNATATNC	Os03t0172000-01	-554	-547	aatgGTATATTCatgg	1			Os06g0713300
LOC_Os12g33962			LOC_Os07g07094.1	Os07g0165300			GNATATNC	DR	GNATATNC	Os03t0172000-02	-2032	-2025	aatgGTATATTCatgg	1			Os06g0725200
LOC_Os12g33962			LOC_Os07g07080.1	Os07g0165200			GNATATNC	DR	GNATATNC	Os03t0172000-02	-116	-109	gaacGTATATTCcaat	1			Os06g0725300
LOC_Os12g33962			LOC_Os07g06490.1	Os07g0158800			GNATATNC	DR	GNATATNC	Os03t0178300-01	-572	-565	gaggGAATATCCctcg	1			Os06g0728000
LOC_Os12g33962			LOC_Os07g05940.1	Os07g0154100			GNATATNC	DR	GNATATNC	Os03t0178600-01	-2576	-2569	ccttGGATATCCcctg	1			Os06g0728200
LOC_Os12g34010			LOC_Os07g05740.1	Os07g0152200			GNATATNC	DR	GNATATNC	Os03t0178600-01	-501	-494	tccaGCATATACagcg	1			Os06g0730300
LOC_Os12g34010			LOC_Os07g05380.1	Os07g0147700			GNATATNC	DR	GNATATNC	Os03t0179400-01	-2659	-2652	tcagGTATATACgtac	1			Os07g0106000
LOC_Os12g34010			LOC_Os07g04950.1	Os07g0142500			GNATATNC	DR	GNATATNC	Os03t0182400-01	-1155	-1148	agtgGAATATTCatat	1			Os07g0109100
LOC_Os12g34010			LOC_Os07g04580.1	Os07g0138400			GNATATNC	DR	GNATATNC	Os03t0182400-01	-1067	-1060	ggatGGATATGCagct	1			Os07g0113500
LOC_Os12g34010			LOC_Os07g04560.1	Os07g0138200			GNATATNC	DR	GNATATNC	Os03t0182400-01	-871	-864	ctaaGCATATTCtggt	1			Os07g0119000
LOC_Os12g34014			LOC_Os07g03000.1	Os07g0121200			GNATATNC	DR	GNATATNC	Os03t0197800-00	-2130	-2123	acatGTATATTCcact	1			Os07g0119100
LOC_Os12g34014			LOC_Os07g02800.2	Os07g0119300			GNATATNC	DR	GNATATNC	Os03t0197800-00	-2099	-2092	atttGAATATACcaaa	1			Os07g0119300
LOC_Os12g34018			LOC_Os07g02790.1	Os07g0119100			GNATATNC	DR	GNATATNC	Os03t0197800-00	-1636	-1629	gcttGCATATTCtcct	1			Os07g0138200
LOC_Os12g34045			LOC_Os07g02780.1	Os07g0119000			GNATATNC	DR	GNATATNC	Os03t0205800-00	-323	-316	gcgcGTATATGCgcgc	1			Os07g0138400
LOC_Os12g34096			LOC_Os07g02340.1	Os07g0114300			GNATATNC	DR	GNATATNC	Os03t0213400-01	-1075	-1068	aaatGAATATGCcatg	1			Os07g0147700
LOC_Os12g34096			LOC_Os07g02280.1	Os07g0113500			GNATATNC	DR	GNATATNC	Os03t0213400-02	-1790	-1783	aaatGAATATGCcatg	1			Os07g0152200
LOC_Os12g34108			LOC_Os07g01840.1	Os07g0109100			GNATATNC	DR	GNATATNC	Os03t0213500-01	-2971	-2964	actgGGATATCCaaag	1			Os07g0154100
LOC_Os12g34108			LOC_Os07g01540.1	Os07g0106000			GNATATNC	DR	GNATATNC	Os03t0214000-01	-2356	-2349	tattGCATATGCaacc	1			Os07g0165200
LOC_Os12g34108			LOC_Os07g01150.1	Os07g0101500			GNATATNC	DR	GNATATNC	Os03t0214000-01	-133	-126	acaaGGATATTCcacg	1			Os07g0165300
LOC_Os12g34108			LOC_Os06g51390.1	Os06g0730300			GNATATNC	DR	GNATATNC	Os03t0214000-02	-1127	-1120	acaaGGATATTCcacg	1			Os07g0169600
LOC_Os12g34550			LOC_Os06g51240.1	Os06g0728500			GNATATNC	DR	GNATATNC	Os03t0214400-01	-338	-331	atagGGATATTCcacc	1			Os07g0185200
LOC_Os12g35364			LOC_Os06g51230.1	Os06g0728200			GNATATNC	DR	GNATATNC	Os03t0216000-01	-2962	-2955	tgtgGGATATTCacac	1			Os07g0187700
LOC_Os12g36070			LOC_Os06g51220.2	Os06g0728000			GNATATNC	DR	GNATATNC	Os03t0216700-01	-2157	-2150	gaggGGATATCCcctc	1			Os07g0192300
LOC_Os12g36490			LOC_Os06g50960.1	Os06g0725300			GNATATNC	DR	GNATATNC	Os03t0216700-01	-680	-673	atgcGCATATGCcgta	1			Os07g0192800
LOC_Os12g36670			LOC_Os06g50950.1	Os06g0725200			GNATATNC	DR	GNATATNC	Os03t0232900-01	-2865	-2858	ctgtGAATATACacat	1			Os07g0193400
LOC_Os12g36850			LOC_Os06g49920.1	Os06g0713300			GNATATNC	DR	GNATATNC	Os03t0245700-02	-2889	-2882	tcatGAATATACtcta	1			Os07g0197300
LOC_Os12g37970			LOC_Os06g49780.1	Os06g0712200			GNATATNC	DR	GNATATNC	Os03t0245700-03	-2891	-2884	tcatGAATATACtcta	1			Os07g0209800
LOC_Os12g37980			LOC_Os06g49260.1	Os06g0706600			GNATATNC	DR	GNATATNC	Os03t0253600-01	-2541	-2534	acctGTATATGCtgga	1			Os07g0217600
LOC_Os12g38140			LOC_Os06g47860.1	Os06g0693700			GNATATNC	DR	GNATATNC	Os03t0253600-01	-1339	-1332	caaaGCATATGCttca	1			Os07g0227600
LOC_Os12g39160			LOC_Os06g47520.1	Os06g0690400			GNATATNC	DR	GNATATNC	Os03t0253600-02	-2662	-2655	acctGTATATGCtgga	1			Os07g0235200
LOC_Os12g39810			LOC_Os06g47520.1	Os06g0690100			GNATATNC	DR	GNATATNC	Os03t0253600-02	-1460	-1453	caaaGCATATGCttca	1			Os07g0243200
LOC_Os12g40070			LOC_Os06g47440.1	Os06g0688900			GNATATNC	DR	GNATATNC	Os03t0255200-01	-1646	-1639	gtgtGAATATTCttaa	1			Os07g0245801
LOC_Os12g40419			LOC_Os06g46990.1	Os06g0683900			GNATATNC	DR	GNATATNC	Os03t0255200-02	-1702	-1695	gtgtGAATATTCttaa	1			Os07g0246001
LOC_Os12g41540			LOC_Os06g46754.1	Os06g0681300			GNATATNC	DR	GNATATNC	Os03t0256800-00	-1743	-1736	gcaaGTATATGCcaaa	1			Os07g0246600
LOC_Os12g41650			LOC_Os06g46475.1	Os06g0678650			GNATATNC	DR	GNATATNC	Os03t0260100-01	-2604	-2597	ctccGTATATACactc	1			Os07g0286900
LOC_Os12g41860			LOC_Os06g45390.1	Os06g0664400			GNATATNC	DR	GNATATNC	Os03t0262000-01	-2601	-2594	ctggGAATATGCtctt	1			Os07g0294201
LOC_Os12g42110			LOC_Os06g44860.1	Os06g0659100			GNATATNC	DR	GNATATNC	Os03t0262200-00	-2222	-2215	cgggGCATATCCcttt	1			Os07g0297200
LOC_Os12g42220			LOC_Os06g44780.1	Os06g0658200			GNATATNC	DR	GNATATNC	Os03t0262200-00	-1922	-1915	ctctGCATATTCgcac	1			Os07g0407700
LOC_Os12g42600			LOC_Os06g44430.1	Os06g0654600			GNATATNC	DR	GNATATNC	Os03t0262300-01	-2939	-2932	tactGTATATGCattc	1			Os07g0412100
LOC_Os12g42760			LOC_Os06g44275.1	Os06g0652550			GNATATNC	DR	GNATATNC	Os03t0262300-01	-2731	-2724	tcatGCATATCCacag	1			Os07g0458500
LOC_Os12g42870			LOC_Os06g42800.1	Os06g0634500			GNATATNC	DR	GNATATNC	Os03t0263150-00	-1813	-1806	aataGAATATGCatct	1			Os07g0466500
LOC_Os12g43300			LOC_Os06g41160.1	Os06g0615200			GNATATNC	DR	GNATATNC	Os03t0263300-01	-2069	-2062	gctaGTATATCCtatt	1			Os07g0496000
LOC_Os12g43780			LOC_Os06g40620.1	Os06g0608500			GNATATNC	DR	GNATATNC	Os03t0263300-01	-1446	-1439	attaGAATATACtcaa	1			Os07g0533201
LOC_Os12g44020			LOC_Os06g40210.1	Os06g0604600			GNATATNC	DR	GNATATNC	Os03t0267700-01	-640	-633	ccgtGGATATTCcccg	1			Os07g0549200
LOC_Os12g44150			LOC_Os06g40080.1	Os06g0603000			GNATATNC	DR	GNATATNC	Os03t0267800-01	-2733	-2726	catcGTATATTCaggt	1			Os07g0550432
LOC_Os02g01130			LOC_Os06g39140.1	Os06g0591600			GNATATNC	DR	GNATATNC	Os03t0270700-01	-910	-903	cagaGCATATACaact	1			Os07g0554900
LOC_Os02g02210			LOC_Os06g38550.1	Os06g0584200			GNATATNC	DR	GNATATNC	Os03t0274300-01	-1470	-1463	agaaGCATATTCgcta	1			Os07g0564500
LOC_Os02g02710			LOC_Os06g38294.1	Os06g0581000			GNATATNC	DR	GNATATNC	Os03t0279816-00	-2608	-2601	caaaGGATATACgcgg	1			Os07g0564600
LOC_Os02g02720			LOC_Os06g38115.1	Os06g0579201			GNATATNC	DR	GNATATNC	Os03t0279816-00	-160	-153	tctgGGATATACaatt	1			Os07g0570550
LOC_Os02g02820			LOC_Os06g36490.1	Os06g0560400			GNATATNC	DR	GNATATNC	Os03t0281100-00	-2875	-2868	atcaGAATATGCagcc	1			Os07g0570600
LOC_Os02g02890			LOC_Os06g36270.1	Os06g0557100			GNATATNC	DR	GNATATNC	Os03t0281100-00	-1754	-1747	ttacGCATATGCaaat	1			Os07g0571100
LOC_Os02g03050			LOC_Os06g36080.1	Os06g0554700			GNATATNC	DR	GNATATNC	Os03t0281100-00	-1638	-1631	ccttGAATATACtatc	1			Os07g0573300
LOC_Os02g03060			LOC_Os06g34460.1	Os06g0535566			GNATATNC	DR	GNATATNC	Os03t0284500-01	-2741	-2734	ttgtGGATATACaaaa	1			Os07g0579050
LOC_Os02g03550			LOC_Os06g33720.1	Os06g0528700			GNATATNC	DR	GNATATNC	Os03t0284500-01	-1915	-1908	gaatGAATATACacta	1			Os07g0582400
LOC_Os02g03660			LOC_Os06g33480.1	Os06g0526400			GNATATNC	DR	GNATATNC	Os03t0284500-02	-2826	-2819	ttgtGGATATACaaaa	1			Os07g0582500
LOC_Os02g04000			LOC_Os06g30090.1	Os06g0496400			GNATATNC	DR	GNATATNC	Os03t0284500-02	-2000	-1993	gaatGAATATACacta	1			Os07g0583200
LOC_Os02g04190			LOC_Os06g29290.1	Os06g0487700			GNATATNC	DR	GNATATNC	Os03t0286200-01	-298	-291	gcgtGCATATTCcaac	1			Os07g0587000
LOC_Os02g04440			LOC_Os06g26340.1	Os06g0367900			GNATATNC	DR	GNATATNC	Os03t0286200-02	-2110	-2103	gcgtGCATATTCcaac	1			Os07g0610700
LOC_Os02g04510			LOC_Os06g25010.1	Os06g0356800			GNATATNC	DR	GNATATNC	Os03t0303500-01	-2630	-2623	accaGCATATTCctag	1			Os07g0611400
LOC_Os02g04540			LOC_Os06g24730.1	Os06g0354700			GNATATNC	DR	GNATATNC	Os03t0303500-01	-1750	-1743	gggcGAATATTCcata	1			Os07g0614850
LOC_Os02g04570			LOC_Os06g23050.1	Os06g0337400			GNATATNC	DR	GNATATNC	Os03t0303500-02	-2630	-2623	accaGCATATTCctag	1			Os07g0623200
LOC_Os02g04730			LOC_Os06g23030.1	Os06g0337200			GNATATNC	DR	GNATATNC	Os03t0303500-02	-1750	-1743	gggcGAATATTCcata	1			Os07g0627400
LOC_Os02g05340			LOC_Os06g22060.1	Os06g0326400			GNATATNC	DR	GNATATNC	Os03t0310701-00	-1047	-1040	ccagGCATATGCacgg	1			Os07g0631300
LOC_Os02g05480			LOC_Os06g21690.1	Os06g0321700			GNATATNC	DR	GNATATNC	Os03t0310701-00	-798	-791	gatcGAATATGCgcaa	1			Os07g0635800
LOC_Os02g05660			LOC_Os06g20620.1	Os06g0311600			GNATATNC	DR	GNATATNC	Os03t0313800-00	-2997	-2990	acaGTATATACattg	1			Os07g0651400
LOC_Os02g05744			LOC_Os06g20110.1	Os06g0305400			GNATATNC	DR	GNATATNC	Os03t0313800-00	-219	-212	tgcgGCATATGCctga	1			Os07g0656000
LOC_Os02g06540			LOC_Os06g18930.1	Os06g0293100			GNATATNC	DR	GNATATNC	Os03t0315400-01	-2240	-2233	ttcgGGATATTCttct	1			Os07g0657900
LOC_Os02g06570			LOC_Os06g18930.1	Os06g0293000			GNATATNC	DR	GNATATNC	Os03t0319100-01	-1174	-1167	gcgtGAATATCCcgag	1			Os07g0667300
LOC_Os02g06580			LOC_Os06g16000.1	Os06g0271000			GNATATNC	DR	GNATATNC	Os03t0324200-01	-978	-971	tgtaGTATATTCtaca	1			Os07g0677500
LOC_Os02g07070			LOC_Os06g14470.1	Os06g0256200			GNATATNC	DR	GNATATNC	Os03t0324200-02	-1249	-1242	tgtaGTATATTCtaca	1			Os07g0680000
LOC_Os02g07780			LOC_Os06g13710.1	Os06g0246400			GNATATNC	DR	GNATATNC	Os03t0327100-01	-2889	-2882	cgggGGATATGCatcg	1			Os07g0680600
LOC_Os02g08160			LOC_Os06g13230.1	Os06g0240001			GNATATNC	DR	GNATATNC	Os03t0327100-01	-2237	-2230	ggaaGAATATCCcgtg	1			Os07g0683200
LOC_Os02g08350			LOC_Os06g13070.1	Os06g0237900			GNATATNC	DR	GNATATNC	Os03t0327100-01	-303	-296	gactGAATATTCcaca	1			Os07g0683600
LOC_Os02g09470			LOC_Os06g12940.1	Os06g0235900			GNATATNC	DR	GNATATNC	Os03t0330800-00	-2518	-2511	gctgGCATATACtccc	1			Os07g0684800
LOC_Os02g09510			LOC_Os06g12780.1	Os06g0234100			GNATATNC	DR	GNATATNC	Os03t0330800-00	-337	-330	tactGCATATACggtt	1			Os07g0685700
LOC_Os02g09940			LOC_Os06g12370.1	Os06g0229066			GNATATNC	DR	GNATATNC	Os03t0335600-01	-2955	-2948	agacGCATATGCctca	1			Os07g0689300
LOC_Os02g09960			LOC_Os06g12370.1	Os06g0229000			GNATATNC	DR	GNATATNC	Os03t0341100-01	-2483	-2476	ttatGAATATGCatag	1			Os07g0692600
LOC_Os02g10160			LOC_Os06g11990.1	Os06g0223800			GNATATNC	DR	GNATATNC	Os03t0341100-01	-707	-700	ttttGGATATTCtcaa	1			Os07g0694000
LOC_Os02g10370			LOC_Os06g11500.1	Os06g0218500			GNATATNC	DR	GNATATNC	Os03t0341200-00	-1174	-1167	ttatGAATATGCatag	1			Os08g0106000
LOC_Os02g10530			LOC_Os06g11320.1	Os06g0216800			GNATATNC	DR	GNATATNC	Os03t0343700-01	-1011	-1004	aaccGAATATTCcttg	1			Os08g0112600
LOC_Os02g10780			LOC_Os06g10930.1	Os06g0212100			GNATATNC	DR	GNATATNC	Os03t0343700-02	-1033	-1026	aaccGAATATTCcttg	1			Os08g0120600
LOC_Os02g11750			LOC_Os06g10650.1	Os06g0208700			GNATATNC	DR	GNATATNC	Os03t0365000-00	-2803	-2796	attaGAATATGCtaat	1			Os08g0129500
LOC_Os02g12490			LOC_Os06g10210.1	Os06g0203600			GNATATNC	DR	GNATATNC	Os03t0366200-01	-1359	-1352	cttaGTATATACaaat	1			Os08g0143500
LOC_Os02g12510			LOC_Os06g09890.1	Os06g0199200			GNATATNC	DR	GNATATNC	Os03t0374400-01	-164	-157	cgacGAATATTCcccc	1			Os08g0143600
LOC_Os02g12690			LOC_Os06g08990.1	Os06g0189600			GNATATNC	DR	GNATATNC	Os03t0390600-01	-68	-61	gggcGGATATACcaac	1			Os08g0149000
LOC_Os02g12790			LOC_Os06g08960.1	Os06g0189200			GNATATNC	DR	GNATATNC	Os03t0390600-02	-68	-61	gggcGGATATACcaac	1			Os08g0156600
LOC_Os02g13304			LOC_Os06g08880.1	Os06g0188400			GNATATNC	DR	GNATATNC	Os03t0390600-03	-2304	-2297	gggcGGATATACcaac	1			Os08g0157900
LOC_Os02g14120			LOC_Os06g08610.1	Os06g0185300			GNATATNC	DR	GNATATNC	Os03t0390600-03	-755	-748	cacaGCATATTCtgtc	1			Os08g0158200
LOC_Os02g14780			LOC_Os06g08570.1	Os06g0184866			GNATATNC	DR	GNATATNC	Os03t0396500-00	-2074	-2067	agacGCATATGCcaca	1			Os08g0159700
LOC_Os02g15430			LOC_Os06g07330.1	Os06g0170100			GNATATNC	DR	GNATATNC	Os03t0401500-00	-2731	-2724	tttcGTATATCCgatg	1			Os08g0159900
LOC_Os02g15440			LOC_Os06g06750.1	Os06g0162800			GNATATNC	DR	GNATATNC	Os03t0401500-00	-2143	-2136	gaatGGATATGCcatt	1			Os08g0203100
LOC_Os02g16450			LOC_Os06g06250.1	Os06g0156600			GNATATNC	DR	GNATATNC	Os03t0401500-00	-2119	-2112	aaaaGAATATTCtcta	1			Os08g0203201
LOC_Os02g16540			LOC_Os06g06050.1	Os06g0154200			GNATATNC	DR	GNATATNC	Os03t0401500-00	-142	-135	ggagGAATATTCcccc	1			Os08g0218700
LOC_Os02g17030			LOC_Os06g05870.1	Os06g0152000			GNATATNC	DR	GNATATNC	Os03t0406100-01	-1570	-1563	caggGTATATACgaga	1			Os08g0250700
LOC_Os02g19690			LOC_Os06g05750.1	Os06g0150600			GNATATNC	DR	GNATATNC	Os03t0406100-01	-100	-93	agcaGCATATCCtcca	1			Os08g0256000
LOC_Os02g19820			LOC_Os06g05320.1	Os06g0145600			GNATATNC	DR	GNATATNC	Os03t0423200-01	-2521	-2514	cgctGAATATCCaaca	1			Os08g0262500
LOC_Os02g20060			LOC_Os06g05310.1	Os06g0145400			GNATATNC	DR	GNATATNC	Os03t0423200-01	-1159	-1152	tttgGAATATCCctgt	1			Os08g0280100
LOC_Os02g21230			LOC_Os06g05180.3	Os06g0143900			GNATATNC	DR	GNATATNC	Os03t0423200-01	-992	-985	ttaaGTATATACtttg	1			Os08g0280300
LOC_Os02g21290			LOC_Os06g04960.1	Os06g0141950			GNATATNC	DR	GNATATNC	Os03t0423850-01	-1273	-1266	agatGAATATTCccta	1			Os08g0280600
LOC_Os02g21880			LOC_Os06g04960.1	Os06g0141900			GNATATNC	DR	GNATATNC	Os03t0433733-00	-1437	-1430	caggGTATATGCgaga	1			Os08g0288500
LOC_Os02g22020			LOC_Os06g04230.1	Os06g0133400			GNATATNC	DR	GNATATNC	Os03t0439500-01	-607	-600	acaaGCATATGCtaaa	1			Os08g0290200
LOC_Os02g22030			LOC_Os06g04210.1	Os06g0133200			GNATATNC	DR	GNATATNC	Os03t0439500-02	-2144	-2137	acaaGCATATGCtaaa	1			Os08g0299400
LOC_Os02g22060			LOC_Os06g03682.1	Os06g0127300			GNATATNC	DR	GNATATNC	Os03t0439500-02	-1307	-1300	gacaGCATATACatgt	1			Os08g0321000
LOC_Os02g22130			LOC_Os06g03500.1	Os06g0125000			GNATATNC	DR	GNATATNC	Os03t0439500-03	-2167	-2160	acaaGCATATGCtaaa	1			Os08g0338500
LOC_Os02g22380			LOC_Os06g03486.1	Os06g0124900			GNATATNC	DR	GNATATNC	Os03t0439500-03	-1330	-1323	gacaGCATATACatgt	1			Os08g0345700
LOC_Os02g22580			LOC_Os06g01950.1	Os06g0109000			GNATATNC	DR	GNATATNC	Os03t0439500-04	-2939	-2932	acaaGCATATGCtaaa	1			Os08g0346400
LOC_Os02g24205			LOC_Os06g01580.1	Os06g0104800			GNATATNC	DR	GNATATNC	Os03t0439500-04	-2102	-2095	gacaGCATATACatgt	1			Os08g0366550
LOC_Os02g24210			LOC_Os05g51110.1	Os05g0588700			GNATATNC	DR	GNATATNC	Os03t0439500-04	-372	-365	tataGTATATACtgat	1			Os08g0366800
LOC_Os02g24354			LOC_Os05g50990.1	Os05g0587300			GNATATNC	DR	GNATATNC	Os03t0586700-01	-2153	-2146	atcaGCATATACttcc	1			Os08g0377400
LOC_Os02g24586			LOC_Os05g50980.1	Os05g0587200			GNATATNC	DR	GNATATNC	Os03t0586700-01	-742	-735	gggcGGATATGCcgcg	1			Os08g0409900
LOC_Os02g24598			LOC_Os05g50770.2	Os05g0584900			GNATATNC	DR	GNATATNC	Os03t0586700-01	-709	-702	gcccGGATATGCcgtt	1			Os08g0410500
LOC_Os02g24642			LOC_Os05g50390.1	Os05g0580200			GNATATNC	DR	GNATATNC	Os03t0586700-01	-634	-627	ccggGAATATGCccac	1			Os08g0421300
LOC_Os02g24740			LOC_Os05g50300.1	Os05g0579200			GNATATNC	DR	GNATATNC	Os03t0586900-01	-2581	-2574	ttggGAATATACtgag	1			Os08g0424700
LOC_Os02g25470			LOC_Os05g49890.1	Os05g0574500			GNATATNC	DR	GNATATNC	Os03t0586900-01	-679	-672	agagGTATATCCgtat	1			Os08g0433200
LOC_Os02g26120			LOC_Os05g49370.1	Os05g0568800			GNATATNC	DR	GNATATNC	Os03t0599800-01	-1882	-1875	gtatGCATATACttga	1			Os08g0440300
LOC_Os02g26140			LOC_Os05g49070.1	Os05g0565500			GNATATNC	DR	GNATATNC	Os03t0610400-01	-358	-351	gcatGCATATGCtgta	1			Os08g0441900
LOC_Os02g26200			LOC_Os05g49050.1	Os05g0565200			GNATATNC	DR	GNATATNC	Os03t0614250-00	-1534	-1527	atcgGTATATCCgtgc	1			Os08g0445000
LOC_Os02g26840			LOC_Os05g48960.1	Os05g0564200			GNATATNC	DR	GNATATNC	Os03t0615700-01	-1693	-1686	gtttGAATATGCcatc	1			Os08g0452100
LOC_Os02g28290			LOC_Os05g48950.1	Os05g0564100			GNATATNC	DR	GNATATNC	Os03t0615700-01	-994	-987	gaaaGTATATGCaata	1			Os08g0473900
LOC_Os02g28930			LOC_Os05g48600.1	Os05g0559600			GNATATNC	DR	GNATATNC	Os03t0622600-01	-1249	-1242	ttgcGGATATCCgaat	1			Os08g0476300
LOC_Os02g28970			LOC_Os05g48390.1	Os05g0557700			GNATATNC	DR	GNATATNC	Os03t0622600-01	-1224	-1217	caccGGATATCCgaat	1			Os08g0480000
LOC_Os02g29250			LOC_Os05g46954.1	Os05g0547700			GNATATNC	DR	GNATATNC	Os03t0639600-01	-2804	-2797	ctgtGTATATCCtttt	1			Os08g0483100
LOC_Os02g29350			LOC_Os05g46920.1	Os05g0547100			GNATATNC	DR	GNATATNC	Os03t0639600-01	-2759	-2752	ccagGTATATTCtgtt	1			Os08g0499400
LOC_Os02g29380			LOC_Os05g46450.1	Os05g0542100			GNATATNC	DR	GNATATNC	Os03t0639600-01	-898	-891	caaaGCATATCCggtt	1			Os08g0504500
LOC_Os02g30100			LOC_Os05g46330.1	Os05g0540800			GNATATNC	DR	GNATATNC	Os03t0639600-01	-817	-810	cactGAATATTCtaaa	1			Os08g0516900
LOC_Os02g30380			LOC_Os05g46230.1	Os05g0539700			GNATATNC	DR	GNATATNC	Os03t0685500-01	-2833	-2826	tcagGTATATGCtttc	1			Os08g0518000
LOC_Os02g30760			LOC_Os05g45770.1	Os05g0534100			GNATATNC	DR	GNATATNC	Os03t0685500-01	-245	-238	ccgaGCATATCCcctc	1			Os08g0531300
LOC_Os02g31020			LOC_Os05g45150.1	Os05g0527600			GNATATNC	DR	GNATATNC	Os03t0687000-01	-497	-490	gatcGCATATACacgt	1			Os08g0535700
LOC_Os02g31030			LOC_Os05g45040.1	Os05g0526300			GNATATNC	DR	GNATATNC	Os03t0687000-02	-501	-494	gatcGCATATACacgt	1			Os08g0536100
LOC_Os02g31150			LOC_Os05g44916.1	Os05g0524300			GNATATNC	DR	GNATATNC	Os03t0693600-01	-2526	-2519	gagaGCATATGCttga	1			Os08g0538300
LOC_Os02g31220			LOC_Os05g44770.1	Os05g0522600			GNATATNC	DR	GNATATNC	Os03t0693600-01	-1427	-1420	acaaGGATATGCggaa	1			Os08g0538600
LOC_Os02g31830			LOC_Os05g44760.1	Os05g0522500			GNATATNC	DR	GNATATNC	Os03t0703800-00	-2861	-2854	tcctGAATATACtatc	1			Os08g0544700
LOC_Os02g31867			LOC_Os05g44340.1	Os05g0519700			GNATATNC	DR	GNATATNC	Os03t0703800-00	-1786	-1779	atttGCATATACtcat	1			Os08g0557600
LOC_Os02g32030			LOC_Os05g44100.1	Os05g0517200			GNATATNC	DR	GNATATNC	Os03t0703800-00	-1377	-1370	agttGTATATGCcagt	1			Os08g0558900
LOC_Os02g32280			LOC_Os05g43850.1	Os05g0514300			GNATATNC	DR	GNATATNC	Os03t0710000-01	-1294	-1287	attaGCATATACtccc	1			Os09g0101400
LOC_Os02g32400			LOC_Os05g43310.1	Os05g0508900			GNATATNC	DR	GNATATNC	Os03t0710000-02	-1387	-1380	attaGCATATACtccc	1			Os09g0113500
LOC_Os02g32450			LOC_Os05g42070.1	Os05g0500200			GNATATNC	DR	GNATATNC	Os03t0712900-01	-1530	-1523	gcgaGGATATTCcccc	1			Os09g0115500
LOC_Os02g32469			LOC_Os05g42060.1	Os05g0500000			GNATATNC	DR	GNATATNC	Os03t0717900-01	-401	-394	gctaGCATATACccgt	1			Os09g0116000
LOC_Os02g32620			LOC_Os05g41500.1	Os05g0494700			GNATATNC	DR	GNATATNC	Os03t0717900-02	-1015	-1008	gctaGCATATACccgt	1			Os09g0125400
LOC_Os02g33310			LOC_Os05g41480.1	Os05g0494500			GNATATNC	DR	GNATATNC	Os03t0719300-01	-2094	-2087	ttcaGAATATCCgcag	1			Os09g0127300
LOC_Os02g33580			LOC_Os05g40900.1	Os05g0487600			GNATATNC	DR	GNATATNC	Os03t0719300-01	-1518	-1511	catgGAATATACcacg	1			Os09g0242000
LOC_Os02g33580			LOC_Os05g40700.1	Os05g0485300			GNATATNC	DR	GNATATNC	Os03t0719300-01	-1020	-1013	acatGAATATTCaatc	1			Os09g0269000
LOC_Os02g33680			LOC_Os05g38984.1	Os05g0466000			GNATATNC	DR	GNATATNC	Os03t0719300-01	-886	-879	aacaGGATATCCttct	1			Os09g0271100
LOC_Os02g34410			LOC_Os05g38710.1	Os05g0462400			GNATATNC	DR	GNATATNC	Os03t0719850-00	-2894	-2887	tggcGAATATGCactg	1			Os09g0296500
LOC_Os02g35110			LOC_Os05g38710.1	Os05g0462301			GNATATNC	DR	GNATATNC	Os03t0727800-01	-520	-513	gttcGTATATTCaatg	1			Os09g0297400
LOC_Os02g35720			LOC_Os05g38400.1	Os05g0458400			GNATATNC	DR	GNATATNC	Os03t0746100-00	-2241	-2234	gcatGAATATGCgctg	1			Os09g0307300
LOC_Os02g35790			LOC_Os05g38370.1	Os05g0458100			GNATATNC	DR	GNATATNC	Os03t0746100-00	-1109	-1102	ctggGGATATTCctct	1			Os09g0309600
LOC_Os02g35880			LOC_Os05g38290.1	Os05g0457200			GNATATNC	DR	GNATATNC	Os03t0746200-00	-460	-453	agagGAATATCCccag	1			Os09g0309700
LOC_Os02g36010			LOC_Os05g38219.1	Os05g0456100			GNATATNC	DR	GNATATNC	Os03t0746500-01	-75	-68	gatgGAATATTCcggc	1			Os09g0314400
LOC_Os02g36030			LOC_Os05g37920.1	Os05g0453201			GNATATNC	DR	GNATATNC	Os03t0746500-02	-1951	-1944	gatgGAATATTCcggc	1			Os09g0315800
LOC_Os02g36030			LOC_Os05g37830.1	Os05g0451300			GNATATNC	DR	GNATATNC	Os03t0746500-02	-1108	-1101	catgGTATATGCttct	1			Os09g0321200
LOC_Os02g36250			LOC_Os05g37700.1	Os05g0449600			GNATATNC	DR	GNATATNC	Os03t0746500-02	-200	-193	aaatGTATATTCataa	1			Os09g0325300
LOC_Os02g36550			LOC_Os05g37520.1	Os05g0447700			GNATATNC	DR	GNATATNC	Os03t0751600-01	-1628	-1621	acatGCATATACgtgc	1			Os09g0355400
LOC_Os02g36600			LOC_Os05g36260.1	Os05g0438500			GNATATNC	DR	GNATATNC	Os03t0751600-01	-424	-417	gcacGGATATCCacgg	1			Os09g0357400
LOC_Os02g36880			LOC_Os05g36050.1	Os05g0436100			GNATATNC	DR	GNATATNC	Os03t0751600-02	-1717	-1710	acatGCATATACgtgc	1			Os09g0365100
LOC_Os02g36940			LOC_Os05g35170.1	Os05g0426200			GNATATNC	DR	GNATATNC	Os03t0751600-02	-513	-506	gcacGGATATCCacgg	1			Os09g0369000
LOC_Os02g36974			LOC_Os05g34210.1	Os05g0414100			GNATATNC	DR	GNATATNC	Os03t0753500-01	-2217	-2210	ctatGAATATTCtgaa	1			Os09g0370000
LOC_Os02g37760			LOC_Os05g33840.1	Os05g0408900			GNATATNC	DR	GNATATNC	Os03t0753500-01	-1170	-1163	caggGTATATACgaga	1			Os09g0371000
LOC_Os02g37880			LOC_Os05g33390.1	Os05g0402800			GNATATNC	DR	GNATATNC	Os03t0753500-01	-562	-555	gagaGGATATGCaact	1			Os09g0392000
LOC_Os02g38050			LOC_Os05g33010.1	Os05g0397800			GNATATNC	DR	GNATATNC	Os03t0758000-01	-723	-716	tgtaGCATATACactt	1			Os09g0394300
LOC_Os02g38170			LOC_Os05g32140.1	Os05g0387200			GNATATNC	DR	GNATATNC	Os03t0759000-01	-2717	-2710	tcagGTATATTCtctg	1			Os09g0394500
LOC_Os02g39280			LOC_Os05g31920.1	Os05g0384800			GNATATNC	DR	GNATATNC	Os03t0764600-01	-2301	-2294	ttctGGATATACtata	1			Os09g0397700
LOC_Os02g39530			LOC_Os05g30770.1	Os05g0370900			GNATATNC	DR	GNATATNC	Os03t0764600-01	-1197	-1190	gtaaGGATATGCacgc	1			Os09g0403300
LOC_Os02g39620			LOC_Os05g30770.1	Os05g0370900			GNATATNC	DR	GNATATNC	Os03t0764600-01	-312	-305	gaggGAATATGCgtga	1			Os09g0411600
LOC_Os02g39700			LOC_Os05g29990.1	Os05g0363200			GNATATNC	DR	GNATATNC	Os03t0766800-01	-350	-343	ggtgGTATATCCacgc	1			Os09g0418500
LOC_Os02g39800			LOC_Os05g28770.1	Os05g0355800			GNATATNC	DR	GNATATNC	Os03t0769400-01	-2560	-2553	cctaGTATATACaaga	1			Os09g0437400
LOC_Os02g40540			LOC_Os05g28770.1	Os05g0355700			GNATATNC	DR	GNATATNC	Os03t0769400-01	-1503	-1496	cagaGTATATACctcg	1			Os09g0438100
LOC_Os02g40820			LOC_Os05g28360.1	Os05g0351400			GNATATNC	DR	GNATATNC	Os03t0770000-00	-2248	-2241	cggaGTATATACcatg	1			Os09g0441900
LOC_Os02g40880			LOC_Os05g28090.1	Os05g0348100			GNATATNC	DR	GNATATNC	Os03t0770000-00	-1753	-1746	tattGGATATACcgat	1			Os09g0448900
LOC_Os02g41510			LOC_Os05g26490.1	Os05g0330150			GNATATNC	DR	GNATATNC	Os03t0770000-00	-220	-213	atacGGATATACttgt	1			Os09g0457600
LOC_Os02g41520			LOC_Os05g25220.1	Os05g0316300			GNATATNC	DR	GNATATNC	Os03t0815800-01	-908	-901	cagcGAATATGCtggt	1			Os09g0466100
LOC_Os02g41580			LOC_Os05g25180.1	Os05g0316000			GNATATNC	DR	GNATATNC	Os03t0815800-01	-122	-115	ctgaGAATATCCccac	1			Os09g0469950
LOC_Os02g41580			LOC_Os05g24010.1	Os05g0305900			GNATATNC	DR	GNATATNC	Os03t0815800-03	-1741	-1734	cagcGAATATGCtggt	1			Os09g0478000
LOC_Os02g41840			LOC_Os05g23450.1	Os05g0299600			GNATATNC	DR	GNATATNC	Os03t0815800-03	-955	-948	ctgaGAATATCCccac	1			Os09g0478300
LOC_Os02g42170			LOC_Os05g23130.1	Os05g0296600			GNATATNC	DR	GNATATNC	Os03t0816100-01	-718	-711	atcaGAATATCCgtat	1			Os09g0480600
LOC_Os02g42370			LOC_Os05g22920.1	Os05g0295100			GNATATNC	DR	GNATATNC	Os03t0818250-00	-2282	-2275	acgtGTATATGCctac	1			Os09g0482840
LOC_Os02g42590			LOC_Os05g18294.1	Os05g0267100			GNATATNC	DR	GNATATNC	Os03t0818300-01	-967	-960	ttcgGGATATGCagga	1			Os09g0483100
LOC_Os02g42590			LOC_Os05g16000.1	Os05g0248600			GNATATNC	DR	GNATATNC	Os03t0819600-01	-2240	-2233	tgctGGATATACtgat	1			Os09g0509200
LOC_Os02g42640			LOC_Os05g15600.1	Os05g0244900			GNATATNC	DR	GNATATNC	Os03t0819600-01	-1122	-1115	gacgGCATATTCtctc	1			Os09g0513100
LOC_Os02g42650			LOC_Os05g13440.1	Os05g0221400			GNATATNC	DR	GNATATNC	Os03t0819600-02	-2270	-2263	tgctGGATATACtgat	1			Os09g0517000
LOC_Os02g42880			LOC_Os05g11064.1	Os05g0199700			GNATATNC	DR	GNATATNC	Os03t0819600-02	-1152	-1145	gacgGCATATTCtctc	1			Os09g0519100
LOC_Os02g43380			LOC_Os05g11010.1	Os05g0199100			GNATATNC	DR	GNATATNC	Os03t0826600-01	-1565	-1558	gatcGGATATTCtgct	1			Os09g0553200
LOC_Os02g43810			LOC_Os05g10730.1	Os05g0196250			GNATATNC	DR	GNATATNC	Os03t0826600-01	-1547	-1540	ccacGCATATGCtgct	1			Os09g0558200
LOC_Os02g44000			LOC_Os05g10730.1	Os05g0196100			GNATATNC	DR	GNATATNC	Os03t0826600-01	-238	-231	aataGCATATGCtttc	1			Os09g0561400
LOC_Os02g44230			LOC_Os05g10670.1	Os05g0195200			GNATATNC	DR	GNATATNC	Os03t0826600-02	-1590	-1583	gatcGGATATTCtgct	1			Os09g0573100
LOC_Os02g44235			LOC_Os05g10670.1	Os05g0195101			GNATATNC	DR	GNATATNC	Os03t0826600-02	-1572	-1565	ccacGCATATGCtgct	1			Os10g0100500
LOC_Os02g44420			LOC_Os05g10650.1	Os05g0194900			GNATATNC	DR	GNATATNC	Os03t0826600-02	-263	-256	aataGCATATGCtttc	1			Os10g0104800
LOC_Os02g44500			LOC_Os05g10625.1	Os05g0194550			GNATATNC	DR	GNATATNC	Os03t0835600-01	-1452	-1445	gtgcGGATATGCttcg	1			Os10g0110600
LOC_Os02g44820			LOC_Os05g10380.1	Os05g0192301			GNATATNC	DR	GNATATNC	Os03t0835600-02	-2876	-2869	gcagGAATATCCatag	1			Os10g0116701
LOC_Os02g44880			LOC_Os05g08860.1	Os05g0181300			GNATATNC	DR	GNATATNC	Os03t0835600-02	-1830	-1823	tattGGATATGCtatc	1			Os10g0133500
LOC_Os02g45240			LOC_Os05g08800.1	Os05g0180500			GNATATNC	DR	GNATATNC	Os03t0835600-02	-368	-361	ctgtGTATATTCaagt	1			Os10g0155800
LOC_Os02g45580			LOC_Os05g08750.1	Os05g0179950			GNATATNC	DR	GNATATNC	Os03t0838400-01	-2552	-2545	cgatGAATATACatag	1			Os10g0157200
LOC_Os02g45810			LOC_Os05g08640.1	Os05g0179300			GNATATNC	DR	GNATATNC	Os03t0838400-01	-2091	-2084	gcaaGCATATCCaatc	1			Os10g0164500
LOC_Os02g46120			LOC_Os05g08350.1	Os05g0175800			GNATATNC	DR	GNATATNC	Os03t0838400-02	-2554	-2547	cgatGAATATACatag	1			Os10g0165300
LOC_Os02g46380			LOC_Os05g07764.1	Os05g0169800			GNATATNC	DR	GNATATNC	Os03t0838400-02	-2093	-2086	gcaaGCATATCCaatc	1			Os10g0173800
LOC_Os02g46420			LOC_Os05g07090.1	Os05g0163700			GNATATNC	DR	GNATATNC	Os03t0847600-01	-1615	-1608	tcgcGTATATCCtagt	1			Os10g0188300
LOC_Os02g46670			LOC_Os05g06630.1	Os05g0158200			GNATATNC	DR	GNATATNC	Os03t0847600-02	-1653	-1646	tcgcGTATATCCtagt	1			Os10g0191300
LOC_Os02g46830			LOC_Os05g05470.1	Os05g0147400			GNATATNC	DR	GNATATNC	Os03t0848200-01	-1030	-1023	gactGCATATCCttgt	1			Os10g0344500
LOC_Os02g46910			LOC_Os05g04530.1	Os05g0135900			GNATATNC	DR	GNATATNC	Os03t0848200-01	-966	-959	acatGCATATGCatac	1			Os10g0348600
LOC_Os02g47060			LOC_Os05g03740.1	Os05g0128000			GNATATNC	DR	GNATATNC	Os03t0848200-01	-814	-807	gacgGAATATTCctcg	1			Os10g0355800
LOC_Os02g47460			LOC_Os05g02630.1	Os05g0117300			GNATATNC	DR	GNATATNC	Os03t0848200-01	-336	-329	gatgGGATATCCtccc	1			Os10g0369500
LOC_Os02g47700			LOC_Os05g02020.1	Os05g0110900			GNATATNC	DR	GNATATNC	Os03t0850200-00	-185	-178	ggctGCATATGCagag	1			Os10g0388200
LOC_Os02g47910			LOC_Os04g59450.1	Os04g0691100			GNATATNC	DR	GNATATNC	Os03t0853200-01	-2898	-2891	tccaGAATATACaaat	1			Os10g0389300
LOC_Os02g47960			LOC_Os04g59040.1	Os04g0687100			GNATATNC	DR	GNATATNC	Os03t0853200-01	-106	-99	taatGCATATGCagtc	1			Os10g0392600
LOC_Os02g48450			LOC_Os04g58960.1	Os04g0686200			GNATATNC	DR	GNATATNC	Os03t0854400-01	-1752	-1745	cattGCATATACgcat	1			Os10g0399100
LOC_Os02g48680			LOC_Os04g58880.1	Os04g0685600			GNATATNC	DR	GNATATNC	Os04t0121800-01	-2101	-2094	ataaGAATATGCatgc	1			Os10g0399700
LOC_Os02g49320			LOC_Os04g58710.1	Os04g0683700			GNATATNC	DR	GNATATNC	Os04t0121800-01	-47	-40	ataaGCATATGCagga	1			Os10g0406900
LOC_Os02g49410			LOC_Os04g58140.1	Os04g0677800			GNATATNC	DR	GNATATNC	Os04t0132250-00	-1415	-1408	ctagGGATATGCagga	1			Os10g0415600
LOC_Os02g49720			LOC_Os04g57950.1	Os04g0676300			GNATATNC	DR	GNATATNC	Os04t0146300-00	-2527	-2520	tagaGAATATTCataa	1			Os10g0416100
LOC_Os02g49750			LOC_Os04g57790.1	Os04g0674200			GNATATNC	DR	GNATATNC	Os04t0146300-00	-2483	-2476	tatgGAATATACccta	1			Os10g0421000
LOC_Os02g50390			LOC_Os04g57780.1	Os04g0674100			GNATATNC	DR	GNATATNC	Os04t0146300-00	-2471	-2464	cctaGAATATACactc	1			Os10g0444700
LOC_Os02g50410			LOC_Os04g57640.1	Os04g0672200			GNATATNC	DR	GNATATNC	Os04t0149100-00	-1187	-1180	gtccGTATATCCgatg	1			Os10g0464800
LOC_Os02g50740			LOC_Os04g56730.1	Os04g0662900			GNATATNC	DR	GNATATNC	Os04t0197700-00	-581	-574	gaacGTATATGCcatc	1			Os10g0469600
LOC_Os02g50970			LOC_Os04g55810.1	Os04g0652500			GNATATNC	DR	GNATATNC	Os04t0211600-00	-1604	-1597	tgtaGAATATGCaagc	1			Os10g0470900
LOC_Os02g51070			LOC_Os04g55650.1	Os04g0650000			GNATATNC	DR	GNATATNC	Os04t0252200-01	-2251	-2244	atgcGAATATGCgatg	1			Os10g0479700
LOC_Os02g51230			LOC_Os04g55590.1	Os04g0649400			GNATATNC	DR	GNATATNC	Os04t0252200-02	-2899	-2892	atgcGAATATGCgatg	1			Os10g0496400
LOC_Os02g51930			LOC_Os04g55520.1	Os04g0648900			GNATATNC	DR	GNATATNC	Os04t0259300-00	-1540	-1533	gaaaGCATATACgcaa	1			Os10g0512100
LOC_Os02g52200			LOC_Os04g55480.1	Os04g0648500			GNATATNC	DR	GNATATNC	Os04t0259300-00	-635	-628	gggtGGATATTCcact	1			Os10g0516600
LOC_Os02g52210			LOC_Os04g55410.1	Os04g0647800			GNATATNC	DR	GNATATNC	Os04t0266900-01	-1666	-1659	aggtGGATATGCggct	1			Os10g0516701
LOC_Os02g52280			LOC_Os04g55260.1	Os04g0645600			GNATATNC	DR	GNATATNC	Os04t0273900-00	-2434	-2427	tggaGAATATTCctcg	1			Os10g0518800
LOC_Os02g52480			LOC_Os04g55250.1	Os04g0645500			GNATATNC	DR	GNATATNC	Os04t0277400-01	-451	-444	acatGTATATTCaaat	1			Os10g0518900
LOC_Os02g52850			LOC_Os04g55120.1	Os04g0644100			GNATATNC	DR	GNATATNC	Os04t0307400-00	-2358	-2351	agagGAATATTCctct	1			Os10g0519500
LOC_Os02g52870			LOC_Os04g54940.1	Os04g0642100			GNATATNC	DR	GNATATNC	Os04t0316850-00	-200	-193	gcccGTATATACaccg	1			Os10g0524400
LOC_Os02g53280			LOC_Os04g54900.1	Os04g0641700			GNATATNC	DR	GNATATNC	Os04t0372300-00	-2364	-2357	ttttGGATATACcttc	1			Os10g0529500
LOC_Os02g53300			LOC_Os04g54860.1	Os04g0641450			GNATATNC	DR	GNATATNC	Os04t0372300-00	-528	-521	tataGAATATACaact	1			Os10g0530300
LOC_Os02g53520			LOC_Os04g54860.1	Os04g0641300			GNATATNC	DR	GNATATNC	Os04t0401200-00	-929	-922	acatGAATATTCtagc	1			Os10g0535800
LOC_Os02g53690			LOC_Os04g54380.1	Os04g0636300			GNATATNC	DR	GNATATNC	Os04t0417800-01	-1331	-1324	gagcGAATATTCagaa	1			Os10g0544900
LOC_Os02g53790			LOC_Os04g54090.1	Os04g0633400			GNATATNC	DR	GNATATNC	Os04t0432000-01	-426	-419	tcgcGTATATACaata	1			Os10g0545800
LOC_Os02g53810			LOC_Os04g53920.1	Os04g0631000			GNATATNC	DR	GNATATNC	Os04t0432000-02	-567	-560	tcgcGTATATACaata	1			Os10g0555300
LOC_Os02g53994			LOC_Os04g53770.1	Os04g0630000			GNATATNC	DR	GNATATNC	Os04t0432200-00	-1010	-1003	ttttGGATATTCctaa	1			Os10g0564200
LOC_Os02g54060			LOC_Os04g52500.1	Os04g0615100			GNATATNC	DR	GNATATNC	Os04t0433600-01	-1259	-1252	gccaGAATATTCacag	1			Os10g0565500
LOC_Os02g54130			LOC_Os04g52130.1	Os04g0610800			GNATATNC	DR	GNATATNC	Os04t0433600-02	-1980	-1973	gccaGAATATTCacag	1			Os10g0567800
LOC_Os02g54240			LOC_Os04g52074.1	Os04g0610200			GNATATNC	DR	GNATATNC	Os04t0435475-00	-623	-616	acctGAATATACgacc	1			Os10g0571100
LOC_Os02g54500			LOC_Os04g51680.1	Os04g0606200			GNATATNC	DR	GNATATNC	Os04t0437200-00	-1814	-1807	gaaaGGATATTCctag	1			Os10g0571600
LOC_Os02g54810			LOC_Os04g51570.1	Os04g0605200			GNATATNC	DR	GNATATNC	Os04t0443300-00	-688	-681	ctcgGAATATGCttcc	1			Os10g0578000
LOC_Os02g54820			LOC_Os04g51240.1	Os04g0601400			GNATATNC	DR	GNATATNC	Os04t0449400-01	-1097	-1090	aggaGAATATCCtcag	1			Os11g0128000
LOC_Os02g54930			LOC_Os04g51130.1	Os04g0600000			GNATATNC	DR	GNATATNC	Os04t0449400-01	-277	-270	agtaGTATATTCtgtt	1			Os11g0155000
LOC_Os02g55370			LOC_Os04g50940.1	Os04g0597600			GNATATNC	DR	GNATATNC	Os04t0464966-01	-1970	-1963	gcaaGGATATGCtggc	1			Os11g0160500
LOC_Os02g55910			LOC_Os04g50200.1	Os04g0591900			GNATATNC	DR	GNATATNC	Os04t0470100-01	-2339	-2332	ccatGCATATGCagat	1			Os11g0167600
LOC_Os02g55920			LOC_Os04g49739.1	Os04g0587300			GNATATNC	DR	GNATATNC	Os04t0471700-00	-814	-807	tcgcGTATATCCtaat	1			Os11g0167800
LOC_Os02g56180			LOC_Os04g49620.1	Os04g0585700			GNATATNC	DR	GNATATNC	Os04t0471700-00	-644	-637	ctgcGGATATCCgaat	1			Os11g0179500
LOC_Os02g56310			LOC_Os04g49510.1	Os04g0584750			GNATATNC	DR	GNATATNC	Os04t0471700-00	-619	-612	caccGGATATCCgaat	1			Os11g0180200
LOC_Os02g56320			LOC_Os04g49510.1	Os04g0584600			GNATATNC	DR	GNATATNC	Os04t0472300-02	-1003	-996	tcagGCATATTCcccg	1			Os11g0184900
LOC_Os02g56440			LOC_Os04g49500.1	Os04g0584500			GNATATNC	DR	GNATATNC	Os04t0472900-01	-2880	-2873	atttGAATATTCtcca	1			Os11g0201900
LOC_Os02g56460			LOC_Os04g49110.1	Os04g0580300			GNATATNC	DR	GNATATNC	Os04t0472900-01	-1908	-1901	cataGCATATGCatcc	1			Os11g0206400
LOC_Os02g56560			LOC_Os04g48870.1	Os04g0578300			GNATATNC	DR	GNATATNC	Os04t0474300-01	-1780	-1773	cgtgGCATATGCcaca	1			Os11g0207000
LOC_Os02g56630			LOC_Os04g48710.1	Os04g0576500			GNATATNC	DR	GNATATNC	Os04t0474300-01	-1368	-1361	actaGTATATCCaaac	1			Os11g0210000
LOC_Os02g57670			LOC_Os04g48330.1	Os04g0572200			GNATATNC	DR	GNATATNC	Os04t0495500-01	-1772	-1765	tccaGAATATTCggag	1			Os11g0245400
LOC_Os02g57700			LOC_Os04g48210.1	Os04g0570600			GNATATNC	DR	GNATATNC	Os04t0498500-00	-1346	-1339	ctaaGAATATGCtagg	1			Os11g0245800
LOC_Os02g57760			LOC_Os04g47870.1	Os04g0566500			GNATATNC	DR	GNATATNC	Os04t0498600-01	-2933	-2926	ctaaGAATATGCtagg	1			Os11g0258300
LOC_Os02g58010			LOC_Os04g47330.1	Os04g0561200			GNATATNC	DR	GNATATNC	Os04t0502800-01	-2969	-2962	gaaaGCATATTCtgta	1			Os11g0260100
LOC_Os02g58630			LOC_Os04g47170.1	Os04g0559100			GNATATNC	DR	GNATATNC	Os04t0504800-02	-1367	-1360	atcaGAATATCCatct	1			Os11g0286800
LOC_Os03g01880			LOC_Os04g47140.1	Os04g0558700			GNATATNC	DR	GNATATNC	Os04t0504800-03	-2142	-2135	atcaGAATATCCatct	1			Os11g0460800
LOC_Os03g02430			LOC_Os04g47059.1	Os04g0557500			GNATATNC	DR	GNATATNC	Os04t0506300-01	-1572	-1565	tcacGGATATCCaaag	1			Os11g0487100
LOC_Os03g02440			LOC_Os04g46880.1	Os04g0555300			GNATATNC	DR	GNATATNC	Os04t0525000-01	-2176	-2169	ttttGCATATGCgtca	1			Os11g0506400
LOC_Os03g02480			LOC_Os04g46680.1	Os04g0552700			GNATATNC	DR	GNATATNC	Os04t0525000-01	-135	-128	tcaaGCATATTCgcat	1			Os11g0527900
LOC_Os03g02530			LOC_Os04g46470.1	Os04g0550600			GNATATNC	DR	GNATATNC	Os04t0525100-01	-2607	-2600	cactGCATATGCatgt	1			Os11g0549300
LOC_Os03g02720			LOC_Os04g46220.1	Os04g0546800			GNATATNC	DR	GNATATNC	Os04t0528600-01	-581	-574	tagaGTATATACtatc	1			Os11g0549625
LOC_Os03g02750			LOC_Os04g45790.1	Os04g0541466			GNATATNC	DR	GNATATNC	Os04t0539800-01	-2018	-2011	atagGAATATTCgcgc	1			Os11g0549675
LOC_Os03g02750			LOC_Os04g45670.1	Os04g0539800			GNATATNC	DR	GNATATNC	Os04t0546800-01	-502	-495	ccgaGGATATCCccaa	1			Os11g0578200
LOC_Os03g02939			LOC_Os04g45570.1	Os04g0538700			GNATATNC	DR	GNATATNC	Os04t0550600-01	-426	-419	aactGCATATTCtccg	1			Os11g0578225
LOC_Os03g03080			LOC_Os04g45280.1	Os04g0535400			GNATATNC	DR	GNATATNC	Os04t0552700-01	-1117	-1110	tggtGCATATGCatgc	1			Os11g0578250
LOC_Os03g03130			LOC_Os04g44640.1	Os04g0528600			GNATATNC	DR	GNATATNC	Os04t0555300-01	-707	-700	caggGAATATCCttgt	1			Os11g0592500
LOC_Os03g03334			LOC_Os04g44354.1	Os04g0525200			GNATATNC	DR	GNATATNC	Os04t0555300-01	-689	-682	agaaGAATATCCtata	1			Os11g0599000
LOC_Os03g03370			LOC_Os04g44354.1	Os04g0525100			GNATATNC	DR	GNATATNC	Os04t0555300-01	-399	-392	gtatGTATATGCgtgt	1			Os11g0610700
LOC_Os03g03430			LOC_Os04g44340.1	Os04g0525000			GNATATNC	DR	GNATATNC	Os04t0555300-02	-2653	-2646	caggGAATATCCttgt	1			Os11g0618600
LOC_Os03g03700			LOC_Os04g43130.1	Os04g0510300			GNATATNC	DR	GNATATNC	Os04t0555300-02	-2635	-2628	agaaGAATATCCtata	1			Os11g0643400
LOC_Os03g03820			LOC_Os04g43130.1	Os04g0510200			GNATATNC	DR	GNATATNC	Os04t0555300-02	-2345	-2338	gtatGTATATGCgtgt	1			Os11g0647100
LOC_Os03g03840			LOC_Os04g42720.1	Os04g0506300			GNATATNC	DR	GNATATNC	Os04t0555300-02	-219	-212	cggaGTATATGCaatc	1			Os11g0649700
LOC_Os03g03930			LOC_Os04g42600.1	Os04g0504800			GNATATNC	DR	GNATATNC	Os04t0559100-00	-1108	-1101	gcttGGATATTCtccc	1			Os11g0658900
LOC_Os03g04169			LOC_Os04g42490.1	Os04g0503700			GNATATNC	DR	GNATATNC	Os04t0561200-01	-448	-441	gtgcGTATATGCgttt	1			Os11g0660500
LOC_Os03g04340			LOC_Os04g42420.1	Os04g0502800			GNATATNC	DR	GNATATNC	Os04t0561200-01	-426	-419	gtgaGTATATACacac	1			Os11g0665600
LOC_Os03g04710			LOC_Os04g42134.1	Os04g0499200			GNATATNC	DR	GNATATNC	Os04t0561200-01	-187	-180	ctccGCATATTCtgcc	1			Os11g0686250
LOC_Os03g04930			LOC_Os04g42090.1	Os04g0498600			GNATATNC	DR	GNATATNC	Os04t0566500-02	-2296	-2289	ctctGCATATTCtttt	1			Os11g0707000
LOC_Os03g05080			LOC_Os04g42080.1	Os04g0498500			GNATATNC	DR	GNATATNC	Os04t0566500-03	-2300	-2293	ctctGCATATTCtttt	1			Os11g0708900
LOC_Os03g05100			LOC_Os04g41820.1	Os04g0495500			GNATATNC	DR	GNATATNC	Os04t0566500-04	-2384	-2377	ctctGCATATTCtttt	1			Os12g0104700
LOC_Os03g05334			LOC_Os04g41460.1	Os04g0491700			GNATATNC	DR	GNATATNC	Os04t0570600-01	-2661	-2654	actgGTATATTCcgcg	1			Os12g0126000
LOC_Os03g05680			LOC_Os04g40660.1	Os04g0482800			GNATATNC	DR	GNATATNC	Os04t0570600-01	-1675	-1668	aacaGGATATACtgta	1			Os12g0126900
LOC_Os03g05780			LOC_Os04g40620.1	Os04g0482100			GNATATNC	DR	GNATATNC	Os04t0576500-01	-2583	-2576	tatgGAATATTCtttt	1			Os12g0132500
LOC_Os03g06240			LOC_Os04g39814.1	Os04g0474300			GNATATNC	DR	GNATATNC	Os04t0584500-01	-2632	-2625	tgtaGCATATGCaacc	1			Os12g0134000
LOC_Os03g06700			LOC_Os04g39680.1	Os04g0472900			GNATATNC	DR	GNATATNC	Os04t0584500-01	-1711	-1704	aatgGGATATTCcgga	1			Os12g0138800
LOC_Os03g07290			LOC_Os04g39610.1	Os04g0472300			GNATATNC	DR	GNATATNC	Os04t0584600-01	-2141	-2134	tccgGGATATTCcttg	1			Os12g0141800
LOC_Os03g07300			LOC_Os04g39570.1	Os04g0471700			GNATATNC	DR	GNATATNC	Os04t0584600-01	-1733	-1726	aagtGAATATCCtgcc	1			Os12g0147500
LOC_Os03g07450			LOC_Os04g39440.1	Os04g0470100			GNATATNC	DR	GNATATNC	Os04t0584600-02	-2150	-2143	tccgGGATATTCcttg	1			Os12g0150200
LOC_Os03g07580			LOC_Os04g39080.1	Os04g0464966			GNATATNC	DR	GNATATNC	Os04t0584600-02	-1742	-1735	aagtGAATATCCtgcc	1			Os12g0152800
LOC_Os03g07580			LOC_Os04g37990.1	Os04g0453200			GNATATNC	DR	GNATATNC	Os04t0584600-03	-2265	-2258	tccgGGATATTCcttg	1			Os12g0155100
LOC_Os03g07890			LOC_Os04g37660.1	Os04g0449400			GNATATNC	DR	GNATATNC	Os04t0584600-03	-1857	-1850	aagtGAATATCCtgcc	1			Os12g0166700
LOC_Os03g08090			LOC_Os04g37640.1	Os04g0449100			GNATATNC	DR	GNATATNC	Os04t0597600-01	-2803	-2796	acccGCATATGCtaat	1			Os12g0168200
LOC_Os03g08114			LOC_Os04g36610.1	Os04g0443300			GNATATNC	DR	GNATATNC	Os04t0597600-02	-2803	-2796	acccGCATATGCtaat	1			Os12g0191300
LOC_Os03g08170			LOC_Os04g36590.1	Os04g0443000			GNATATNC	DR	GNATATNC	Os04t0600000-01	-2259	-2252	atttGCATATACatcc	1			Os12g0264500
LOC_Os03g08430			LOC_Os04g36070.1	Os04g0442300			GNATATNC	DR	GNATATNC	Os04t0600000-01	-996	-989	gcgtGAATATTCccct	1			Os12g0285100
LOC_Os03g09810			LOC_Os04g36062.1	Os04g0442200			GNATATNC	DR	GNATATNC	Os04t0600000-01	-670	-663	gcgcGAATATTCgcgc	1			Os12g0291100
LOC_Os03g10140			LOC_Os04g35670.1	Os04g0437200			GNATATNC	DR	GNATATNC	Os04t0600000-01	-575	-568	acccGAATATTCcttc	1			Os12g0291400
LOC_Os03g10590			LOC_Os04g35550.1	Os04g0435475			GNATATNC	DR	GNATATNC	Os04t0601400-01	-2877	-2870	ctaaGAATATACatat	1			Os12g0431700
LOC_Os03g10755			LOC_Os04g35410.1	Os04g0433600			GNATATNC	DR	GNATATNC	Os04t0601400-01	-509	-502	cgatGCATATGCttat	1			Os12g0460800
LOC_Os03g10760			LOC_Os04g35260.1	Os04g0432250			GNATATNC	DR	GNATATNC	Os04t0605200-01	-2717	-2710	gctaGAATATACaaat	1			Os12g0490100
LOC_Os03g10810			LOC_Os04g35260.1	Os04g0432200			GNATATNC	DR	GNATATNC	Os04t0606200-01	-495	-488	agtgGTATATGCgctc	1			Os12g0511000
LOC_Os03g11470			LOC_Os04g35240.1	Os04g0432000			GNATATNC	DR	GNATATNC	Os04t0606200-01	-483	-476	gctcGGATATCCgcag	1			Os12g0511500
LOC_Os03g11480			LOC_Os04g34080.1	Os04g0417800			GNATATNC	DR	GNATATNC	Os04t0615100-01	-1897	-1890	tgatGTATATACcagt	1			Os12g0524750
LOC_Os03g11520			LOC_Os04g33790.1	Os04g0414201			GNATATNC	DR	GNATATNC	Os04t0615100-01	-1612	-1605	aaagGAATATGCttct	1			Os12g0555200
LOC_Os03g11530			LOC_Os04g32870.1	Os04g0401200			GNATATNC	DR	GNATATNC	Os04t0633400-00	-433	-426	cgcgGCATATGCagat	1			Os12g0567300
LOC_Os03g11530			LOC_Os04g32600.1	Os04g0397700			GNATATNC	DR	GNATATNC	Os04t0641300-01	-1580	-1573	tttgGTATATACgttt	1			Os12g0591300
LOC_Os03g11560			LOC_Os04g32600.1	Os04g0397601			GNATATNC	DR	GNATATNC	Os04t0641300-01	-1289	-1282	tagaGAATATACtatc	1			Os12g0595800
LOC_Os03g11680			LOC_Os04g31950.1	Os04g0388900			GNATATNC	DR	GNATATNC	Os04t0641300-01	-692	-685	acatGAATATGCatgt	1			Os12g0609000
LOC_Os03g11734			LOC_Os04g31700.1	Os04g0386600			GNATATNC	DR	GNATATNC	Os04t0641450-00	-2599	-2592	acatGAATATGCatgt	1			Os12g0612700
LOC_Os03g11819			LOC_Os04g31050.1	Os04g0379800			GNATATNC	DR	GNATATNC	Os04t0645500-01	-2306	-2299	gcagGTATATACttat	1			Os12g0615500
LOC_Os03g12360			LOC_Os04g30810.1	Os04g0376800			GNATATNC	DR	GNATATNC	Os04t0649400-01	-2101	-2094	tcgtGCATATCCatac	1			Os12g0616800
LOC_Os03g12470			LOC_Os04g30390.1	Os04g0372300			GNATATNC	DR	GNATATNC	Os04t0649400-01	-995	-988	acagGAATATACtttt	1			Os12g0622500
LOC_Os03g12610			LOC_Os04g27820.1	Os04g0345700			GNATATNC	DR	GNATATNC	Os04t0650000-01	-2895	-2888	gcttGGATATGCagtc	1			Os12g0627700
LOC_Os03g12820			LOC_Os04g26920.1	Os04g0338100			GNATATNC	DR	GNATATNC	Os04t0650000-01	-1599	-1592	cgtgGGATATGCttca	1			Os12g0637100
LOC_Os03g13040			LOC_Os04g25100.1	Os04g0316850			GNATATNC	DR	GNATATNC	Os04t0650000-02	-2895	-2888	gcttGGATATGCagtc	1			Os01g0186200
LOC_Os03g13060			LOC_Os04g25100.1	Os04g0316800			GNATATNC	DR	GNATATNC	Os04t0650000-02	-1599	-1592	cgtgGGATATGCttca	1			Os01g0191500
LOC_Os03g13950			LOC_Os04g24200.1	Os04g0307433			GNATATNC	DR	GNATATNC	Os04t0662900-01	-2917	-2910	ccagGAATATTCttat	1			Os01g0224100
LOC_Os03g14110			LOC_Os04g24200.1	Os04g0307400			GNATATNC	DR	GNATATNC	Os04t0662900-01	-684	-677	cttcGCATATGCtatg	1			Os01g0226600
LOC_Os03g14170			LOC_Os04g21950.1	Os04g0287400			GNATATNC	DR	GNATATNC	Os04t0662900-02	-1153	-1146	cttcGCATATGCtatg	1			Os01g0237300
LOC_Os03g14290			LOC_Os04g20960.1	Os04g0278200			GNATATNC	DR	GNATATNC	Os04t0662900-02	-89	-82	gtagGAATATTCcgaa	1			Os01g0259200
LOC_Os03g14880			LOC_Os04g20880.1	Os04g0277400			GNATATNC	DR	GNATATNC	Os04t0674100-01	-1735	-1728	ctgaGCATATGCtgca	1			Os01g0261200
LOC_Os03g15033			LOC_Os04g20560.1	Os04g0273900			GNATATNC	DR	GNATATNC	Os04t0674100-01	-1202	-1195	tacaGAATATGCtagt	1			Os01g0386700
LOC_Os03g15180			LOC_Os04g19810.1	Os04g0267775			GNATATNC	DR	GNATATNC	Os04t0674100-01	-93	-86	atcaGAATATCCggtt	1			Os01g0675000
LOC_Os03g15360			LOC_Os04g19740.1	Os04g0266900			GNATATNC	DR	GNATATNC	Os04t0674100-02	-1737	-1730	ctgaGCATATGCtgca	1			Os01g0692400
LOC_Os03g15430			LOC_Os04g18830.1	Os04g0259300			GNATATNC	DR	GNATATNC	Os04t0674100-02	-1204	-1197	tacaGAATATGCtagt	1			Os01g0720700
LOC_Os03g15440			LOC_Os04g18010.1	Os04g0252200			GNATATNC	DR	GNATATNC	Os04t0674100-02	-95	-88	atcaGAATATCCggtt	1			Os01g0725000
LOC_Os03g15470			LOC_Os04g16450.1	Os04g0233400			GNATATNC	DR	GNATATNC	Os04t0674200-01	-170	-163	aaccGGATATTCtgat	1			Os01g0731100
LOC_Os03g15530			LOC_Os04g13430.1	Os04g0211600			GNATATNC	DR	GNATATNC	Os04t0683700-01	-957	-950	agagGAATATCCtcga	1			Os01g0764700
LOC_Os03g15550			LOC_Os04g13220.1	Os04g0209300			GNATATNC	DR	GNATATNC	Os04t0683700-01	-941	-934	tcgaGTATATTCtagt	1			Os01g0767600
LOC_Os03g15570			LOC_Os04g12110.1	Os04g0197700			GNATATNC	DR	GNATATNC	Os04t0685600-01	-2809	-2802	cgccGGATATTCcata	1			Os01g0768700
LOC_Os03g15580			LOC_Os04g12110.1	Os04g0197700			GNATATNC	DR	GNATATNC	Os04t0685600-01	-2091	-2084	ttagGCATATACtagc	1			Os01g0776700
LOC_Os03g15670			LOC_Os04g10569.1	Os04g0184500			GNATATNC	DR	GNATATNC	Os04t0686200-01	-2201	-2194	gatgGGATATGCacgc	1			Os01g0780900
LOC_Os03g15680			LOC_Os04g09580.1	Os04g0175300			GNATATNC	DR	GNATATNC	Os04t0686200-01	-2114	-2107	ggacGCATATGCaacg	1			Os01g0826900
LOC_Os03g15840			LOC_Os04g06500.1	Os04g0149100			GNATATNC	DR	GNATATNC	Os04t0687100-01	-1511	-1504	ttgcGGATATCCgaat	1			Os01g0858350
LOC_Os03g16080			LOC_Os04g06244.1	Os04g0146300			GNATATNC	DR	GNATATNC	Os04t0687100-01	-1486	-1479	caccGGATATCCgaaa	1			Os01g0865800
LOC_Os03g16090			LOC_Os04g05560.1	Os04g0141200			GNATATNC	DR	GNATATNC	Os04t0687100-01	-188	-181	tattGGATATTCccac	1			Os01g0872000
LOC_Os03g16400			LOC_Os04g04310.1	Os04g0132250			GNATATNC	DR	GNATATNC	Os04t0691100-01	-2144	-2137	actaGTATATACtgta	1			Os01g0882300
LOC_Os03g16580			LOC_Os04g03164.1	Os04g0121800			GNATATNC	DR	GNATATNC	Os04t0691100-01	-1617	-1610	ccatGTATATGCacca	1			Os01g0897300
LOC_Os03g16700			LOC_Os04g02690.1	Os04g0117300			GNATATNC	DR	GNATATNC	Os04t0691100-01	-628	-621	tttaGCATATGCaaca	1			Os01g0899500
LOC_Os03g16800			LOC_Os03g63770.1	Os03g0854800			GNATATNC	DR	GNATATNC	Os05t0117300-00	-440	-433	tggtGCATATCCaatt	1			Os01g0906200
LOC_Os03g17164			LOC_Os03g63740.1	Os03g0854400			GNATATNC	DR	GNATATNC	Os05t0135900-01	-1023	-1016	ctatGAATATTCcttc	1			Os01g0934100
LOC_Os03g17250			LOC_Os03g63620.1	Os03g0853200			GNATATNC	DR	GNATATNC	Os05t0147400-01	-1246	-1239	ccgtGGATATCCgtgc	1			Os01g0963600
LOC_Os03g17310			LOC_Os03g63310.1	Os03g0850200			GNATATNC	DR	GNATATNC	Os05t0147400-02	-1484	-1477	ataaGGATATGCagac	1			Os01g0967000
LOC_Os03g17450			LOC_Os03g63074.1	Os03g0848200			GNATATNC	DR	GNATATNC	Os05t0163700-01	-906	-899	ttccGGATATGCatgt	1			Os02g0119400
LOC_Os03g17590			LOC_Os03g63074.1	Os03g0848100			GNATATNC	DR	GNATATNC	Os05t0180500-01	-1045	-1038	tataGTATATACgtag	1			Os02g0122900
LOC_Os03g17730			LOC_Os03g63020.1	Os03g0847600			GNATATNC	DR	GNATATNC	Os05t0195101-01	-2163	-2156	gaacGAATATGCcata	1			Os02g0123100
LOC_Os03g18130			LOC_Os03g62200.1	Os03g0838400			GNATATNC	DR	GNATATNC	Os05t0195101-01	-57	-50	atgtGAATATTCttgg	1			Os02g0129200
LOC_Os03g18220			LOC_Os03g62180.1	Os03g0838100			GNATATNC	DR	GNATATNC	Os05t0195200-01	-600	-593	gaacGAATATGCcata	1			Os02g0132900
LOC_Os03g18230			LOC_Os03g62170.1	Os03g0837900			GNATATNC	DR	GNATATNC	Os05t0199700-01	-2086	-2079	ccgaGAATATTCagtg	1			Os02g0151300
LOC_Os03g18890			LOC_Os03g61930.1	Os03g0835600			GNATATNC	DR	GNATATNC	Os05t0295100-01	-2897	-2890	tttcGGATATTCcgaa	1			Os02g0178200
LOC_Os03g19070			LOC_Os03g61130.1	Os03g0826600			GNATATNC	DR	GNATATNC	Os05t0295100-01	-2877	-2870	attcGGATATCCcgaa	1			Os02g0195000
LOC_Os03g19120			LOC_Os03g60509.1	Os03g0819600			GNATATNC	DR	GNATATNC	Os05t0295100-02	-2930	-2923	tttcGGATATTCcgaa	1			Os02g0198800
LOC_Os03g19709			LOC_Os03g60390.1	Os03g0818300			GNATATNC	DR	GNATATNC	Os05t0295100-02	-2910	-2903	attcGGATATCCcgaa	1			Os02g0218800
LOC_Os03g19880			LOC_Os03g60390.1	Os03g0818250			GNATATNC	DR	GNATATNC	Os05t0305900-02	-1662	-1655	gaatGGATATGCtcga	1			Os02g0253502
LOC_Os03g19940			LOC_Os03g60150.1	Os03g0816100			GNATATNC	DR	GNATATNC	Os05t0316300-00	-2481	-2474	ttttGAATATTCtagt	1			Os02g0270501
LOC_Os03g20090			LOC_Os03g60120.1	Os03g0815800			GNATATNC	DR	GNATATNC	Os05t0330150-00	-1640	-1633	ggccGCATATGCatga	1			Os02g0459150
LOC_Os03g20340			LOC_Os03g59774.1	Os03g0812500			GNATATNC	DR	GNATATNC	Os05t0387200-02	-1302	-1295	cgccGAATATCCgccg	1			Os02g0459300
LOC_Os03g20780			LOC_Os03g59360.1	Os03g0808300			GNATATNC	DR	GNATATNC	Os05t0408900-01	-2895	-2888	ccagGGATATACatat	1			Os02g0522700
LOC_Os03g20990			LOC_Os03g58640.1	Os03g0800800			GNATATNC	DR	GNATATNC	Os05t0408900-02	-2967	-2960	ccagGGATATACatat	1			Os02g0548700
LOC_Os03g20990			LOC_Os03g57340.1	Os03g0787300			GNATATNC	DR	GNATATNC	Os05t0408900-03	-2973	-2966	ccagGGATATACatat	1			Os02g0566900
LOC_Os03g21030			LOC_Os03g57280.1	Os03g0786700			GNATATNC	DR	GNATATNC	Os05t0426200-02	-2471	-2464	gggaGGATATACccta	1			Os02g0575800
LOC_Os03g21220			LOC_Os03g56010.1	Os03g0770000			GNATATNC	DR	GNATATNC	Os05t0426200-02	-2085	-2078	aataGCATATGCatct	1			Os02g0579800
LOC_Os03g21279			LOC_Os03g55950.1	Os03g0769400			GNATATNC	DR	GNATATNC	Os05t0447700-01	-763	-756	gcgaGCATATGCcgac	1			Os02g0608200
LOC_Os03g21740			LOC_Os03g55776.1	Os03g0766800			GNATATNC	DR	GNATATNC	Os05t0447700-01	-184	-177	aaatGTATATACttct	1			Os02g0618650
LOC_Os03g22010			LOC_Os03g55704.1	Os03g0765800			GNATATNC	DR	GNATATNC	Os05t0456100-01	-2582	-2575	cactGTATATTCcaat	1			Os02g0633000
LOC_Os03g22070			LOC_Os03g55590.1	Os03g0764600			GNATATNC	DR	GNATATNC	Os05t0456100-02	-1774	-1767	tggtGCATATGCctgc	1			Os02g0635600
LOC_Os03g22180			LOC_Os03g55530.1	Os03g0764000			GNATATNC	DR	GNATATNC	Os05t0458100-01	-96	-89	atacGAATATTCccac	1			Os02g0655100
LOC_Os03g22190			LOC_Os03g55180.1	Os03g0759000			GNATATNC	DR	GNATATNC	Os05t0462301-00	-2681	-2674	ttaaGTATATACacaa	1			Os02g0664000
LOC_Os03g22350			LOC_Os03g55080.1	Os03g0758050			GNATATNC	DR	GNATATNC	Os05t0462301-00	-2165	-2158	caatGGATATTCttgt	1			Os02g0669500
LOC_Os03g22590			LOC_Os03g55080.1	Os03g0758000			GNATATNC	DR	GNATATNC	Os05t0462301-00	-1556	-1549	aggaGGATATTCtacc	1			Os02g0679000
LOC_Os03g22750			LOC_Os03g55070.1	Os03g0757900			GNATATNC	DR	GNATATNC	Os05t0462400-01	-1701	-1694	actgGCATATTCcccg	1			Os02g0689200
LOC_Os03g23000			LOC_Os03g54750.1	Os03g0754500			GNATATNC	DR	GNATATNC	Os05t0466000-01	-1479	-1472	atacGTATATACacac	1			Os02g0725100
LOC_Os03g23900			LOC_Os03g54200.1	Os03g0753500			GNATATNC	DR	GNATATNC	Os05t0466000-01	-1453	-1446	atagGTATATACgtat	1			Os02g0725900
LOC_Os03g23900			LOC_Os03g54050.1	Os03g0751600			GNATATNC	DR	GNATATNC	Os05t0487600-01	-2430	-2423	acttGAATATACggaa	1			Os02g0737500
LOC_Os03g23900			LOC_Os03g53500.1	Os03g0746500			GNATATNC	DR	GNATATNC	Os05t0487600-02	-2435	-2428	acttGAATATACggaa	1			Os02g0737950
LOC_Os03g24184			LOC_Os03g53450.1	Os03g0746200			GNATATNC	DR	GNATATNC	Os05t0487600-03	-2891	-2884	acttGAATATACggaa	1			Os02g0755900
LOC_Os03g24460			LOC_Os03g53440.1	Os03g0746100			GNATATNC	DR	GNATATNC	Os05t0494500-01	-1535	-1528	attgGCATATGCggaa	1			Os02g0760200
LOC_Os03g24720			LOC_Os03g52239.1	Os03g0732100			GNATATNC	DR	GNATATNC	Os05t0494500-02	-1545	-1538	attgGCATATGCggaa	1			Os02g0762400
LOC_Os03g24844			LOC_Os03g51760.1	Os03g0727800			GNATATNC	DR	GNATATNC	Os05t0494700-01	-2135	-2128	tatcGCATATTCgcat	1			Os02g0767400
LOC_Os03g24960			LOC_Os03g51040.1	Os03g0719850			GNATATNC	DR	GNATATNC	Os05t0494700-01	-446	-439	gtccGTATATCCgata	1			Os02g0811200
LOC_Os03g25070			LOC_Os03g51000.1	Os03g0719300			GNATATNC	DR	GNATATNC	Os05t0500000-00	-2363	-2356	actaGGATATACgcga	1			Os03g0124800
LOC_Os03g25540			LOC_Os03g50970.1	Os03g0719000			GNATATNC	DR	GNATATNC	Os05t0500200-01	-2609	-2602	tagtGGATATTCacgt	1			Os03g0140700
LOC_Os03g25750			LOC_Os03g50870.1	Os03g0717900			GNATATNC	DR	GNATATNC	Os05t0508900-01	-2741	-2734	ttaaGGATATACtcaa	1			Os03g0158500
LOC_Os03g26070			LOC_Os03g50500.1	Os03g0712900			GNATATNC	DR	GNATATNC	Os05t0514300-01	-2720	-2713	tgatGGATATACatat	1			Os03g0168900
LOC_Os03g27310			LOC_Os03g50210.1	Os03g0710000			GNATATNC	DR	GNATATNC	Os05t0514300-01	-555	-548	aataGTATATCCacat	1			Os03g0169100
LOC_Os03g27900			LOC_Os03g50090.1	Os03g0708600			GNATATNC	DR	GNATATNC	Os05t0514300-02	-2787	-2780	tgatGGATATACatat	1			Os03g0175200
LOC_Os03g28040			LOC_Os03g49990.1	Os03g0707600			GNATATNC	DR	GNATATNC	Os05t0514300-02	-622	-615	aataGTATATCCacat	1			Os03g0203000
LOC_Os03g28330			LOC_Os03g49750.1	Os03g0704400			GNATATNC	DR	GNATATNC	Os05t0517200-01	-1679	-1672	gaggGGATATGCtgct	1			Os03g0205225
LOC_Os03g28360			LOC_Os03g49690.1	Os03g0703800			GNATATNC	DR	GNATATNC	Os05t0517200-01	-32	-25	agagGAATATACcgcg	1			Os03g0213900
LOC_Os03g29244			LOC_Os03g49464.1	Os03g0701400			GNATATNC	DR	GNATATNC	Os05t0519700-01	-90	-83	actgGAATATTCgcgc	1			Os03g0225700
LOC_Os03g29250			LOC_Os03g49132.1	Os03g0698300			GNATATNC	DR	GNATATNC	Os05t0519700-02	-144	-137	actgGAATATTCgcgc	1			Os03g0230300
LOC_Os03g29250			LOC_Os03g48760.1	Os03g0693800			GNATATNC	DR	GNATATNC	Os05t0522500-01	-1623	-1616	ataaGTATATCCaacc	1			Os03g0260600
LOC_Os03g29490			LOC_Os03g48740.1	Os03g0693600			GNATATNC	DR	GNATATNC	Os05t0524300-01	-1614	-1607	gtaaGAATATACatga	1			Os03g0265100
LOC_Os03g30670			LOC_Os03g48180.1	Os03g0687000			GNATATNC	DR	GNATATNC	Os05t0524300-01	-1028	-1021	cgcaGCATATTCccat	1			Os03g0272400
LOC_Os03g30934			LOC_Os03g48150.1	Os03g0686500			GNATATNC	DR	GNATATNC	Os05t0527600-00	-1788	-1781	atcaGTATATTCaacc	1			Os03g0275500
LOC_Os03g31026			LOC_Os03g48080.1	Os03g0685500			GNATATNC	DR	GNATATNC	Os05t0527600-00	-1429	-1422	taatGGATATGCattt	1			Os03g0281466
LOC_Os03g31390			LOC_Os03g47980.1	Os03g0684100			GNATATNC	DR	GNATATNC	Os05t0534100-01	-2476	-2469	aaaaGAATATCCtttg	1			Os03g0281600
LOC_Os03g31944			LOC_Os03g46940.1	Os03g0672600			GNATATNC	DR	GNATATNC	Os05t0534100-01	-523	-516	atcaGCATATGCtatt	1			Os03g0282900
LOC_Os03g32470			LOC_Os03g46440.1	Os03g0667100			GNATATNC	DR	GNATATNC	Os05t0534100-01	-495	-488	aaaaGAATATGCttgt	1			Os03g0291500
LOC_Os03g32490			LOC_Os03g45250.1	Os03g0655100			GNATATNC	DR	GNATATNC	Os05t0539700-01	-2419	-2412	cccgGAATATACtttc	1			Os03g0300900
LOC_Os03g33200			LOC_Os03g44260.1	Os03g0644700			GNATATNC	DR	GNATATNC	Os05t0539700-01	-171	-164	taggGGATATTCcggc	1			Os03g0329600
LOC_Os03g35990			LOC_Os03g43840.1	Os03g0639600			GNATATNC	DR	GNATATNC	Os05t0540800-01	-624	-617	tatgGCATATTCcctc	1			Os03g0339300
LOC_Os03g37080			LOC_Os03g43730.1	Os03g0638300			GNATATNC	DR	GNATATNC	Os05t0540800-02	-2867	-2860	tatgGCATATTCcctc	1			Os03g0350500
LOC_Os03g38900			LOC_Os03g43010.1	Os03g0628800			GNATATNC	DR	GNATATNC	Os05t0540800-02	-225	-218	accaGTATATTCtttg	1			Os03g0356652
LOC_Os03g38970			LOC_Os03g42480.1	Os03g0622600			GNATATNC	DR	GNATATNC	Os05t0542100-01	-212	-205	gagcGAATATTCctcc	1			Os03g0377900
LOC_Os03g38990			LOC_Os03g41940.1	Os03g0615700			GNATATNC	DR	GNATATNC	Os05t0542100-01	-190	-183	tgctGGATATGCccta	1			Os03g0398250
LOC_Os03g40080			LOC_Os03g41800.1	Os03g0614250			GNATATNC	DR	GNATATNC	Os05t0557700-01	-2681	-2674	aaatGTATATACaaga	1			Os03g0401300
LOC_Os03g40270			LOC_Os03g41390.1	Os03g0610400			GNATATNC	DR	GNATATNC	Os05t0557700-01	-2122	-2115	acagGTATATCCtgca	1			Os03g0439700
LOC_Os03g41390			LOC_Os03g40270.1	Os03g0599800			GNATATNC	DR	GNATATNC	Os05t0557700-01	-2047	-2040	aatgGAATATCCtgtt	1			Os03g0638300
LOC_Os03g41800			LOC_Os03g38990.1	Os03g0586900			GNATATNC	DR	GNATATNC	Os05t0557700-01	-1994	-1987	ccttGAATATTCagac	1			Os03g0667100
LOC_Os03g41940			LOC_Os03g38970.1	Os03g0586700			GNATATNC	DR	GNATATNC	Os05t0557700-01	-1650	-1643	ggatGGATATTCtgca	1			Os03g0686500
LOC_Os03g42480			LOC_Os03g37070.1	Os03g0568400			GNATATNC	DR	GNATATNC	Os05t0557700-02	-2677	-2670	gtatGCATATGCagac	1			Os03g0701400
LOC_Os03g43010			LOC_Os03g32490.1	Os03g0439700			GNATATNC	DR	GNATATNC	Os05t0557700-02	-939	-932	aaatGTATATACaaga	1			Os03g0707600
LOC_Os03g43730			LOC_Os03g32470.1	Os03g0439500			GNATATNC	DR	GNATATNC	Os05t0557700-02	-380	-373	acagGTATATCCtgca	1			Os03g0719000
LOC_Os03g43840			LOC_Os03g31944.1	Os03g0433733			GNATATNC	DR	GNATATNC	Os05t0557700-02	-305	-298	aatgGAATATCCtgtt	1			Os03g0732100
LOC_Os03g44260			LOC_Os03g31026.1	Os03g0423850			GNATATNC	DR	GNATATNC	Os05t0557700-02	-252	-245	ccttGAATATTCagac	1			Os03g0758050
LOC_Os03g45250			LOC_Os03g30934.1	Os03g0423200			GNATATNC	DR	GNATATNC	Os05t0564100-01	-2438	-2431	aaggGTATATACaatt	1			Os03g0764000
LOC_Os03g46440			LOC_Os03g29250.1	Os03g0406100			GNATATNC	DR	GNATATNC	Os05t0564200-01	-1742	-1735	ctgaGGATATCCatgc	1			Os03g0812500
LOC_Os03g46940			LOC_Os03g28360.1	Os03g0401500			GNATATNC	DR	GNATATNC	Os05t0565500-01	-1574	-1567	gtccGTATATCCgatg	1			Os03g0838100
LOC_Os03g47320			LOC_Os03g28330.1	Os03g0401366			GNATATNC	DR	GNATATNC	Os05t0579200-01	-518	-511	ccacGAATATGCtcga	1			Os03g0848100
LOC_Os03g47980			LOC_Os03g28330.1	Os03g0401300			GNATATNC	DR	GNATATNC	Os05t0579200-01	-259	-252	caagGTATATACttca	1			Os04g0141200
LOC_Os03g48080			LOC_Os03g28040.1	Os03g0398250			GNATATNC	DR	GNATATNC	Os05t0584900-01	-2000	-1993	gggaGGATATGCctac	1			Os04g0175300
LOC_Os03g48150			LOC_Os03g27900.1	Os03g0396500			GNATATNC	DR	GNATATNC	Os05t0584900-01	-1549	-1542	gagaGCATATGCacgt	1			Os04g0209300
LOC_Os03g48180			LOC_Os03g27310.1	Os03g0390600			GNATATNC	DR	GNATATNC	Os05t0584900-01	-379	-372	tggcGTATATACgtac	1			Os04g0233400
LOC_Os03g48740			LOC_Os03g26070.1	Os03g0377900			GNATATNC	DR	GNATATNC	Os05t0587200-01	-1514	-1507	acatGAATATTCacta	1			Os04g0338100
LOC_Os03g48760			LOC_Os03g25750.1	Os03g0374400			GNATATNC	DR	GNATATNC	Os05t0587300-01	-2718	-2711	aagaGTATATACaaca	1			Os04g0376800
LOC_Os03g49132			LOC_Os03g25070.1	Os03g0366200			GNATATNC	DR	GNATATNC	Os05t0587300-01	-1498	-1491	aaatGCATATCCttca	1			Os04g0386600
LOC_Os03g49464			LOC_Os03g24960.1	Os03g0365000			GNATATNC	DR	GNATATNC	Os06t0104800-00	-1189	-1182	ataaGTATATACaaat	1			Os04g0397601
LOC_Os03g49690			LOC_Os03g24844.1	Os03g0363400			GNATATNC	DR	GNATATNC	Os06t0109000-00	-2562	-2555	gtggGGATATCCctgt	1			Os04g0432250
LOC_Os03g49750			LOC_Os03g24710.1	Os03g0362032			GNATATNC	DR	GNATATNC	Os06t0109000-00	-825	-818	ttgtGCATATACaaat	1			Os04g0442200
LOC_Os03g49990			LOC_Os03g24460.2	Os03g0359100			GNATATNC	DR	GNATATNC	Os06t0109000-00	-786	-779	gtatGCATATACaaca	1			Os04g0443000
LOC_Os03g50090			LOC_Os03g24184.1	Os03g0356652			GNATATNC	DR	GNATATNC	Os06t0109000-00	-358	-351	agtaGTATATTCccat	1			Os04g0449100
LOC_Os03g50210			LOC_Os03g23900.1	Os03g0355100			GNATATNC	DR	GNATATNC	Os06t0109000-00	-293	-286	gctaGCATATGCctac	1			Os04g0453200
LOC_Os03g50500			LOC_Os03g23000.1	Os03g0353333			GNATATNC	DR	GNATATNC	Os06t0124900-01	-2896	-2889	tatgGAATATACgagt	1			Os04g0482100
LOC_Os03g50870			LOC_Os03g22750.1	Os03g0350500			GNATATNC	DR	GNATATNC	Os06t0125000-00	-2550	-2543	tggtGCATATCCggag	1			Os04g0491700
LOC_Os03g50970			LOC_Os03g22590.1	Os03g0347500			GNATATNC	DR	GNATATNC	Os06t0125000-00	-1683	-1676	atctGGATATGCtcct	1			Os04g0510300
LOC_Os03g51000			LOC_Os03g22350.1	Os03g0343700			GNATATNC	DR	GNATATNC	Os06t0127300-01	-2100	-2093	tgtcGTATATACtcac	1			Os04g0525200
LOC_Os03g51040			LOC_Os03g22190.1	Os03g0341200			GNATATNC	DR	GNATATNC	Os06t0127300-01	-1114	-1107	gcttGCATATCCttac	1			Os04g0558700
LOC_Os03g51760			LOC_Os03g22180.1	Os03g0341100			GNATATNC	DR	GNATATNC	Os06t0133400-01	-2124	-2117	atccGTATATTCgatg	1			Os04g0572200
LOC_Os03g52239			LOC_Os03g22010.1	Os03g0339300			GNATATNC	DR	GNATATNC	Os06t0141900-00	-611	-604	aaggGTATATGCaaga	1			Os04g0580300
LOC_Os03g52284			LOC_Os03g21740.1	Os03g0335600			GNATATNC	DR	GNATATNC	Os06t0143900-01	-2667	-2660	aataGAATATTCaagt	1			Os04g0584750
LOC_Os03g53260			LOC_Os03g21279.1	Os03g0330800			GNATATNC	DR	GNATATNC	Os06t0143900-01	-1368	-1361	aaaaGAATATACtata	1			Os04g0610200
LOC_Os03g53440			LOC_Os03g21220.1	Os03g0329600			GNATATNC	DR	GNATATNC	Os06t0145600-01	-1983	-1976	ttgaGTATATACctaa	1			Os04g0630000
LOC_Os03g53450			LOC_Os03g21030.1	Os03g0327100			GNATATNC	DR	GNATATNC	Os06t0145600-01	-1737	-1730	ctagGTATATACtcac	1			Os04g0636300
LOC_Os03g53500			LOC_Os03g20780.1	Os03g0324200			GNATATNC	DR	GNATATNC	Os06t0145600-01	-840	-833	aaatGTATATTCaaat	1			Os04g0641700
LOC_Os03g54050			LOC_Os03g20340.1	Os03g0319100			GNATATNC	DR	GNATATNC	Os06t0152000-01	-1903	-1896	ggccGTATATCCgtac	1			Os04g0644100
LOC_Os03g54200			LOC_Os03g20090.1	Os03g0315400			GNATATNC	DR	GNATATNC	Os06t0154200-01	-1905	-1898	ccttGGATATCCtttg	1			Os04g0645600
LOC_Os03g54750			LOC_Os03g19940.1	Os03g0313800			GNATATNC	DR	GNATATNC	Os06t0154200-02	-2597	-2590	ccttGGATATCCtttg	1			Os04g0672200
LOC_Os03g55070			LOC_Os03g19709.1	Os03g0310701			GNATATNC	DR	GNATATNC	Os06t0156600-01	-2932	-2925	acctGAATATTCagag	1			Os05g0110900
LOC_Os03g55080			LOC_Os03g19120.1	Os03g0303500			GNATATNC	DR	GNATATNC	Os06t0170100-00	-1709	-1702	gctgGCATATGCagga	1			Os05g0158200
LOC_Os03g55180			LOC_Os03g19070.1	Os03g0302800			GNATATNC	DR	GNATATNC	Os06t0170100-00	-45	-38	cattGCATATACattt	1			Os05g0169800
LOC_Os03g55530			LOC_Os03g18890.1	Os03g0300900			GNATATNC	DR	GNATATNC	Os06t0184866-01	-317	-310	aaaaGAATATCCaagc	1			Os05g0194900
LOC_Os03g55590			LOC_Os03g18230.1	Os03g0293600			GNATATNC	DR	GNATATNC	Os06t0199200-01	-2642	-2635	acaaGTATATACaacc	1			Os05g0196100
LOC_Os03g55590			LOC_Os03g18220.1	Os03g0293500			GNATATNC	DR	GNATATNC	Os06t0199200-01	-1424	-1417	tagtGTATATACgaca	1			Os05g0221400
LOC_Os03g55704			LOC_Os03g18130.1	Os03g0291500			GNATATNC	DR	GNATATNC	Os06t0199200-01	-1400	-1393	caggGGATATCCatag	1			Os05g0244900
LOC_Os03g55776			LOC_Os03g17730.1	Os03g0286200			GNATATNC	DR	GNATATNC	Os06t0199200-01	-912	-905	atccGTATATTCtata	1			Os05g0267100
LOC_Os03g55950			LOC_Os03g17590.1	Os03g0284500			GNATATNC	DR	GNATATNC	Os06t0199200-03	-2945	-2938	atccGTATATTCtata	1			Os05g0316000
LOC_Os03g56010			LOC_Os03g17450.1	Os03g0282900			GNATATNC	DR	GNATATNC	Os06t0199200-03	-1988	-1981	gcccGCATATTCcccc	1			Os05g0348100
LOC_Os03g57020			LOC_Os03g17310.1	Os03g0281600			GNATATNC	DR	GNATATNC	Os06t0199200-04	-2904	-2897	acaaGTATATACaacc	1			Os05g0351400
LOC_Os03g57280			LOC_Os03g17310.1	Os03g0281466			GNATATNC	DR	GNATATNC	Os06t0199200-04	-1686	-1679	tagtGTATATACgaca	1			Os05g0355700
LOC_Os03g57340			LOC_Os03g17250.1	Os03g0281100			GNATATNC	DR	GNATATNC	Os06t0199200-04	-1662	-1655	caggGGATATCCatag	1			Os05g0355800
LOC_Os03g58640			LOC_Os03g17164.1	Os03g0279816			GNATATNC	DR	GNATATNC	Os06t0199200-04	-1174	-1167	atccGTATATTCtata	1			Os05g0436100
LOC_Os03g59360			LOC_Os03g16800.1	Os03g0275500			GNATATNC	DR	GNATATNC	Os06t0199200-04	-217	-210	gcccGCATATTCcccc	1			Os05g0438500
LOC_Os03g59774			LOC_Os03g16700.1	Os03g0274300			GNATATNC	DR	GNATATNC	Os06t0199200-05	-1986	-1979	tagtGTATATACgaca	1			Os05g0449600
LOC_Os03g60120			LOC_Os03g16580.1	Os03g0272400			GNATATNC	DR	GNATATNC	Os06t0199200-05	-1962	-1955	caggGGATATCCatag	1			Os05g0457200
LOC_Os03g60150			LOC_Os03g16400.1	Os03g0270700			GNATATNC	DR	GNATATNC	Os06t0199200-05	-1474	-1467	atccGTATATTCtata	1			Os05g0485300
LOC_Os03g60390			LOC_Os03g16090.1	Os03g0267800			GNATATNC	DR	GNATATNC	Os06t0199200-05	-517	-510	gcccGCATATTCcccc	1			Os05g0522600
LOC_Os03g60449			LOC_Os03g16080.1	Os03g0267700			GNATATNC	DR	GNATATNC	Os06t0199200-06	-2600	-2593	gcccGCATATTCcccc	1			Os05g0547100
LOC_Os03g60509			LOC_Os03g15840.1	Os03g0265100			GNATATNC	DR	GNATATNC	Os06t0203600-01	-1525	-1518	gggtGTATATACtatt	1			Os05g0580200
LOC_Os03g60509			LOC_Os03g15680.1	Os03g0263300			GNATATNC	DR	GNATATNC	Os06t0203600-01	-216	-209	gccgGAATATCCcccc	1			Os06g0133200
LOC_Os03g61130			LOC_Os03g15670.1	Os03g0263150			GNATATNC	DR	GNATATNC	Os06t0212100-01	-1875	-1868	cagaGAATATGCtggg	1			Os06g0150600
LOC_Os03g61130			LOC_Os03g15580.1	Os03g0262300			GNATATNC	DR	GNATATNC	Os06t0216800-01	-239	-232	ttttGCATATTCcaat	1			Os06g0185300
LOC_Os03g61930			LOC_Os03g15570.1	Os03g0262200			GNATATNC	DR	GNATATNC	Os06t0218500-01	-2184	-2177	gtctGTATATTCgata	1			Os06g0188400
LOC_Os03g62170			LOC_Os03g15550.1	Os03g0262000			GNATATNC	DR	GNATATNC	Os06t0218500-01	-1507	-1500	gtgtGCATATGCaggg	1			Os06g0208700
LOC_Os03g62180			LOC_Os03g15530.1	Os03g0261800			GNATATNC	DR	GNATATNC	Os06t0218500-02	-2184	-2177	gtctGTATATTCgata	1			Os06g0223800
LOC_Os03g62200			LOC_Os03g15440.1	Os03g0260600			GNATATNC	DR	GNATATNC	Os06t0218500-02	-1507	-1500	gtgtGCATATGCaggg	1			Os06g0234100
LOC_Os03g62900			LOC_Os03g15430.1	Os03g0260100			GNATATNC	DR	GNATATNC	Os06t0218500-03	-2674	-2667	atcaGAATATTCacca	1			Os06g0256200
LOC_Os03g63020			LOC_Os03g15360.1	Os03g0259400			GNATATNC	DR	GNATATNC	Os06t0218500-03	-1043	-1036	ccagGTATATTCacta	1			Os06g0337200
LOC_Os03g63074			LOC_Os03g15180.1	Os03g0256800			GNATATNC	DR	GNATATNC	Os06t0240001-01	-2545	-2538	tatgGCATATCCtagt	1			Os06g0487700
LOC_Os03g63310			LOC_Os03g15033.1	Os03g0255200			GNATATNC	DR	GNATATNC	Os06t0246400-00	-1819	-1812	aaaaGCATATTCcaat	1			Os06g0496400
LOC_Os03g63620			LOC_Os03g14880.1	Os03g0253600			GNATATNC	DR	GNATATNC	Os06t0271000-00	-587	-580	aaaaGGATATTCtgaa	1			Os06g0526400
LOC_Os03g63740			LOC_Os03g14290.1	Os03g0247100			GNATATNC	DR	GNATATNC	Os06t0311600-01	-2934	-2927	atggGAATATTCtctc	1			Os06g0528700
LOC_Os03g63770			LOC_Os03g14170.1	Os03g0245700			GNATATNC	DR	GNATATNC	Os06t0337400-00	-1824	-1817	ggaaGTATATCCcatc	1			Os06g0584200
LOC_Os04g02690			LOC_Os03g13950.1	Os03g0243100			GNATATNC	DR	GNATATNC	Os06t0354700-03	-1813	-1806	gcaaGTATATGCtgac	1			Os06g0681300
LOC_Os04g03164			LOC_Os03g13040.1	Os03g0232900			GNATATNC	DR	GNATATNC	Os06t0354700-03	-1663	-1656	aactGGATATACtatt	1			Os06g0693700
LOC_Os04g03760			LOC_Os03g12820.1	Os03g0230300			GNATATNC	DR	GNATATNC	Os06t0356800-01	-2664	-2657	aataGTATATCCgtgc	1			Os06g0728500
LOC_Os04g04310			LOC_Os03g12610.1	Os03g0227300			GNATATNC	DR	GNATATNC	Os06t0554700-01	-988	-981	tacaGAATATTCaggt	1			Os07g0101500
LOC_Os04g05560			LOC_Os03g12470.1	Os03g0225700			GNATATNC	DR	GNATATNC	Os06t0554700-01	-240	-233	atttGTATATTCattt	1			Os07g0114300
LOC_Os04g06010			LOC_Os03g12360.1	Os03g0224300			GNATATNC	DR	GNATATNC	Os06t0557100-01	-1123	-1116	gaacGGATATCCgcaa	1			Os07g0158800
LOC_Os04g06244			LOC_Os03g11734.1	Os03g0216700			GNATATNC	DR	GNATATNC	Os06t0557100-02	-1126	-1119	gaacGGATATCCgcaa	1			Os07g0184200
LOC_Os04g06244			LOC_Os03g11680.1	Os03g0216000			GNATATNC	DR	GNATATNC	Os06t0579201-01	-1643	-1636	gttgGGATATACtcca	1			Os07g0186000
LOC_Os04g06500			LOC_Os03g11560.1	Os03g0214400			GNATATNC	DR	GNATATNC	Os06t0579201-01	-261	-254	ggacGAATATGCccct	1			Os07g0223600
LOC_Os04g09580			LOC_Os03g11530.1	Os03g0214000			GNATATNC	DR	GNATATNC	Os06t0603000-01	-1309	-1302	acaaGTATATACgtcg	1			Os07g0435900
LOC_Os04g10210			LOC_Os03g11520.1	Os03g0213900			GNATATNC	DR	GNATATNC	Os06t0615200-00	-518	-511	ggtaGAATATTCtagt	1			Os07g0442000
LOC_Os04g10569			LOC_Os03g11480.1	Os03g0213500			GNATATNC	DR	GNATATNC	Os06t0615200-00	-289	-282	gacaGTATATACtacc	1			Os07g0489200
LOC_Os04g12110			LOC_Os03g11470.1	Os03g0213400			GNATATNC	DR	GNATATNC	Os06t0659100-01	-2450	-2443	tcatGCATATTCactg	1			Os07g0492000
LOC_Os04g13220			LOC_Os03g10810.1	Os03g0205800			GNATATNC	DR	GNATATNC	Os06t0659100-01	-1732	-1725	tcgcGTATATGCaata	1			Os07g0508000
[truncated: 5,405 more rows]

## Sheet: Sheet-3
MSU (LOC_Os ID)			MSU (LOC_Os ID)	RAP (Os ID)			PatID	Strand	Pattern	SeqID	Start	End	matching_seq	Score			RAP (Os ID) with P1BS/P1BS-like
[truncated: 12,274 more rows]
