# Supplementary material for: PHOSPHATE STARVATION RESPONSE transcription factors enable arbuscular mycorrhiza symbiosis
Source: Nat Commun. 2022 Jan 25;13:477. doi: 10.1038/s41467-022-27976-8 (PMC8789775; doi:10.1038/s41467-022-27976-8)
Supplement: Supplementary file 13 — Supplementary Data 10 [file 41467_2022_27976_MOESM13_ESM.xlsx]

## Sheet: Description
Data S10: Direct PHR2 targets as identified by ChIP-Seq and RNASeq assays, which is referred to as Set A + B genes in Fig. 3A and ChIP binding statistics for known targets of PHR2.
Sheet-1 provides the genes and their description in Set A and Set B for the Venn intersections shown in Fig. 3A.
Sheet-2 provides the GO + KEGG enrichment analysis for the genes in sheet 1.
Sheet-3 provides the 3000 bp upstream sequences for the Set A + B genes of sheet 1 (MSU IDs in sheet 1 were converted to RAPDB IDs and then upstream seqeunces were obtained from the RAPDB website).
In step-1, MSU IDs were converted to RAPDB IDs, and using the ID converter of RAPDB website (https://rapdb.dna.affrc.go.jp/tools/converter)
In step-2, 3000 bp upstream sequence was obtained from Batch Retrieval tool of RAPDB website (https://rapdb.dna.affrc.go.jp/tools/dump).
Sheet-4 provides RSAT oligo analysis (http://rsat.eead.csic.es/plants/oligo-analysis_form.cgi) for the 3000 bp upstream sequences for set A + B genes in sheet 3.
Sheet-5 provides the other genes (4, 8, 3, 2, 3) overlapping between ChIP-Seq replicates and AM genelist.
Sheet-6 privdes the ChIP-Seq fold enrichment for promoter regions of known PHR2 targets and statistical significance associated with this fold enrichment.

## Sheet: Sheet-1
MSU locus ID	Set type	RAPdb ID	Gene description
LOC_Os01g10250	Set A	Os01g0199400	hydrolase, alpha/beta fold family domain containing protein, expressed
LOC_Os01g11910	Set A	Os01g0218100	basic helix-loop-helix, putative, expressed
LOC_Os01g14530	Set A	Os01g0247900	AWPM-19-like membrane family protein, putative, expressed
LOC_Os01g20840	Set A	Os01g0309900	lipase class 3 family protein, putative, expressed
LOC_Os01g20860	Set A	Os01g0310100	phospholipase D. Active site motif family protein, expressed
LOC_Os01g43370	Set A	Os01g0621900	CPuORF17 - conserved peptide uORF-containing transcript, expressed
LOC_Os01g45020	Set A	Os01g0637100	F-box protein interaction domain containing protein, expressed
LOC_Os01g45700	Set A	Os01g0644600	expressed protein
LOC_Os01g45900	Set A	Os01g0647000	OsFBX20 - F-box domain containing protein, expressed
LOC_Os01g46860	Set B	Os01g0657100	inorganic phosphate transporter, putative, expressed
LOC_Os01g50490	Set A	Os01g0700500	cytochrome P450, putative, expressed
LOC_Os01g52230	Set A	Os01g0720400	phosphoethanolamine/phosphocholine phosphatase, putative, expressed
LOC_Os01g54340	Set A	Os01g0747300	plant-specific domain TIGR01615 family protein, expressed
LOC_Os01g55940	Set B	Os01g0764800	OsGH3.2 - Probable indole-3-acetic acid-amido synthetase, expressed
LOC_Os01g57400	Set B	Os01g0783000	lysM domain containing protein, putative
LOC_Os01g57450	Set A	Os01g0783500	universal stress protein domain containing protein, putative, expressed
LOC_Os01g58240	Set A	Os01g0794800,Os01g0795000	OsSub6 - Putative Subtilisin homologue, expressed
LOC_Os01g65330	Set A	Os01g0873900	expressed protein
LOC_Os01g68650	Set A	Os01g0915000	plant-specific domain TIGR01615 family protein, expressed
LOC_Os01g71180	Set A	Os01g0938000	pentatricopeptide repeat protein PPR1106-17, putative, expressed
LOC_Os01g71420	Set A	Os01g0941800	Ser/Thr protein phosphatase family protein, putative, expressed
LOC_Os01g72160	Set A	Os01g0950000	glutathione S-transferase, putative, expressed
LOC_Os01g72480	Set A	Os01g0954400	zinc finger, C3HC4 type domain containing protein, expressed
LOC_Os02g02890	Set A	Os02g0121300	peptidyl-prolyl cis-trans isomerase, putative, expressed
LOC_Os02g03550	Set A	Os02g0127800	glycosyl hydrolases family 16, putative, expressed
LOC_Os02g05480	Set A	Os02g0148100	CGMC_MAPKCMGC_2_SLT2y_ERK.1 - CGMC includes CDA, MAPK, GSK3, and CLKC kinases, expressed
LOC_Os02g09940	Set A	Os02g0192700	peroxiredoxin, putative, expressed
LOC_Os02g10780	Set A	Os02g0202200	SPX domain containing protein, putative, expressed
LOC_Os02g22020	Set A	Os02g0325600	MYB family transcription factor, putative, expressed
LOC_Os02g22130	Set A	Os02g0327000	expressed protein
LOC_Os02g31030	Set A	Os02g0514500	glycerophosphoryl diester phosphodiesterase family protein, putative, expressed
LOC_Os02g31150	Set A	Os02g0516600	zinc finger, C3HC4 type domain containing protein, expressed
LOC_Os02g33580	Set A	Os02g0539100	digalactosyldiacylglycerol synthase, chloroplast precursor, putative, expressed
LOC_Os02g36030	Set A	Os02g0569000	cytochrome P450, putative, expressed
LOC_Os02g36600	Set A	Os02g0575800	aldose 1-epimerase, putative, expressed
LOC_Os02g36880	Set A	Os02g0579000	No apical meristem protein, putative, expressed
LOC_Os02g41580	Set A	Os02g0625300	CAMK_CAMK_like.14 - CAMK includes calcium/calmodulin depedent protein kinases, expressed
LOC_Os02g44230	Set A	Os02g0661100	CPuORF22 - conserved peptide uORF-containing transcript, expressed
LOC_Os02g44820	Set A	Os02g0668500	rho-GTPase-activating protein-related, putative, expressed
LOC_Os02g44880	Set A	Os02g0669500,Os02g0669600	expressed protein
LOC_Os02g47060	Set A	Os02g0698800	WRKY66, expressed
LOC_Os02g52870	Set A	Os02g0767600	zinc finger, C3HC4 type domain containing protein, expressed
LOC_Os02g53810	Set A	Os02g0778500	expressed protein
LOC_Os02g54060	Set A	Os02g0781400	chaperonin, putative, expressed
LOC_Os02g55920	Set A	NULL	expressed protein
LOC_Os02g56310	Set A	Os02g0807000	calcium-dependent protein kinase isoform AK1, putative, expressed
LOC_Os02g57700	Set B	Os02g0822900	protein kinase, putative, expressed
LOC_Os02g58630	Set A	Os02g0833200	expressed protein
LOC_Os03g02480	Set A	Os03g0116000	inner membrane protein, putative, expressed
LOC_Os03g04710	Set A	Os03g0140700	expressed protein
LOC_Os03g05334	Set A	Os03g0146800	expressed protein
LOC_Os03g07300	Set A	Os03g0169100	ribulose-phosphate 3-epimerase, chloroplast precursor, putative, expressed
LOC_Os03g11560	Set A	Os03g0214400	digalactosyldiacylglycerol synthase, chloroplast precursor, putative, expressed
LOC_Os03g12820	Set A	Os03g0230300	ATP8, putative, expressed
LOC_Os03g13950	Set A	Os03g0243100	actin-depolymerizing factor, putative, expressed
LOC_Os03g14880	Set A	Os03g0253600	expressed protein
LOC_Os03g15680	Set B	Os03g0263300	nodulation-signaling pathway 2 protein, putative, expressed
LOC_Os03g16080	Set A	Os03g0267700	mitochondrial carrier protein, putative, expressed
LOC_Os03g17310	Set B	Os03g0281466,Os03g0281600	calcium-transporting ATPase, endoplasmic reticulum-type, putative, expressed
LOC_Os03g17730	Set A	Os03g0286200	P-protein, putative, expressed
LOC_Os03g18130	Set A	Os03g0291500	asparagine synthetase, putative, expressed
LOC_Os03g18890	Set A	Os03g0300900	glycosyl transferase 8 domain containing protein, putative, expressed
LOC_Os03g25750	Set A	Os03g0374400	SNARE associated Golgi protein, putative, expressed
LOC_Os03g29250	Set A	Os03g0406100	SPX domain-containing protein, putative, expressed
LOC_Os03g38970	Set A	Os03g0586700	metal ion binding protein, putative, expressed
LOC_Os03g50500	Set A	Os03g0712900	PPR repeat domain containing protein, putative, expressed
LOC_Os03g51000	Set A	Os03g0719300	3,4-dihydroxy-2-butanone kinase, putative, expressed
LOC_Os03g55776	Set A	Os03g0766800	expressed protein
LOC_Os03g59360	Set A	Os03g0808300	remorin, putative, expressed
LOC_Os03g60120	Set A	Os03g0815800	AP2 domain containing protein, expressed
LOC_Os03g61130	Set A	Os03g0826600	phosphoesterase family protein, putative, expressed
LOC_Os04g39680	Set A	Os04g0472900	anthranilate phosphoribosyltransferase, putative, expressed
LOC_Os04g46220	Set A	Os04g0546800	ethylene-responsive transcription factor, putative, expressed
LOC_Os04g46470	Set B	Os04g0550600	carotenoid cleavage dioxygenase 7, chloroplast precursor, putative, expressed
LOC_Os04g47140	Set A	Os04g0558700	expressed protein
LOC_Os04g49500	Set A	Os04g0584500	U-box domain-containing protein, putative, expressed
LOC_Os04g51130	Set A	Os04g0600000	expressed protein
LOC_Os04g58710	Set A	Os04g0683700	AMP-binding domain containing protein, expressed
LOC_Os05g11064	Set A	Os05g0199700	expressed protein
LOC_Os05g18294	Set A	Os05g0267100	SEC14 cytosolic factor family protein, putative, expressed
LOC_Os05g23130	Set A	Os05g0296600	expressed protein
LOC_Os05g32140	Set A	Os05g0387200	NAD dependent epimerase/dehydratase family protein, putative, expressed
LOC_Os05g38710	Set A	Os05g0462400,Os05g0462301	lipin, N-terminal conserved region family protein, expressed
LOC_Os05g45770	Set A	Os05g0534100	Divergent PAP2 family domain containing protein, expressed
LOC_Os05g46954	Set A	Os05g0547700	expressed protein
LOC_Os05g48400	Set A	NULL	expressed protein
LOC_Os05g50300	Set B	Os05g0579200	AMP-binding enzyme, putative, expressed
LOC_Os06g01950	Set A	Os06g0109000	phosphoglycerate mutase, putative, expressed
LOC_Os06g13710	Set A	Os06g0246400	glycosyltransferase, putative, expressed
LOC_Os06g28680	Set A	NULL	expressed protein
LOC_Os06g36080	Set A	Os06g0554700	kinesin motor domain containing protein, expressed
LOC_Os06g38110	Set A	NULL	expressed protein
LOC_Os06g38294	Set A	Os06g0581000	peptide transporter PTR2, putative, expressed
LOC_Os06g38640	Set A	NULL	receptor-like protein kinase precursor, putative, expressed
LOC_Os06g44430	Set B	Os06g0654600	protein kinase, putative, expressed
LOC_Os06g47860	Set A	Os06g0693700	expressed protein
LOC_Os06g50950	Set B	Os06g0725200	GDSL-like lipase/acylhydrolase, putative, expressed
LOC_Os06g51390	Set A	Os06g0730300	expressed protein
LOC_Os07g02800	Set A	Os07g0119300	MYB family transcription factor, putative, expressed
LOC_Os07g07080	Set A	Os07g0165200	regulator of chromosome condensation/beta-lactamase-inhibitor protein II, putative, expressed
LOC_Os07g07094	Set A	Os07g0165300	expressed protein
LOC_Os07g12510	Set A	Os07g0227600	AP2 domain containing protein, expressed
LOC_Os07g29340	Set A	NULL	hypothetical protein
LOC_Os07g30970	Set A	Os07g0492000	nucleoside diphosphate kinase, putative, expressed
LOC_Os07g32670	Set A	Os07g0511000	expressed protein
LOC_Os07g38070	Set B	Os07g0568100	protein kinase, putative, expressed
LOC_Os07g39350	Set A	Os07g0582400	transporter family protein, putative, expressed
LOC_Os07g39890	Set A	NULL	expressed protein
LOC_Os07g42040	Set A	Os07g0611400	DC1 domain-containing protein, putative, expressed
LOC_Os07g42324	Set A	Os07g0614850	expressed protein
LOC_Os07g46230	Set A	Os07g0656000	expressed protein
LOC_Os07g47250	Set A	Os07g0668700	lipase precursor, putative, expressed
LOC_Os07g48080	Set A	Os07g0677900	expressed protein
LOC_Os08g05340	Set A	Os08g0149000	expressed protein
LOC_Os08g05690	Set B	Os08g0153000	ABC transporter, ATP-binding protein, putative, expressed
LOC_Os08g06010	Set A	Os08g0156600	transporter, major facilitator family, putative, expressed
LOC_Os08g06140	Set A	Os08g0157900	no apical meristem protein, putative, expressed
LOC_Os08g17784	Set A	Os08g0280100	purple acid phosphatase, putative, expressed
LOC_Os08g17870	Set A	Os08g0280600	reticulon domain containing protein, putative, expressed
LOC_Os08g19170	Set A	Os08g0288500	G-patch domain containing protein, expressed
LOC_Os08g20410	Set A	Os08g0299300	expressed protein
LOC_Os08g20420	Set A	Os08g0299400	MGD2, putative, expressed
LOC_Os08g23410	Set A	Os08g0323400	rubredoxin family protein, putative, expressed
LOC_Os08g31670	Set A	Os08g0409900	transporter, putative, expressed
LOC_Os08g31700	Set A	Os08g0410500	UNE2, putative, expressed
LOC_Os08g33640	Set A	Os08g0433200	expressed protein
LOC_Os08g33720	Set A	Os08g0434300	lactate/malate dehydrogenase, putative, expressed
LOC_Os08g34210	Set A	Os08g0440800	aldehyde dehydrogenase, putative, expressed
LOC_Os08g34550	Set A	Os08g0445000	RING-H2 finger protein, putative, expressed
LOC_Os08g42390	Set A	Os08g0535700	glycerophosphoryl diester phosphodiesterase family protein, putative, expressed
LOC_Os08g42580	Set B	Os08g0538300	protein kinase domain containing protein, expressed
LOC_Os08g44820	Set A	Os08g0562200	no apical meristem protein, putative, expressed
LOC_Os09g02710	Set A	Os09g0115500	CBS domain containing membrane protein, putative, expressed
LOC_Os09g06660	Set A	Os09g0242000	expressed protein
LOC_Os09g09370	Set A	Os09g0266600	BTBN18 - Bric-a-Brac, Tramtrack, Broad Complex BTB domain with non-phototropic hypocotyl 3 NPH3 domain, expressed
LOC_Os09g10930	Set A	Os09g0281600	gamma response I protein, putative, expressed
LOC_Os09g15240	Set B	Os09g0321200	carotenoid cleavage dioxygenase, putative, expressed
LOC_Os09g20480	Set A	Os09g0371000	transporter, putative, expressed
LOC_Os09g26144	Set A	Os09g0431100	glutamate receptor, putative, expressed
LOC_Os09g26610	Set A	Os09g0437400	OsSAUR38 - Auxin-responsive SAUR gene family member, expressed
LOC_Os09g26670	Set A	Os09g0438100	expressed protein
LOC_Os09g29430	Set A	Os09g0469950,Os09g0470000	citrate transporter, putative, expressed
LOC_Os09g34140	Set A	Os09g0517000	expressed protein
LOC_Os09g36860	Set A	Os09g0539800	acyl carrier protein, putative, expressed
LOC_Os09g38630	Set A	Os09g0559000	expressed protein
LOC_Os10g01060	Set A	Os10g0100500	protein kinase family protein, putative, expressed
LOC_Os10g02210	Set A	Os10g0110600	peptide transporter PTR2, putative, expressed
LOC_Os10g06140	Set A	Os10g0152000	OsWAK105 - OsWAK receptor-like protein kinase, expressed
LOC_Os10g11500	Set A	Os10g0191300	SCP-like extracellular protein, expressed
LOC_Os10g25310	Set A	Os10g0392600	SPX domain containing protein, putative, expressed
LOC_Os10g25690	Set A	NULL	hypothetical protein
LOC_Os10g31030	Set A	Os10g0447600	EMB1691, putative, expressed
LOC_Os10g31560	Set A	NULL	glycine-rich cell wall structural protein 2 precursor, putative, expressed
LOC_Os10g38060	Set A	Os10g0524400	phospholipase D, putative, expressed
LOC_Os11g29630	Set B	Os11g0487100	expressed protein
LOC_Os11g40030	Set A	Os11g0614800	cyclin-dependent kinase inhibitor, putative, expressed
LOC_Os11g43760	Set A	Os11g0658900	lipase class 3 family protein, putative, expressed
LOC_Os12g04424	Set A	Os12g0138800	strictosidine synthase, putative, expressed
LOC_Os12g06930	Set A	Os12g0166700	expressed protein
LOC_Os12g09630	Set A	NULL	expressed protein
LOC_Os12g32630	Set A	Os12g0511000	OsFBX448 - F-box domain containing protein, expressed
LOC_Os12g36670	Set A	Os12g0552700	F-box/LRR-repeat protein 3, putative, expressed

## Sheet: Sheet-2
GO term type	GO ID	GO term	FDR	Genes
GOTERM_BP	GO:0016036	cellular response to phosphate starvation	5.06724e-06	LOC_Os02g10780,LOC_Os02g56310,LOC_Os03g29250,LOC_Os05g32140,LOC_Os05g38710,LOC_Os07g07080,LOC_Os08g20420,LOC_Os10g25310
GOTERM_BP	GO:0009991	response to extracellular stimulus	0.000102868	LOC_Os01g45020,LOC_Os01g52230,LOC_Os02g10780,LOC_Os02g56310,LOC_Os03g11560,LOC_Os03g29250,LOC_Os05g32140,LOC_Os05g38710,LOC_Os08g20420,LOC_Os10g11500,LOC_Os10g25310
GOTERM_BP	GO:0007154	cell communication	0.000497816	LOC_Os01g45020,LOC_Os01g52230,LOC_Os02g10780,LOC_Os02g56310,LOC_Os03g11560,LOC_Os03g29250,LOC_Os05g32140,LOC_Os05g38710,LOC_Os08g20420,LOC_Os10g25310
GOTERM_BP	GO:0006629	lipid metabolic process	0.000655501	LOC_Os01g20840,LOC_Os01g45020,LOC_Os02g31030,LOC_Os02g33580,LOC_Os03g11560,LOC_Os04g46470,LOC_Os05g32140,LOC_Os05g38710,LOC_Os05g50300,LOC_Os06g50950,LOC_Os07g47250,LOC_Os08g20420,LOC_Os08g42390,LOC_Os09g02710,LOC_Os09g15240,LOC_Os09g36860,LOC_Os11g43760
GOTERM_BP	GO:0080040	positive regulation of cellular response to phosphate starvation	0.00872546	LOC_Os02g10780,LOC_Os03g29250,LOC_Os10g25310
GOTERM_BP	GO:0070417	cellular response to cold	0.0154416	LOC_Os02g10780,LOC_Os03g29250,LOC_Os10g25310
GOTERM_BP	GO:0006071	glycerol metabolic process	0.0391718	LOC_Os02g31030,LOC_Os03g51000,LOC_Os08g42390
GOTERM_BP	GO:0009987	cellular process	0.0526821	LOC_Os01g45020,LOC_Os01g46860,LOC_Os01g71420,LOC_Os01g72160,LOC_Os02g02890,LOC_Os02g03550,LOC_Os02g05480,LOC_Os02g31030,LOC_Os02g33580,LOC_Os02g36600,LOC_Os02g41580,LOC_Os02g44230,LOC_Os02g53810,LOC_Os02g56310,LOC_Os02g57700,LOC_Os03g02480,LOC_Os03g11560,LOC_Os03g12820,LOC_Os03g16080,LOC_Os03g17310,LOC_Os03g17730,LOC_Os03g18130,LOC_Os03g51000,LOC_Os04g39680,LOC_Os04g46470,LOC_Os05g32140,LOC_Os05g…
GOTERM_BP	GO:0019375	galactolipid biosynthetic process	0.0536895	LOC_Os02g33580,LOC_Os05g32140,LOC_Os07g07080
GOTERM_BP	GO:0009567	double fertilization forming a zygote and endosperm	0.0536895	LOC_Os08g31670,LOC_Os08g31700,LOC_Os09g20480
GOTERM_CC	GO:0048046	apoplast	0.0536895	LOC_Os02g02890,LOC_Os02g03550,LOC_Os02g54060,LOC_Os03g07300,LOC_Os04g58710,LOC_Os07g30970,LOC_Os08g33720
KEGG	KEGG ID	KEGG term	FDR	Genes
KEGG	osa00561	Glycerolipid metabolism	1.94634e-05	LOC_Os02g33580,LOC_Os03g11560,LOC_Os03g51000,LOC_Os05g32140,LOC_Os05g38710,LOC_Os08g20420
KEGG	osa00564	Glycerophospholipid metabolism	0.01167	LOC_Os01g52230,LOC_Os03g61130,LOC_Os05g38710,LOC_Os10g38060

## Sheet: Sheet-3
3000 bp upstream sequences		NOTE:
>Os03t0719300-01 3000 bp upstream sequence		MSU Locus IDs were converted RAPDB Locus IDs and 3000 bp upstream sequences were retrieved from RAPDB database
TAATTAACCCAAAAAAGGTTTGGAGGAACATCTCTCCATCCAAACCTCAGTTCAGGCGAT
GTATTGCCGTAATTTTGGCACATAAGTCCACCCCGCAAGTGCTTATAGATTTagggccta
ttcactttgatgtcattttcaactttatcaaattttggtaaagttactaaaaaaatagct
acatttagtttgctgccaaattttggtaactatataagaaattctgccaaaattttggta
agttTTTTTTCAGTGAACAGGCCCTTAGCCTGTTAACGTGCAAATTCAGCCTGTCAAAGT
CTGTAAATTCAgggccagtatggtttgaggtctaaattagccttgccaattttttggcaa
cctcaacaataattgtgtatgtttggattgaagccaaattttggcatgcctatataacat
aggccaagccaaattagtttaatttggcttcaatccaaacacatgttggccttaccaggc
caacattggtcacaaaccaaactggccCTCAGTCTGTGAATGCGTGCCATTTCGGCCTTT
GTGTATGAGTACGAGTCACCAATTACGGGCCCAATTAATGAATGGCCCATTCGTGGGCTG
AGTATACATGGGCCATGTAGTGGGTCCAAACTGTCCATGTAGAGATAGTAGGCCGAATTT
CCAAGGCCGACCTTCTGTACGCCGAAAGTTTTTTGGTCCTGTTCTTCAGTAATGGGCCTC
TTTTGCGTAAATCGGTAATGGGCTACAAGTTGAGCCTAATCTCGCGGGCCCAATTGTCCC
TAGACTGGAAGTGGCCCAATTCTCTCTCTGTTTTTTTTTCATTCGTTTCTCTATAGCTAT
TTTGATTGAGAGCAAAGTACAAAACGACAAATGTGACGTTTCCTGACGGTGAGAGTTCAT
GGTTCAGAATATCCGCAGGATAACCGGAAAAGGATAAGGGCCAAGACCATTTCTGTGCCG
TCCGATTTACTAATGCACGGCACAGATACGTTTTTATTTTGGTGGTGGGGTCAGCTATCG
ACACCAACCGGTGAAGCCCACAGGCCGCTAATCCGGTAGGTCGTTTGTCCCCTCTAGAAA
GCTCCAAGTCACCTCTTCCATTTTTGCCATGCATATCATCAAGAATTTACAAACTTTACC
ATTGCACACTCTTGTTTATAACAGCTAGGGTTACAAAAGAAACACTTAAAATCAGACTGG
AAACGCACCTAACAAAAATTTCCACAAACACACTTGTAAGACTATCATAACACCTGTAAC
AGGGAAGTGACAGTTCCTTTACACTTCTAAAGCAAAAGGAATGGTGAAAACAACTTGGTG
TTATTGTTGTAGCTCGTGTACCCATCCAACTATGTGATTAGTTACGTATAAACGGTACAT
ATTCATATTCTTTTTCACAAGTGCATTATTATTTAGCACATATGTTAGATATGATATTAC
ATAATTGTAACAGTAGAAATTAATGTAAAACATCTATTCATGGAATATACCACGAGTATA
CCACTACTTTACCTTTAAAAAGAATGGTTGCCTTAAAAGAATGGTTTGTCTCTTCTTTTT
CTTTTCATCTATTTCTTATTACTAGTATTCCGTAACAAAGTTCAAATAACATCGTCTTAC
TTATCGGTCAACGTCACAAAAATACATATCTAAATCATCAGAAAAATAATATAACCTTAT
GATATCAACATTCTCAATACCGCTTCTCTCTTTTACCAGTAACAATAATAAAAAGTATCA
CAAAGAAATCCTAGATAAGCCCTCAAAAGATTGCTTGGTGGTTTAATTAATTGAAAGTCT
CGTATTCATCATATCTTTTAATAGTACATTGAATGGAACAAAATATTCAAATTAATTGAT
TTAATAGTTTTCTGAAAATTTCATCGAAATGACCTTCCACCTATAAAATATGTTGTACTA
TTATAATTTAGTAGATAAAATGTATAAATATTAGGTTGAGAAAAACGAGAGATATTACAT
GAATATTCAATCCACTAATACTTTTAATAAAACTACTTATTAATATACACTATGTTAAAA
TCTATTATCACTAATCATATTTCTATAATTAATTTTTCAGAAAACCTAGACAACGGTATG
ATACCGTTGGAACAGGATATCCTTCTACGATACAGTACCTGATACCTGATACTTGTTGTG
GTATCAGCTGCATGGTACTCGATACCTGTTTCCCGGTACCCGTGATATCTAGGACATGGT
ACCTGTGATATGTCTATCCCGTTGCAATGGGATCTCGTTTTGTAGCAGGTCTCTTAATTT
TTAGAAAACTTTTATAGTCTATACTTTAGTACAATGGGTGCCCTCAACGGAATAAACCGC
TATACCACCATGATGCAAATaggggtaggcattcggtctaaccgaaaatttcggtctcgg
tcttcggtctttcggttttttcggtctttgaaaagtgaagaccgaatttcagtaaaaaat
gtcaggaccgacaaattcggtatcggtcttttcggtctcggtctcggtcctgaccgaaat
tcaacaatattttcatatatgcaaagaaacaatggaaattttcaacacaaaaatcacaaa
aaaaaatcgtaagcacttatgagtaaagactcttaataggttgcatgcctagaagaagta
ggatgtgaaaattagagtttaattctattaaatatagtggattgtatgttgcatttagac
attttttggtaattcggtcttttcggtctattcggttacccgaggagactaaccgaattg
accgaacaaaattcggtctttcactacctaggaccgaattgatgaccgaatttctcagtc
tcggtctcagtcttttcagttcggtctttttctgcccacccctaTATGCAATGGCCCGTA
AAGTCCACGGCGGTTCTACCAGGAGGGGCATTCCGGTAATTCCATTTTTCGCATTTCGGT
GGACTGCTAATCCCGTAATCCGTGTCTATAAAAGGATAAGCCCCCACTTCCCCTCGAAGA
>Os03t0719300-02 3000 bp upstream sequence
AATCCGTGTCTATAAAAGGATAAGCCCCCACTTCCCCTCGAAGAAGCAAGCAAGCGCCCA
CAGAAGCAACAAGGCGACTTGCTTCGTACTGCTCGCCCCCCCGCTCCTTCTCCCCCCAAT
CTCTCCTCTCCTCCGCCGCCGCTTGCCGGAGCTCGCGCCGCCGCGCTCCCTCCGCCCCCG
CCTCGCCATGGCGTTGCAGGGGAAGAAGCTCATCAATGACCCGAACGGTACAGGCCTCCA
CGCCCATTTCCCCCCGCTTTTTTCTCCGTTGATTTCCGCGAGTTTTTTTTTCTGCCTCGA
TTCCTAGGGTTTATTCGCTCCCGATGTTCTCGGGGGGTTGGATTGGTTGAACTTTTTTTT
TTGTTTTTGCAGATGTGGTGACGGAGTTCATCGAGGGGCTGGTGGAGACGTACCCGGGCC
TGCAGTACTTGGACGGGTTCCCTCAGGTGATGGTTTTTTTTAGGGGAATTTGGTTTCGAT
TCTGTTTGGTTTGGCGACCATTTTGCGATGAATCATCTCTCGAGTGTGTGTGTGTGCAGA
TTAAGGTTGTTCTTCGTGCTGATGTCGTACAGGGCGCCTATGATAAGGTCGCGGTTATCT
CAGGTGTGGGGAGCTGTGTTTTTCGTTTTTAATCTGTATGTGTCTGTTTCGTTGGGAATT
GTGTTTTTTGTTATAGGACTGCCTCCTTTTTGCTGGTTATGAATTGACACGATTGGATCT
AAGTTCATAGCTGTCCTGTTTATACCTTGCATCATAAAATTGGAGGGGATGATTGGTTTC
CATGGAAATCAAGATTTTTCCTCGCTAATTCATGACTTAGTCTTTGCTTCCACACAATGT
ACCTCAAATTGGAATATTATAACAAAGTTAGTTTACTCCAGCATTGTTTTCTGTACATTT
TCATAACAGTCTAGTCAATAACTATTTACTTCAATATTTTTTTTCTTGCATCCAAAAGCA
AAGCATGGTGCAATGCAATCAGATCCGCATATTTTGTAGATGTTCTCCTTGAACTGCCAA
TGAATCTGGCGATCACTGATCAGGATGGCAATTTCAGTTTTGAATTTGAGAACAATTAGG
GCTTTGCATGCAGTCAACTGATTGAGATTGGCAATCTTAAAATTTGTACATTGGGCATGT
TTTTGTTGGAATGAATGAAACATGAGTATACAGCAATATATTGCACATAATGAAGGTGCA
TTGTATGCCACGGTATTGTGATATAAAAGACATGCTTCTTGCCCATGTGTATACAATACA
CCATGTCTCCCACCAGAATGCTCATTTTGTCATTATGAAGTCTGTATGCACTTCTTTTTT
CTGGTTATGCGCTGTATTGTTTAGCTCATTCTAACATTTTTTTTTCCGAAAAATGTGGCA
CTTTTATGTTTGTTATGACCGTATAGTATAATCAGATCTGATGTATGCTCTATTCTTGTT
GTGCGACTCTAGAAGTCTCAATACCCCAGTGGATCAGTTATTTTTCTTACTATTTGGTAA
GAAGTGGAAGTGAGACTAGGGGTTGAAGTGGCAGTTCTGTCAGGTTTGTTATGGTATCAT
CTATCATGATACAATGACATGGAAGTGCTTTTTTTGTTTCCGGCATTGATAGGAAGTATA
ACAATTTAACAAATATGCATCTCAGTCTGCTATTACTCTAGCCAGCTGTTGTTGCCCTCC
TTGCAATCGCTGACACTGAATTTCAATTTACACTTACATACAAAACACAATTACTCCTGC
ATTCAAAATCACCCTGTGAGCATAGCCATAAGATTGACATTATGGCATCTCACTAAAGCA
TTTCAATGTTGTTGATAGGTGGTGGAAGTGGCCATGAGCCAACCCATGCTGGATTTGTTG
GGCCAGGAATGTTGACAGCTGCCGTTTCTGGAGATGTTTTCACTTCTCCGCCCGTTGATT
CTATTTTAGCTGTATGATCTTTCAGTTAAAGTAAAAGTGTAAGCTGCTTTTACTGCTGAG
ATTACCATAGCTTACATGTTTCAGCTGCATGTTTTCATTGTAGGCTATTCGAGCTGTAAC
TGGTCCCATGGGGTGCCTTCTAATAGTAAAGGTACTCTGCAGCCTTTGTTCTAAAAGATC
ATTCCTGAGATGATAGGTAGCACTTAAGGCCTTGCAATGTTGTATCATCTGATGCTTTGA
AGTTGAACAATGTTCTTTTGATTAGCACATACTGCTTTCACCAGCTGTTATCTCGTGAGT
AATGTCTTCACACACACACACACACACACACACAACGGATAGATGGAGAGGAGGATTGTT
TCCTCAAAATAATCTATGAACTCCTTTTTTTTTAAAAAAAAAAATGAAGACGCGACATAT
TAAATTGTTCTGCGGATGGCGTGCTAAATCTCTTACGTTGTACATTCTGGAAACAGTAGC
TACGGGTGAGTGGGTTGTAGAGTAGACACGATTTGGTTAAAACAAGCTTTGTATGTGTTG
AGTGTTGTGGGGCTAATTCCAAGTTGCCGATTAGTCATTTTTTAAAAGAATAAATATATA
TTTATATATAATTGTTTGAATGTTATTTCATGAATACTACTTGATCTTTTGGTAATTGGG
TGAAAATTTCCAGGTTCTATCATCTTGCTCCTTTTCACGGTGCATTGCAGCTTTGTTTTT
TTATTGCTCATTTCTCTGTTCTTAAAATTTCTATTTTTTGTTCCCCACCCAAGAAATAAA
AGTTTCCTGTGTTATCCAGAGAAAAAATGGAGGGCCACCAGATTTGGAATATAATCTGAT
AGAGAAATCCTACGCTATATTTGTTTTTATGCTGTTGGTAACCTGTTCTCCACTAGTTTG
ATGAAAAAAAGGGAGAAAACTGGAGAACAGTAATTTTGGATATTGATGCTGCTTAGCGCT
GCTGTTTTGTCAATATTTCAACCTGCATTTCTGTTTCTCCAGTGCTGATTTGTCATAATT
TTCTATTTGAGCCATGCCAATCGCTTCTTTGTTATGCTTCATTCCTTTTCACACCTTTGA
>Os08t0153000-00 3000 bp upstream sequence
AGCTGCTGGGAAGTCGCATTGCTCTCCTTTCTGGTCATTCCTCTGATCCTCGTCATTGGA
GCAACATACACGAAACAGATGAATGGCATATCGTTATCTCGTAATGCTATAGTCTCAGAA
GCAACATCTATTGTAGAACAGGTAAATCATTTACATCAGCTCAAGCCAAGTTAATTGGAA
GTATAAACGATTGCCTACAAGATTTAAATTCTTAATCCTACTACACCTTTTTCTGAGCAG
ACTTTGTCGCATATTAAGACTGTTTTCTCCTTTGTTGGGGAGAAACGGGCCATGAGATCC
TTTGTCCGGTGCATGGATAATCAGTACAAACTAAGTAAGAAGGAGGCAGTGATAAAAGGG
ATAGGACTGGGATTGTTCCAAGCTGTGACCTTCTGTTCATGGGCACTGATGGTTTGGATT
GGGGCAGTCGCAGTAACCAGCCGAAAGGCAACAGGAGGTGGCACGATAGCTGCCATCATG
AGCATCCTCTTCGGAGCAATGTAATGATACAGTAACATCCTGACTGATTCTCTTACACCA
AAATTTCTATTCAAAAATTAACTTTCCGATGTTAAAAGCAGTCAATTTGAAAAGAAAGCA
AAGTTTCAGGTGAGACTCTTAGTTCAAGATATCACTGAAATACTTTCCGACTAAAATGAG
TATAATACACGTGTGTGATAATGTAATTCTGAAGGTCCAATGCATTATTTATTTCTTGAA
AATTTCATGAAAAGATACTCACATGATTTCCACCACATGGATTCAGATCAATTACTTATG
CTGCACCAGACCTTCAGACCTTTAATCAAGCAAAAGCTGCAGGAAAAGAAGTATTCAAGG
TTATCAAAAGAAAGCCATCCATTAGTTATGAGAAACATGGATCAGTGCTAGGAAAGGTTC
ATGGGGAGATAAAATTCCGTAGGGTGCATTTCGCCTATCCATCCAGGCAGGATAAGCCAA
TTCTCCAAGGATTCTCATTATCCATCCCCGCAGGCAAAGTCGTTGCACTTGTAGGAAGCA
GTGGCTGTGGGAAGAGCACTGTGATCTCACTACTCCAAAGGTTCTATGATCCAACCTCAG
GTATGCTTCTCTGAAACTACATGCATGAGCTAAGTAAATATTATATTTTTTACTTATGTA
AACCTCCACATTAGAATTAAGGTTGGTCAGATGCTAGTTTGCCTGAGTATATTGTTTACA
AAGAGTAAATATTAGTTTAAAAATGTTTCAGTCAGTAATAAAGCCTAATACTGCAGGTAG
CATTTTAATTGATGGTCACAGTATCAAGAAACTTGATCTGGAATCCCTCCGAAGAAACAT
TGCTTCAGTCTCCCAGGAGCCATCGCTATTTTCAGGCACTATCAAGGACAACTTGAGGAT
TGGTAAAATGGATGCAAATGACGACGAGATAACCAAAGCAGCAAGAACAGCTAATGTCCA
TTCATTTATATCCAAACTTCCAAATGAATACTTAACAGAGGTGTGTATGCTTTCAGTAGA
AATGCAAAAAACAAGGGGGAATTCATATATTCGCCGGAGGCTTATCCAGTATCTAGAAAA
AAAacctctacctacgattttaattaggacaggcaagggcagatgaccttttaaagttaa
aaacaaaaccataaatgtgggtattgttctgatgatgaaaaactgatttgtttttttcaa
aattgatGACTGACGACATGCAAATTACATAACAGAAAAATAAATAAACAATTGCTAAAG
AGAGAATAACAAGTATTTTAGTATGCAAGTGACAATATCATGTAAATTCTGTGTTCCTAT
TGGAAAATCATTCATGTTTCCATCTTTCATTATATACATGACCATTTCTTTTTTGGTTCA
AACATACTTTCCTAGTGCCTCACAAAAATCTTTGTTGATTCAGGTAGGAGAAAGGGGAGT
GCAGTTGTCGGGAGGTCAGAAACAACGAATAGCTATTGCAAGGGCAATGCTCAAGGATCC
ACCAATCCTGCTTCTGGATGAAGCAACAAGTGCCCTTGATTCAGAGTCAGAAAAGCTAGT
TCAGGATGCGCTTGAGAAGGCCATGAGTGGGAGGACTGTCATATTGATAGCACACAGAAT
GTCTACAATTGTAAATGCCGACACAATTGTTGTCGTGGAGAATGGAAAGGTAGCTCAAAC
TGGAACTCATCAAGAGTTGATTGAGAAAAGCACATTCTACTCAAATGTATGCAGCATGCA
AAATATTGAGAAGGAAGCTGGAACGAGGGTCGCAAGGTAAAGTAAAACGTAGCAAAATGG
AAAGCTTCATTTCACCAATAGTTTATGCTTACCATTGATAAAAATAGCGCATGCATGTTG
GGTACCGAAAGGATCCTTTCCTGCAGATTGTGCAAGCTGAAAGTGAATGGTTTGAAATCA
TCAGCTAAGTCTCACTATTAAAAAGATCTAGAATTACAAAACTTAATGAAAACATATAAA
ATCAATGGCACAAAGTTTAGTGAATATAATAATACTATATGCCAGTAGGATTACTTCGCT
CAAAAAAGAATTAGTACTAATTTTTACATTTCGGTTGATTAAACAGCTCTTCTGATAATG
TCATAGAAGATGAAATTGATGAAGTGTACGACAGGCAGCTCTCTCCAAAGCAGGGACAAC
AGAACAAATTGGAACAACTAAACTCTAAGCAACCAAAGCAAGAGGTCAGAAAGGAAATAC
ATCCTTTCTTTAGACTTTGGTATGGGCTGCAGAAAGACGACATTGCAAAGATACTATTAG
GGTCATCATCAGCAGCTATATCTGGGATCTCAAAGCCCTTGTTTGGTTACTTCATCATGA
CAATTGGTGTGGCATATTATGATCTAGATGCAAAAAGGAAAGTCAGCAAGTATTCTTTGA
TTTTCTTCACAGCTGGGGTGATCACGCTTGCCAGTAACATCTTCCAACACTATATTTATG
GTGTTGTTGGAGAAAAGGCAATGAAAATCCTCAGGGAGGCCATCTTTTCATGTATGTTCT
>Os03t0243100-01 3000 bp upstream sequence
TACCCACTGTCGAGCAGAGCAGTCGTGCAGGCGCACTCCATTATTTCGTTGGTGGTTTGC
GTTTGGAGTACTACTACATTGGCATCGGACGTCCACGTCGTTGTTGTGTTGGTAGAGGGG
CCTCTTGATTCTGACGAAGGGACGCGGCGTTCTGTTCGCGCATGGAGTAGATCGTCATCT
AATCATTGACGAAGCAACAGTTGCATCCAGAACAAAAGAAAGAAAGAAAGAAGAGGAAGG
GAAAACGACACATTAATTGAGGGAGAAATTTTGGGTGAAGAAAATTTCGATTTGAGTTGC
TTACATTAGTTACCAAACTTTGTTCGTGCACTTTTCTGTTTGACCTTTTATTTTCTGTGT
GACAAATCATGATTGTGCCATCTTTTTACCTATCCGAATGTCTGTCTGTTAATCGAGAAA
ACTGGGAACATCAACTGAGTGCAGCTAGAATATGGGACAGAGGTAGTACGAGCGTACCAC
CAACAACTCATGATTGGCCATGATGCTAGTATTTACCCAACGGCTTCACCGTTGAATTAA
CACTGCGTAGTACGTACGCCACCAAATGCACTGATAATTCGTTACTCTGGACTCTGGAGA
CCCGACTAGttgcttgcactgtttgaccattcgtcttatataaaaaattttagaattatt
atttattttctttgtgacttactttattatccatgtactttaagcacaatttttcgtttt
tatatttgcacaaattttttaaataaaacgagtgatcaaacattatatgaaatcttatat
tataagacggagggagtaCGTCGGTACGACAACCAGATTACTACTACTACCACTTGTCCA
CTTACCAAGGCTACTTCCAGCCGGGCGAACGTGTTCCGCTAGCGGAACCAGGTTCTGGAC
CTCTTCTGATGCAATCGTCAAAAAACAAAAGGCCATACTACAGCTCAACAAATAGTCCCG
ATAGGACAGTACTGCTACGCATTACTGACCGAGAAACCCCTGCCTTTTCAGCTCAGCACA
AGCACACTGAAACATCCTTTACAGCTCCGCATTTTGTCGCTCCATCACGTGCACTGttag
agcaagcttaatagaatagccgaccactaactccaattcatctatagtcaatctaatagt
ttattcatacattagttacatactacactattaatacttggtcccacctgtcatacacat
actgtgtcttaaagtccgtgctacagctgactaccaatctgtagcctgctgtctttctct
ctccttatttatcttcttaaaatatgtttgcagctggtttatagcctgctattgtacccg
ctcttaGCCTCGCCGGTGCAAACCTagggcttgtttggcatagctccagctctagctcca
cccctcctgtagctggagttcagccaaacagtttcagctccaccaaaactgggagtggag
ttgggtggagctctcttacaaaatgtactagagttgtggagctgggttttggctgctcca
caactccactccagactcaactctcggagttatatttaggagttggaactgtaccaaata
ggcccCTAGTTAACCTAGATCGAGCAGAGCACCATTGCCCATTGCCCTGTGTCATTTGAC
CATCAATACACCACCACCAACCGGCACAATCGCTCATCAAAACCGGGCGTGGAAACGCAC
CACGCACCAGAGGAGAAGCACGTAGTACGGTACGCTCCGCACGAACTAAAAGAGCCTCGA
GCAGCTTTCAGTCGCCGCGAATCACGCGGACGAGATTCCTCGTCGCACGCGCCGAGAAAA
TTTTTAACCGGCGCGTCTGCGCGACCGCACGGACGCACGGTACAACGGCTCTTCTGTTTC
ACGGAATTCCACCGACGCGCGCGTGCGTGAGGATGTGAGATCGGTGCTGTTCAAGAGAGG
GCGAAAGGAGGCGAGGTCCGAGGCCCCATGGCCGGTCTCCCCAGTCCCCACCAGGCCACC
ACCGTTCTCTTCTTTTCGCGCGGCTTCCAATTGGGCAAACGGGCCATTGCCTCCCTTACC
TTCCAAGCAAAGAATGGTGAGTTCGGGACGGGCACGGTTCATGACGAGCCTCGCCGTGAT
AGATCCTAGGCGAAGCGTGCACTAGCTCCCATGCGTGCCTGCACGAAGAGACCGGTAAAT
CCTAGTAGTACCAGtactccttccgtcctaaaaaaaaaaagataaaatctgagtttctgt
gtccaacgtttgaccgtctgtcttatttgaaaaaattataaaaaaaataaaaacataagt
cacacataaagtattaatcatgttttatcatctactccctacattccataatataagaca
caaccacttttttagatgttctataatataaggcatgcatgcatttaggcaattaactat
ggccccttctccattaaattattacttttttaaattttccactcttgtgttctctaattc
tattagatacatgcattgtatttattaggatgatccaaactacaagatgataataattat
ttcttagtctttgggttaggggtgattatactttatattttggaatggagggagtaacaa
caataaaaatactagttataaaaaaaattcatataaaacgaacaatcaaacgttggacac
aaaccggtttgtctttttttttattattttagacggagggagtagagatcatctactagt
TTTTTTTTTTAAAAAAAGTAGAGATCATCTTGCCGCGCGATGGCATGGTCACCGTGATGA
TTGTAACCGTCAAATTTCTGAGAGGTTTAATTTGGCTTACCACTACTGCTTTGTTTGCCT
GTTTTTGCATCGTGCGGGACTCGTGCTTTTATTCTAGACGTGATGCGGGGGAAAAAATGC
GTTGTACCCAATGCATTATCTCCTTTTTCTTTCATTTAGAAAAGGCGGGTGAGGGAATTT
TATGCTGGTTGGCACCCTTTTTCCCTCTTTTATAAAGTCCACCCGACCTCACCTAATGTC
>Os09t0539800-01 3000 bp upstream sequence
gattgaaaccaattcttgccctaccaattatttggtagttttgaataatacttgttagct
atttggtttgaggctaaatcttaccaatccaatagagttagaaacaacacaaccctacca
aaattttggtagtgccaaaacttacccaagatttggcactactaaaattttggtagggct
tcaaaccaaaacagccctCtgtctaacattgactgtcctttcgtttgaaatattttatgt
tactatttttattgttgttaaataataaaatatgaataatattttatatgtaacttgttt
tctttatttttttataaatattttaaataaaacatacgcttaaatattagacaTCAAAAT
CAACTACTGtatttaaaagagtaaattgcactgatagcacacaaacttgttaggtgggtg
caacttagtacataaatttgtgaaatgttcgtttcgatacacaaacttgtctacttcgta
cgaacgatgaccaaaatagcttgacaatgttaattttacgaagcttatgttgattaggat
gtgacgtgtagcgagtatacataagacatgcaatatttatatatttagtcctactttatc
cttcatcatggaaatgatgaatttcatatatattctcactcttatatcattgctctgttt
taatttttttatacgatctcttatccattctattattattgaagatgtgtatgtctaata
gtaaactttgtcagatatatgtttacatagatcttattgagcccctaaattaataagatt
agccacgtaatattctttttttgtcttcctccgcacatgccacacaaattcatgcaccaa
aacgagcattttacaagtttgtgtactagattacatccacttgacaaattcacgtatcaa
cgatgtaatttactcgtatttaaaaTGGGGCAAACGAAATACTAGTAGATTGCCAGATAG
GAGTATCACCACGATTGCGCACGATCTTCTGGAAGCCTCCTCGCGTAGTCGCGCTGCGGG
TCGGTCGGTCACAACACACCAGCGGAGCGGTTTGCCGGATGGGTGGCTGGCAGGTGGGCC
CCACGGCGCGCGAGAGAGGGCAAAGCAAAACTCGTGGGCGGCGTCCGTCACGGGCTGGGG
CCTCGTGACCTCCGCCCCCCGGCCGTCGATACGCACGATGCCCCCTTCCGCTCCGCTGTC
CCCACCCGTCTTATTTAAGAAAGCCTCGCCACCCTCCCCCTCCATTCCACCTCCTCTCCA
CGCGCGCTGCTGCTCCTGCTCCCCTGCACGCACGCTCGCCGCCGCCGGCGCCATGGCCGC
CTTCACCACCACCGCCGCCGGATCCGCCGTCGCCTTCGCGCGGCCAGCCAAGGTATCGAA
ACGGACCGACTGCCCCCCCCCCGATCCGTCTCCTTCCTTGCTTCCTTCCTTTCGCTAGGG
TTTAAGCTCTGCTTCATCCCGGGGTTTGGGGATCGCCATGTGTGTGGTTGGTTAGTCTCA
CGCGCGGCGCTATGGGTGGTGTTGATCTGATGGGGGTTTGGTCGACGTTCGCCCGTAGGT
TGCTGTTTTGGTGCCTGGCGTTTTAATCCGGAATCGTGTGCGGTGTGGATCTCGGTAGAT
CTGCGCTTTTTAGGATTATATGCTCTATTGCTCGATGGGTTTATGGCGTGGCTTATGGTG
TTCTGGAGTTCGTGGTGTATAACTGACGCAGGCATGTTTCTGGGCATGTCGCCAAGTGAG
GTTGTCTGCTTGTCTTCGTGGTGCGTCCGTGAAGTTTGATTTTGCACTTTGGAGCCTACT
AATTTACGGTCTCTGATAGTCTCATGGCCCAAAACATCGTACGATTCTAGTGGGATTCGT
AATATTAGCCTACCGTGTGAAATTGTGAATAGTGAACTGTGCCATATGAGTTGGTACCTT
CATATTTATCTATATATAATTCGTATCTAGGAGTAGAAAACAATGAAGTTGCATTTTACA
TGGTATGGGATGCTTATCTCAGAAGCAAATTACGCATTCAAGATTGCAGCTGATGGTGCA
GTATTTTATGACATTGTAGTGTCTCAATCAAGGCGAAATAAATCATCATAGAAATGATTC
ACCAACTTTACCTCTCTTGATGAGGGCTCTTATGAATGCATGATAATTTATTGTCACTTA
ATCTAAAGTTCGGAACATGCTACACATGCTCATCAAGGTGCTATTCTTGTCCTTCACATC
ACATGAAAATTGAAATCCATTGCTACTATCTGATCTGACCTACATTTGACATGAAAGTAA
AGGTGGACTCCTAAAGCATGGGAATAAGTGTGATGCTCAGCAATACTTTTATAATGCAGG
AGTAATTTCGATTATACAAACTTGCCCCGTTGGAATTTACTGAAAACAAAGAGTCCAGTC
ATTCAAAGTTTCAAACCAAGAAAAATGGTCTAGTTTGCAGTTTGCAACAGTGATGAATTG
GTTACTTTGTGAAGCTAAATGAGATTGAGGTTAATTTTGGCATGTGTACTTCTTCGAAAA
CCAACTTTTGGAATTGGTCCCTGTCATTTGTATTTATTTCATCAGATAAGTCTTAGATTA
CCAATGTTTCATAGCAAACCTGCTTGTTTGTTGTTAGAGTGGCTTGGACTGATATCTGGT
AGTTGTGATCTTAGTTTAATCATGTGATCTGGCATTGTTCCTTCTTCAAATGGATTCTGT
TATTTCTTATTTCACTTAATTTTGCTTTCCTTGAGAAGTTATGTTCGGTGGTTTACAGGC
AATCAATGTCAGTTCAGTCTCTTTCGCTGGTTTAAGGAAGAACAATGTGGCTTTCACTCT
GCAGCCAGTGACACAAAGATTTGCAGTTCTCCGTGCTGTAAGTTCCATACTTCTGTGGAT
TTTACTCACAATCTTAAAAGATTAGATCGCATGACAGCTTATGTTTCCTTTATTGAACTC
TCACCATTTTGTGCTACTATACATTTGAACAGGCCAAAAAGGAAACAGTGGAGAAGGTTT
>Os08t0440800-01 3000 bp upstream sequence
ACCGCCTGATCGAGGCACGCACGGCCCGGTTATGCCCCTCGTGAGGATGTGTGAGCCTCG
TTGAAACCAGAACTACTCGGACCGAGTAAAAAAACGTGAACTACTCGCATTTTTTGGGTC
AATATCGAACCGAATTTTATTATGACAATATTTGTTGGGATTTTATTGGTTTTTATCGGT
TTCTCAATGGTTTATGTGAAATCAGAAGATATCGCTCGTGAGAGTATAGAGAGCATATAA
TAGACTTATACATATCAATTATTGATATTATTTTGAAGCTTTGTCCATTATTTAAAGGAC
TGAATATATGAGTAAATTGCCAACCATATGAACAACCAATGTTATCAATTATTCACATAG
ATCCAACTAAAAGTCGAGCACTTCTACTTTTGTTATTTTTTTACTCCCCCAAACGTTGTC
TCATGAACTATTTTATGCTTCCCTAGTACCTCACAATTCATGTTCGTGCCTTATTTTTAC
AGATACTTGCGAGTTGCGACATATTTAGTAGagattcagctccagctctcatgcagtttg
agcacaactaaacaattttacctccatccaagataagagtagagctggagaaagtgctat
cacaaaataaactagagagacagagctgaatttaaattactccacaattctactctagac
ctagtccttagagctaaatttacgagtCCAAATTTAGCCCTTAGATATCTCAGACTGCTC
CAAATTTACCCAGTCCAAGAAATCATTAGATATCTCGGACTGCTCCTGCCACGTCCAAAT
TATTCAAGAGAGGTTTCACGTTGTTTGTGTGGTACATAGAGGTACTAGAGATACTACAAC
ATGGACCATTGATCAAGAAGAGGAGAGCAAGATACAAAATTAAAATTATTTGATTCCAAT
GAAATTGTTACCTTAGCATATAATGTCTTTTTTTCTTTAGTGTGCTATACCTCTATGTAT
CTAACCTGTGGTCAATTATCTCCAGTAAGGTCTTAAAACTTCTTTATCTCCTTCCCCTCG
TCTGTATGTTGCCTTGATCTAAAGTTTAAgggtgtgtttagtttttagccatactttacc
atcacttgacaataaatattgccaGCGTAGAGGATGAGATCTCTTATGCTTATTTTACAT
AGTGAGTTATTTATTATCTACGGGATTCACGAATCCTGTAGACACAAGGGCCTGCATTGG
TCATGCTTGATTTTTCCCCCTTATCTACACAGTTTAGTAGTACTACTTGTTTATGGAACT
AGATAAATATCCAGCCGCGTTGTtgtagaaaattaagttgcataatatgtataaataaga
tgtaatttgattattaaaactaaaataatttgatacaattttgagactaaaaataattga
gattagatgtttttaagagagaacaaagaagagacaatttggaccatacatctatcatcc
aaaagttagaaataattagggtgatgtgccttaatgagagaagagagaaataacattata
aatatttggtaaggatgaactgtataagtatatagaattcaAGATTCACTCAATCAATTC
TTGTTAATGGAATCTGCGAAGCAGATCCATAATATCCATAAGAATCTCCTAGATCTGATC
ATTGTTCCCTTGGTGAATCCCTTATCATTCTGGAGTCTATGCTCTTCCGGCAACATGGAT
TGCAGAGGTGCTCGTGTTCTTGAAGACCTGAGGAGACCAACATAACAGATGAATGCTGGT
GCTAACGAAAAAAAAAGATTGAGAAATGGGACTTCAGGTTCCCTGGGGACAAAATGTAAA
TTTGAAAAGTAACGCATAAAGAAAACATACCGGAGCCTCCTTACAGATATACTGTGTAAA
ACGCAGACACTCACCCCTATGAACACACTTACAGATATAATGTGTAAAACGCACACTCAC
CCCTATGAACACACTTACAGATATACTGTgtaaaacgcagacactcacaacgcatgcgca
ctcacccctatgaacacacgcacgcaaaccctatctctatgagcatcttcgaagaatggg
acagcaaatcgtgaagagattgacgaagaaccctacctctagagcattttcgaagactgg
gccggcaaatccaacaccattaaatcctagaaaattcgctcacatagagagttgaaccca
ggacctaaggtgctactgagactcttataaccactagattacaggccctttcactACATA
TATCAATACTTAATTGCATTTTTCTTTATATATTTAAATTATGAAGCTTTCGATTTTTAC
CTTTTATGATCTACGAGCTGACTATTCAATCTTGCTATCTCCACTATTGATGCCACTTGT
CACTTTGCCACCTACCACCACAAATGATCTTCCTCTTAAAATAACTCCAAGAGGATCATA
GTGAGCCTCAATATTGTTTTAAGAAAAATCGGATAAAAACATATACTACTCGATTCTCCA
ATCAAGTTTTTTTTAAGAAAAAATCAAACTGAATTTTATTTTTTTATAGAATTTATTCGG
CTTTTATAGGGTTTTATCGGTTTATTAACTGATTCCGCATGATCTGATGATACCGCTCGA
AAATGTGAAGCCCCGCACACCAGTACCACACACGGCCGTGGTCCGCCGCAGGGGGCAGCT
CTCATCTCAGCCTCTCACCAGTACCACCACCAGTCAGTCCACCACCGTCCCAAACCACAC
GCGCACACGCCCACGCCAAGAGAGCGATACAGCCATAGCAGCTtactccctccgttccaa
aataagtgcagctataatttttcgtgcccaattttgaccattcgtcttatttaaaaattt
gttaaaaaaattaaaaacataagtcacgagtaaagtactagtcatattttatcatcttat
aacaacaaaaatgttaatttaaaaaaatttcaaataagacggatgatcaaagttagacgc
gaaaacttatggctacaattattttgggaTAAATATTACTGCTCCGTGCCAAGAGAGAGC
>Os02t0575800-01 3000 bp upstream sequence
CGGATCACTGCATCGCCCACGGCGGCGGCCGCCGGTGCGGGCACCAGGGCTGCCCGAAGG
CCGCGCGGGGGAAGTCCGGGCGGTGCATCAAGCATGGCGGAGGGAAGAGGTGTTCGGTCG
AGGGCTGCATCCGGAGCGCGGAGGGGAGGGTCGGGCTCTGCATCTCCCACGGCGGCGGGC
GGCGGTGCCAGTACCCGGACTGCCGAAAGGGCGCGCAGGGGAGCACGCTGTACTGCAAGG
CGCACGGCGGCGGCAAGCGGTGCGTGTTCGACGGGTGCCTCAAGGGCGCGGAGGGGAGCA
CGCCGCTGTGCAAGGCGCACGGCGGCGGGAAGCGGTGCATGTTCGAGGGCGGCGGGCTCT
GCCCCAAGAGCGTCCACGGCGGCACCAGCTTCTGCGTGGCGCACGGCGGCGGGAAGCGGT
GCACGGTGCCCGGGTGCGGCAAGAGCGCCCGCGGCCGCACGGACTGCTGCGTCAAGCACG
GCGGCGGCAAGCGGTGCAGGGTCGACGGCTGCGCCAAGAGCGCGCAGGGGAGCACGGAGT
TCTGCAAGGCCCACGGCGGCGGCAAGCGCTGCACCTGGGCCACCGGCTGCGAGAAGTTCG
CCCGCGGGCGGAGCGGCCTCTGCGCCGCGCACGGCACGCTCATGGCCTCACAGCAGCGTC
GCGCCGGCGGCGGCGGGAGCATGATCGGTCCAGGGCTCTTCCACGGCCTCGTCGGCGCCA
TGAACAACGGCTACTCGTCCTCCGGCGTCAGCACGGCGTCGGAGTACTCCGACGCCTGCG
ACGGCGCGGCGAGGAGGCAAGAGCTGATACCTCCTCAGGTGCTGGTCCCGAACTCCATGA
AGTCGTCGTGCTCGTCGGCGCCGCCGCCGTCGATGGGCAGGGGCAGAGAGGGAGGAGGGT
TCGTCGTCCCCGAGGGGAGGGTGCACGGTGGCGGCCTCCTGTCGTTGCTCGGCGGGAGCT
TCAGGAACGTCGACGTCGACGAGCTCTGAAGCAGCAGCGCTCGTGTGAGAAAATCAGTGT
CAGTTTCTGCATCTCAAAAAACGGAGGAAAAAAAACGAAGAGAAAAAAAGAAAGAGATTC
TATAGCTCATATAGATGTTAGGTTGGTACGAAACTTCATAGATTGTTTTGATGTTATTAT
CGTGTCAAGATTCAAGTCTCAGGGCATGAACTTGTCAGGGGATTTCAAATGTTTTGAGTT
CGTTGTGAATAAAATGTAGTAGACATGAACTTGTCAGGGGATTTCATAAGTTTCGACGTC
GACATGAACTTGTCAGGGGGTTTTTCGGGTGGAAAAGGCATTAAGCTGCGGTTCTTGTGA
ATGAAATGTATATGTAATAATCAGACATTTCTTTCTGCTACAATATGCAGAATCATCTAG
TCGATGATTCTCAGAAATTCAAGACGAATATTTGGTTCTTTGACATTTCTGACCTTGCCA
ACCTTGCCACCATTTTGCCAATGACAAAAATTGATCACTGCCAAATATTTTGGCAAAAAT
TGGCTGGCATTTTGTTCGGTTTGCTACCAAAGTTTTATTTTGGCCCAATTCAACTAAACC
AAATAATTTAGCATGCTTTTTTTTAAGCTACAAACGCCAAATGCATGACAAATATATTGA
CATTACCATTTTTTGGCTTGGGTAAATTTGTCACGGACCAAACAAGCCCTAAATGTGTTA
Tcgtttcttaaacgctgcctgaatagttgtgaaaaattcttaaacaattagacaacacat
gttgttgtattacatatccttatataaacatacaaagctacatttgatctaACCGCACGG
TGAAAATGAgaaactcttttaatcactcgtgtggatatatgtccactcgtttattaccac
atattaactaaatgattatgattttttttcaaaataataataagatagattaatacataa
tatatcactctgcaaacatacgaattttacaagttgtaaaaaacaaatttatctgtgaat
atatagagtttaatttgctatttttgttacaactacaaatttggttgtgaatataagcat
acaagtaaaagtttaatttgttaattttgttataatttgtagaagttaaatttgaactcg
tatgtttgtagagtgatctattacatattaatcttttttatcagttattttaaatataat
aatttGATTGACATGTAgggggtgtttggttcatggccacactttgtcacaccacacttt
tggctgccacagtttgttagacatgtgtttggttcactgccacagttgtggcttgccaca
cttttttaatagcatgttctatatgttataggctcaattttttttgtcaactttaccaca
ctttgtggctagcaatttgtccaccacacttttgtggctgtcacaacttacctaacgtta
gttgtagtacagtatggccggtaaccaaacacacccGTAATAAATGAGTGGGACGTAGGG
TAGTTTGCATGCCCTTGAGAGCTTAAATAGCTTTCCCTATGCTTCTCTACGACGGTGGCT
TTGTCGCTGATCAGAGTTGCAATATAATGTTCGTCGAATCACTATTTTTGCACAGCCGAA
TTGCGTTGTAATGTTGAAACAACTACGCCCATACATTGCAATTGCAGCAATGCAGCATCC
AACTCTGTTGCACGTAGTAGTAGCAACTAGCAACAGGTGTTGGTTGGTAGCAATAAGTGC
ACAAGCCGTAGCCAGAAATCTTCACGACACAACTACACAGATGCGCAACAGCGCAAAGCA
CTACAGCAGATCAGGCAAAAGTGCAGCCATTTTAGCTGATTATGCACAGGAGATGGAAGC
AAAGCAGACGGCGAAAATGCGGCACAGCATGAGGCGCTGGACCACCGTATCCTCTCACTG
AAAACCTCGAGAACGGAAGGTCTCACACAAACCAAGATGGAGATCGCTTTAAATCCACTA
GACATCACCATTGCCTTTGCATCTGCATATAAAGCAGCAGGTGGCCACTGTGCAGGCTGC
>Os04t0683700-01 3000 bp upstream sequence
TATGAGTCTACATATTTTATGGAAACAAAAGACTCGGAAACAGCATCAATAAACCAAACC
GGAACCAACCAGACTCCAGTCTGATTTTTGGAAGCTTGGAAGCTCAGGAACCAAGCCGGA
ATATAAAATCCAAAATTagcaaaagaaaaaaaaaagaagaagagttcaagtaggaataca
atttaaaattagctgaaattcagaattaaaaataaacactgttaagattaattaaaattt
agaataaaaaataaaataatatccaaaattagaaaaaataaaagagagttcaagtaggaa
tataattttgaaacaactaaaattgaaaataaaaaataaaaatattaaaagaaCACGATA
CGATATTATTTATTTTTTAAAAAAAAATAAATTCTTAAATTAGaaaaagaagaaaaataa
tatttcaattaggaatacaatttataaataactgaaaaatgtgataaaaataaagactat
cgaaagaaaaaaccatctaaaacacatgacgagataatttaagtaacaagcctataaaag
agtagagtggtggcggttgatacgacatataaaaactgttaataaaacaccaaatagaac
actaatgatgattaaaaggaagaacgacaggcaggccagcaaacgagcaaggcgattgtc
gggacttctagaaagcaaaaaagataaaccccattgataatcatattcgatttttaaaat
atcaatgacaataaaaaggagaagcagcgggcggggtgtataggagtatagttgcaaagc
cgctgacggttaacgggacttatagaaaataaaaaatggattccaacgatagttatgttc
gacttttagaatcacaatgacaataaagagtaggcggcggatgagccgtagaggagaata
gtggcatcgtttaacgagacttctagaaattataaaaaatgaaacccaacaacacagtaa
actctaaaaactataaggttcaatttttaaaggttcggaacttccaaaaagtaaaaaaaa
attataatcatgttcgattttaaaatatcaatgataataaagaagggaggcagcgggcaa
gccgtagagaaatacaaggcaaagccgctgacggtttggcGGgacttctagaaagtaaaa
atgaatccaaacggtaattatgttcgatttttaaaatctcaatgacaataaagagaagat
acagtggacgggccatagaggagtataatagcaacgtttgacgaaacgtctagaaattat
aaaaatgaatccaacgtgacaataaactctaaaaagtacaagatccaaactttaaaggtt
ccaaggagaatgaatagaaatagtgataaatcttgcaagcaaataaagaaggagatgaca
taggggtagcaactggtgtgacttttaaaaaactatataattagaaacacgtagatgata
aGGTTTGGTCTTTCAAACTTGGTCTTTCAAACTCTTAAGACAATAAGATAGCTATTTAAT
AAAATTTAAGTAAAATTATATAAAAAATATATGATTTTGTTTAGGTGATAGCCGCGCAAT
CGCTAGTTGATTTCAATCCAAACCAAACATAGAGAGCGACTCGCATCAGCCGCTCTATGA
TGCGTGTTTCCCCGGTTCCCGCCTGTCCAAGCGCGCCCTCGCCTCGCCTCGCCTCGCCTC
GATCGCACAGTCGCTCGCTCGTACGCGGCGCCGCTTGCTTGCCTGGTTGGTCTTTCCATT
TCGATCGAAACATTGGCTGGCCGGCTGCCCGGGCTCGACACGTCTTATCACCGTTACGTC
CCCCGCTACTATACAACTGCGCTTAAATCACAGCCGCTACTAATCAATTGTTTCAATGAT
AGTTGTATTTAAAGAAGTAGTATAAGTACTAACTGAGCTGAGTTGATATGGACGTCGAGC
TTGTTGGCACCTTACAATTTGGCACCTTACAATTTCTGTTAATTTGTCTCCTTATTTATA
GTTTATAATTATTATAGTTCTAACGGACAAGTGAGAGAGAGAGAGAGAGAGAGAGAGAGA
GAGGAATATCCTCGATCGAGTATATTCTAGTAGATCTCTCTAGTCATACACGGTCACGGT
GTCGATAGCTTTTGCTTCTAGTATTACGCTCTGGGTTACCGTCGGTGGAAACGGACGCGG
ATTAATCAATCAGTTTGAGCGTTTCCACACGCACTTTGAGCCACAAATAACCGGCCGGGT
CGACGTTTGGCTGACCACCGGCTGCTGCTGCATACTGAGCACGATCGACTCGTCCTGTTT
TCTTAGCTTTATATCCAAAAGAAAAGGAATTTAGAACTGCATCAGCTGCGCGCACTCGTG
ACGCTTGCAATGCCCAGTTGGATGGGCATATAAAAATGCTGGCTTTTCCCCCTTGAACAC
CGTGAGAGATAACATAAACCGCACAAGACAAGAATCCCGGACACGTAAGAAAGGAAACAC
TCCAACTTAATTATTTTCCAGCCTTTTGCGTTCTCTTCGGTGCCAAACAGTAGCAAGTGA
TTCTCTGCCTCCCAGCGAGGCCTAAAAAAAGACAGTAGTTTCGTTGAAGAAACAACAAAA
AAGACTCGGCGCAGTGGTGGACAGGGAGAATATCATATCACAGAAAAATGTTTAATCAAA
AGGATTTTGTGTCGTATTAGGATCAAAATGTTTAATCTATGCGTCCACGTGCAACAGTTG
TGGGGTCCAGCAGGAAGACACTCGTCGCTACGACACGAACCCTCGAAAAAAAAAGAAATA
AAGAAAGAAAAAGGCCTCCCATCGTCAACACGCACACACCTGGTGCAATGCAAGGAGGCA
AAGCAAAGGCCAAACATCCAAATTTGATTTTGGTTGTGAGCTGAGCTCCAGTAAACCTCA
CTATCAGAGCACAGCAATAATCCGTGGCTGACGAAGCAGAGGCCCAAACGCGAAGCAGAG
GAGGGCCTTTCGGTTTTCCGCGCCTATATAAACCCCACACGGCCAAACGGTTTGAGAGGC
>Os05t0579200-01 3000 bp upstream sequence
ACGCCCACGACCCCCCGGCCTTCCAGTGCCCGCACCGCCCCTTCCACTCCCTCGTCCGAT
CCATCCTCTACCAGCAGCTCGCCTTCAAGGCCGCCGCCTCCGTCTACTCCCGCTTCCTCT
CCCTCCTCGGCGGCGAGCACAACGTCCTCCCCGAGGCCGTCCTCGCCCTCACCACCCAGG
ACCTCCGCCAGATCGGGGTCTCCCCTCGCAAGGCCTCCTACCTCCACGACCTCGCCCGCA
AGTATGCCTCCGGGATCCTCTCCGACGCCGCCGTCGTCAACATGGACGACCGCTCCCTCG
CCGCCATGCTCACCATGGTCAAGGGCATTGGCGCATGGAGCGTCCACATGTTCATGATCT
TCTCCCTCAATCGCCCCGACGTGCTCCCCGCCGCCGACCTTGGGGTGCGCAAGGGCGTGC
AGCATCTCTACGGTCTCGACGCCGTGCCCCGGCCGTCGCAGATGGAGAAGCTATGCGAGC
AATGGCGCCCTTACCGCTCTGTTGGGGCATGGTACATGTGGCGGCTCATCGAATCCAAGG
CGCCGCCGCCGCCGCCGGCCATCCCTGTCGGGCCGCCTGCACTGACTGAACATGGCGATG
AGCTCATGCTCCAGCAGCAGCAGCATCAGCAACAGCAGCAACAGAGTGTCATCCAAATGA
TTGATCCTCTTCAGATGCTCCCAGGGATGGGTTGAATTCGGTATCTATTCTGCAGTTCTG
CTCACTACTTCTTGGTATTAGTTGGGTCGTTACTCCGTGAATCCAATGCTTGTTTTATGT
ACCTATTGTTCTGTATTGGGGGAGATTGGAAGAGGGTAGAGCTGAAAATGAGGACTTGGG
GGGAACTATTTAATGAACCAATTAGCTTCGTGTCGTTCATCTCGTCAACTTCTTGGAAAT
GTTGGGTCCTTAGTCCATAAATCCGATGCTTGTTTAGTTTTATGTATCTATTGTTCTGTA
TTGGGGGAGATTGGAAGAGAGTAGACCTGAAAATGAGAGGAGTTGGGAGAACTATTTAAT
GAATCAATTAGCTTCGTGTTGTTCGTCTTGTCAAGATCAAAGCTTGACGTTCTTTAGATC
ATGTCAAAATCATTTTTAATATTAAGAACTAAAAAACTCTCCTTTGTAGTTGTGCTAGGA
TTGTAGTTTATCTATAATAAATTCATTTAGATATCTTCTCTTGAGGTCATTTGCTAGGAT
TACAATATCGATTACCTTGTGTTGAGGTAATAATGTATGATTTGATATAGTTGAACTTGA
ACACTTAAATCTTTTGAGTTGGTCAAGTCTGTTTACATTTGGAAACTATAATGGTATGAT
ATAGTCTTAAGGGTAGCAATGATAAGAGAAGAGAGAATGTCAACCAGAATTTAGTTAAAT
CCATTGCGACAGAAATGAGTGGAGCACGCTTAGTTTTCATAATGCCTCTGCTTTGGATAT
CTGAGGGTTTTGCATGCGACCTCAATCACATATCTACTGAGACATTCTTGGTAGGTAAGA
GTAAGATCCAGTTATCAAGAATTCAAGATGACATGCATATAGTTGGAGTGCAACTAAATT
CTTATCCAGATGCTTAAAGCTActccctccatccacaaaagttacacatattacttttga
caccaagaccaagaagaaattaaatcaccttggatgttacaaaatcaaggagtgaatata
agcatgcaaccaatgagtatttagatgactctttaggttctaataaaacatttattttat
ctcttcatttaagtcttgaatgcataaagactacaaataggaacaacttatttggaaaaa
ctcaaatgtgaaataggtataacttttgtggatggaggGGCACCAAGCAGTGACAGAGCA
GTCATTTGTGTGGTAGTAATATCATAATAACAAAAGAAAACTCGATCTGTAGTTCACAGG
GCTAATATAAAATGGTATGATTGATTAGGAGAGTGAATATAAAATGGTATAAAATGGAAT
AAGAACTTTGGCAAGGCAAACCAGAAGAATTGAATATCTGTATTGCAAACAAAAACTAAT
TATGAGATTAATTTTCGCTCTTTTGCTGTTCTGCTTGTCTAATCTTTGTCGAATGTTTCC
CTGGTAAGTGCTGAGGTGCATTCTGAATACTACTGAACAGTCATGTGGACTACCATGTTT
TTATTCAGTGCAGTAATGTGGAGATCTGGATTGGATGTGGTATCGTTAAAAGGTTTCTTT
ATAATAAGAGGGCCTTTTGCGTTCTCATGTTTCAGTAAATCTTCTTTGGAACGCATGAAT
TTGACAAGGTTTATACCAGAATTAATTCAGTTATTGTAAAATTCAAGTCCTCTACTCCAA
AAGAGGTCTAAATTCCCCGACTCTTTGGGCTCGGTGGGGGCTGAATCCCCGTGCCTGAGC
TATAGAAATCCGGGTTTCGCCGTCGGGCGCCGGCTACTGCTCCATGCACTCCGTAAATTT
TTTTCTGTTAACGCGAGGCCACGAATATGCTCGAACAGATACCAAATTCTATGGCCATCT
TTGTCTTCCAGTTTGATCCTTCCATGCAGTATATCAGTATTTGTATATTAGATGTTCTCG
CCTCCTCGGCATCAACGGATTCATACAGCACGGCACACGTAATGTGCAATGTCGCGTATC
TCCCATTCACATGCAGTCTTTTGAATCGCTCTTGGGCATGGACATGAACATATATAGATT
GACATATAGTTTAGCAGTTCATAAAGTAACATTCTAGCAAGGTATATACTTCAGATATCC
ACCGTTACCAGGTGACTCCCAAGGAGAAAAAACCAAGTGCTCTTGCATCACTACCAGTGC
CAATCACAACTTTGCTTTCATCCACGTCGACAACATATACAGCTTGGCGAGTCTTACAAA
AGATTATGATTTGGAGAAAATTGCATCCATAAAACATTAATTACCTTGTCCAACATTGCA
TTAACACTAGCTACTCGTTGGCCCAGCTCTATAAATAGAACAGAGCTTCAAAAGTTTCTG
>Os04t0472900-01 3000 bp upstream sequence
ATAAAAAAGGAGTCTGCGCACCGAGATCTGCCATAAAAGGTCCAAGCCATAACAAGTGAG
AAGCTATACGGCTCAATTCTAACATAATTATCCTAATATAGCTGGCTCTTTGGGGTATTT
GAATATTCTCCAAGAATTCTGGTGCATTTACCGTTATTGCTTCTGTAAACATAGTAGCTA
AATAATCCCAACGTGTTACATAAGGTAAGTATTGTATAATAGTTCGGTTTTCCGCGATTT
TTTCCATTCCTCTGTGTAAATAGCCTAATATGGATTCACAATCAATAACATCTTCACCAT
CGAGAGTAACGATCAGTCGAAGAACACCATGCATTGATGGGTGCTGAGGGCCCATATTGA
CTATCATGAGATCTTTTCTTGTAAGCGGTAGACTCATATCCTTTATTCCTTAATTCATTA
TTCCATGAAAATGGATTATTCCATGAATTCCTCAAAACGAGGCTCATCAAAATGCAAAAT
CTAAGACTACTATAAGACTACTAATAAAATAAGAAAAAAAATTCGAACGATGAAATTACC
GCTCCCTAATATCCAACTGACTGATTAATTTCTTATAACGTACTCTATTTTTCTTTGCCA
AATAAGCCAGCAAACGTTGACGTTTTCCCAAAAGTCTTCGGAGACCTCTTTCCGATGAAA
AATCTTTTTTTGTGTAATTCCAAATGTGAAGCAAGTCTCCGTATCTTATTGGTGAAACTG
AATACTTGAAATTCAACAGAACCCCAGTTTTCTTCTTTTTCTTCTTTAACCATAAATCCA
AAAATTTTTCTACCTCCTTTCTTTTTCATGTATTTTTCTGATCAGGAAAAATAAAAAATT
ATGTCAGTTATTTTGAAGTTATTCTAATCTCGTACACACAAAAATTTGCAATTATTCATC
TACTACTGGAATTTGGATTTATTTTATCGATGCAAATTGGATTTGGATAGAAGGGTACAT
TCTTTTATTTTAGATAGAAGAAAAGTTTCTTCTATCTAAAATAAAAGAATTTTGCTGATT
TATTTATTGCTATATCCAATTTATGGAATTGATACACCGTTTAATTGATATCATTTAGCA
AAATGAAACATAGCATATGCATCCATCTTTCGGCTCAAGAATTTCACGGGATAGAGATAT
GGTATAAGAAATAGGCTATTAAGTAACTCTAAATGAATTATGGATATATCTGTATCCTTA
ACATACTGAAACAACTGCCATTATTCGTATCAAACCAATAGCGATTCATACAAGTTAAAT
CTTCTAATCAATGGTGGGCCAATAATGAATTTTTTTGCATATGTATTAAGACGTTTGGCT
TGATTTCGAAATTGTCCAGAGTTTTTTATGTAGTTTTCATTGCAAAATGATGGATCTCCT
TCCGTAACTTTCTAATTACGAGTACGAGAATTGAAAGACATGAAAATTCTCAATTCTCTA
CGGCGTCTAGGAGATAGATAGAATATTTTCAGGAACAAGAAAACCAGAAGAATCTTTCTC
TCTATTCACTACCATTCCGCGTCTTCGACTTCTATTAGTTTCTTTTCTTCTTTAATGCAA
TAGCTATAGTTTGATATAGAATCCATTTCTCAAAGTAATGGAAACCTTTCTCTTATAGGA
AATGGTTCGAAAATCGCTATTCCACCTTTTACGTATCGTGAAAAGTGATACCTGTGAAGA
TCGTGCATTTCAATCACATTCAGATCCGTTTTTTGAGTCCATGATATAACCAAATTAGAT
GGATCTTCCACCCGTTTAGCTAAGAAAGAATAGATGCAGAGGTGGATAATAGATCGATAT
GAAGATCATGAGCTGCCCCATAATGAAACCACCAGGAGTCGCGAATATCTCCTTCTTCCC
TAATCCAAGATTGGAGAAAGAAGAtctaagagggacccatggagaatgtggtcagaaacc
cataatagagtccgaccgcaacgaccgaattaattatcctcatcgagaaacttagactac
taagtagaaaagatttgaaaatcatggcatgggtctcctttttttctttctttagagttt
tctatatgcacaatttctcgatgtttcgatgagaatttcttgactttccatatatagaaa
gagatagactataaatgacatctcttatgtcaattagaccaaagggatggatattaaatg
ataggaagtgctaggaagtgaaatagaatgaaatagagccactctgggcttacctatgaa
atgaggcatggaacggagccactacgaagaaattccgggagttacgaaagaagcttcgga
ctcatattgttcatgggttgagagcgggagttgaactctaggaggtcgaatcccccttat
tcctcagtagctcagtggtagagcggtcggctgttaattgactggtcgtaggttcgaatc
ctacttggggagatttgattcattctttaatgtaagaataaagaattgaatcaaagggct
tgctttgacccttaggagtaggtaacccgttcgctatccttgtttctattgcattttatc
tcatcgtatcacattctgttctacgattccacttcgacaaaaggatagaATCCAAAAAAT
GCATTGATCATTACATGGAATTCTATTAAGATATTATATGAAAGTCGAATTTCTTCCACT
CTCATTTATCACAAAAAAAATGTGATACTACAGATAAACCTTCCTTTTAGTTCTGAAACA
TGAAAGAAAAAGACATGAATCCAAATGCAGATCACCCTGAAAACTAAATAACTCGACAGG
TTACAGGAGAGCAGCACAAACACATGCAGTTTCGTGAGAAAAATCCCAGGAATCTTCACC
AAGACTCCTGTTCTTATTCAAACCCAAAAACACACACAAAAAAAAAAGTAACCCCACCAT
CTCATCTTTATTCCCCCATAATTCCGAATCCATCGAAACTGGCGCGATCACTCGATCTCA
CTCACCAACCTTTTCCATTTTACACTTGACCTTAGTAAGCCGTACTCTTGTGGGCTCACT
>Os03t0815800-01 3000 bp upstream sequence
CAACATATAATTATATTCTGAACATGATACAGAGCTTAGCAACATTATTGATTTGTGAGC
ACTGAGCAGTGAATCTCCTTTTGAGGGCCTATTAATCTATCGACTTAGTGCTTTTGTTAC
AGACTTCTACTCTATGGATTTAGTGCTTTTGTTACAAACTTCTACTTTCTCCCTTATTTG
TTTACTTCTCTCATTTCTTCTTCTACTTTTGTGCAGTTCTTTTAATATTTTTGCGAAAAA
TGGACTCGCCTGATATTTTCTATTTTGCCAGGTTGGAAAACGTCTTCGTTACCTTACTAA
GCACCCTCACTCAGACATACAATCCATGGCTACAGATCTTCTGGGGTACTGGAAAAAGGT
TGTTATCGAAGAAGGAAAGAAAAATGGTACCACAGAAAATGTTGGATCAACCAACTCAGC
CGCCAGAGCTGAAAAGGCTCAGCCCATGAAGGTTGATAAGAGTTCTGCATCAGGAAGTGT
GAAGCCTGAGAAAAGAGAAGTCAATGTTAGGGGCCAGAAGCCTGAGAGCATCAAGGTTGA
GAAGATCACCAATAATGATTCCAAAAACCAACAAGTCAAGGTAGAGAGGGCTCCAAAGGA
AGCCACTAGAACTCCTGATACAAAGAAGCCATCTTCTGTTCCAAATGGCCCCCCAAAGCT
GACATCTCTTGTCAAATGCAATGATCCCACTAGAGATAAAATCCGGGAACTACTTGCAGA
TGCCTTCTCCAGGGTTCATGGAGAGACTAGCAAAGATGACAGGGAGGAAGTGAGAAACAT
CTTAGATGAAGTGGATGCACGAGATCCATTCAGAGTTGCTGTGACCGTTGAATCTGCGTT
ATTTGAGAGGCTGGGACGTTCAACTGGGGCTCACAAGGCAAAATACAGGTCAATAATGTT
CAATCTTAGAGCTGACAACAACACTGATTTCCGAAGAAGGGTTCTCCTTGGCCAAGTGAG
GCCTGAGAGGCTTGTTGACATATCTCCAGAAGAGATGGCTAGTGACGCGAGGAAGCTTGA
GAATAAGCAGATCAAGGAGAAGGCTTTGTTCGATTGTGAGCGTGGAGGAGCCCCAAAGGC
GACTACTGATCAGTTCAAGTGTGGCAGGTGTGGCCAGCGGAAGACGACTTACTACCAGCT
GCAGACTCGGAGTGCTGATGAGCCAATGACAACATTTGTGACATGCGTGAACTGCAACAA
CCACTGGAAGTTCTGCTGAGCGCCAATCTGCTGAAAATGTTCTCCCGGCTAGCGGTGTCA
TTTGAATTTGACAGGCAGGTTGGCTTCAATTTTCCATAAACTAGGAGCCTGTTTCCTTTT
TATTTTACCTTTCTTTTCTCTTTCGGAACCTGATTTATTCAGATTGTACTAGTTGACCGC
AACTGTTGTTGACTATATTACCATTACCTGTTGTACCTCTTTAAAGTCGTGGATGGCAAT
GTAGTTCTGTGTATAAGGAGGTTGTGTGATTCTTTCATGGTAGCCATGAAGAGTGGAAAT
AATGCTGGAAAAGCGATGTTGCTCATATGTAGATGGAGTGATGAACATGGACAGATGGAG
TGCAATCATGGTGAGCAATATAACCAAGGAGTTCTCTTTGCATCTTTTCATATCCGTTCG
TTACGAATATGGATTGCTTTACATATAGTACTAGAAAAGAACTTGCTCAGACAAGGAAAT
GTGGCAAGTTGGGCTGGACAAATGAGAATCTGAAGCTTGCTGTTTCTGTAAAGACATGCG
AATCACAGATATGCTGGTGCTTTTGAAGCTTGTCCCTTGCTGCTTTGTGGTATCTGGAGA
AAATGCTTTGGGTGTTTAGGGGAATGGTTTTCTTGTttctttttcgaaaagcattgtcaa
ataagcaaactagaaaaattaaagttaaattggtagttaggtttcgaaacagggtcaaat
aagcaattgtccctattttTTTTTTAAAAAAAATTCTTGATTCACTCGGAACTCTGGAAC
AGAGGAATATATACAGTATATAGCTACCGTAGAAGTGAAGGGTATGCCTGAGTACCTGAC
ATTTCTACTACTTGATTTCATCCCCGGGCGCCGAATCGCATTGCCAATCAGCGAATATGC
TGGTTTTCAGTTGGTGATGCTCAACCTGTGAGATCGCCCCAGCTGCAGGGCCACCCGTGC
ATTGTGAACGCAGTGGCCAATGGTAGCATGCTACGTGCAGCCTTAGCTTTCGTGTGAAAG
AATTGTATACATAACACCTGTCACACACTTTGGGAGTTAAGTTGTTATAATCAAAATTAT
GGAAGTGAGCTGAGAGGATCTATGATCTATATTATCCGGTAAAGAATCAGATCATAACTC
TATTATTGCAAGTCTTATACGTGTTGGAGTATTCATTGGTATGGTCACGGCTAACTCACG
GGTAATTCTTACACTCATCCAGTTTAACTAAATAACCTATAATTTTATTTTTAAGATCGG
CTTTCACCCTTACACCGTTACACGTTGCACTGCACTTGTCTCACTGTATTAATTCTCACG
GTCACGCCTCGTTTAGAACATAACCAACTATAACTTCATTCATTCATACAAATATTTCGG
AACCTGACTAGACGATGAAGTTTTTTTTTAGAAACTATACTTATTTTTCTATTTTTTAGG
GTAACTATATATTTTTTCAAGATAAGATAACTACACAGTTTTGACACAAACAATTTATTA
AACTCTTGTAGGTGACAAAAACTCTCCTCTCCCACATTTTAAGTGACGGGTAAATTAAAT
TTGATTTGTATTTGCTTTTAAATAATAATAATAAGTTCATAATACAAAAAAAACCAGCAA
CAAAAAATCATAATCATTGTCGGATATTAGCATCTTTCTAGTAAATCCCATGTTCTGAGA
ATATCCCCACCATCCGATTTGCCTGAACAGTAGATTCCTCTCCAATATTCCCACGTGAAA
TTCCAGAATTACCCCTCTACCCGCCTTCCTTTTAGTCCCCGCGTCTCCACAAAATTCCCC
>Os03t0815800-03 3000 bp upstream sequence
CTGCGTTATTTGAGAGGCTGGGACGTTCAACTGGGGCTCACAAGGCAAAATACAGGTCAA
TAATGTTCAATCTTAGAGCTGACAACAACACTGATTTCCGAAGAAGGGTTCTCCTTGGCC
AAGTGAGGCCTGAGAGGCTTGTTGACATATCTCCAGAAGAGATGGCTAGTGACGCGAGGA
AGCTTGAGAATAAGCAGATCAAGGAGAAGGCTTTGTTCGATTGTGAGCGTGGAGGAGCCC
CAAAGGCGACTACTGATCAGTTCAAGTGTGGCAGGTGTGGCCAGCGGAAGACGACTTACT
ACCAGCTGCAGACTCGGAGTGCTGATGAGCCAATGACAACATTTGTGACATGCGTGAACT
GCAACAACCACTGGAAGTTCTGCTGAGCGCCAATCTGCTGAAAATGTTCTCCCGGCTAGC
GGTGTCATTTGAATTTGACAGGCAGGTTGGCTTCAATTTTCCATAAACTAGGAGCCTGTT
TCCTTTTTATTTTACCTTTCTTTTCTCTTTCGGAACCTGATTTATTCAGATTGTACTAGT
TGACCGCAACTGTTGTTGACTATATTACCATTACCTGTTGTACCTCTTTAAAGTCGTGGA
TGGCAATGTAGTTCTGTGTATAAGGAGGTTGTGTGATTCTTTCATGGTAGCCATGAAGAG
TGGAAATAATGCTGGAAAAGCGATGTTGCTCATATGTAGATGGAGTGATGAACATGGACA
GATGGAGTGCAATCATGGTGAGCAATATAACCAAGGAGTTCTCTTTGCATCTTTTCATAT
CCGTTCGTTACGAATATGGATTGCTTTACATATAGTACTAGAAAAGAACTTGCTCAGACA
AGGAAATGTGGCAAGTTGGGCTGGACAAATGAGAATCTGAAGCTTGCTGTTTCTGTAAAG
ACATGCGAATCACAGATATGCTGGTGCTTTTGAAGCTTGTCCCTTGCTGCTTTGTGGTAT
CTGGAGAAAATGCTTTGGGTGTTTAGGGGAATGGTTTTCTTGTttctttttcgaaaagca
ttgtcaaataagcaaactagaaaaattaaagttaaattggtagttaggtttcgaaacagg
gtcaaataagcaattgtccctattttTTTTTTAAAAAAAATTCTTGATTCACTCGGAACT
CTGGAACAGAGGAATATATACAGTATATAGCTACCGTAGAAGTGAAGGGTATGCCTGAGT
ACCTGACATTTCTACTACTTGATTTCATCCCCGGGCGCCGAATCGCATTGCCAATCAGCG
AATATGCTGGTTTTCAGTTGGTGATGCTCAACCTGTGAGATCGCCCCAGCTGCAGGGCCA
CCCGTGCATTGTGAACGCAGTGGCCAATGGTAGCATGCTACGTGCAGCCTTAGCTTTCGT
GTGAAAGAATTGTATACATAACACCTGTCACACACTTTGGGAGTTAAGTTGTTATAATCA
AAATTATGGAAGTGAGCTGAGAGGATCTATGATCTATATTATCCGGTAAAGAATCAGATC
ATAACTCTATTATTGCAAGTCTTATACGTGTTGGAGTATTCATTGGTATGGTCACGGCTA
ACTCACGGGTAATTCTTACACTCATCCAGTTTAACTAAATAACCTATAATTTTATTTTTA
AGATCGGCTTTCACCCTTACACCGTTACACGTTGCACTGCACTTGTCTCACTGTATTAAT
TCTCACGGTCACGCCTCGTTTAGAACATAACCAACTATAACTTCATTCATTCATACAAAT
ATTTCGGAACCTGACTAGACGATGAAGTTTTTTTTTAGAAACTATACTTATTTTTCTATT
TTTTAGGGTAACTATATATTTTTTCAAGATAAGATAACTACACAGTTTTGACACAAACAA
TTTATTAAACTCTTGTAGGTGACAAAAACTCTCCTCTCCCACATTTTAAGTGACGGGTAA
ATTAAATTTGATTTGTATTTGCTTTTAAATAATAATAATAAGTTCATAATACAAAAAAAA
CCAGCAACAAAAAATCATAATCATTGTCGGATATTAGCATCTTTCTAGTAAATCCCATGT
TCTGAGAATATCCCCACCATCCGATTTGCCTGAACAGTAGATTCCTCTCCAATATTCCCA
CGTGAAATTCCAGAATTACCCCTCTACCCGCCTTCCTTTTAGTCCCCGCGTCTCCACAAA
ATTCCCCTTCGTCTTCCCGCTTCCATTGCAACCCCACCCCGCCGCACGCCGCCGCATCGA
TCGGAACCAAACCCTAACCCTAAACCCTAGCCCCCCCACCTCGCCTTCCACCCCCCACGC
TCCCATGGCGGGGCGCGGAGGCTACGCGTAGCCACATCGATCGAACACCCTGTATGGATT
GAGGTGGGTTTCCCGAGGCATGGGTACAAACCCTAGCCTGCACGAGCTGGCGGCGGGGGC
GGCGCCGCGGGGACGCGTGGTGCGTATCCTCGTGCGCGACGCCGACGCCACCGACTCGTC
CTCCAGCGAGGACGAGGCGGTTGCGGTGGCGCAGCCTCGGCCGCGGCGGAGGGGTAAGGT
GGGTGGTGGTGGTGGTGgtggtgggggcgtgaagcgccgcgtgatggaggcgggggcggg
ggaggcgaggccgaccgcgcggttccgcggcgtgcggcagcggccgtgggggaggttcgc
ggcggagatccgcgaccctcacctccgccgccgcctgtggctcggcaccttcgacaccgc
cgaggaggccgccgccgcatacgacgccgccagcgtccgcctccgcggttccagcgccgc
caccaacttcGCCTCCGTCCGCTGCTACTCGCTGCCGCCGGAGCTACCCAAGCCAACTAT
TTCACCGCCTGAAGCAGCTGTGAGGCCAATCACCTTGCCAATTGGGACAGCTAAGCCGAC
CCTTCTTCCACGGGTGAAGGAGGAAGGTGAGAGCTGTGGCGGTCGGGTCAAGGAGGAGGC
CAGTAGCTGTGAGGTCCAGGTGCTTGCTCCGGAGCCAATGTGGACGATGATTTCAGGCAA
>Os07t0227600-00 3000 bp upstream sequence
TTTATGCTTATTGTATTACCTACTCATCAGTTGACCTTTGATTCTTTCTAGCATTTTGAG
GATTGGTAAGTCTCTAGCCTCTGAGATGTACTTGCTGAATGCTTCACAATTATTGTTCAG
TAAGATGTCACACATAGGGAACTCACCGAAACACACtctgaccttgcggaggcgaaatcg
aagtattcataaatctcccatggcacaccacaagtccacaacctcctgagcgctcaccgc
tgactcttagccatataggatactttctccaagagtaacaaacacagtcgattatttgct
tactataaactctcaagtgctcaaatggatggagtgtatctctcttgttctcaatccaac
tctttcctcttctcaaatccttctcatagaaagctactccaaggtaaggggatgaggaaa
tactatttagttttggatataactcacttttgcaaacccccccccccaaccagtagaaaa
gaaaggatgagggatttaaacaacatatccagatttttgccattgggataaaaagattac
aacatcataaattctgatgtggacatcagaacttccggtcatttcaaaaagaaaaaccta
acagtaacaacacacatgctttgacctaggattttacacataagaaattctgatgcacaa
attaaaacttccgataatttgaagccatccaaactgagagcaagaactttggagatatca
aacattttaatactcaaaaatctagatattcacattgaaaaatctattcataaaccttga
acacaacccaaaagcttaactttgaagaaaaaagggacattccattaaactgccacataa
gagcttctagtattactcaaaccataatgacttgctttgaagtctgtttttaatgatcgt
gaactttatagaaagctcactcagagggttacccggccaaactaaaacacaaggtctaaa
atcacttgaacgatacggcaatacttgagtttctctcaacaagcacttcgatagatcatt
ttgagtaccaagacatatacaaacacatcaatgattgcacccctcttaataggtattcat
atattcaaatgtaaatagaaaaaaaaaatataccaatagaaatacattaatgtttatttg
tcaataccaaaaccatttcttctttcatacttaaaatgattgatgtggagtactcataga
ttcaaaatttcaaatggctttatacggtccatcatgacaaaatcatcccttgcccttcaa
gatcgtttggtccatcgcagctgagtattgcattccctttacctgtctcgccatagatat
tcactttgttcttcgcatttccaatattttcactttgtaattttgttcatcaatttgaat
tttccatttcactttgtttttgttgattgatagTTTGAAATCCATCTTCTAGATCTTCAT
CTATTCTCTTGACAGCAAGCTTGATCATGAATTGAGAAAATTTTATCTTTCACACCATTT
TCTTCTTGATCATGCTTCTCTTCTCATGAAGTAACTTGAAAACCAATGGCTGATGTCTAC
CTTGAAGTTCTTCGTAGAGCATCTTAATTGTCATCAACTTCACATATGGTATTTGTTGGC
AGTTGTTAAACACCATTTTGACCCCAAGCTTCGGCAATAGAATGGGTGAAACAATGTTCA
ATTCATCCATTTACTTTAGATTAATGAATCACCATGAGCTTTATTGTTCGTTACTTCGTT
AGTTATTttgtaggtactatccaaataaagatgaaatgtggaatttcaaatgtttgacca
aatcttgtcctaaatgacgtatgtttagtgacAATTTTGTTCGTTGGGGTCACTCTTCAA
CAGTGAGATCTTATTAACCTTGCCTTTAAGACTTTGGTCCAGCTTTTAATTTTTTTTTGA
TACAAAGTATAATATAAATTATTAATATTGGTTTGAATAAAGTATATTGTATAGCTAAGT
GATAATTTCACGGAAACATAACCCTAGCATCTAAGTGCAATAAATACAATCAATTAAATT
CAGTTGTAACATGTTACAACCTTAACAATCGAACCGCCTCTAACACCACGATATAATCGG
TCCAATCGTAAGATTCAATAACAACATTACTAATAAAAAAAAGTTAACGCGTGTAGTTAC
AATACAAATAGATAGCAAAAAAATCCATGCAGTAAAGAAGTAAACATCAATCGTCACTAA
CACCACAAAACCACAATACAACCAGTTCGATCATAGAATTAAATAACGACATCACTACTT
TTAAAAAGAATATAAGAAGTAATATGTTTAAATAGATACCACTAAAAATTATAGTATGTA
AATAAAGAGCTAAGCACCAAAATTAACAGCTATTGTTGCCTCCAATCCATTAACCACTTG
CCATCTATAGATGGCTGTCTCCAGCCACACCAGTGACCAGCCAAGCAAAACACAGCTTTT
GCTTGATTACTTCCTTCCAGAAACGGCAGCCCAGGCTTCGTTCAAACTCACTCACAGCTA
AGCCTTTCCTTAACCCCGTTTGAATTTCCGAGCTTGCGTCGAATATTCCGGATGCCCATC
CCCACCACCAAGGGCACCCTCGTCATTTCCCCATCCCCCACCCCGACCGAATATGCCCCG
CGCGGCGGTCGCCCCGCCACGTGGACGCGCCCCCACCCGACGAACGAGATTCCTCGCGGG
TGCCCCCGGCCGCGTAATTACCAAACTACCCATTCTACTATTCCGCTTTTATAATATAGC
TGCCTCTTCGTCTTCTTCTTCCCCAATTTCCCCTTCTCCTCTCCTTCTCTTCCCGCTTTG
CTTCCCAATTTCTCCACGCCACCGAGCAATTCGTGAGAGGGAGAAGGGATCGGAAACCCT
AACCCTAGCGGTGGGAGCCGCCATGGATGCGCGGATGCGGTGAGCGGGGGTGGTTTTCTT
GGTGGGTGAGGCGAGGTGGTTGGGGGTATGGGTGGGGGGAGGAGGAGGAGGAGCGCGGCG
>Os03t0291500-01 3000 bp upstream sequence
ctaaagataatttaaatcacatcaatcaggacaccatacacacattctcccacattacat
gtatcgaaacatcatgctaaAagcaaggataataatagagctcacttcctactattaggg
cacccataatggttatctataggctctctacaagagatccatatcagcatattttcctat
ttgaaagatattaaataaagagagagagatcaaagctatctactaacttgaagatagtct
atagagaaaaacgaggcaatgtattagagagctatagatacccatatagacatattattg
aggtggtttactattaatctagtctattgctgagatgtacatgttttatagagagcatct
tactttaccattgcgggtgctcttagctaatcttaaagccaacacatataatagattagc
tataaggttggctacaattttcttctcatctctctatgtctcacttatacattaattgca
tttgtcttggagcttgtgttaagctagctcttgcatgagagccaacacccttaatttttt
gttatatctctcctccacataagcttatagtagccttatagctcactattatacttgctc
taagagcaagtttaatagtatagcccactactagctctatatcatctatagtcaatgtaa
tagccaattcatacaatagttgcttactatactattaatatttggttccacctatcatac
acacattacatcttggagtccatactgtagctggctatagatctgtagcccgctgctctt
ctctctctttctttatctctctaaaatatgtttatagctagcttatagactgctactata
cccgctctaaTAACACCATAGCATGTACACATTCTCCAATGCTGCATTAATTGTGTTCCG
ATGAAATACGAGTCCATACGGTTAtatcagagtaagtacaatagcaggctataagccagc
ataactacataacgagaagaaaagagaagagagaataaagcgggctacatatttatagct
agctgcaaaatggactccaagacgttgtgtgtatatgagaggtgggaccgggtattaatg
gtgtagtatatttttatagataactattgtatgaatgggttattagattagctatagata
atttggagctaatatttagctatCATGACCAATTTGAGAAAATTTGAATTGCATTATATG
ATAATCAATTTAGGAAGGAGGGAGTAATGGActataaggtaactatatacttatatgaat
aagagagataataaaaaaaataaaagatgttggctcttatataggagctagctttgcacg
tgttccaagacaaatacgctgaatgcataagtgaaagtaaaagagaggcaaagaaaattt
aaaaacgcccttatagctaattattatatatgttggttttaaaatagactaataggtggc
agttaactctactattaAGCAAAAGACACCAAGACTAAGGATGCTAAAATATTCATCATT
CTTAAATTAATCTTTATCGGTTAAGGTGCTATATCATTTTGTGTCCCGTAGTTTTACTCA
TGCTTTAAATACTGTATGTCATTGTGCAAAAAAAAAGTTAGTCTTAGTTACATACGACGT
ATTCAATGATATATATTTACTTTTGCGCAAATAAAAGAAAAGATACTTGTTAAGAGATGA
TCAAAATAGGATAGGATAGAGGAAGTGCAATATATGATTTTTCTATTAATCCATGATGAG
AGAGAGATACTTTAGAAAATTCACTCGGCGGATCATCGAATCTCCCTACCATCAGCCCAA
CGACACGTTAATCACACAGCCAAGATGCTCTCAATAATGGCCCCATTTGCCCCACGACGC
AAATTTCCCAACGATGGAAAACAAAACTGGTTAATCACATTCGCATAACAAACCATCGAT
CCATCGCATCACATGGCAGCAGAGCGCAGCGGCCGGCCATTGGTGAATCCGGCGGTCCCC
CGTGCGGGATGCTCAAATTCATCCCAGAAACTGAACAAGTATGTCCACGTTCATCGGCAA
GTCCAGATTCATAGATATTTCCAGATTCATTGTAATCTAGTACTAAATGTAGTAACATAT
TATAGTTCCGATCCGTAAATATATCTAGATTCATTGTATTAGTAAGTGTCACATCTaata
ctccctccatctagttttgatagacatatttttaaatctgaaaaatttatttttgatagc
catattttaatctaatcacttaccatcttaatgattttctcggatttaatgcgtggctct
ccattcttgcacacaagattggctagatgggcatcgagaaatataaatattaatgaatcg
tttgtttacaaggaataactagtagtatatttaaatatatgataagcataattacttatt
tttgtcattgtggcaagataaaatatgactatgaaaaatagatagatgaagcattatagc
aagtttaatagtatagccaactactaacttcaaattatttatagtcaatgtaagcaagtt
catacaatagttgcttactatattattaatacatggtcccacctatcatacatacattac
acatcttggagtccgtgatctagttgactacagatttatagtccacctctctctattttt
atctctttaaaatatgtttatagctagcttatgatctgctgttggtctgctGTTGCAGCT
GCTCTTAAGAGAGGGAGTAGCCCCCACCAACCCCTCCCCACGGTGCAGGGCTCACCCTCC
TGTCCCCAGCCTCACGGCACCCTTGATCCGTGATCCGACGGCCCGATCCGTGGCATGACG
CGCGCGCCGGGCCCCACGCTGACTAGACCGCCGCATCCGAATCCCCAAGAGGGGATTATC
CTCTCGCGCACGAGGCCGCTCGAACCGGCGCCCGCCACGTGCTCCCCCCGGCGTCGCAGA
CGCGAGGCCCCGGAGCCGCGCGCGCCGGCTATAAATTCTCGTCCCGCATCTCAGCAGCGC
>Os03t0230300-01 3000 bp upstream sequence
CAGTTGCTGACTTCAATTCAAGGATTTCAGCCATTGAAGGTCGCCTCCTGACGATCGTTA
TACGCCTAATATAATGCACGCAAAATTCCACTGCTTGATTTTTTTTTCCATCTTACACGT
GTTCTCTTGGTTCGGACCAATGTGTACGTCGTGCCAAACTAGGTCAACGTAGCGATGCTT
GGCTAGCAGCAGCTGGTCAACCAGCCTCGTTAATTTAGCCAGTGGCAAAACAATTGTCAT
GCGTTGCGTCACGGGGAGCTCAATCCCAAAACGGCTGATGAATTGCATGAAGGGATGAAC
AAGTTCACGAAAAATCCCGATCAACCGATGCTCGTTTCTGATTTCTATCGATCGACTGAT
CAATATGAAATTTATAGTCATCGTGAACGAACTGcttcatccgttccacaatgtaagcca
ttctaatatttctcatatttatatctagatttattaacatcaatacgaatgtgagaaatg
ctaaaaagacttatattgtgaaacgggagagCAAtaaaacttatataaatgaaaacggaa
attgttttggtgttgtatcgtccatttatttcgtattccaccttatttttataatatggt
aagtacaatattattaaACCCCCTTTatctacataatatatactctctccgtttcatcat
ttatataatgtgaaaaatgttaaaatgacttagattCTATTTGATCCATAGTTTAGAGGC
ACATTAACTCTTCAACCAAATTCTTTAACTTGAGTGCATATAGTAATGTAGAGAATATTT
TTTATCAGTCTGCAATCGACGTCGATATGTTTATGTTCATTTTTTTCATAATTTTTTTAA
ACTGTTTTTTTTCTTGTTTTGCTGTTTTTATTATGTTTAGAGTGTCCGACCACTTCTTTT
CTCGGGGCATTGCCAATTCAAGATCAAAATATCTTCCGCACATGTTGAAAACATCTCTGC
TCGTATTATTGGGTTCAGTGCATTTTCTGGCAAGTCAGGTGCTTCACGCATGCGTGGCTG
GCGTGCATATCTCTCTATACCTGCACACAGGAATATCAACATACTCACGCGGCACACATG
TGCGTGTCTCACGCCAAAGCCATCCATTGGTATTCTCGCGAATTAGACGTGACACTGATA
ATCTGATCTCCAGTAACAAAACGTACGTTGATCGGACACTACACAGTACACACACGTCGA
CCGACTGATTTTGTAGGCATTTCGAGAGTCGGTTTCCGATCCCGGGACTTCTTTTGGTTT
GGATTAGTTCTACACAAATCTGACGACATCCGATCCGATCCCCACAATGTTTGGATTAGA
GCCACCATTTTCTAATGTGTAGTTCTTACGACTAATTCAGCCGAACTGCCCAAACGGGTA
CGTACGTACTTCACCCCCAAGTCTTCATATGTTTCTGCGGTTTCTTCTTGATGAAGACCA
CACGACGCTAATTTCAAACGGTTTCCCCCAAAATTTGCGATGCCTTTTTTCACTAGCGAA
ATGATGATGCGTGCAAGCGATCCACGTACAACCTGTCACGAGGAGGCGAGCAGAGCAGAA
AAAGAGAAAGCGAACTGCTACTCCAGCAAAGCCGATCACGTGAGGTGTTACAAGTGGGTG
GTCTCTGTATTTCCGGAACTGACTTGACCGTCACGAAGCACATCAATCCGTGGAGGAGTA
CAAACAAAAGTTGCCGAATGCCAAGTCGAACACAGGTCGAGCACGGCGCACACAAACACA
CGAACTtccgtccgtactaaaatataaatatttttatactttaacatgatctcagagata
ctaatttaattaataatatatataaaagtaagatgttttaaataaaaaaagagttacaca
ttatgatagattgtttaataataaatctaataacatcaattttatataattaatttttta
ttaatagttaaaattgaaaacgtttaactcgccattatactaTCCAGACGAAAACTCAAA
AACTCCCGTAACCGTAGGATGATCAGATGGTCAACGGCGATGGCAAAGGTCAGCGTTTGG
TTTACCACGCCTTCGTCCGGCGGTGGGCCGGTGGGGCCCACCTGGAAGTCTAATTATTAC
TAGACCGAGAAATAAACAACTTGCTTCACAAGAACATCGTGGGTGGGAACGAGCGAAAGC
AATCTTAAGCGCCAAGAAAAATACGCACAAGAGAGAAGAGTAGGCGCGGTTTTGTGGCCG
GAGAGAAAGCCACGCGCCGGTTTCGTGCCGGAGTATCATTTTCGTTTTCTTTTTTTCTCC
CTTTCTTTTTTTCGCATTAACGGACGTTTCGTACTAAGCTGGTATACAACAAGGAGACCG
GCTGGGCGCCTGGGCCTGTCCAGGTGAAGTAAAGGGCAAAGTCGGTACTAATCGGTATAG
TCAGCGTGCTTCACATGCGACAACTCTGACCCAAGGTGAAGTAAAGAGCCAAGTCTTTAT
GTACGACAGTACGAGCAAGGACTAGTACTAGTAGAAGTGCTATGCTGAATTTTGCTATTG
TTAGGAAACAATTTTTTGGTTTATATAATTAACCAAACTCATACAATCAAATGTGTATGC
ATGAAATTGAAATGTAACCGTTTTTTAGACCAATTTTCTTATATTAATTAATTTATTATA
GAGGAGAAATATTTTTTTCTTTTTTTAAGGGAAGGAGCACTATTCTTTCCGTTCAAGTAA
GTAGTAGTCCAGACCAAAAAAGAAATAAAAAAACAACTGGCGCAAGTAAAACAGGTTCGG
GGGCAAACTAGACATTTCTAGACTTCTCTACCAAGGCATCTCCTTCTGTCCTTCATCAGG
GGCAAAACCGCCATTACCATTACCAACAAACGCAAAGAAGACTCGGGCGGGCGCCGCCCC
AGAACACAAGTGAGAAAAAAAAAAAACCGACCTCCTCGCCGACGTGCTCTTCAAGAGACC
GACCCCCCGCCGCGGCCTCAACCTATATATTCATCCCCACCTCCTCCGTCTTCCGCTCCC
>Os03t0230300-02 3000 bp upstream sequence
CCGACGTGCTCTTCAAGAGACCGACCCCCCGCCGCGGCCTCAACCTATATATTCATCCCC
ACCTCCTCCGTCTTCCGCTCCCACTTGATCCCGATCGCCATTTCTCCACCTGCACATCTG
CGCGCGCGCGCGGGAGAGCAGAGGCGGCGAGAGAGATCCGGGTCGGGAGGGGTGATGGAC
TTCTCCGGCGACGTCAAGCCGGCGATCCACCGGCCCTCTGTCGCGGCGGCACGCGGGGGA
GGGAACGGTGGGGCGATCCCGCTCCTGCGTGGGTGGCAGGCGTTCCGGAGGAGCGGCGCG
CCGGCGAGGCTCCTCTGCTTCGAGGGCGGCGCGTGGGCGGACGTCGCGGGCGAGGTGGTG
GGGCTGCTGCGGCGGGCGTTCATGGAGGGGAAGGCCGTTTGCGAGGCCGCCTGCGGTGGG
AGGGTGTTCCTGTTCGACTTCATGCGGATGGTTCGGATCGATGAGGCCACCGCCGAGGAG
GCCGCGCTGGGGTGGATCGACGACCGCGGCGCGTGCTTCTTCCCGGCTCCCGAGGGCGGG
AGGAAGAGGAAGAGGGAGAGGGACGAGGCGGGGTCGGAGGTGAAGGGGGAGGATCGGCGG
CGGCGGCAGCCGGCGGCGGAGGAGGAGGACGGGGACGAGGCGTCGTCCGGCGTGGAGGAG
CGGTCCGGGGAGAGCCGCCCCGAGGCGGATGAGCCCGACAGGAAGAAGGCGCGCGGGACG
TTGTGGGGGAAGGCGGTGAGGCTGGACGAGGCGGACAAGTTCTACAAGGTGGTGGAGAAG
CTCTTCGTCAGCCGGATGGCTCCCGTGGCGGCGGCCCGCGGCGTGGCGATCACGGCGGTG
CACAAGGTCGCGCAGGGGCCCCGGGCAAGAGCCTTCCATCTGCAGGGACAGCTCCTTGCC
GCTGCTCGCGGCGTCGGCGATGGCAGCAACGCCAAGTTCGCGTGGTACGGCGCGCCGGCG
GCGGATGTGGCCGCGGCGGTGGAGCACGGCTTCGGGAGGACGAACGGGCAGTTTCTCGGC
GGGCGCGCACACGGCGACGGCGTTCACCTTTCGCCGCCGCAGTACCCTCACGCTAGGTGA
GTTTCCCAAATGCTTTCAACTCTTTCCATCTGCAAATGCTTTGAACTATTGGGGAGAACA
TTTTTAGTAATTTCTGAAAATTCACCAAGTGCCTCATATATTTCATCTTTCGATATTACC
ATACGAATCTTGAGTAAAATTATTTTCTGCCTGCCATCTTGGTGCTAAACAATGAAACTA
CCAATCGTTGTTTTGCATCTAAGTTTGAATTTAGAGCAAATTAGACAGTATGGTACAGTA
GCTACCTAAATTGTTATAAATTGGGATGAAATTTGTGAGTCAATGTTCAACTAAGTTAAC
GAGTTaattaacttgtcttcgagcagtgcgatgctgaccaagccagacgagaatggcgag
gcacacatcgtgctgtgccgcgtcctgatgggccgtccagaggccgtccctgccagctca
ccccaattccaccccagcagcgacgaatacgacagcgccgtcgacaaccttgagaatccg
cggtggtacgttgtatggagcacagacatgaacaccaggatcctcccagagtacgtggtc
agcttcaggtggcccaacctgccgcagatggaaggttggtctctcgtgtctgaaatttgc
tggatggaactgTTCCCATTTGGCACTGCCATAACAGTGAAACTGTGGTTTTCAGGATCA
TCGGGGTTGGGATCGAAGCTGAAGAAGCCATCACCAGCAGCTACTCGCGACATGTTCCCT
ATGCTTCTGACGGAGATCCAGCGGTTCGTTCCATCCCCGAAGCTGCAGACTTTGCAGAGG
ACGTACAACTGCTTCAAGGTAAACTGGTACTTCTTGCTGAGCATTTCATTTCTAGATAGA
TGATTGATTAGAATCTTGCGCTAGCTTACACAAAACAACCCcttcgcgcttatgatcatg
cctgtaagtcaaaatttaatataagagttgattttgtggtttttttagttgtttatttta
ccgcatgaacacgtataaaaaaggttttactatacctttttttggttaataaatTGTTTG
GATAAGTAAAAGCGAAACAATGGGCTGAAACACAACTGCTGATCTGCTAGGTGAATTTAG
gccctgtttaattcagcttaggattattataatctggattattaggattaagctgaaaca
aataagtagattattatgttagattattataatttataagccagattactataatataat
aatctcctctagaggagcttagattactataatctaataatctcctctagagaagctttt
tctagattattgagtagctaaagacccactacccttagatgcctctaataatccagagaa
acaaacaactcgtagcttattttatgttagcttattataattcagcttagagtaatctga
tttaataatttagattacaataatcttaagctgaaacaaacggggcctTAGTCTTACATA
TAGTTGAACAATTTTGCTCTGCCTGGTTTGTGTTGTATTCAGGTCTAACTCTTCACTATA
CGCAATAATTAGCACGTAAAAATGTTGATTTGTACCGCACTGCTATGGTTTTAATATGAT
CATGCCGACTTTATTCTGTAGTAATATGCTGCCGACTTTATTCTGTAGTAGAACAGAATC
ATCTACCTGTCAATATTCTGTGCAAAGCGAATTCAGCTCAGCATAACGGCGTTATAACTT
TAAGCGAAGCTGAAGTCCTGAAAATCCAATGACATAAATTTTCTTTTTGTTTCAGAGAGG
ACAGATGAAGAAGGACCAGTTCATCCGGTTCTTGCGCTCCCACATCGGCGACAATGTGTT
GACCACCGTGGCCAAGAAACTCCGAGGGTACTAGTGCAAGGTGCAAATTTGTCTCCACTC
CGTGGCTGAATTCGACTAACTCCGTAGAATCGAACAGTGCGTGTCGTGTACCAATCCTGA
>Os01t0247900-01 3000 bp upstream sequence
AAGACACATATATAAGAACCAGAAGATTGATTTTTTTTAATTACCAAAAGTTTAATCAAC
TAAGTAAATTCTACTAATGTCAATTATGATTAACCATATTGGGCTAAGCATATGAGTACA
TAACCAAACTAGCAAACACAATATGTTGCGTAGAATATTTCTGTCATAGAAAATTTGAAA
AGAAATGACTTTTTTGCAGCTAATTAAGTTGTTGAATGTACTTACTCCTACTTTACAGTA
GTTGTTAGTTAATTAACACGCAGTCAAAGTGCTAACCACATAGCCTGATAGTCAGACATG
GCCATGGGTTAATTAGTGTACAATTTGTACTAGTTGACTTTGACGTACTCTTTGATCTTA
CATTTCTCTTCACTTAAAGGCAGTTTTCGTCTCTTAATTTCCTTCTGCACTCAAAGTGTG
TCAAGTTTGGGCAAGTGTTTCTTCAGAATTCATCCGGTCCAATAATATTATATTCTTTTC
CTTTTTTTAATTTTCTCCGATACCCTTGCACGTACGTACTACGTACTCCTAACAAATGCG
TGCCCTGCAGGCTTCAAAAAGGAATCTAGCTGCTTGGAACTGAATTAAGAAATCTTTACG
CCGAAATGCTTAATTTGATCTATGTTTATGCCAAATTTGACCAGTGCGATTCACACTTCA
TTGCGTATGTTCATGCCAGTAAAGCATATATGCATGCGTACATCAAGCGTAGCGTGCGAT
CAACGACCGATAATTAATCAGAACGGCGTACGTGTACGTGTGATTAACTGTTAACTGCAT
GCACGTACAAAAGTATGTAGTACTCCTACAAATTAAGGTAGGCACGAGACAAGAGAGACG
ACACGTCAACACGCATGAGAATCCAGGCTATTTCGATCATATCATGCATCGATGTTGATC
GATTGGGTCTAGCTCCAAGATCACTCTATCTCATCACCCTGTGTGTGAAACGACCTATTT
CGTAGTACGTGTAATTAACCTGTACATAACGTACGGCCGATTACGTCTAAGCTGTTAACC
TGGAGGACACATCATTAAGGCTGCAATAAGTATTTAGTATAACTGTAAACCTTCATGATG
ATTAACTAACGGATCAAGCTGCTAAGTGATAGATTCAGAAAGAAATAGCATGAGGACCTG
AAAAAAAGAGCAAAGTTTTATAGCCTATTTTCCATCTATATATGACAAAACAATTTGTGT
ACGCTATGTGGGGCTCTCATGATCCCCACACCaatagcatagggttgagaggggtggcta
gctcgcgcgtacccgctaggacgataagtcgcgcgcacgcggaccttcgttttagtagcg
cttagcgcttttctcgaaagaaaacaacgcgcatgatgctatattaaagtgattaacgaa
ttgaaaatgctacagtaatttctcaataaaaaataaaaacaattgattttgaaattttga
gttaaaaggtttcaaattttgatttgaaaattttgaaaatacgatttgaaagttttcaaa
atatcaacttaaaagttttcaaatactactatgagttaaaagtttttgaattttgagttg
aaagttttcgatttttatatgaaaattttttaattttgagttgaaaatttttaaattttg
agttgaaagttttcagatctcgagttgaaagtttcaaacctgagtcgaaagttttcaaat
ctgagtcgaaagttttcaaatctgagtcaaatgttttcaaatctcgagtcgaaagtttca
aatctcgagttgaaagttttcaaatttaagttgaaagtttttaaaatttgacttcaaagt
ttaaatcttaagtcaaaagttttcaaatgtaacttaaaaattttctatctattagtaata
aagtctcaaaaaagaaaaaaaaTCTTTCATTAATTATCATCATTACCCTTAAAGAGTTAG
TTACGTTAGACATGCCGCTATGAAAAAAAAAATCTTGATCAGCGCTGGTGGCACTGCGCA
TACAGGCCGTGTGGGCTAGAAGTGCTCGCTCGCGGCGCGTACACGCAAATTAGGAATCCT
GAGTGAGCGTTGAGACCCCACCGTGCCATGCTGGATCCGCCCTAACTGTTAGTATTAATT
GATTGATACAGGCGGCGCAGGCGGCCCATGTACGCACGCACGATTGCTTCTTACGAAAAC
AACACAGAACGATGAAAGAACGCATAAGATTCGCTGCATTGAGATGAGTGGAGTGATTCC
GGCGTCTTAATCTTGCACCGCAAACTATACGCTCATCATATCATCGAGGTAATTAAATAT
GCTGGATGTGTAGTTCGGTTCAAGTAGGAGTAACACACAACACAAACAAGAAGCATTTCA
AGTACCCACATTATTTACTGGCGGAGCTAGAAATTACTAAAGAGTAGGGCTAAAGTAAAA
CTTAATTAGTGAGTTGTTTATCTTTTCTTAAATTTACATTGTGATATAACATAATTTAGC
CATGATTTTGGAGGTAGGCCTAGGGCTCAAAGCCTTAGCTGCCCTACGCCTGCCTCCGCC
CCCTGATTATACGTGTTGACATGGCGGGGAGTGGCTCGTCTCCCGTCCTTCAACCCCACG
GCCCAGTACTGTATATCGATGGCCCACTCGGCCCGACCCGTCCCGGCCCGTGTCCAACAC
AAACTGGGCTTAATTCCCAGCTACAAGTCTACTATACCCCGAACGGCGAACACAACGGAA
AGAATCAACCAATGGATGAATTTACCGCGAACATGGCCGATCGAATATGCGTCGTCTGTA
CCCGTACACATACCTAACCGCATCAGGAGGACGAACACCAACACGGACCAAAAGTACACC
CAAGAACTCGGCTTAGCTCCTTTCCTTCGCCAGCAAGTCCCAAACTCCATCGCTTTTTGA
GCTTAGCTATCACTGTGAGTTGTTCTTAATCCTGGGAGAGAGGCAAGCAAAGAACAAATC
CGATCTCGTTGCAATGCGCCGTGGACGCATATAAATTGGGAAGCCAAGTCCCAGCTTCTG
>Os01t0218100-01 3000 bp upstream sequence
TTAACGTAAATTTTGCCATGACGTGATAATTCTGTGGCAATTTTTTGGTTTATATTATGA
TTCTCTTTTAAGTTTTTTTTATCCTTGTTGGATGGCTCATTTTAAGTTTTTTTAAGACTA
TCTTTGAATAAATAGAGTCCTGGGATATTGGCAAAAACTTTGCTATCCATGTATTTTAGT
CAGCAGTTAGTCCACAGCGGGTTCCCCACAATGTGTGTTCACCATGAATGCCAAAAGGAT
AGATTCTGCAAGATCATTGCAAAAGCCAATTTTAGTTTTACTACTTCAGCTTTGCATTCT
CATTATTTCCAGTTTTAGAGCTTGTACTGTTCCCTTTGCATGTTCCGAGATTATGTGTAC
CATGAAAAAGAAATTGACACGGACAAATGACAATTACTTCTGATAGAGCTGAATGCCAAA
TTGCCAATTCTCAGGTACCTTTCCCCTTAAATTTTCCAAGGATTATTCACTCTAAGCCTT
TTGAGGTGAATATAAAAATTCCAAGATTCTCAAAACAAAGTCCACTAGAAAAGAAGGTAA
AATATTATAATCCTTTTAAATTTTCCAGAGAGGACAAAACTCATACTTACCAAGACGGTG
ATGCTCAATATAAAATTTCAGAAACACAAGGCTATCTGAACGCCAGGTGTTCAAGATTAT
CCTTGATTCCTCATTGGCCCCCTCGAGGAATTAGCTAATGCTGGCTGCTATCAGCTTATG
AGTTTCTTAACCAATCATCGCCGGTTACTTCTGATAGATGAACATCAACGTCTGTAGAAG
ATCACAAGCAACACAACTAGAGGCAGTCTCACGTCACTAGAGCCTCAGATAATGAACTGT
TTGACAGATGGTGATTGAATTTCCCCTTTCTTAGTCAGATGCAACAATGTGAATCCAAAG
CTAATTTTCCCAGTATATAATCATGGAGATGTTTTTCTTGTTGACATTTTTAATAATTCA
TTCATGGTAGGCATGGTTCTTTTTTTTTTTTGCGGGGATGGTAGGCATGGTTCTTGCAGA
TGAGCTAAATGGTTTGGTCAAACATGTTGCATTATTTCTAGAATCAGACTTGTTGAAGGT
TACAAGTCAAACAAAAACAATTGAGTTGAGTCATCTGATAGCTTGATTGATAAGGTCAAG
GACAAATGCTGGCCACTGTGTACTTACTGGCCTAGTGATTAGGTCATATAAACAAAAACA
AACATTATTTCATGACATATTATAAGCTTTCAAGACTTGAAAAGGCAGAATCTTGTGTGG
AAAACTTCATTGGTGATACCATAGCTCACTTAGGGCCAACAGAGATGGTTGAAATGGCAA
CATCAAGACGCTTAGAGCCGGTTTGGTCGGCAAGATCACAAAACTCAGAAGCAAACAATT
TCATGTAGGGACGGCATACAAGTACACAATTAGTTGAACAAACCAATTTATCTATCACTC
CCTTTTCTCAATTTTCTTCCAAGGTCTCCAAAATAATGGtactccatccggccctctgta
tgtaaatatatgatactgttgacaaacttttaaaactttgaccatcaatagctctcaaaa
tacttattttgaaaacacaaaaatcatcttcataagaacttttACGATATTATAATTCTG
TTAGGCGGTATTGTTGCTTTCTAATAGAAAATTAGTTTCTTCTATGCAAGTACTTTATCA
CTATGCCAAAATTATGAGCGTTATGTTTCTTCTGTGTAAGAACATCACATTTGACCACAT
ACAAATTCAGGTGATCATCAACCTTGAAGAAAAATCAGGTCACCATAGATTATTTGTATG
ATATGCTTCAAGGCTCTCCACGCTAAAATATACTTGTTGGATAAGGATGATGAGAAGCTT
GATGGCAGAATTCATGATTAACAATAACAAGAAGAAATGAAGAATATTAAAGTTATCAAT
ACAGCAGTTGCCCTAAAAACCGAATAATCTTATGGGACTGTCTATATATCTGTTGACAGA
AAATCCCACCTCCCATCTTTCAAATTTTGGACCATCGGATATGCTTTAAGATTCGTGCGG
AGACATTAACCCTAGCTCTCCTCCTTCCGTTCCCCTCGCATCGCTCGTTCcgccgccacc
atcgtgttttcctccactccgcccgatcccccgccgccacctccccaccgtgtcgccacc
cgcttcgttggctggccggagggcgtcaatggcgccggcgaccccccccccccagcctcc
tccccgagctgtcggcgacgagatgccctcgccaccaacgccggcccaccgccctcctcc
agccccgtggctccagcgccgctgccagcgcctcgccacccccccccccccccgatttgc
cacccaccgccgggctgccgcctcccccgGCCATCCCTCTAGAGCCAGCGAACTCCTCCC
CCTCCACCTCGACCCCACCCTAGGACCCTAACCTAGGGTGTCACCGGTGTCGGAGAAGAA
GAGGAGGTCGTCGGAGTTAGAGAAGAAGGTCTGGAGCATAAATCTCGAAGCTCATATGGT
GTCCCAAAATCTGCAAGATTTAGGGATGCAGGTTCTGTTAAAAGAAGGTTAGCAATTCCG
TAATGGTTATTCCTTGTCGTGTAGTATAATCCCTGTAACGAGCAACAAAACAGTGAATTA
TGACACTGATCATTGATTAGAGAACCTATATCCTGTTCAACCATATTAGCTCAACACTTC
TCACAGTACAATAATCAAAATCAGATAAAACATAAAGTTTTTCGCCTGCGGAAAAAATAA
TAAACCCTGCACAACTACGTGAGCGCTTGGAGAAAAATTCTCGCGGCGCCGTCAGGAAAG
GGAAAAGATATCCAAACAAAGAGCAAGAATCCAAGAAAGCAAACAAGAAATTAAACAAGC
CCAACAAGCAACATAGAAAATGTGCAACATGTCCTTATCCCTCTATGTCAAAGTCAGAAG
AACAAAAACCTCAAGCCAAAGCCTGCACACATAACATAAGCTCCGGCATCATCTCCATCA
>Os09t0266600-01 3000 bp upstream sequence
ATTAGCTTAAGCTTCAGCTTTTTAGCTGGCAGATCTTAAGGCTTCAGAATTTCTCTTTAA
TTCATCAAGGTATGGATCCACTTGAGCATCATACATTGCATTTGTTTTGCCTGGATGGAG
CTTTTCTTGAGTTTTAAATGTTTTACCAATCTATCATTGTTTCGATGGCATGCTTTTGCC
CCTGGTTTTGATGTTTCTTAGAATCAAGCTCCTGCAATTTCATCAGCACTTTCTGGTTTT
TTTGTCAAATACTTGCTTGTTCTGTTCGAGCAATGGTTCTGAAGAATAACCAGCCAACAG
CTTGCTAGCTTGGTGACTGGGATTATTGCTGGAAATACTAGATAAAAGATCAAAACAGTT
TATCTAGTTCTGTTCTGGGATTATTGATCGACCAAGTTATTGGAAATTTATGCCATGTTA
TGAAATTCTTGATGAAATACCCAACTTGGTGATTTTGCTCTGTTTTGCTGGAAATTAGAC
AGAACCAGCAAGGTTTTTGTCAGTTTCAGTTTCAGTAAAGAAAAATGTCACTGTTTATGT
TCACCTCAGATGTAGTTCATTGAACCTGCAGCAATATTCAGTTATATTGTTTCTTAAGAT
AGTGATGAGTTCAGTCAATTAACCAGAGCATCCTTTGCAGGATATCAAGAAGTTCTTCAC
CATGAAGTACATGAAGCTTGGGACAAAGCCTGACACATTCTACACCGAAGAAGCTGTCAG
GTAAATGTCGTGCATTCGTATTTTCGTTTGTCGTTTCAATGAATATTTGTAACTATTTTG
ACTTTGTTGCACTACAGGTCTGTACTGTCAGACGTACCTGCTGATCTCATCATACATGTC
AACAACACAAAGTATCAGCTACATAAGGTGCTGGTTTTGTTCATTGATGCAAAATTATCT
TTATTACCACTTTTGAACCATTTCCTATATTCCTCGCAGTGCTGATGAAATTTCCTATCC
TTAACTTTTAATGATATAAGATATACATATTGATCACAGACTTTTCTTCTAGAAAACAGT
ATTTGAATTCAATAGTCAATCAAAAATACCTTGGCCACCTAATCCAATCTGAGGAGCATC
TCCCCTGAAAAGATTTTGTTCCATACTGAAAGCCAAAGTTGATTGAAAAGATACTCTTGG
CCATCAACTCCATTTGCACCCTTATCAAGGTATTCAAATCTGATAGCCACACCACCTTTG
CGAATCACTGATTTATTAAGCATTGGGCATACATATGAAACATAGAATATGATAGGAGGC
GCTGAATCAGATCCATCTTTCTCTGATAGTTTAACATGTCACATGTTCCCCAATGCTACA
TTACATTGTTTAAGCAATGTCACAGGCCTAATGATGATGTGAAGTTGTGAACTAAGGCAA
CTTTACCAAGTCGCGGCTCGCAATGATTAGCACACATCAAAGCCTAATGATGGCCTCAAA
CCAACTCTATCTTTGTTTAGTCATCCTTTCTGAAATGACGAACCGACATTGGTTTAGGTT
CATAGGCCTGAAGATCTGCTTTGCCAAGATTGTCATGGTATAAGCATCAAATGAGGCATT
AAAAATTACTTGCTATGCCCTTTTCTGATCCACGCCTCAAAAGCTTCTTCTGAACTTCAC
AAAATCCCGGTTAGGAAAGTTGCGGGAATAGAATGCAAAGTTCTCTTTAAGTTCAGTCCC
GTGAATGCCACTGATGGAAATAGTTTAATGGAAAAGATCTAAAGTGAACAAGTGGTAAAA
TTGAAGTTCTTTTAAATAAAACTGAAGATTAAGCTGTTATTTAAGATTTTTGCAGTTTGG
ACTATGCTCCTCCTTCAGATCCTCTCATGATTCATGATTTTGAAAAGATTATAGGACAAA
TGTACAAAACTGGCTTCCTGATTTATTTTTCCATGACCAAGCTTCTGATTCAATTATGTG
CATTTTGACATTAAAGAAAACAAAACTGGGAGAAACTATTTTGCATGGACACAAGTGTTA
CAGCATTTATGCTTTCATAAAAAGGATGTTGCTTTTAGGTTGGAAAATGAAGACAATCTG
TGATTAAGTTGCTCGGAATGCAGAGTAAATCTGAATTGTTGTACTTTCTTTTCTCAAAAT
TACTTGCAGCTAAAATTCTGTTCCCACTCTGAAAATGCTGATACAGAAGGCACTGGTTGC
CATCCGTATTATCAAGTATGCAAGCAATTTTTTAGAGAAGAGAACAATCAAAAGTTAAAG
TGCTCTTGCTAATTTCATTTCCTATTTGCATCAATTTCTGGTTAAAACCTAGAACAATTC
CCTGTAAGCAATTTCAGTACCATAACAGAAGTTCAGACTTCAGAGTAAACTGAAGTTAAA
AGCAAATAATCATAGTTTAAGGACATAAATCTGGTAGCAATTAGACTATCAAAGCCTTTA
TCATAGCAAAACTGCATCTGTATTGCCTACAGTTCAGACTGAATATTGTTTTGCTGCCAA
TTCAAAATATACACATGTCCCAAAAAATATCACAAACTTACAACAAAGGTTTTAGCACAT
AACTAGAGGATTCCATTTGAAGGAAATGAAGAACAGAAATACAAACAAATAGGCCAGAAA
ATTAAAATTTGGTGAGTATTTATCTTTTCTGTTTTCCAATGTCCAACCTGTTGATTGATT
TCAGGTGTTTTTACCCTGTAGTTCCCCCTCCTCCTCAAGTGCGGCCTCCTGCAGCGCCTC
TGCTCCGATGACGACGGCGTCGACGGCGTCGATGCGGCGCCGGTGCCGGTGGCGCTGCAC
GACATCCCCGGCGGCGAGGAGGCGTTCGAGCTGTGCGCCAAGTTCTGCTACGGCATCTCC
ATCAACATCGGCGCGGGAAACTTCGTGGCGGCGGCGCTGGCGGCGAGATTCCTCCGGATG
ACGGAGGCGGTGGCCAAGGGGAACCTCGTCGCCAAGCTCGACTCCTTCTTCGACTCGTGC
ATCCTCCAGGGCTGGAAGGACCCCATCGCCGCCCTCACGGCCGCGTGGCGGATCTCCGGC
>Os02t0807000-01 3000 bp upstream sequence
AATTAGGTGCGAGGTGTCTATCACCCAGATAAAAAAAAACAGCACAAATGATATATCAAG
CCAGCTAATTAAGACTGCGGTCATTGGATCTAAGCTAAAGTCAGTGACCAACCAACCACG
AGCATTTGTATTTGGTCCTTTGATCGAGAGGAGGAGATTGGAGATGGAGATGCAACTATA
GAAATAATTAATATTTTTCAATTAATCCACTTGCCTGGTCAGCCCCCACAGCCAGGTTTG
CAGAGCAATTCTAAATGCAGAGTCCAACCCATATTCCATTTCTTTTCTTCCTGGCCTCAA
CTGCTGATGAAAAAGCTGGTCCATTTCCGTTGCCTGCCTTTTCGTTGTTAACATGATAAA
TTTGATAATAATCGTTTGTTATCAAGTTGGTGATCATGATTCGTTTGATTCATCATGCAT
GTACATCTATATATACACACTTTCCGCTTTTGTTATCATATAGTAGTAGCTTTCTGTCAC
TAACTCACTATCGTTCAAGCGCAGCCGATCGATGGATCGAGCGATGAGATTCCGGAACTG
TGTGTTCGTTGACGTCTGAATTGAAGCAGAATATACGGTTTAGGTTGGTAGCTAGGCTGC
GAATGCGAGAAAAGTAAGCGCGATACGATCGAGTTGCCGGTTGCGAAGCCGGCGCGTCCA
GTTTGGAAAACGTGGAGCTAGCTTAGCTTCGTCGTCGTCGCCGTCCGTTCGAAACGCGCG
GTTTGCCGGCTTGGGAGTTGGGAATTGGGAAGAAGTCGCAGCCGGATTCACCGCGTCGTC
CAAGTGGGCGCGCGGCTGCAGTGCAGCACGCGCGCGGATTCTTGTCAAGCAGCGGCAGCG
GCGGCAGCGCCCGCGCGCGCGGTCAATTCAACGGCGGAAACGCAACGAACGATGAAACGA
TCGATCGGTGGTGGGACTTGCTCGCGGCTTCACTGTCGGGGGCTGTTCGCTAGCAGCAGC
GTTCGCGATCCACTTGTCGTTGGTTTAAGCCACTGTACACATTGCGTCGTGAACGATCAA
CGATGAAACGTCGCATGCGCAGTTGATACTGACAGTAGATCGAGCGCGTCCGTAGGTGGA
ATTCTACGGCGATTCCGAAGCAGCGACGTAAGTTCTCGATCGAGTTTCTGCAGCTGGTAT
CTGCgtactccctccgttccaaataaaaaaaaaagacgaaccttgtgttttcgtatctaa
cgtttgactgtccgtcttatatgaatttttttataattagtattttcattgttgttaaat
gataaaacatgattaatactttatgcgtgacttgtctttttaatttttttcataattttt
tttaaataagacacacggtcaaacgttggacacggaaacccataatttatttttttttcg
gagggagtacGCTACAGTTCAGGACTTCAGGCGATCGATCGACCGTATATTAATTTCTCC
CTCGTGCCAAAAGAAAAAAAAAATACCAATGGCCCATTTCACCACTGAACACATTTCGAT
GCCTTTTTTTTCCGCGTAAATATCTAGACCAGGTAATTAATCGAGACAATCTCTCTACGG
TAAAAAGATTTATACAACATGCCTGCATGCATGCGTAAATCCTGCTTAGGCACGCATGCA
TTCGTCGTGGGCCTTGTTGGCTAGTCCAGTTGATAAGAACGAACGAGACGGGTACCAATC
GTGGCAGGTTTTCATTACGCATGCAGATCAGGTGTCGATCGCACAAGGAATGCATGAAGA
TGCAGATATATAATCCCTACATATCCTCTCCTCGTTCGTCATAAAAACCAAATATGGATA
AGCTGTTTAATCGTAATCACGACAACACCGCACCACAAAACAACAAAATGGCGGCATTAA
TTCCATATATATTCGTCGACGAGGCCATCGGATCGCTCGAGCTCGATGCGATCAAAACGA
TCCTATCTGAAAATTAAACGAGCCAACAACGAGACAGTGCTACCATTTGTTCACTGTTTC
GCAAAAAATAAAAATAAAAAATAGTGAACTTTGTGTTTGATCACAGTTTGTAAAACCAAG
GGGGATTAATTGAGCTTAAACAAAGAAGAGACGGTAGTCCATTTCCTCTCCTCTTTACCT
TTTTCCCTTTCAAAAAGCAATATAATCATGGGCAGAATGGAAAGATGGCCAGGTCCAACG
CTGCAGATGTGTATAACATGCGGACACTGTAGTGGCACAGTATCCTCGTCATCACGCTCC
AAGGAGGCCACGTTTCATGGGCCCCAATAATTCGCTGTTCTTTGGGCCCCACCGACCATA
CAGACACTTGTCCCGTGCTTACATCGGTTTCTGCACTTGTTTATCCCAAAAAATTAGAAC
AAAAAACATCCATTGGCCTGCCCAAACAACCAAACCCAACCCGTCCACTGCTCCCGTTTT
ATAATCCCCTCAACAAATAAATACAAATCTCCAAACTTTAAAAGAAAGACATTATTAGGA
GTAAGACAACATAATACACTTCATCCATCTTGGGGAGATTTTTTTTAGTAGATAATATCC
ATCTGGGGAGATGCGTATCTCATTTTTATTTTGCTCAAATTTATTTCCTTGTTAAATCAT
GAGTCGGTAGTAATAACTAATAAAGCTTATTAATCCCTATGCTAATGCGTAATTAAATGG
AAAATAGAGAAGGAAAAAATACGAGACGATACACATCACCAGGTAGGTCCGCTAGGTGCG
AAAGAGTATGTAGCCTAGTGATTATAATGCCCTGAGTAGCCTTCCAAAATCCTGAGTTTa
aatttttataagagctaatttcatattgaattgttaagtggctaagttctcaatttaaaa
tgattacttatatcccggttaagtttagagatcggtttaaaaataccattctctaagaaa
aGAAAAGGGTTCGCTAGGAGCCAAAGAAAAAAAAGGCGAGGCGGATATTCCATTTCGTCT
CCTTGGCCGCTGCGTTTCCCGGCTGCATTTATAGGCGAGGCGGCCGCGGCGTCGGAGACC
>Os03t0281466-01 3000 bp upstream sequence
CTAACTTTACCCATTGGTCGTTGTTGGTCGCTTCCCTGCTGAGCATTTCATAAGAACTGC
TTAAGATCACACGATAATTCTTAGATAGTGAACTATAAATTGGATTTTCTATTTCCTTTT
AATTTTGTCTCCTTATTTTTTTTATGCTTCAGAATTTACCAAAAGAATCCATCGCATGGT
GTTTTCGTATCTCTTTCTATGTTTTATCCGTTCCCTTTTTGTATGATTGTAtactccctc
tgtcccaatataagtggaacctaagatagatgtgacatatcctaggactacaaatctgga
GGTTGCACTTATATTGGGATGGAGGGAGTATGTTTTATAATGGTCCTGGAGTTTTTACCA
CAGAATGCAGGGTATTTATGGTGTACATAAAGATCATGTACTGCGTGAACTATAAAAATG
ACACAAGCATATGGGCTTGTGACAGACCAAAATTTAGAAGAAAGAATTCTGCACAATCAG
TTTCCTTGTCTTTCTGTCCAGAATCTTATCACACATGCATATTTCAGTCCTGAAAGCATG
TGGTTGGTGCTGTACTTATTCTCAGTAAATGTAATAAACCAGAATCCTGACCTCGTTTTT
TTCCTTATGTATAATTTTTGTTAGGTTGCAAAAGAAGCTTCAGATATGGTTCTTGCAGAT
GATAACTTCAGTACAATAGTCGCAGCTGTTGGTGAAGGGAGGTCAATCTACGACAATATG
AAGGCATTTATAAGGTACATCATTATGCCAGCTATGGCTAACCCTTTCTTGCTTTGTTAG
CATCTGACAAGTCAATAAAAATGCTGTCAGTTAATGTGGGCTATATGTTATTGCAGATAT
ATGATCTCTTCAAACATCGGGGAAGTTGCTTCCATATTTCTAACGTCAGCTTTAGGTATT
CCTGAAGGTCTCATCCCTGTGCAACTTCTGTGGGTCAATCTTGTTACAGATGGTCCTCCT
GCAACGGCTTTGGGGTTCAACCCACCTGATAAAGATATCATGAAGAAACCTCCACGAAGG
AGTGATGACTCGTTGATCACTCCATGGATCCTATTCCGTTATATGGTATGTTTTCCTCTC
CTTTTATGTCTATTTGAGATGAGAATGTTTTCTGATCATGCATATTTACTTATCTATCCT
TTTTTAAAGTCAATTAATATTGTGTTATTATGCTGAATACTTTTATTGTTTATTGTGTTC
ACGTGCATGAACAATTTATACATTTTGAGCAATTTTACAATAACCTACTTAAGTTCTTAT
GTGGTTTCATATTTAGAAATTTCATGATTACATACTTCTATTTATATCACTGTAGAAACG
CTAAGGTACACCAATCCAACAAAAATGAGTATGACTTATGAGCATCATCAAACATAATGG
ATGCTCTCCCTTTTTCTAGCATAGGATGTGTTAGATGAGGCCTGTTGAGTTGTTGGGGGT
TGATTTATATATGTTTATTTATTGGGAGTTACTTTATATGCTCACCTCTAAGAAAATTAA
CACGTCTCAGTGATCTAGTGATCTATTTGACTACTAAAGAAAGAGGAACACGCCTCAGTT
CTGGTTAGCAAAAAGAAGTGAAGTGTGTAAGCATCATGGTTAACGAATAACTGTTAAAAG
TCTTGTGGTTATTTTTTATGAACCCAAATAAGTCCTAATTCATGATAGTACACTGTCTGG
ACTCTGGACCTATCCATATTCCTAACTCATTCTACTTACTTGGAATCCATGTCCATCCTA
CAGGTCATTGGGATGTACGTTGGGATTGCCACAGTGGGAGTGTTTATCATTTGGTACACA
CATGGCTCTTTCCTGGGAATTGACCTGGCTGGTGATGGTCACTCTCTTGTCTCGTACTCC
CAGCTCTCAAACTGGGGCCAGTGCTCCTCATGGGAGGGTTTCAAGGTGTCACCATTCACA
GCAGGTGCCCGTACATTCAACTTCGATGTGAACCCATGTGATTACTTCCAGGGCGGCAAA
ATTAAAGCGACAACCCTCTCCCTGTCTGTCTTGGTGGCCATTGAGATGTTCAACTCGCTG
AATGCGCTGTCGGAGGATGGTAGCCTTCTGAGCATGCCTCCGTGGGTTAACCCTTGGCTT
CTTCTGGCAATGTCGGTTTCATTCGGGCTGCATTTCTTGATCCTCTACGTGCCATTCCTT
GCCCAAGTCTTTGGTATTGTGCCCCTAAGCTTCAATGAATGGCTTTTGGTGATAGCAGTT
GCTTTCCCAGTGGTTCTCATCGACGAGGTCCTTAAATTTGTGGGGCGGTGCTTGACAGCC
CGTGCCAGAAAACAATCAGGAAAGCAGAAGGAAGATTAGATGCTAGTCATCAGTGTTTTA
GATTTCTAGTTATGTCACGAGGAACCAACACCTGATGTAGCACAAACATTATTTTTTCTC
GAGTTCCAAAGGCTCTCGTTCTTTGTTGAGAGAATGTTTGCGAACATGACTATGCAGCGA
ACTTAGGTACTCTATAGAACTCATAATCAGGCAGCGACACAGACCGCATTTATTCATTGT
AACTAAGATTGTTATTTGTGAATGTGCTGGAGAGACAGCATGTTTGCCTGCTCAGCTGCT
ATGATCTTGGTCGTCTTGCACTTGCATTCATGAAATTTTGTTTAGTACTAGTATTTGTGA
ATGTGCCGGAGTCACACATGGAGGGAGTGACTTCCTGCTGCAGTCTCTGGATTCTAAGTT
GTTCAGACAAGATTCTGCCTATTTTGTTCGTTTATTCGTGAGAATATATACTCGTTATTA
CTGGTGTGTTGCTTTGCATTTGCATTGTGTTTACTGGCGTGATATACTCCTACATTGCCA
ACTGTGGTATCCTATCACTGTACCATAATGCAGTTTAGTGCATCTTTCTCCTACATGCAA
AAAAAAAAATGTACATCATTTGTTGAAATTTACATGCATATAAGATCAAAATTGAGATAT
ACGCAATCCTATTGTGTACCAGATGCTAGTATACTAGAACATTTCTTGCTTCAATCCTTC
>Os03t0281600-01 3000 bp upstream sequence
atcatccatcttatccaaaaattttatacaaatcttaaaaatataagtaatgcttaaagt
ttatttggtgataaatcaaaccacaacaaaagaaaatacatttacttaaatatttttgaa
taaaacgaatggttaaacatgatgtaaaaaatcatcagcgtcatatattaaaaaatgaag
gtCTTGTCATATATTTTAAAAGCCATTATTTTTTCTCAAATAACCTCGAAAAGGACATGA
GCTCCTACAATACATCGCAGAATAACATAGTTGACAAATCTTATAACAATGTGATTAATT
GAAGAAAATTCAGCATGACCCACATAAACACTTAGACATAGAGATGTTGAATCTACATCA
CCAACAGACATAAACACCGACGACACAAAGATGTATCGTTGGTCACGTATACTATTGAGT
CTCCCAAGCTAGTCATCTACTAGTAGCATAGGAAAAACCGCAACATGATGACTTTAAGAA
TGGTATGTCAACAAAACGATGAAATTGACCAATCAAGACATGGGGTATGTCCACATCCAA
AGAGCTCCCCTGTGATGTAGGGGGGAGAAATACCTGTAGCAATGACTTCAACTGGGCTTT
ATGACATTTAAAAGTGTCGTTGTCATTAGCACCAGTAAGCTGAGTAAGGCTTTCGCCTTA
GAACCTCTACCCAACCATCAAGTTTAAGAGAAAAGTCACCAATGTTGTTTATACGCCTCA
TGTTAGCTACATATAGAGTTGACATTACTATTGCGCCTCGACATACCGTATAGCCATAGT
TAGCTTCAACTTCACAATAAAGAACGTCAATTGCATAAGTGCCATTGTTGCCAAGCTCAT
GAAACAATGAAGTAGCTCAAACTCCACAAAGCATGTCACACCTTATGTGCACCATCATTT
GCTATTGTGCATGATCATATCGAATAGCATACCTCTTCACCGCCATGCCACCAAGCAACC
ACACCACCTAATGCCATTGATCAAATATGAAACATGAGGGGGCGTGTTTGAATCCTAGTC
ACCAGTCCTACCACCATGCCGCTAACGAATGCCAGATGTCCACTGGCCAGCAACACACTA
TATATCTCCATGACAGGATCAAGGTCTGTCCTACACGATGCCCCGTCAGTCGGCAACCTC
TTGGATAACATGGGATTCATGAGCCTCCCTATGAGGTCATTAACCACTCCTTTTTTTTTA
AAAAAAATCCACTATCCTCACATGATTTATACCTTTCTCCTTTATATCTTGTACCACTTC
CTTTATTAGTAATAGAtaaataatattttaaaatgtgtgtagataatatgttttacttaa
ccatgaatatcactttgaatctttttcattaaactcatagaaacgacaaggatagatttg
tctttgaaaatagttctaaagtatcttaacttttctatatttttttTCACCGTATCATTA
TCTAAAAATGTCACTATTTGCCACCATTATCAAACCTTACTGAggcagcgttcgttctgg
gagattggagatagaatgcacatcgttttccgcgcgtacgcttcccaaactattaaacgg
tgcgttttttaaaaaattttctataggaaagttgctttaaaaaattatattagtacattt
ttaaaatttaaaataattaatactcaagtaatcatgcactaataatttacatcgttttgc
gtatcttcccaatcttatttatctcccctttctcaaacacagccACATGATCCGTCCTCC
TGACCTCCTGCACGTTCAAAACCGCACTAAACTTTAAAACAGTTCAGACATGGCAAGGTA
CAGAAGCACGCAATAACCATCGTCACGGGGACCCGCGCGTTGACGACGTGTGCGATCCAA
GGCCGTCGCATGTGCGGTTCCGCCTGTCTCCCACCAACGCAAAAAAAGCACGGCCCCCCG
CAGGCGGCAGCATCTCCCCCCTTCCCTCCGTACCGTGCCAGGAAATCAGGAAACCCAAGG
ATCCGCGCAGTACGCTTCCGTCCCATTCTCCACTCTCCGTTTCCGCTCACCCCCCGCCTC
GAGCACGACGAGCCGAATATTTCCGCGTGCCATCGCCCAGGGAAAACAACGTTGTGCTCT
GCTGTGCGCGCCTGCGTGCTGAGCTCCGTACCACGCCGCAGGCTCGATCTGGTTGCTTGA
TTCCCCAAGCGTGCGCGACCGTGCGACCATCCGACGCGCTGCTGCACCCGACACGTTGAG
TGTCCGTGTCCCCTGGAGCACTGGACGCCCGGCGGATCGGCTATTCCAGAACTTCTCTGG
CAGACGGCTCTGTATTTTTCTTTTTTATAAAAATTACACGTGGCAGGATGCTATTGGCTG
GAGTGGCATCTCCAGGATTTTTCCTTGTGATCGCGGCGTGGCGGCTAATGGTTGGCCAGA
CTGACGTCGCGCCCCGGCAGCAGATTCCTTGCGTCTCCCGATCCGCGCAAAGCGGCGGGG
GAGCGACGAAAGTAGCCACTCGAGTGGCACTGCGAGTGGGGCCGGAAGCATGTGGCCCCC
ACGTCTCGGTCTCTCTCCCCGGTCATGGAGAGCCTTTTTTCTCGCTTTGTCGCGGGCCAA
ATGGGCCTCTGAAAGGCCCAGATCCCAAGGGGCACACGTGGCAGCACGGGGCGTCATCTG
GTGACGTCGCAACCTCCCCCGGGTCAAGCAACGCATCTGGTTAAAAAAAACAACTGAAAA
ACTCCGTTGCTTACCGGTTAATTGACCCCGCCCGTTCTATCCCATCGTCGCATCGAGCCA
ACGTAGCCGCCACGTTGACGAGACCTACCTCTCACTGACACCTCTACCCCACCCTACTGT
GTCCCCACCTGTAAGTGTACAAACTCCGTTGAGATAAAGAGATAAAACCAGATAAAACCA
GCAGTATTTAAGCGGCCATTGAACTACAGTGCCAATTATATTTTCTTCTTCGTCACGATC
GATGGGATTTTTATTTACCCGAGCGAGAATAATAAAGTAGTTTACTCCACGAAAGAGAGG
>Os02t0625300-00 3000 bp upstream sequence
TATGAGCACATGTCTCAGCAAGTACACCTTTTGAAACCCCCCTGCTTAAATCCACAGGAA
CAACAACAAATCAACCTGAATACAGCTATAAACACACACTAGTACAGGAGTAGTATCTTA
TTATAGCTACTAAAAACAATGAATATATTTTGATTCTCAAGAATCTCAACTTACATGTAG
TGTCAGGCTATATTCAACACCTATGATGGATGCTGCATAATACAGTTTACTTCTACTGTA
GAATATGAACATTAGTACAGTAAACACACtaatagcaggctattaaccagctgcaaacat
attttaatgagataaaagatgagagagaagagcagcgggctacagatatgtagcccgctg
cagcgcggactccaagacgcagtgtgtgtatgacaggtgagatcatatattaatagtata
gtaaacaactattgtatgaattggctattagattggctatagatgaattggagcttgtag
tgggctatactattaaacttgctcTATCACCTCACATGTCCACTTGTGACAAGAAAACGA
TGAACACAACAACACAAGCTTTCCAGAGGAGGACCTTGTCTAGCTGTCTTTACAAATTTC
CCCTAACGAATTGATTAGTAGACCCTACACTTCACTAGTGCGCCATATAATACCAAGATT
CTTGTTTAATCAAAGCCGTACAAGCCAAAGCCGGCAAAGTCCCCCACCGAAAACCGAAAA
CCAAAACCGGAGACGCCGCGATAGCCGGATTTTAGCCACGTCGCCGTACAACACCCGCCT
ATATAAGCCACCGTCCATATCAAAACGGCACGGCGTCACACGCCGTCACCGTCTCCAAAC
GGGAAAAGAGAGACAAGGCCCCCGTCTTCCGTGGTCAGTGGCCACCTCGCGCGCGCACGC
GTCGCGCTGCGATTGGCTGCCCGTCGCGCCGGACAGCGACGTGTCGTGACGGGATTGGTC
ACCGCGTTCTCCGTACGTTGGCCGTCCGGAAAGGCCAAAAGGTCCCCCCCCCCATTAGAA
AAGACGGCCGAAACCTTCTCGAAGGGACGTTAAAACGGACGGTGTGGTGGTGGTGGTGGG
CCCCCACGTGAAACGCCGGGCGTGGATGCCGCGTCCGCTTATCACCATTTAATACACCGT
ACGTGGGGCCCACAGGACAGCGAGGCGTGTGGGCCCCACATAAATTAAAGCCGTCTGCTT
CGGGGAGTGTGGGGGGGGGGGGTGATGGCTGCTCCGCGCCTCGCACTTTGCACACCTAAC
GTGCAGCGCAGCAGATGAACAACTTGCGATTAAACAAGGCTGCTGGTGTTAGCGGAAAAC
AATGTGTTTAGGCTACCTAATCAGATTCCGAGAGCTCACATTCTAAAACCCCAAAGAATA
TACTGTAATGATTTTTATCATTGACATTACGTAGAAGACAAAGCTTCGATGGCCCGTGAA
TGAATTTCCACCGGGCGGTTGAGTTGAGGTAGCGTACGATTTTCCTCGGCGAAATCATGT
TCATTTTGAGCCTGGCGGAATCTCGTTTTTCTTTCTTTCTTTCTTTTTTTAAAAACGTCA
ATTGCTTCCATTATCTGGACTTATGGGTATGCATTATTGGTACGAGCGGGCAGTGGCCAC
TCAGAATACACTTTCCGATCAAAAAGGGCATGCTATCGAAGCATGAGCGGTTTCGCACTC
GCTAGCCTCTCCATTAATTAGGAGCTGCCATCAATCAACTTATCAACCGCTGTGACAGCA
GAATGAAATTTGGTGATTGACTACGATCGTTGCAATCAATTTAATCGATAATTGGGTAAT
TTTGCATCGTAAAAAAGAAAAAGAAAAGAAATGCAAATCCAGAGCAAGGAATCCGAATTG
AAACACAAACAACACCTCGGTGCAACCAAAGTTTATCATCCCCCCCGGTGCACGCACTAC
AAGGAAAGGCGTCGTTCTGAAATTCCAACTCTACCCACTTTCAATTTTTTTAAGCATCTT
TCAGTTGTAATATGTTGTCTATTCACTTAAAGGCACATGATGCGCAACCGAAGAGAGATC
AGAAAGAAAACAAAATTATGGTACGTGGAGGCATCTCCACTTGCTTTCAAGTTAAGGAAT
GATATTAAACTTATCAACTCAAAGATTTACTGTATTACATTTTAGGTGTTTATATGTTTG
TTTTCAAAGCAACAAGTGGATAGGCCTGTTTAGTTAAGCATTGTGATGACTTTTTTTTAT
GGTTAATACAATACCAGTACATAAACAACAACAATATACCTTAAAGTCATTCCTTCTTTA
ATCAAAGATATTGTAGAAATATGCTATGCCCATTTAACTTCACAACACATCTCATTGTTT
GTTACCAAATCCGGTTTACACCATTTTACTCGTGTCCTATTTTTACCGTTTATACAACTA
TTAACTTAATTAATGTTTACCATATTATAGTTGGAAATAATTTATCTGGTAGTTTTTCTT
CCCATAAAAATGTAATTTTATGGGCTCCTTTGGAACGCATGATCTTTAAACACACAGAAA
CAGGAAAATACAGGATTTAAATGCCTTGACACCCCAAATTCTATggattaaaaaatacag
ggaaactgcaggaataaccacttcgatatagcacatgaaaaacatgggaaccaggagaga
gataggcaaaaatgattttcttttcaagaggttgaagctcatgttagaattgtattaaaa
ttcttatgtcttgagctaatccaaaggattttaatttgatttttaagctatttcatatga
tccaagcgatgacataggaatttttatttgtagaattgaattcctctaaaattccttcaa
aaatcctttgtccaaaggagcccTATATTTATTTTTTTAAAAAATAAGTAATCATAGTAG
TCATATGTCTCATTAGATTAAGCTAAGGACAATTGTGACTAGTACTAAATGAAACTAAAA
GGGATCAAAGGGCAAAATGGGAAAGACATAAAGTGCTGGAGGTTCAGCCAGGCAGGATCC
>Os04t0550600-01 3000 bp upstream sequence
AAGGTTTATATTAATCAGGAATACCAACTTCAACAAATTATGTACCTTATCCAGTTGTTT
GCTATTAGCCAATGAGAGTATTTTCCTCCATGCCTCTACTGCCCTTTATCATCTTATCCC
ATTGTTGAGATATCTGCTACATCTATCATGGAATTTTGTGAGTCATACAGCACTTCTGAT
CTTAGTCAAGAAAGCTCCAATGATGAAAGAAGCAAATGAAAATTCTTTAGTTTTGTTCAG
CCTCATCATGTTTGTATTTAAAATGCACCTAGTATGCAGTGCACTATCTTAAAAAAATAA
CAGATTCAAACATTCACTTTCATTTGACACTATGCCAGtacttcctctgtctcacaaaaa
acaaattagtataggatgtgacacatcctacctgttcctattcgtagtactagaatgtgt
cacatcccatactagttttttttatggggtggagggagtaTAACTTCCCTGTCCCGTCGC
TTCGTCTTTAGATTTGAATGTCAGCAGCTCGTTAACGGTATGACAATCGATTGACATTTA
TATTTTCACTTATTGTTCTATTTATTGTATTTTGCATTATTTTTTATTATTCATGACTTC
TATGAAATCAACCTGCATATGTATATCTATTGTAGCTTACATATATTTTTTAAGTATTGA
ATATTGACATCAAGGTCTTAGTTTCCTCTTTTTGTCTTGATCTGTTTTAATCATATCATA
AATGCAAAGGTACCAGCATGGTGTGGTCAAGAGTATTATAGTTTGCAAACAAGCTGTCTA
TTTCTTATGGCCAACATAGCACACTGGCTATTTATATACAATACAATTTGCTTTGGTATT
GCTTGGAGTTCGGATCATTGTTCAATCCCAGTGTCCAGTCGGTTACTGATGGTACACATA
AAACTTTGTCCAAAACATGCATCGCAATGGACAAAATAGATTCTGAGTTACTGTGGCATT
CCGCCTATGGTTATTTATGTCTGAACTTGGAATAATATATCACATTCACTGTTCCAAATA
CTTTACATGTTCATACGTCTAAAAATTTTCGTATCTTGATTGGAATCATGGATGCTGCAT
CCATACTGCTTGAACATCTTTATGTGAAGTTCCAGGTTCACACTCAACTTATTTTGTTCC
AGGTTTTTGTCATTCTTTTTGGAGTTGGCCTGGTGTGATATGATAGATTGAACTGTGAAC
CACAAGTGAATGGAGAAAATGACTTGATTTGGCACCACTATACCAAGGTTCTAGCTGTGA
CTCATGAGGTTTGGAGAAACTGATGGCATGGAGGGCTGGACTGGTAGAGCTCTGGGTCCT
TGCAGACATCATTCCTCTGTTCTTTCCACCACCATGGCATGGTCAGAGCAAATTCCACTT
GCATCTAATGGAACGGTGCCTTCTTTTCCGTATTTAAGTACTGTATTAGTGGAAACTTTC
AGTCTTTCATTGTGCCATTCGTCATTTCTGATCTGTTGTGTGAGAGAAATTTTGAGAAAA
GGGAGGAAAAGCTCTACCCCTTCACTTGGCGTTACAGAATCTATTCCTCATTATGTTGTC
TATTTACTTTTTGTGCGATACTGATACGGTAAGCATATCGTAGTGCTGTTTAGTGTCTGT
TGAGCACTTCAGCCCCTTAGAACTGTTGTGCTTAGCACTACAATGCTTGCGGCTATATAA
TAATAAGACATACCTTCAGATTTAAGGGGCCATTTCTGTTTAGCTTGATTTTTTTCCCCA
ACATGTTGTTCTGTTCATTCCTTTCGGTCAGTGTTTGTGGTAGCCATTTGTCGTTGCAAT
CAGTGTTTGTAGTAACCATTCCATTAGCGAAACACTTTGCTGTCCCTTAGGTGCTACAGT
GTCGAGACTTGCCAGTGTTCAGCATGTATCACGTTTTTAGGACTTTCAGAGTTCATTTAG
AAATCATACTACAAAACGAAAGGACGTCCTATCTGCTGCGGATGAGTTGATTCCGTTGTC
GAATTTGTCTGAATCATTGGCTAGGGATGGGCTAATATTGTCTGAATCATTCGACAACAG
CCGATGGCTCTTGGGGACTGGATTGTGACTTGGGAGAAGTTTCAAACTTTCCATCCTTTT
CCAAGATTATTATAGCTACAGGTTCTCAGATAAAAAAAAAGGATTACTGTTACTGCAACT
AGCCTTGTATTGTTCTAACAGGCCCGTTTATATATCTTTTAAATTACGTAGAGACACTGC
CTCACTATTATTATTGTTTGTCACTGTTCGATATAAACAGTGTAGACGCATTACCGATTA
TTCCAATACTGCAAACAGTCCTTGGATTCCATTCCTTAAATGCCAACGATTCCTGGTCCA
AAACACTCCAAAACGAAACCGAAAGAAATTCAGATTTAAGCAGGTCATCTCCACTGCACA
TACTACTCAAAGAGATGCTTAATTATCAAAAGAGAGTAACCATTTCCTTcttgttaaata
gattaatctgatattttagaacaactttcatattgaaaattttcgcacaaaacacaccgt
ttagcagtttgaaaaatgtgccatcaaaatccaaaaCGAACGGGGCCTATAACTGCATAT
TCTCCGGGGAAAAATATTGAACTGGAATTAGCCATTGTTCAAACAGGCCCATTTATACAT
CTCTTTCAAATTACGTGGGCACACTGTCTCACTTTGTTTTGTCATTGTTCGATATAAACA
GTGACGTATTAACGATTATTCCAACACTGCACACGATCCTTGGATTCCACTCCTAAAATG
CCAATGATTCCATTTCCAAAACCATCCAAAACGAAACCAAAAGAAACACACACAACCAAA
TCTGTACCACTAGGCAGGTCATCTCCACTGCACATACTACTCAAATAAATGCTTAATTAT
CAAAAGAGAGGACCATTTTTTTTCTTGTTAAACACCAATAGTACTAGTAGGTTTATATTT
GTAGAGTACTAGGTAACTCCCTTCAACTATATACTTGATTTAAAGCACGAGAAACGAGCC
>Os09t0321200-00 3000 bp upstream sequence
gggcgaggaggtagatgcgatttatttttataacttctccaaataatgtaacttaaaacc
aatgatgataggtttaattttttctcaaaatttttaagattatttatgattttcaggaca
tgacacgtggcagcgtaagatttttcgtaaattaaatctaatggttgaaaataatgggtc
catcgatttaaatgaaatattttataattttaaaatgtgacatatggtgacttaagtgtg
ctctaaaggtctttaattggttttggtttttattgcgtagattgtttaatatgaaataat
acatgttttcattctgttataatttttcaatttcattcagttgccctgcataggagtatt
ttaatttctatatagtaaaataCAACTATAATGGATATTGAATTATTTAATTAACTGTAA
ATAAAACAATAATTAAAAAAAATTAAATATCAAATATAATTTTAGAAATTATAAGTCATT
TAGCTATGTTTTTTAAATATTAGGTTGTTAGTTAAAAATAATAAGGCGAGAGGATCAAAG
GAGGTATATGTACAGCAGGACAAGGGACGGAAATTTTTTTCTGAGGCATATTCCAACGGG
TCGTAGTCTTTAGTTATCTATTTTTAAAATATAGATATAATTTTAGACCTATTAGAAAAT
GTGTCGGGTGTTGTATTTACTAATATAAGCAAAATGTTGCCACTCATATGGTTTAAAAAT
CTATGTGATTTTTCTTAATATATATCGAGTGACCAATAGGTAGTCTCTAGCATTATATGA
CCCAAAGAAATACATTTATTTTACTTTTAAAATATATTTAATGTAGGTATTGAATTCTAA
ATTTTATTGTAAATAATCTCGTCCCATGCACGGATAAAAAATAGCTATTTAGATGATATA
GTTGTTTAAAATAATTTATTACAAAGTATGTTTTCCAATATTAATTAAGAAAATGCTTGA
AAATAGGAGGGCATGTTGCCCTTATATATTAGGGTGAGGGCAGGGATATATGAtacttcc
tccgtttcacaatgtaagtcattctagcatttttcacattcatattgatgttaatgaatc
tagataaatatatatgtctaaattcattaacatcaatatgaatgtgagaaatgatagaat
gaattacattgtgaaacagagggagtaCGTAACTACGTACATATACCTAACGTAACGTAA
TGGATGGAAGCAGTGGGGTGTGGGTCTTTCTTTTTTTTTTCTTTAAGGAaatccgagggt
agaaaatacgggtgcaccgtatattagtgaaaatcgatggctagatgttttgttttttct
ataatttttctagagtgatacatggtgagatgagagtgtttgtagaatgccatataacgg
tttgagaatgttttaaggatgcttaatagccttttagtatataatagATTATCAAAAACT
AACTATTATATATCAGCCCCATGTGTCGTGATATATTTAAGACCACAATATAACTTATAA
TTTAATTAAAGGAAAACAACGGAATCAGAAATTAGATATATAAtttaaaaataatttaga
agatggttcaaggaacattggttggatattttatattattattatagatcttagtttaac
tatatatatttatatttgtgatgtaatatattttagaaaatcatattttatttaaagatc
atcgatttttATGATGTATTTTTTTGTCGTCTTTTTTATGTATATGCGCATGGTTTTTTT
CTTTTCTTTCCAGCGAATAGTACGTAAACTATTGTTTTGTTTTTGTGCACATAAGTACGT
ACGGGAGAAGACATCGTATAAACCTGTACGTACATGACAACAGTAGTAGCTCTTAAATCA
TATACAGAGAAAGTTGAAATTTTTTAATAatagatataatccaatggtataaaataacgg
gtccaccaatttaagtgaaaatcgacggtgagatttgataatgccaagtggcagcctatg
agcgtttgtagcatgccatgtgacggtttaggagcgtttgtaggaagtttaattgacttt
tagtatataatagataatagataatagatagatagatagatttaaaatatggttttgaga
acattgattggatatttatatagatcattatttaactaaatatatttatatttgtgaagt
aatatattttatctaaaatcatatttttaaaaccatcgatttttatggaagtatgttttt
tctgtctttttttttcatgtgtacgtttttttttgggttcgagcaagattaggaaagata
atgtacattacgtttgtacgtatggaaagatcagcagtagtatcgtacaaacacatacgt
acagatcatgaggaggttattattttttaataatagatctaatctaatggtgtagactaa
cgggaccaccaatttaagtgaaaatcaacggtgagattagatagtgccatgtggcgactt
aggagcgtttgtagagcgccacgtggcggtttaggagcgttcgtaggaagtttaatggac
ttttagtatataatagatagatagatAGAAGATTTGTACTATTTATTTAATTAGTTTATT
TGTACCCTCGAATAATTATCACAAGTCATTCAGTTATTCATTCATTCAGCACTGACCCTA
CTATCTTAGGCAATCAACAAGAATTGATTGGACTCCACCAACATTAAAATAGTTGTTGAT
GGAACCAGCAGAAACTTGCATCAACAAAGCTTACAAACCATAAAAAAAATTGGATGAATT
CAGAGTTTTGCCCACAGCTTTTGGCATCAATGTAACTTCCAATCCTTTGGCAAGATTTTT
ATTGGATAATAACGCTGGTGAAATTAGTCCATTAGTGTCATCAGCATGCTTAACAAGAAC
TTGCCCACTATGTCCAAAACTGCTCGAGAGGCAGCCACCAAGATGGTTCCGTGACGGATA
TTCCAAGATGACAAATGGAATTTCATCACGATTTGCAATAAAATGGAGTGAAATCCACTC
>Os09t0115500-01 3000 bp upstream sequence
GCTGTCTGAACCAAGTGCTACTTGCATTCACAGCTGTTAACTATCCCGTGTCTAGAGTTT
ATCTGTATTTGCCAATTTCACCAAGAACAATGGCAAGAGAGCTTACCTTACATCTGAGGT
CATTTTTGTTTTCTCATTATCATGGCAGCTGGAGATCCAGGGATCACTGGTTCTTGTCCA
AATAGAAAGGAATCACAACCACTAAACTCAAGATCTGCATCTCTGTTTATGCAAAATTAC
TTCCCCACAATTCCTGTAGAGAATGAAGCGTGTAAAGAGAATTCTGTTGGACTACCACAG
ATGGTCCAAACTTGCTATACTGCAGCTGGAAATAGAATCCCTAACTTCATAGCTGTGAAT
TACTACATGGTATTACTTTATCAGCACTGCTCATACAAGAAAATGCATATCTGTTATTGC
CATTGTATCCAATGGAAATTTTCTTACTATGGCAGCGAAGCGATGGTGGGGGTGTTTTTG
ATGTTCAAGACAGGATCAATGGCGTGACACTATGTGGCTGCAACACCATTGCTGCTTGCC
AGGTAATTGTGAAGCCAAAAGTGTTATTTGAAACAAAAATAGTAATGCATGAATCTTAGA
ACAAACTATTCTTACTTTTGAGCATAAAAATTCTAGCACCTCTTTCATTCAATATTGGTG
TGTTTCAAGTTGCAATTCTCATGAAGAACTATTTTTACAGGCTGGGGCACCAGCGGGCGC
ATGCAAGGACACCGGAGCCCCTAACCGGACTTCCTCTTCTGTAAATGGAAACGTATATTC
AGGAACTATAGAATTCAAGTCACCTGCTTCAGCAGCCAGCATTTCGAATGCTAACATCCC
TAGTAAATTTGTTGGTTTGCTACTGCTAGGTCTTGTGTTGATCATTAAGCCGTTTTGATC
TTTCAGGCATTCTTTTTTTCTTTTGATGAGTTTGCCACGTTTCTTTTTCGTTTTTAATGT
CTCCTATGTGATGGGATTACAATTACAGTAAGTAATCTTGTTAGCCATCTAGGCTAGAAT
AGATTCAGAGAGTTACGGTCTGGTCTGTTTGGCTGTCTGACCTGAGAAATTTCCTCTCAT
GCCTGCTCGATATGTTCTAGGCTAGCACCTTACGTTGTACCCATCACGAAGTAATACAAA
GAAATTGAATGGATTAATGGTCCTATGGGTTGGCACCAATGTTCTACACGGTGTGAACTT
ACACGAAATATGTTAGAATGTTTGAAAAAACAGCCAGTGATCAGTGTGCTGCAAACTTGC
AATGGAACTTAAATAGCAGAACTACTTGTTTTTTTCAGAATTTAAAAGACTTAAGTTAAA
TTAAACGCTCTCACCGTACCGGCTAAgagcaaggctaataaaacagccgacttattagct
ataaggttctttgtagccttctctctattcacccatataatagttagctatttacaatta
atatatgatccacttgtccctcttacagagagtttcttcgttcttgtatccaagccggct
ataagtttacaacctttttctcctctctctcctctcttctctcctctacctcagcattta
gtcggtttatagcctactattatagttgctcTAAGTAATCGGTGATCGTGAAGTGCAACT
CATGAAGCGGTTTTATAAGTGCTTTTGCACACGTGGACCATAAGAGAGTAGAGGGCAGTG
ATGATATTACTAATGGAATCAGTTAAATGATTTTTCTAAAAAAATTATAGTAGTTTCTCG
TCTCAAAATAAATCTAACCCTCACCTTCAAAGCTATGGTAGCATTAGTGTCGAGAAAAAA
AAATATCACTTGGTGGATTGAAGGCTAAAACATTTTCCAAGAACCAATAACAACATGAGT
TGTGGTACTTTTACGTTGTACCAAATTATTTGTTTGATTTATAAAGACACGGTCAGCGAT
TAATTGATTTTGGGGGAGGGTAGAAAAGATGGTTTGATTTGAGTTTATATACGAAATTCA
ACCCTTCATTCAGGAAAATAAATATCATAATTAGTGAATATATATTTTGCCGCTCTTCCT
TGTCCACGCAGTACTCCAATAGGAAGAGAAGATTTTTGTTTCTCCAGTCAGGAAAAGTGA
AATAGATAGTTCCAAAATAGAAATCTTGGATTTTGACGGTAGCATCGGGGGTCCTTTTCG
TAGGAATACGTCTCGCGGTTGAAAAATATGTAGGTCAATTATATATATTCGTCAGAATAT
AATACGAAAAATAGAGGCGAGTAGAAAAGCAAAGCAAGCAGTTAGAAATCCACACGCAAG
AAGAGAGGAAAACGTGATCTCACCTGAATAACTCGAGTGAAACAGGGACGTCGGAAGCAG
CAGCGCCAATTGGTTGTGCGTCGTCTTGTGTGTCTCTTTCACAGCGACACCCGCCCTTGT
TGCGTTGCGTCGGCGTATATGTACGCACGCACGCGCACACGCACACGCAAATTAAGCAGA
GCGTTCCGTTGATTTTGCTCGTGGTGTGTGTTTGTGTTTGGTATGGTTTGTTTCTCGATC
GGTACATCGCCAACTTCCGCTCGAGTTTATTTTATTTTTCTGAAAAAACTGCTCCCGTAT
AATTTATTTCGTGCGTGCGTGTTTAATTGTCAACCCATACACAACTTGATCTATGTATGT
ATTGTACGGTCAAGTAAAAGGAAATTGTGGTATACTAGTATACAATTTAAAAGTTATTAT
TGCTAGCATTTTTTATTTTTGGGTAGAGCGTTGTAGTAATAATCAATTTCATTGAGTAGA
TAGAAAAGGAAGCATATGGATGCAGTGGAGATTTTTCTCGTCTCTGGAATCCAGGACGGA
GCCGAGCGAGCGGTCCAGGACAAAGAGCGCCCATGTCCATGCCCATCACACATCTCCAGC
CGATGGGCCCATGTGATGCGCGTCCCGCAGCCCAGCCGGACCCAGTGGCACCATCCAGCC
AGCGTACATCGACGACATGTCAAATGCGTATATAGCCGAGCCCTTCCCCTAGGCCCTCCT
>Os09t0115500-02 3000 bp upstream sequence
TATCCCGTGTCTAGAGTTTATCTGTATTTGCCAATTTCACCAAGAACAATGGCAAGAGAG
CTTACCTTACATCTGAGGTCATTTTTGTTTTCTCATTATCATGGCAGCTGGAGATCCAGG
GATCACTGGTTCTTGTCCAAATAGAAAGGAATCACAACCACTAAACTCAAGATCTGCATC
TCTGTTTATGCAAAATTACTTCCCCACAATTCCTGTAGAGAATGAAGCGTGTAAAGAGAA
TTCTGTTGGACTACCACAGATGGTCCAAACTTGCTATACTGCAGCTGGAAATAGAATCCC
TAACTTCATAGCTGTGAATTACTACATGGTATTACTTTATCAGCACTGCTCATACAAGAA
AATGCATATCTGTTATTGCCATTGTATCCAATGGAAATTTTCTTACTATGGCAGCGAAGC
GATGGTGGGGGTGTTTTTGATGTTCAAGACAGGATCAATGGCGTGACACTATGTGGCTGC
AACACCATTGCTGCTTGCCAGGTAATTGTGAAGCCAAAAGTGTTATTTGAAACAAAAATA
GTAATGCATGAATCTTAGAACAAACTATTCTTACTTTTGAGCATAAAAATTCTAGCACCT
CTTTCATTCAATATTGGTGTGTTTCAAGTTGCAATTCTCATGAAGAACTATTTTTACAGG
CTGGGGCACCAGCGGGCGCATGCAAGGACACCGGAGCCCCTAACCGGACTTCCTCTTCTG
TAAATGGAAACGTATATTCAGGAACTATAGAATTCAAGTCACCTGCTTCAGCAGCCAGCA
TTTCGAATGCTAACATCCCTAGTAAATTTGTTGGTTTGCTACTGCTAGGTCTTGTGTTGA
TCATTAAGCCGTTTTGATCTTTCAGGCATTCTTTTTTTCTTTTGATGAGTTTGCCACGTT
TCTTTTTCGTTTTTAATGTCTCCTATGTGATGGGATTACAATTACAGTAAGTAATCTTGT
TAGCCATCTAGGCTAGAATAGATTCAGAGAGTTACGGTCTGGTCTGTTTGGCTGTCTGAC
CTGAGAAATTTCCTCTCATGCCTGCTCGATATGTTCTAGGCTAGCACCTTACGTTGTACC
CATCACGAAGTAATACAAAGAAATTGAATGGATTAATGGTCCTATGGGTTGGCACCAATG
TTCTACACGGTGTGAACTTACACGAAATATGTTAGAATGTTTGAAAAAACAGCCAGTGAT
CAGTGTGCTGCAAACTTGCAATGGAACTTAAATAGCAGAACTACTTGTTTTTTTCAGAAT
TTAAAAGACTTAAGTTAAATTAAACGCTCTCACCGTACCGGCTAAgagcaaggctaataa
aacagccgacttattagctataaggttctttgtagccttctctctattcacccatataat
agttagctatttacaattaatatatgatccacttgtccctcttacagagagtttcttcgt
tcttgtatccaagccggctataagtttacaacctttttctcctctctctcctctcttctc
tcctctacctcagcatttagtcggtttatagcctactattatagttgctcTAAGTAATCG
GTGATCGTGAAGTGCAACTCATGAAGCGGTTTTATAAGTGCTTTTGCACACGTGGACCAT
AAGAGAGTAGAGGGCAGTGATGATATTACTAATGGAATCAGTTAAATGATTTTTCTAAAA
AAATTATAGTAGTTTCTCGTCTCAAAATAAATCTAACCCTCACCTTCAAAGCTATGGTAG
CATTAGTGTCGAGAAAAAAAAATATCACTTGGTGGATTGAAGGCTAAAACATTTTCCAAG
AACCAATAACAACATGAGTTGTGGTACTTTTACGTTGTACCAAATTATTTGTTTGATTTA
TAAAGACACGGTCAGCGATTAATTGATTTTGGGGGAGGGTAGAAAAGATGGTTTGATTTG
AGTTTATATACGAAATTCAACCCTTCATTCAGGAAAATAAATATCATAATTAGTGAATAT
ATATTTTGCCGCTCTTCCTTGTCCACGCAGTACTCCAATAGGAAGAGAAGATTTTTGTTT
CTCCAGTCAGGAAAAGTGAAATAGATAGTTCCAAAATAGAAATCTTGGATTTTGACGGTA
GCATCGGGGGTCCTTTTCGTAGGAATACGTCTCGCGGTTGAAAAATATGTAGGTCAATTA
TATATATTCGTCAGAATATAATACGAAAAATAGAGGCGAGTAGAAAAGCAAAGCAAGCAG
TTAGAAATCCACACGCAAGAAGAGAGGAAAACGTGATCTCACCTGAATAACTCGAGTGAA
ACAGGGACGTCGGAAGCAGCAGCGCCAATTGGTTGTGCGTCGTCTTGTGTGTCTCTTTCA
CAGCGACACCCGCCCTTGTTGCGTTGCGTCGGCGTATATGTACGCACGCACGCGCACACG
CACACGCAAATTAAGCAGAGCGTTCCGTTGATTTTGCTCGTGGTGTGTGTTTGTGTTTGG
TATGGTTTGTTTCTCGATCGGTACATCGCCAACTTCCGCTCGAGTTTATTTTATTTTTCT
GAAAAAACTGCTCCCGTATAATTTATTTCGTGCGTGCGTGTTTAATTGTCAACCCATACA
CAACTTGATCTATGTATGTATTGTACGGTCAAGTAAAAGGAAATTGTGGTATACTAGTAT
ACAATTTAAAAGTTATTATTGCTAGCATTTTTTATTTTTGGGTAGAGCGTTGTAGTAATA
ATCAATTTCATTGAGTAGATAGAAAAGGAAGCATATGGATGCAGTGGAGATTTTTCTCGT
CTCTGGAATCCAGGACGGAGCCGAGCGAGCGGTCCAGGACAAAGAGCGCCCATGTCCATG
CCCATCACACATCTCCAGCCGATGGGCCCATGTGATGCGCGTCCCGCAGCCCAGCCGGAC
CCAGTGGCACCATCCAGCCAGCGTACATCGACGACATGTCAAATGCGTATATAGCCGAGC
CCTTCCCCTAGGCCCTCCTAGCTATAGCTATTTCACCGCTTCGCTCCATCCATCCGTTCC
>Os02t0148100-01 3000 bp upstream sequence
CCTCACCGGCGAGCAACTTCAATCCAACGGGAGATTTCGGCTCCGGCATGGCCTCCTCCG
CGTCTGCCCCCGACTTCGACGAGCCCTCCTCAGCCTCCGCCGCATCCGCCTTGGCTTCGG
CCTTCTTACCAGGACCCCTCTTCTCCTTCTTCTTCCTGAACTGCTGCAGCTGCACGCCCA
TGGCACCCAACACTCGATCAGACCCAAAACAAAAAAAAACCTCAAAAAAAAAATCATCAA
AAACAACAACGAGCTCGCGGGATTCAGTACCTTCTGACGCCCAGCAGCGAGGAGATCAGT
GCGGTTCCTGTTCCCGCCACCGCCGCCGCCGCCCTTGCGATCCATGCGGCGAGATCTCTC
CCCGGGAGCGGGTCAAGCAAGACTGGTAGGCAGCATCAATTCCGCCAAACCCTAGCCCCC
AGCGCGACGACCAACCCCCGAACCAAATCTGCGCTCACGAACCGAAGGATCTCGGTGGCC
GCGTGCCAATCCGCGGCGGCGGGGGGGAGAGAGATCTGAGGACTCCTCCCGCGGGTGGAA
AAATGGCGAGGGAATCTGGGGGTTTGGATTTGGGGGGGATTCGGGGAGGAGGAGGAATTT
TGACGCGAAATTTTTTTTGAGATTTCGTCGCGGTTCACGTTAGCGTGCGTGGGCACGGGT
TGGTGGTGGGGTGGTGGTGCGGAGGTGTCGGTTCGTTCGATCGAGAGGGAGAGAGGTGCG
AGACGAGCAAGGAAGAAGACGGGTTTTTTTTTTCCCCTCTTTTTCGTTCTTGTATCTAAT
TAACCCTTTTCTTGTAGGTGTCGTTGATCTCTCAATTTCGTGAATGTATTTCGAGCCATG
TGTTTTTCATTTTTTTTTCTTTCTCCTGTGTATTGTTGTATATGATGGTGATGGATAAAA
AGAGCATATTCTTTTTGAGAAGCTTGTGAAGAAAAAGGAACAGTTTTAAGGAGATTATTA
TTGGTTGGTTTGTTGATGAAGAAAAGGCACGTGAAAATGCATGGGTATTTTTAAAAAATT
AAAGTCAAAATGCATGAAAGTTCAGACTATAACGGATAATGGATAATATAAAATAAGTGT
TTGCCATTTATAAACCACGTTTTTCTTTCTTTTTTGGGTCATTTTCTCAAGGTGTTGTTG
ATCTCTCAAATTCGTGAATGTATTTTGAGCCATGTGTTTTTCATTTTTTTTTCCTCCTTT
TGTATTATTGCATATGATGGTGATGAACAACAAGTGAATATTCTTTTTGAGAAACTTGTG
AAAAAAAGTTTAAATGGAATTATTGGTTGGTCTGTTGACGAAGAAAAGGCACATGAAAAT
GCTTCAAACTTCAACtaagccttatttagttgggaaaaattttaggtttagttgtcacat
cggatatacggacacacatttgaagtattaaacgtagtctaataacaaaacaaattacat
attccgccaggaaactacgagacgaatttattaagcctaattaatccgtcattagcaaat
gtttactgtagcaccacattgtcaaatcatggcgcaattaggcttaaaagattcatctca
caaattacacgcaaactgtgtaatcgggtttgttttgtccacatttaatactccatgcat
gtgtccaaacattcgatgtaatatgggtgaaaagtttttgttctggaaactaaacaaggc
ctaATGGAGACATAACGTACTATACGGATAATGGATAATACAAAATAAGTGTTTGCCATT
TATAAACTAGAGATTCACCATTATACTTTATTTATCATATGTGGCATTGAGTTATGATAT
CCTAGTCAGGCTAAGGTTTATATTATCACTGTGATACATTTTCTATATACAGCATAGAGT
TATTAAAGTATCTTGAAGAGTTAAAAATACGGCTAAATTTATTTAGTGCCTTTGATAAAA
ATATTAATGCTTACTATAAAATTTAGATAAAAATAAGGTAGTACGCATACGTAATTAAGT
ATAAACGACACTTCTCATGAACAATCGTGCTAGTATACCACTACACTTAGGCTGCgttct
tttgtgtgatataggatgagaaagaacctcttttccgcgcgcacgcttcccaaactacta
aacggtgcgttttttacaaaagttttctataggaaagttgctttaaaaaatcatatcaat
ccatttttaaaatttaaaatagttaatactcaattaatcatacgctaatggctcacatcg
ttttgcatatctttccaatctccccaatcttcttctcctcaaacacACCATTATTACTGT
CTCACATCACATATAATCAAACAAAACTGAGTAATATATGTACATATAGCACTAAATCAA
GCAGGTAAAATCATTGCTCATAAGCGTAGACCAAGAAACCAATCCAAATCCTCTTGTCAT
TACAGCCCTGTCACCTCAAGAAATCATGGAACTGTTCCCCCACAGCGCGTCCCGTTCCTC
TTCCGATCTCCAATCAACGATACCACACACAATCCATCATCCATCCATCCATCCACCGAT
TTATCACTCAGACATCGACGACTATCCATCCACCATCAAACCAACTATCCAAGCGAGGAG
TCCAACCAAAAGACTCCATCGTAAAACAACATATTTACAAACGAAAAATAATTTATAAAT
AAAACTCATATATACATATTTTTTATCTAAAAAATACTAAAAATAAATTATGATAAAAAG
AACCCAAAAATCAATTTTAAATTTAAAGTTTTGACTTATAAATATAAACATAAATCAAAA
GACGAGGCCGCAAACCAAACCAACCCAGTCCAGTAAACCGCACCGCCGGCCGGTGCCTTG
CAAACGACGACTCACCATCACCACCACTACCACCCGCCGCGTTGGTCGGCACGTCACACA
AACACACACGTGCGCGCGCCGCACCGATCGGACGGCCAGGATCGCACCGGCCGCCCAACC
GACGGCTGCAGATTCCCCCCACGGGGAATATTCCTTTCCCCCACCTCTCTCCTCTTCCCC
>Os02t0781400-02 3000 bp upstream sequence
TTATAGTTTGCTGCGAATCCAAAGCAAATACAATACAATCAAAAAAATAATGAAAACAAT
TTTTGAGTTATTAACACATCAAATAATTATTTTTTTTGCAAGGATAACCCATCAGATAAT
CAGAAACCACAATCAATAAACATCACTACTATTTAGAAAGGCGCCAGAATAAAAGTTATT
AAGCATACATGTATCAAATCATCACTACAAACTTCACCATTCACTAGTGGACTTTGTAGT
AATCTCTTACAGATGTAGGATCAAACTTGTTTGTCACAAACATACATGCTACCAGGAATC
TTACAAAATTTATAGGACTCAGATAGGATCACAAACCAAAAGTGTTCTGTCCAAATTATC
TTCAAGGCCTGATACGGCATTGTGCACTCTTCTAATCACATCATCCATCTCCTTCAGCTT
TTGGGGCATCAAAACACTGTAAATTTTAAAATTTTAACTTTACTTAGACACCATTCAAAT
AGAAAAAGGCATGGAAGATGTATGGTATTTACCTCTGACGGCCACCAATGTGGCCAACAT
GATCTAAGCCCAAATAGTGGAGAATCTGAAATTAACAAACAAAACAAACCTGATTAGTAC
ATAAGAATAGAACACTTGCAGGATAACCTTAGGAAACAGCACAAACAAGGGAAGACAGTG
TAAAGATTGTTAGAACACTTATCACAAGAAACATTAATTGGATACTTGGAATAAATTGTT
GTAATCCAAAGACCTATATTTTACTATAAGTTCACAAAGGAATAGAACAAGTGAACATGA
ACTAAGCCAAGAACATACCAACATGTTCCAGTCTTTGGCAGCAAACTCAGATTCCAGATG
ACGAGAAACATTAAAATCAACCTCAACCGTATCTTTCACCTGACATCCAGTCACAATCAT
TAAATTAAGTTATACAGGTAGAAAGACTGAATGCAAAACAAAGAGGACTGCTATTAGCCT
ATTAGCAAAACCCAAGCACCAAATCACAAGCTTAAAATACCTAATACACAAATATCTATA
GTTGGCAACCTACTGTTAGATTAGAGTTTCACACGATAGTAAGTTTATTTTATCAGTATT
CCAAGTTCAAGTACACTCTCATCTTTCAATCACATTATCTTGTGAAAAAAAAAGCATGTG
ATGCATGAGAGGAACTCACATAAAAACTGCTCACTCCATCTTGTCTCCAGAATAATTTTG
GGAACAATTTGATCCATGTCTCATCTCCCAGCATCACTAACTTATAACCAATCATGTGGA
GCTGATCTGCATTGGTGTGAACATATTATAAATATAGCTCATAAGGCATTTTCTTGTTTG
GTCAGGCCAGAACTGATGGATGACGCAGAACACAGAGGATGATGAATTTGACCAACATGT
TGAACTCACCATGTTGGCAATTAGGTATGCAAAGAAGATGATTAATACAAGAGAAGGATA
AGGTCAGGTATGGAGAGGTTCTAACCAAGAAGATTGTCATCCAAGAAGGCTTGAGTATTG
AAGTTAAATGCTACATCTAGAAAACCTCCAATTGCCCCAGATACCATTGCCTGAAAGTAT
AACATATTTAGGATTACCAAATACTTACACAAATAGGAACCTCTATATAGAATCAGTCTT
ACTTTTAGCCGTGGCATCGTGACGGTTGGAGGTGCAGCTTTCGCATGATAACCTGTTGCT
TTGCAACCAGCTAACAGAGATTGGGTGTAGGGCATGGATTCCACCATTTCTTTGCTTGGA
GGTTTTCCAACTCTCCCCAATACGAATTCAGCAGGAAGCCCATCTATAACCTAAATTGAC
ACGCATAAACTCAAAATGCCAAACATTAAAAGGGTAAGAATAAAGTTGCCACTGAAGCGC
CTAGGATTATGCTGTGAGAAGAACAGGCACATCAATTTTGTGCATACCATCAACACCAAA
CGATCATACACAGGAGGGACCTCGGAGAGTTCCTGGAATTAATCATAGCACAAGCATGAG
CATCGCAACACTAAAAAAACACTGCACAGTATGAATTAACTTAACATTTCAAATCTTCCA
TCTCTCTATCACAAGTAATGCGCAGCAGCATGAGATGAACCTAAGCCGGAGGAACCGAGA
TGTCTCACCCTGTACAGAGATCTGAGCTGATCCGGCGGAAGCGCCGGTTGCTCCCCGCCA
CCGGCGAGACCACACGACGGCATCCGGTAGCTCTCCGCTCCACTGCGGCCACCAACCAAG
GGTCAATCGAAGCAAGCGCCATCGACAGCCGCTGATAGAGCAGAGCAGAGGTAGAGGCGC
GAACCTGAACCCGGGCAGCGTGGGCTTGACGGGGAAGAAGCCGTAGAGGAACATGGAGAG
GCCAACCACCTGCAGAAGCACTGCGGTCACGGTCCAACCGGCGACCGCCGCGCAGGAAGG
GGAGGCGCCACCGCCGCCGGCCATGGCTGATTCCTCGCCGGTGGCCACGAGACAGTTCGA
ACGGGCTGAAGTGACGAACACTTCTGGGCCTAATGGCTTCAAAATGGGCCGTGGGAAGTA
CACTAGCGTTGGCCCAAAATCAAAATGGGCGTTAAATTGTATCGATTCAATTTTGCTTCG
ACAAAAATTTGTCAaatgtgcaattccatcctaacttacatgtaactacaatgtattacc
ttcatatattttaaaaccattaggttaactttaaaatttatgtaagttgggaagaaaaga
atcatagcacgcacacaggtgagaagattcagtctcacgatctttgtttcacgaaaatag
catattgtaaagaaattattaaaattacatatatattatattgtagttacatgtaaatta
taataatgtaatcacattataattatatatattatatttatatttgataaatttTGAGAA
GAATTTTTATATAGTAGCCCCCATTGGTTTGGGCCCAAACAAGCCCACAAAAATATTTTG
TCACCTtcgtgcgcgttcgccgtttgggataaagcgtctcctccccctccgcttcgcgtc
>Os02t0781400-03 3000 bp upstream sequence
TTATAGTTTGCTGCGAATCCAAAGCAAATACAATACAATCAAAAAAATAATGAAAACAAT
TTTTGAGTTATTAACACATCAAATAATTATTTTTTTTGCAAGGATAACCCATCAGATAAT
CAGAAACCACAATCAATAAACATCACTACTATTTAGAAAGGCGCCAGAATAAAAGTTATT
AAGCATACATGTATCAAATCATCACTACAAACTTCACCATTCACTAGTGGACTTTGTAGT
AATCTCTTACAGATGTAGGATCAAACTTGTTTGTCACAAACATACATGCTACCAGGAATC
TTACAAAATTTATAGGACTCAGATAGGATCACAAACCAAAAGTGTTCTGTCCAAATTATC
TTCAAGGCCTGATACGGCATTGTGCACTCTTCTAATCACATCATCCATCTCCTTCAGCTT
TTGGGGCATCAAAACACTGTAAATTTTAAAATTTTAACTTTACTTAGACACCATTCAAAT
AGAAAAAGGCATGGAAGATGTATGGTATTTACCTCTGACGGCCACCAATGTGGCCAACAT
GATCTAAGCCCAAATAGTGGAGAATCTGAAATTAACAAACAAAACAAACCTGATTAGTAC
ATAAGAATAGAACACTTGCAGGATAACCTTAGGAAACAGCACAAACAAGGGAAGACAGTG
TAAAGATTGTTAGAACACTTATCACAAGAAACATTAATTGGATACTTGGAATAAATTGTT
GTAATCCAAAGACCTATATTTTACTATAAGTTCACAAAGGAATAGAACAAGTGAACATGA
ACTAAGCCAAGAACATACCAACATGTTCCAGTCTTTGGCAGCAAACTCAGATTCCAGATG
ACGAGAAACATTAAAATCAACCTCAACCGTATCTTTCACCTGACATCCAGTCACAATCAT
TAAATTAAGTTATACAGGTAGAAAGACTGAATGCAAAACAAAGAGGACTGCTATTAGCCT
ATTAGCAAAACCCAAGCACCAAATCACAAGCTTAAAATACCTAATACACAAATATCTATA
GTTGGCAACCTACTGTTAGATTAGAGTTTCACACGATAGTAAGTTTATTTTATCAGTATT
CCAAGTTCAAGTACACTCTCATCTTTCAATCACATTATCTTGTGAAAAAAAAAGCATGTG
ATGCATGAGAGGAACTCACATAAAAACTGCTCACTCCATCTTGTCTCCAGAATAATTTTG
GGAACAATTTGATCCATGTCTCATCTCCCAGCATCACTAACTTATAACCAATCATGTGGA
GCTGATCTGCATTGGTGTGAACATATTATAAATATAGCTCATAAGGCATTTTCTTGTTTG
GTCAGGCCAGAACTGATGGATGACGCAGAACACAGAGGATGATGAATTTGACCAACATGT
TGAACTCACCATGTTGGCAATTAGGTATGCAAAGAAGATGATTAATACAAGAGAAGGATA
AGGTCAGGTATGGAGAGGTTCTAACCAAGAAGATTGTCATCCAAGAAGGCTTGAGTATTG
AAGTTAAATGCTACATCTAGAAAACCTCCAATTGCCCCAGATACCATTGCCTGAAAGTAT
AACATATTTAGGATTACCAAATACTTACACAAATAGGAACCTCTATATAGAATCAGTCTT
ACTTTTAGCCGTGGCATCGTGACGGTTGGAGGTGCAGCTTTCGCATGATAACCTGTTGCT
TTGCAACCAGCTAACAGAGATTGGGTGTAGGGCATGGATTCCACCATTTCTTTGCTTGGA
GGTTTTCCAACTCTCCCCAATACGAATTCAGCAGGAAGCCCATCTATAACCTAAATTGAC
ACGCATAAACTCAAAATGCCAAACATTAAAAGGGTAAGAATAAAGTTGCCACTGAAGCGC
CTAGGATTATGCTGTGAGAAGAACAGGCACATCAATTTTGTGCATACCATCAACACCAAA
CGATCATACACAGGAGGGACCTCGGAGAGTTCCTGGAATTAATCATAGCACAAGCATGAG
CATCGCAACACTAAAAAAACACTGCACAGTATGAATTAACTTAACATTTCAAATCTTCCA
TCTCTCTATCACAAGTAATGCGCAGCAGCATGAGATGAACCTAAGCCGGAGGAACCGAGA
TGTCTCACCCTGTACAGAGATCTGAGCTGATCCGGCGGAAGCGCCGGTTGCTCCCCGCCA
CCGGCGAGACCACACGACGGCATCCGGTAGCTCTCCGCTCCACTGCGGCCACCAACCAAG
GGTCAATCGAAGCAAGCGCCATCGACAGCCGCTGATAGAGCAGAGCAGAGGTAGAGGCGC
GAACCTGAACCCGGGCAGCGTGGGCTTGACGGGGAAGAAGCCGTAGAGGAACATGGAGAG
GCCAACCACCTGCAGAAGCACTGCGGTCACGGTCCAACCGGCGACCGCCGCGCAGGAAGG
GGAGGCGCCACCGCCGCCGGCCATGGCTGATTCCTCGCCGGTGGCCACGAGACAGTTCGA
ACGGGCTGAAGTGACGAACACTTCTGGGCCTAATGGCTTCAAAATGGGCCGTGGGAAGTA
CACTAGCGTTGGCCCAAAATCAAAATGGGCGTTAAATTGTATCGATTCAATTTTGCTTCG
ACAAAAATTTGTCAaatgtgcaattccatcctaacttacatgtaactacaatgtattacc
ttcatatattttaaaaccattaggttaactttaaaatttatgtaagttgggaagaaaaga
atcatagcacgcacacaggtgagaagattcagtctcacgatctttgtttcacgaaaatag
catattgtaaagaaattattaaaattacatatatattatattgtagttacatgtaaatta
taataatgtaatcacattataattatatatattatatttatatttgataaatttTGAGAA
GAATTTTTATATAGTAGCCCCCATTGGTTTGGGCCCAAACAAGCCCACAAAAATATTTTG
TCACCTtcgtgcgcgttcgccgtttgggataaagcgtctcctccccctccgcttcgcgtc
>Os09t0469950-00 3000 bp upstream sequence
AATAATTTTGTTTCTCTTTTCCTCTGAGTTTGATTCTAATCTTAGCATTTGCAACCTTAT
TGTGATATCTCCTAGGGTGTTCTGAAGTTGAAACAAAACGCAATGGCAACTGATGAACGA
CCGATAGATCCGACCTGTCCATGTATGGTAAGGCTTCGTTCTACTGGGAACAAAGTGTTA
AACTGCTTCGAAATTTTCTTTTTCTTTTTCTGTTTCTATTTCGTGTTCTATAACTTGACT
ATCTTTTCAGGTCTGCAAAAACTATACACGTGCTTACTTGCATTGTCTTGTCACAAAAGA
TGCTATGGGTTCCCAACTGCTGTCGTATCACAATCTATCATTTATGATGCGGGTATATTA
ATGAATATTTCCACATAACTTTTCTTTTTAAGTGTCACCGCTTGATCATCCACTTTTATT
TCAGTTAAGTAGAGACCTCCACATGTCAATTCTGGAAGGACGATTCCCAGAGTATGTTAT
CATCCAGCTAAATTTTGTGTCATTTGTCAGTTTTCTCACTGTGTTGGTGAATAAGAAAGT
TTCCATGCCATATTGTAGATTCGTGCGAGGATTCTTGAGGATGCAGGTATATCTTGTTCC
CTAATATTATATATAAACTATCAGCACCACAAGTAAATTCTGTCATTCCTGACTCTGAGA
TGTCTAAGCTGCCTCCTTGATAATATGTGCTACCCATTCCATCTACAAAACCAAAATTAC
AATCTGTTTTGCTATTTCCTTGATGATTATCTTACTGGCTGGTCGTTTCTCAAACCAATT
GGTGACAGTTCCCAAAGGGCGATGTTCCGAAGTGGGTTCGCAACGCAATGGTTGTTGCTG
GCATTGACATATCGGAGTGCTGCACCCCCGCGAAGTATCCTCGTGATGCAATGGATGCTC
CGGGTACTGACATACCTGAGCTCTTGCCTCCTACCAAGTGCTCCTGAGGCAGAGAACCAA
GAATTAAGGGACTAACCTTATAACTGTTTACCACGACACGCGCGATTGGAGTGCTGTCGC
ATGAAGGTGATCCCACTTCTTTAACAAAGTCAAGTTTTCACAAGAATCTTATTGGTCATC
AACTCATCATAGGTGTAGGCCTCACTGCTTCATCAGCATATAATTTTCCAACAGTATATG
CTGAATATAGCTGATTGGATTTTGAACTTTTGATAATTACAAAGGTTTTTGTACTCCTAT
CTTTTGGAACCATAGGGTTATTATGCGGATTGATGCATGAATATCAGAATATGCATCATG
TCGTCTGTAGTGTAAGCTGTTGCAAAATGATTTCTACTGGTTTTAATGTAGAAGCATTAT
CTACTCATTTTGTTAACGAAGAACATTCTATTCCATACAAGATGGCATCTCTTCTTCCTA
TATAGTTAGTACCCACAGCTCGCCACGTCATTAACGCATATTAACAGTCAGATCTTGATC
GAATGGCCTTCAAACATTGCATGTATTCAGTTTGCTGTTGGCAAAAAAAAAAAAAAAAAA
AAAAAAAAAAAAAAACCGGAACGAACCTCTCCGCCCAGTGGGCTGTTGGCCTAGCAAGTA
ACAGAAGAAAATATTTTCGTTCTTTCTTAGCAGCCAGTGGACGAAAGCGGCCCACTTGAT
AAACACGtacttccttcgtccccaaaaaatacttaacctaagtacaagtacttccttcgt
ccccaaaaaatacttaacctaagtacaacgaatctggacaaagaactaagaactgtctag
attcatttagattcgttgtactagtaggggtcacatcctccctggtcacatcccctccta
aggtagagttttttttaggatggagggagtaCTCCACATTATTTTGTCGGAAAAAAAAAC
ACGCAACCAATGAGTAAAAAAAGGAAACACGTGAAGATTGATCAACAATGTTTCTCGGTA
AGAATTCTCAAATCCCGCTGCAACGCGCGGGGCATCCACTAGTTTTTCTTGTTAGTAGGC
CTGAATATGATGTCTATTTTTTTGAGGAATATGGTGACGGAGTATTAGTCTTGTCACTGA
CAAACGGGTCCACTCCTGCTGGTTTACCACATtactccctccatctcataagggattttg
ggtggatgagacatatagacttgttgtactaggatgtgttctatccacacaaaatctcta
tactaggatgtatcagatccacccaaaaATCTTTGtgtcatatccacctaaaatttctta
tattttgggacTCTATGTGTCATCTCCGTCAAAATTCCTTATATTTTGGGATATTTTTGG
GACTGCTGTATGTGTCCTTATATTTTGGGACTTCTGTGTGTGTCATATCCACCTAAAATT
TCTTATATTTTAAGATATTTTTGGGACTCCTTTATGTGTTATATTAAAATATTTTTAGGA
CTCCTTTATGTGTCATATTTATCTAAATTTCTTATATTTTGAGATGGAGCAGGCCTCCTG
TGACTATCCCACGAGCGCTGGAGCAAGGGGCCACGTGAGAATTGTGGCGATCGGCAGAAT
GCAGCGAGTCCAAATCGCGAACGGGACGTGTGAGAACCATCCAGATCGTCAGAGCTTCAT
CGTACGGCAGGGGACTCGCGAGCATGTATATCTAGGGGCTACACGCGTCGCCCTGCCATT
GGCTGCCGCCGACGCGTTCGGCGCAACCGCGACGCCCTCGCTGGGTCCATCGCCGGCGCT
CGGTTCAGCCTCAGGTAGCCCATAGGTGCCGCGATTCCTCCGGCTGCCGCTGGGGCCCAC
TCCGATCCCGAGTATCCCATTGGAACTGAGCAATCACAACCTGGGCATTGCACACCCCAA
CACACTGACAGGTGGGCCCCTGTAGGACACGTGAGACGTGGCCTCCCATGTCAGTGGGTC
GGGTTCGCACCACGTTCGTATCGATAGAAATATAAAACCAGCCGTTAGTATCTATGATTT
TTTTTTTCCTTCAAAAATGCCGCACTACAAGTCGTTCTCCTGAGACCGCCTCCACGAGGA
>Os09t0470000-01 3000 bp upstream sequence
cgtcgccgtcgacgccgatggagagcctccggatcgccgcctcccaccgcccgcctctgc
tcctcccatccccgcaccagctccggcgccgccacatcgccgccgtttccctctccctcc
cacacacctcgctctccctctcctcgcatcatcatcatcatcatcgcctcgccccaacgc
ctctccgccgccgcatcccacctctcctcgcctcgcaaacacccaacccggaggcggaca
gcccggcccccgccggcacgaagctcgccccgctcctcgtgtccctcgcggtcggcctcg
ccgtgcgtttcctcgcgccgcgcccacccgaggtgagccccCAGGCGTGGCAGCTCCTCT
CCATCTTCCTCTCCACCATCGCGGGGCTAGTGCTGGGCCCGCTCCCCGTCGGCGCCTGGG
CTTTCCTGGGGCTCACCGCCGCCGTCGCCACCCACACGCTCCCCTTCGCCGCCGCCTTCT
CCGCCTTCACCAACGAGGTCATCTGGCTCATCGTCATCTCCTTCTTCTTCGCGAGGGGGT
TCGTCAAGACCGGTCTCGGCGACCGTATCGCCACCTACTTCGTCAAGTGGCTCGGGGGCA
GCACGCTGGGGCTGTCCTATGGGCTCACCATCAGCGAGGCGTTCATCTCGCCGGCCATGC
CCAGCACCACCGCGAGGGCCGGAGGCGTGTTCCTGCCCATCATCAAGTCGCTCTCGCTCT
CGGCAGGGAGCAAGCCGAACCACCCGTCGTCGCGGAAGCTTGGATCCTATCTTGTGATGT
CGCAATTCCAGGTAATTAAGTGATAAAATTTCTCATACTCGCATGGGATCTGTTCATATA
GATCGATTGCAACCAGGATTTTCTGATCATAGCAACCAAATTTTGGTTTTAGCAAGGGAC
GATTGCTACTTGCATTGACTATTACTGTGTCCTGCCGTTGGGCTCTGCACAAGTGGAGTG
GGAGTGAGAACTGGGTGGCACATTGGTACAATCAAGCAGAACATCCTTACCTAGTAATTT
TGGGTTGAAATCAGGCAACCAGCTAGGCCATTGTCAGATCAACCTAGTGTTTTGTTAGCC
TGCTTACAGGGTAAATTACAATTTGATGTATTTTTTAATCATAATGCCACCATTGATGCA
TGAATGGTCGTAATATTATGTGACTGAGTTCATCATCAATCTAGCAGAAGGGTGAAGGTT
TTGGAAAAGAGAGGATTCATCTGGTCATAAGACAACGATATTTTATAGTCCCTCTCTAAT
CGAACAGTAAGAATGCAGAATGACTTTGTGCATTTTGCTTTCTTACCGTTTCCATTAAAC
AGTAAGAATGCAGAATGCCGGTTATAATTCTCTTGGGTTTAGTACCATTGCCGTGTTTAA
TGTCATGTGGTGTGTCATGCATGATGTTTCTGTGCATCCTATACTTCTGTTATTCATTGT
ATACGCATCATCTTCAGAAATGTTTTTACAGAGTATCTAGTTTTCTTCTCCTATTTTTTA
ACAGGCAGCTGGTAACTCAAGTGCGCTCTTCCTAACTGCTGCAGCACAAAATTTGTTGTG
CTTGAAGCTAGCAGAGGAGCTTGGTATTATCGTTGCAAATCCATGGGTAGCATGGTTCAA
AGCTGCTAGTTTGCCAGCCATTGCTTCTCTACTAGCAACACCATACTTGCTATACAAAAT
ATTTCCCCCTGAAACAAAGGATACTCCTGATGCCCCAGCATTAGCTGCAGAGAAGCTTGA
GCGCATGGGTCCAGTGACTAAGAATGAATGGGTTATGATTGGTACAATGCTCCTTGCAGT
TTCATTATGGGTATTTGGGTAAGCTTCTCCACTACACATCATCCTCAATCTTAATATTAC
GTTGTCACATTAATCCAATCTTGCAGCATTTAAATGTTTCCCTTTATTTGATTATATTGA
TATACCATAGTAGAGTACTTAATAGTAGCATCCTTAGGCTGCCTTAGTGATCCTTGCAGT
CCCATGAAGAGTTTTTGGGCAAGCTCCTCCTTTAGTACAAGTGCTCCCACGTATAATGTT
GACTTTGATATCAATACAATGTTGCAGTTTGTGACATAATTTTCTTTGTTGCTTTTTGGT
TGACTAAAACTTTCCATGGAATGCAGCTAATTGCCTCCTGCTAGCAAGATACTTAATAGT
TGCATCGTTAAAATACTTGTGTGATTTTTCATTCATATTTGAGTAGGGAGCAGCTTGTTC
CAGTTAGCTTTCCTTTCCCTGTAGACACCAGGTCAAGTATTCCTGTATTAATCACATTTC
ATTTCAACTTTTGATTCTGATATGGTTCACCATTTTTTACAAGAGTCTGTCAGATTTTTA
AATGTTCCTTAATTATTAGTAGGATTTTTCATATAACTAACATATGATCTTGATAACAAA
TAGAAAATGAGTGTTTTTTCTTTTGATGATACCATTTGCTTTAATCTGTAGCTGCAACTG
TCTTGCAGCTTGTAGTTTTTTTTAAAAAATAAAATAAAATAAAAAGAAGAAAAGCTAACT
CCGACCAATTCCTAGTACCAATCCTAGTTTGCATCCAGATCACCTGTGTTCCTGTACTTT
TAGTATGCTAAAGGGTAATATAGTGAAGACAATAGCATTATGAATCAGGCAGTTGTTTCA
GAATACCGTACATAGATAATATGCCCTTACTATCATGCTCTTGTTTTTTTGCATATTTAT
TCAACTATTCCCTAAATATCATGTAAAATGACTTCTGTGTAGGGATGCTATCGGTGTATC
TAGTGTTGTTGCCGCGATGCTTGGACTCTCTATTCTTCTCTTGCTAGGTGTGCTAGACTG
GGATGATTGCTTAAATGAGAAATCTGCATGGGATACATTGGCATGGTTTGCAGTTCTAGT
TGGAATGGCAGGACAGCTCACTAACCTGGGAATTGTGTCATGGATGTCAAGCTGTGTTGC
CAAGCTGCTTGAATCCTTCTCGCTGAGCTGGCCTGCAGCCTTTTGTGTTCTTGAGGCTTC
>Os01t0621900-01 3000 bp upstream sequence
GGGGGCCGTGGGCGGTGGGCCCCGCCCCGCATCCCCCGCCCAGCCCAGCGCACCACGGAC
GGTGGCGAGGCGAGGGCGCCTGCCGCCCACGTGGACCCTGACGCCCCGCGTGACGTCGCG
CCCCGAGGCCGGAATATGACACGCGGGCCCCCCCTTCCTCCACCACCACCAAACGGGGCG
CGCGTCGGCACGCCACCCCACACACCACGCGAGTACGTACGGGACGACGCGGCGCGCGGC
TGCTCGACGGCTTCGGTTCTGAGCCCAGCGCGCGCGCCGGGTGGTTTGGTTGGTTGGTTG
GGCGAAGAAGCGATCGAAGCCGGGGGTGTAGTACGCTCCTCACCCGACTCGTTTCCGTCC
GGGCGCCGCGCCGCGCCGCCTCGCCTCCTACCGCACGCACCCCCAACTTGCGCCCGCCTA
CGCTCAGCGCACCCGTTTGAGTGTACCCGGACGGGAACCTGGGCGGATAAATGGTGGCCT
TTTTTGGATGGATGGTGCTGAAAGGGCCAGGTTCAATGAATCTTCGATTCGTGCGTGCTG
GAGTATACTGTACAGTGCAGATCAGGTGCCACTAGCAAATGTTTTTGACAAGTAAGGTTT
GGTTTGGATTTCGGTGATTGCTTGGAGTGGCGCATTCTTGTCAAATGAGATTTAATATAT
ACATATAAGATATGGATTTTTTCATGTGGATGCAACCGTTTCTGTTTTCACGTGGATTCT
TGCTAAATGAGTTATCCTAGTATATTTTTTTTCCATTGTTGTGTTCCTCATAACCAACAT
CGCCTTGTTTGGTAGCCACCGTTACAATTGTTAAAAGTCGCTAAAAGCTGTAGCACTTAT
AAAACTGTTGCAACCGCAAAATATCGTCTAAACACGGCCTATATTGGATTTTTCTAAAAA
GGCATGATTCTACTTTGTTTCCATTACCTTTTCTCTAATAAGACAGGTATATGCATCTAc
tccctccgtactcgtaaaggaagtcgtttaggacagcgacatggtcttaaaacacaactt
tgacttcttttttctataaaaatatttattgaaaagtgatatatgtatacttttatgaaa
ttatttttcaacacaaatctattcatataatttttatattttcaaactcaacaacttgag
agttattcatgatttatattcccaaggtttgacttaaacattgtcctaaacgacttcctt
tatgagtatggagggagTACTAATATTTAAAATCCACATACTCTAAAACTTCATTTTTGT
TATAAACAAACTTTATATTCGAAGTTTGCGAAACATTCATATGTGATTAAAATTGTCGCA
AACTTTTTGTTGCAAGAAATAAATTTTGTTACCAATAAATATTCATTATGTTTTTGGAAG
GATGCATATTTCATTGAAAAGAAGCAACTTTCCTCCAAAATAACATATCATTTCCATCAT
GTTAACGCGAAAACATCTATTATATAATTAAAGAAATAGAAAAAGGAGCCTCCACGTTCG
CTCTCATGGTCTAGAAATTCTCACATTAATCGGAGAAAAATAAAAAACagagtccatata
gaaatacaatttagaaatagctaaaattcagaattaaaaaaataaggaatattaaaagag
gagactagagtccatatagaaatacactttagaaatagttgaaattcggaattaaaaaat
aagaaatattagaagaggagtatagagtccatatagaaatataattaagaaataatagaa
attcggaattaaaaataaggaatattagaagtagagtatagagtccatatagaaatataa
ttaggaaataatagaaattctgaattaaaaataaggaatattagaagtagattatagagt
ccatatagaaatataattaagaaaaaaaatagaaattcgaaattaaaaaataagaaatat
tagaagTAGAGTATAGAGTCCATATAGGAATTTAAAACTAACTAAAATTTGGAAAAAAAA
AAGAAGCCTCCACGTTTGCTCTGATAACATTAATCAGAGAAAAAGAAAAAGCagagtcca
tatagaaatacaatttagaaatagctaaaattcggaattaaaaaataaggaatattagaa
gaggagactatagtccatatagaaatacaatttagaaatagctgaaatttggaattaaaa
aataaggaatattagaagaggagactagagtccatatagaaatacaattaggaaataact
gaaattcggaattaaaaataaggaatattaaaagtagagtatagagtccatatagaaata
caattaggaaataactgaaattcggaattaaaaataagaaatattagaagtagagtatag
agtccatatagaaatacaattaagtaaaaaatagaaatttgaaattaaaaaataaggaat
attagaagTAGAGTATAGAGTTCATATTGGAATTTAAAACCAACTAAAATTCGGAATaaa
aaggagcctccacgttcgctctcatggcctagaaattctcacattaatcagagaaaaaga
aaaggcagagtacatatagaaatacaatttagaaatagctgaaattcagaattaaaaaat
aagaaatattaaaagaggagactagagtAGTTATTACACATTAGTAGTTTTGAAAAGTTA
TTGCAAAATTTAAAATTATGTTGTCATTGTAATATATTTTATAATAATATAATGAGAAAA
GATATATGCTTTTATATGAGAGAAAATATAATGATGCTAGCCGCGCAATCTGCGCGGGCC
ACCATGCTAGTTAGCTTCTAAAACATGAGAACCGTCCAAGATTATAAGCAACACCGAAGA
TGTAAAAAAGCTGTACCACCATTCGTACTTAGACAGTATGTCGTGCTAGGTGCAAAACTA
ACATTCACATTCACGACCACATTCACCGCCACGACACTGGTATTTTTAATGAATATTTTT
GGCACTTTTTTCCCATCGCGTCCCATTTAGGTGCACGCCCGCGGGGTGGCCTCAGCGATT
>Os01t0621900-02 3000 bp upstream sequence
GGCGAGGCGAGGGCGCCTGCCGCCCACGTGGACCCTGACGCCCCGCGTGACGTCGCGCCC
CGAGGCCGGAATATGACACGCGGGCCCCCCCTTCCTCCACCACCACCAAACGGGGCGCGC
GTCGGCACGCCACCCCACACACCACGCGAGTACGTACGGGACGACGCGGCGCGCGGCTGC
TCGACGGCTTCGGTTCTGAGCCCAGCGCGCGCGCCGGGTGGTTTGGTTGGTTGGTTGGGC
GAAGAAGCGATCGAAGCCGGGGGTGTAGTACGCTCCTCACCCGACTCGTTTCCGTCCGGG
CGCCGCGCCGCGCCGCCTCGCCTCCTACCGCACGCACCCCCAACTTGCGCCCGCCTACGC
TCAGCGCACCCGTTTGAGTGTACCCGGACGGGAACCTGGGCGGATAAATGGTGGCCTTTT
TTGGATGGATGGTGCTGAAAGGGCCAGGTTCAATGAATCTTCGATTCGTGCGTGCTGGAG
TATACTGTACAGTGCAGATCAGGTGCCACTAGCAAATGTTTTTGACAAGTAAGGTTTGGT
TTGGATTTCGGTGATTGCTTGGAGTGGCGCATTCTTGTCAAATGAGATTTAATATATACA
TATAAGATATGGATTTTTTCATGTGGATGCAACCGTTTCTGTTTTCACGTGGATTCTTGC
TAAATGAGTTATCCTAGTATATTTTTTTTCCATTGTTGTGTTCCTCATAACCAACATCGC
CTTGTTTGGTAGCCACCGTTACAATTGTTAAAAGTCGCTAAAAGCTGTAGCACTTATAAA
ACTGTTGCAACCGCAAAATATCGTCTAAACACGGCCTATATTGGATTTTTCTAAAAAGGC
ATGATTCTACTTTGTTTCCATTACCTTTTCTCTAATAAGACAGGTATATGCATCTActcc
ctccgtactcgtaaaggaagtcgtttaggacagcgacatggtcttaaaacacaactttga
cttcttttttctataaaaatatttattgaaaagtgatatatgtatacttttatgaaatta
tttttcaacacaaatctattcatataatttttatattttcaaactcaacaacttgagagt
tattcatgatttatattcccaaggtttgacttaaacattgtcctaaacgacttcctttat
gagtatggagggagTACTAATATTTAAAATCCACATACTCTAAAACTTCATTTTTGTTAT
AAACAAACTTTATATTCGAAGTTTGCGAAACATTCATATGTGATTAAAATTGTCGCAAAC
TTTTTGTTGCAAGAAATAAATTTTGTTACCAATAAATATTCATTATGTTTTTGGAAGGAT
GCATATTTCATTGAAAAGAAGCAACTTTCCTCCAAAATAACATATCATTTCCATCATGTT
AACGCGAAAACATCTATTATATAATTAAAGAAATAGAAAAAGGAGCCTCCACGTTCGCTC
TCATGGTCTAGAAATTCTCACATTAATCGGAGAAAAATAAAAAACagagtccatatagaa
atacaatttagaaatagctaaaattcagaattaaaaaaataaggaatattaaaagaggag
actagagtccatatagaaatacactttagaaatagttgaaattcggaattaaaaaataag
aaatattagaagaggagtatagagtccatatagaaatataattaagaaataatagaaatt
cggaattaaaaataaggaatattagaagtagagtatagagtccatatagaaatataatta
ggaaataatagaaattctgaattaaaaataaggaatattagaagtagattatagagtcca
tatagaaatataattaagaaaaaaaatagaaattcgaaattaaaaaataagaaatattag
aagTAGAGTATAGAGTCCATATAGGAATTTAAAACTAACTAAAATTTGGAAAAAAAAAAG
AAGCCTCCACGTTTGCTCTGATAACATTAATCAGAGAAAAAGAAAAAGCagagtccatat
agaaatacaatttagaaatagctaaaattcggaattaaaaaataaggaatattagaagag
gagactatagtccatatagaaatacaatttagaaatagctgaaatttggaattaaaaaat
aaggaatattagaagaggagactagagtccatatagaaatacaattaggaaataactgaa
attcggaattaaaaataaggaatattaaaagtagagtatagagtccatatagaaatacaa
ttaggaaataactgaaattcggaattaaaaataagaaatattagaagtagagtatagagt
ccatatagaaatacaattaagtaaaaaatagaaatttgaaattaaaaaataaggaatatt
agaagTAGAGTATAGAGTTCATATTGGAATTTAAAACCAACTAAAATTCGGAATaaaaag
gagcctccacgttcgctctcatggcctagaaattctcacattaatcagagaaaaagaaaa
ggcagagtacatatagaaatacaatttagaaatagctgaaattcagaattaaaaaataag
aaatattaaaagaggagactagagtAGTTATTACACATTAGTAGTTTTGAAAAGTTATTG
CAAAATTTAAAATTATGTTGTCATTGTAATATATTTTATAATAATATAATGAGAAAAGAT
ATATGCTTTTATATGAGAGAAAATATAATGATGCTAGCCGCGCAATCTGCGCGGGCCACC
ATGCTAGTTAGCTTCTAAAACATGAGAACCGTCCAAGATTATAAGCAACACCGAAGATGT
AAAAAAGCTGTACCACCATTCGTACTTAGACAGTATGTCGTGCTAGGTGCAAAACTAACA
TTCACATTCACGACCACATTCACCGCCACGACACTGGTATTTTTAATGAATATTTTTGGC
ACTTTTTTCCCATCGCGTCCCATTTAGGTGCACGCCCGCGGGGTGGCCTCAGCGATTTTG
TGGTGCCCCCGTGCTGCCTCTCCATCTCTTTTATAGCAACAACCAGCGTATGCGTTCTCG
>Os01t0621900-03 3000 bp upstream sequence
CGCGTCGGCACGCCACCCCACACACCACGCGAGTACGTACGGGACGACGCGGCGCGCGGC
TGCTCGACGGCTTCGGTTCTGAGCCCAGCGCGCGCGCCGGGTGGTTTGGTTGGTTGGTTG
GGCGAAGAAGCGATCGAAGCCGGGGGTGTAGTACGCTCCTCACCCGACTCGTTTCCGTCC
GGGCGCCGCGCCGCGCCGCCTCGCCTCCTACCGCACGCACCCCCAACTTGCGCCCGCCTA
CGCTCAGCGCACCCGTTTGAGTGTACCCGGACGGGAACCTGGGCGGATAAATGGTGGCCT
TTTTTGGATGGATGGTGCTGAAAGGGCCAGGTTCAATGAATCTTCGATTCGTGCGTGCTG
GAGTATACTGTACAGTGCAGATCAGGTGCCACTAGCAAATGTTTTTGACAAGTAAGGTTT
GGTTTGGATTTCGGTGATTGCTTGGAGTGGCGCATTCTTGTCAAATGAGATTTAATATAT
ACATATAAGATATGGATTTTTTCATGTGGATGCAACCGTTTCTGTTTTCACGTGGATTCT
TGCTAAATGAGTTATCCTAGTATATTTTTTTTCCATTGTTGTGTTCCTCATAACCAACAT
CGCCTTGTTTGGTAGCCACCGTTACAATTGTTAAAAGTCGCTAAAAGCTGTAGCACTTAT
AAAACTGTTGCAACCGCAAAATATCGTCTAAACACGGCCTATATTGGATTTTTCTAAAAA
GGCATGATTCTACTTTGTTTCCATTACCTTTTCTCTAATAAGACAGGTATATGCATCTAc
tccctccgtactcgtaaaggaagtcgtttaggacagcgacatggtcttaaaacacaactt
tgacttcttttttctataaaaatatttattgaaaagtgatatatgtatacttttatgaaa
ttatttttcaacacaaatctattcatataatttttatattttcaaactcaacaacttgag
agttattcatgatttatattcccaaggtttgacttaaacattgtcctaaacgacttcctt
tatgagtatggagggagTACTAATATTTAAAATCCACATACTCTAAAACTTCATTTTTGT
TATAAACAAACTTTATATTCGAAGTTTGCGAAACATTCATATGTGATTAAAATTGTCGCA
AACTTTTTGTTGCAAGAAATAAATTTTGTTACCAATAAATATTCATTATGTTTTTGGAAG
GATGCATATTTCATTGAAAAGAAGCAACTTTCCTCCAAAATAACATATCATTTCCATCAT
GTTAACGCGAAAACATCTATTATATAATTAAAGAAATAGAAAAAGGAGCCTCCACGTTCG
CTCTCATGGTCTAGAAATTCTCACATTAATCGGAGAAAAATAAAAAACagagtccatata
gaaatacaatttagaaatagctaaaattcagaattaaaaaaataaggaatattaaaagag
gagactagagtccatatagaaatacactttagaaatagttgaaattcggaattaaaaaat
aagaaatattagaagaggagtatagagtccatatagaaatataattaagaaataatagaa
attcggaattaaaaataaggaatattagaagtagagtatagagtccatatagaaatataa
ttaggaaataatagaaattctgaattaaaaataaggaatattagaagtagattatagagt
ccatatagaaatataattaagaaaaaaaatagaaattcgaaattaaaaaataagaaatat
tagaagTAGAGTATAGAGTCCATATAGGAATTTAAAACTAACTAAAATTTGGAAAAAAAA
AAGAAGCCTCCACGTTTGCTCTGATAACATTAATCAGAGAAAAAGAAAAAGCagagtcca
tatagaaatacaatttagaaatagctaaaattcggaattaaaaaataaggaatattagaa
gaggagactatagtccatatagaaatacaatttagaaatagctgaaatttggaattaaaa
aataaggaatattagaagaggagactagagtccatatagaaatacaattaggaaataact
gaaattcggaattaaaaataaggaatattaaaagtagagtatagagtccatatagaaata
caattaggaaataactgaaattcggaattaaaaataagaaatattagaagtagagtatag
agtccatatagaaatacaattaagtaaaaaatagaaatttgaaattaaaaaataaggaat
attagaagTAGAGTATAGAGTTCATATTGGAATTTAAAACCAACTAAAATTCGGAATaaa
aaggagcctccacgttcgctctcatggcctagaaattctcacattaatcagagaaaaaga
aaaggcagagtacatatagaaatacaatttagaaatagctgaaattcagaattaaaaaat
aagaaatattaaaagaggagactagagtAGTTATTACACATTAGTAGTTTTGAAAAGTTA
TTGCAAAATTTAAAATTATGTTGTCATTGTAATATATTTTATAATAATATAATGAGAAAA
GATATATGCTTTTATATGAGAGAAAATATAATGATGCTAGCCGCGCAATCTGCGCGGGCC
ACCATGCTAGTTAGCTTCTAAAACATGAGAACCGTCCAAGATTATAAGCAACACCGAAGA
TGTAAAAAAGCTGTACCACCATTCGTACTTAGACAGTATGTCGTGCTAGGTGCAAAACTA
ACATTCACATTCACGACCACATTCACCGCCACGACACTGGTATTTTTAATGAATATTTTT
GGCACTTTTTTCCCATCGCGTCCCATTTAGGTGCACGCCCGCGGGGTGGCCTCAGCGATT
TTGTGGTGCCCCCGTGCTGCCTCTCCATCTCTTTTATAGCAACAACCAGCGTATGCGTTC
TCGGTTTTTCTCCGCGGCGCTTTCACCGCTCTCTCTCTCTCTCTCTCTCTCTCTCTCTCT
CTCCTCCGCTTCTTCCTACAAAGCCGTGGGCGCTGCTCGCCGCGGCGGGTCTCTCTCGCG
>Os01t0621900-04 3000 bp upstream sequence
GATTCTTTTTTTGAAATACAGGTTGGTGTTCTTCGCCTCAGCCTCTTGTAAATCGAGTGA
TTTCTCGGTAGGTTGTATTTTTTTCCTTTGCGATTTGTAATAGTACAAGTTTTTGTTCTT
TTCTTTGTATTTACAAGGATCTTTTTGCTCTTAAAAGGGCCAAATTTTTATGGGTTCCCT
TTATTTGGACGGTCTGTGTTCATTCCGGACCTTTTCCTTTTGCCCTCTTTTATGGTTTCT
GTTCAGGGTGAGCAATTTGGTGATATCGCCACCAAATTTGATGGTTTGGTCCTTTTCTCT
CATGGTTCTAGGTCCTTTTTATGAATCCTTCACTGCAGGATGTGCAAATTCATCTGATAT
GTTTCAGTTTCTACTTGTTTGGGGTTACTTACGTTGATTTGATGACaccactcgtaagag
tggcaaatagttaattattccaTTTGATGAGGGAAGTGGAATATCATTTGCAGTGTTAAT
CTGCTGTGCTAAATGGCACTATAATATATTATAGTATAATACTCTTAATATTTTCGGTAA
AAACAAAACTCTTTAGTAGCTGATAGAAAATGTCACTTAGAATAGTATAATAGGTATAAT
GCCTTTAATAGTTGATACTTGATAGAAGTGAGTGTTTAGTGGCTTCACACACCTACTGAA
GACATTTGTTTGTTTCGATGGAGACTGCAAAACTGATAGATGGGCTATCTAGTATTAGTT
CTAATGGAATCTGAAAAGAATTTGGTGTTCTTCTAATTACCCTGTGGCTAATACCTAACC
AGTTATGCTGCACAATACCATGGGGTACAAATAACCTGACTTATATATTCGATGTTACAT
AGATTTTGCCAATTCCCTCCTCCTATTTACTTTACAAATAAACGAAACAGTGTTATATAC
AAGTATTTGATATAAGTCGTAATGTTTTGTTACTGATATTCACAATATGCTTTTTTTTGC
AGGATATTGTTGGTACTTGCATTCCTCCGTCTGTTATTCAAGAAAGCCAGTTTACACTGA
GAGAACCTTGCTTTATTTGGTACCACTCACCTTTCCTATCTTCTATTTTCTGCCCAGAGT
AGCTACAATTTTCTTCATTGGACCATTGGTACTCACATCGTTAATCATGGTTTCACGTTA
TATGCAACGACACACTAATCTCAGTTCTTTGTGCTTTCAATAACAAGAAAATGTGTTCAT
AGTCGCGGTTAAAGTTGCCAAGAGTAATAACTTGATATGGTACCCATAGTCAGGGTTAAA
ATTGCGAAGCTGTTAGGTTTAGCTACCTGTTAAGTAAGTGAAACCATTCAATTCAGTCCA
GATGGCATCTACCAATGGAGCCCAACTTTGAGCATTAGCATGTCCATAATATTGTATGCA
TGAAAATGATACCGATATAGAAGTATACATTATAAAAGAATATCATCAATCATAGTATTT
GAAACTTTCAATCTTTTGTTAACATATGCATGTAACCACTAATGGTTAAAGTTAATTGTG
GAGACACTAATGTCCGAAATGATTCACTTACAGACGAATGCAGTATATTTGAGTAACGGA
ATGTTGTACATACACAAGGATTTGCTTTAAAGATATGCAAACATTGAATTGAATCCAAAT
TAAACTGTAAAGACCATTTACCATGTGATCTACTAGTGTTGATCATGTCAAAAGTCCACT
GAATTTTTTAAATAGATTTTGGTTTCCCTTTGTTCTTCAACTGTCATGATCCTTCACTAT
TATGGCCCTCTGTAGACATTATTTTCAAAGCATTGCACAGGATGAGATTCTTGACTGTGG
CTTAACTTTTTAATTAGCAGGTTCATTGGCCTTTTGTTTTGCCTGAGTGAATGCAATTGG
AACCTTCTGGGTAGAAGCTGAAGCTTAGTTTGGAACTTCATCATACTGATTTCATACTCA
GAAAGTGGCGAGAAATGGATCGTGATGATATAGCTGGTTTCGTAAGTGGAGGTTGCAAGG
CCTTCTGAGTTTTCTGACGAAGCAGATGATAATAGAGTTATGATATACAGAAGTCAGGCA
ACTGGTTCTTTTCATTTACTATTTGGTTGACGTTTGAAGTTTGTTAACTGGAATGGACAA
AGCATCATGTGGCCTTGGGTTTGGTGATAGTATCAACTCCTTAGACACGTCCCGTCATTG
GAGCACTGTTCAGCATACTTCTGGGCTTAAAGCTACTACAATTGACTATTCAACGTATTC
CAGTTTTTCTATTGCAAGCTCAAAAACACTAAAAAGGAAGCGAAGTGCTATGGCAGGACC
AGAAGGTACTGGAAACCCATTACTTACTTTGGGTTTAGGGCACTCACCAAGTTCATCTGA
CAATAGCAAAGTTAGTTCTGCCACAGCTTATGCAATGTCTCCATCTTCATTGAAAGAGGC
TGATGAGGAGTCATCAGCTGATCTTGGCCTGAATTTTGAGCTTTGCCTTGGCAATGATAT
GGTACATTGTCAAAAGAAATCCCCTGTTGGTGCTGAGAATTCACCATTGACAAACTCTCA
TAAATTGGATCTTCAGCTGAGTTTGTCTACTGGATCACCTGAATCAGCTGTCACCAACAC
AAATATGGTGTCACCGATTATTCACGGTGGCTTGGAGATACCTGTTACCAACTGTTCACC
AGCTATTATAGGGGAAGGATCTGTACCCTGTACTTGGGTTTTCGAGAAGTCAGTGATTTC
ATCTTCGTATGCCTCTGAAGCAACATATACCTTCCCATTTTCGAAGGTACCCAAAACAGG
GGATGCTGCTATGTCTTCTCCAGTCATATCGTCAACCTTGGTAACAAGTATGAAAAGCCC
AGTTGCCTGTACTTCTGGGTCAATTAATCCCCAACAACGCAACAGTATCACTAAAAACTG
TCAGTTTCCAGGATGTGTTAAAGGAGCCAGAGGGGCATCGGGGCATTGCATAGCCCATGG
CGGTGGTAGGAGATGCCAAAAACCTGGTTGTCAGAAGGGTGCTGAAGGAAGGACCATATA
>Os02t0661100-01 3000 bp upstream sequence
CCCAAGGCATCAGGTCGCCAGCACTGACGTTTCAGTATTAACCCCTCTTAAAAAAAATGA
CGCTATACCATATCTTTAGTGTTGGATGGTGAAAAAGAAAATTTGATGGATGATTGAAGT
TGCACGTTTGTTAACAAGGACTTGTGTTAACATCGTCGTGAAGTAGGCTAGCCACCGACC
TGTGTGTTGTATTCTATTTGTATGCAGTTATGAAGCAGAATTTTCATGACAAAGAGATGG
AGGCCTGTTTCAGTCAGAATATATCATCTAAATCTTTTTATGCTCTAAAAATGGAGGTCT
GTTTCAGTCAGAATATTATCAAATCTTTGTGGTCGAAATTGGCCCTTGGGGGGAATTATC
ACATTTTTTGTTTCTCCTTGACTTGGCCTTGGATTCAGTTCACCTCCAAGATACGGCGAG
CTGATTTCTAGCTGTATATGATTCTTTTTTGGTTTCTAGGAGATGCATTATTGTATCAGG
GTGCAGCAGCATGCATGCCCACTGGTTATTCTGTTCAATGGCTTGTTTATAGGTTCAGTT
GCGCAAGATTGCCTTCAAACATTTGTTTATCTCATCCTCTTCGTTTCGGTTGCGGACACC
AAACATCGCGAATCGCTGTAATGTCCGTGAACGTATCTGCGGCGGTTTCTTTCATCGATA
AAAAAGACGGTACTCTACGAAAGCTCTCGCGTTGGCTCTTCCGGTCGTCAAGGGGCTACA
GGGCAGATGCTCGAGCACACACAAGTTACAAGAAAAAAAATATTTTTGTTCGTTTTCCTT
CGCCGTCAAGTTCACCCTCTCTGTATCTACGCGGCAACCATCAACTGATTACTAGTACTG
CATATCTGCAAAGTTGTGTTCTCTCAGGAGGCGGGAAAAAAGAAAGAAAGAGCTCCAAGT
TGCGTTCCGGCACGTGCGGGAGACAACCACACTGTATTTTTATGATGGGCGATGGCTGCA
CCGCGGGCGGGCGCTTTTCGCGGCGATGACGACGGACGGCGACGGGCTGGACGCACTCAG
TACTCACTCGGCGTCGAACGCTCAGCGAAGGTGGGCGCTGGGTACCAGGCTACCAGCAGG
GCAGTATAGCACACTAGCACTACTAGTAGTGGTACAAGTAGTAATAAAGCGCTAAAGCGA
ACGCACTGGATGTAGCTTAGCTGACTCAACTCACAGTCGgctcggcgcgggacgggacgc
ggacgcggacggcgcgagcgggggttgggccgagtacgtcgctgtccgggagaaaagcgg
gtggggggttggggaggtcagtaaccgtggacggggtcggcggcgaggagggaggagggc
tgtttcgtagcggcggcgtgcggggtggacggacctggacggaccagcaggggagggggg
cgtcagggcgcggtgcgggcgacgggtgggggggggggggggcccgacgcgtcgacgCTG
ACAAGACTCCAGCTCCACGCTGACAAAGACGCGGCCGCGCCGAGCGTGACGTGGATTCCG
TGACCGTGCTTGTCAGTGGGAGGGTGGGCTACCCCTACGCGTCGTCGGTCCCGGTGGGTG
GAAGGAACCAGTGCGGGGGTTCGCTACTGGCTTTGGCCAGGTAAAATGCTCCGTGCACAC
ACCACGtactccctccgtcccactaaataaggcacgcatgtatatttagattcaacactt
taaatgtttgataaataattattttattataaaataaattttattttatgaaaacaatat
cattatattaatattttaatttacttttatatgattatgatttggttgctttatgagaaa
tttaaaatcaaagattatttttgacgatagtgtcaaatttggccacgtcttattgagtgg
gacaaagggagtaGCTCTTACATTTGGTTTCCTGGTTTCTCTATTATTATATACTGGATG
ATGTTTTCGAAAGAGTATAATGGTTTTATTTGCCTACATATCTTTTCTCGGTAGGGATTG
CTACAGATGACTGGTTAAATAATTGGGGTACAAATACATATGTGCTTGTTGGCTATCTGC
ATATTTTTTATGAGCAAATTTAGTAAACCTATGTTTTATGGTCAAAGTTGTATAAAATTG
GTGGCACAGAACCCCATCTATTGTGGTTTTTAAGTTTTACAAAACACCACCCCTAAATAA
CATATTTGGCAAATATTTACCAAAAAAATTTAAAACACACAATGTATATGAAACTTTTAG
TTGTTGATTTCTTGATTAAATTTGTTAGTTTAACTCTTCACCACTTAAAAAAAAATATTA
TTTCAGATATGCTGGAATCAATTGAAATTTGAATTAAGACGGGgttttatgaaatattta
gatcataaaatatgtggttatgtgccacaaatcatatatgcaattttgactataagacgt
aaggttttataaaatttactctaTTTTTAACTTATTGACATTCTACGATGGTTAAAAATA
TGACTAACTATGACAGGTATGAACGGTGAGCTGCACACAAAAGACGTGGGCATACACCTG
TTTGCAGTTTGATTCACATTAACATGAAAATAATGTGACAAATTTTGAAGAGAACAAAAG
CGTGACTCGTAGATTGACGCTATTACAGTTTAAGTATTATTAAGAAGGTACACCAACAAA
TCATGAATCACTTACCCGATAAAATAAAGAAAATAAAATAGTGCATGTGCAAGTTTTTTC
TTAATATAATTTATTTTGTATATCTCTCTTACTAAGTACTAACCAATATGATTATAAACA
GATGGAGATATAATTATTCATGCCGCTAATTTGTTCTCTAAAGGAGTTCAGCTGCGTGAA
AAGGGTTCGGCATCAACCCTGTGCAAAATCGTGTGGACTACAACGAGGGTACCTAACAAA
TATCCCCGTAACAACACAAGTAGGCGCCATTGAATTCTCCAAGATTTCTTTCAACCCTTT
TCCTCCTCCCGTCTCTATATATAGCCTTGGCATCAAAGCCATTCTCCTCCTCCTCTCCTC
>Os02t0661100-02 3000 bp upstream sequence
ataattattttattataaaataaattttattttatgaaaacaatatcattatattaatat
tttaatttacttttatatgattatgatttggttgctttatgagaaatttaaaatcaaaga
ttatttttgacgatagtgtcaaatttggccacgtcttattgagtgggacaaagggagtaG
CTCTTACATTTGGTTTCCTGGTTTCTCTATTATTATATACTGGATGATGTTTTCGAAAGA
GTATAATGGTTTTATTTGCCTACATATCTTTTCTCGGTAGGGATTGCTACAGATGACTGG
TTAAATAATTGGGGTACAAATACATATGTGCTTGTTGGCTATCTGCATATTTTTTATGAG
CAAATTTAGTAAACCTATGTTTTATGGTCAAAGTTGTATAAAATTGGTGGCACAGAACCC
CATCTATTGTGGTTTTTAAGTTTTACAAAACACCACCCCTAAATAACATATTTGGCAAAT
ATTTACCAAAAAAATTTAAAACACACAATGTATATGAAACTTTTAGTTGTTGATTTCTTG
ATTAAATTTGTTAGTTTAACTCTTCACCACTTAAAAAAAAATATTATTTCAGATATGCTG
GAATCAATTGAAATTTGAATTAAGACGGGgttttatgaaatatttagatcataaaatatg
tggttatgtgccacaaatcatatatgcaattttgactataagacgtaaggttttataaaa
tttactctaTTTTTAACTTATTGACATTCTACGATGGTTAAAAATATGACTAACTATGAC
AGGTATGAACGGTGAGCTGCACACAAAAGACGTGGGCATACACCTGTTTGCAGTTTGATT
CACATTAACATGAAAATAATGTGACAAATTTTGAAGAGAACAAAAGCGTGACTCGTAGAT
TGACGCTATTACAGTTTAAGTATTATTAAGAAGGTACACCAACAAATCATGAATCACTTA
CCCGATAAAATAAAGAAAATAAAATAGTGCATGTGCAAGTTTTTTCTTAATATAATTTAT
TTTGTATATCTCTCTTACTAAGTACTAACCAATATGATTATAAACAGATGGAGATATAAT
TATTCATGCCGCTAATTTGTTCTCTAAAGGAGTTCAGCTGCGTGAAAAGGGTTCGGCATC
AACCCTGTGCAAAATCGTGTGGACTACAACGAGGGTACCTAACAAATATCCCCGTAACAA
CACAAGTAGGCGCCATTGAATTCTCCAAGATTTCTTTCAACCCTTTTCCTCCTCCCGTCT
CTATATATAGCCTTGGCATCAAAGCCATTCTCCTCCTCCTCTCCTCAGCACTCCATCTTC
CTCCATCTGCGTATTTTCCAACACATCTCTCTTGCAGTTCGTTTCAAGTCTTTCATTAAG
GTGTGCGTCTTCTTCTCTTTGTCATTCTTCTAGATCACCTGCTTATACTTCTGCATTTCT
GCATGCAATGCTCAGTTGGTCCAACATTTGTTCTTTGAACTTACTGCATGCTCTTTTGAT
GTCTTTGTTTCTGCAAAAATATAGGCACCGAAGTGCCAAAACTGAACTTCGGTGCCTTTC
TCACTGAGAAAACGGATACTTTTCTGTTGTAAAGGATGCTGTGATTGTTGGAGTTCATGT
AGGTCCTCGAAAAGTGTGAAAACAGCCAAAAAATGCACTCGTTCTGAGAATTGCTTGAGA
ACTGTAAACATGGCCACAATTTGCTAGAGCTAGCTAAAACTGCTATCGGATCCACTTATT
TCCTTACCTTTTTCTTGATTTTTTCTTGTTTCATCTCCCTAGGGTTGTTAATGTTCAGCA
TATCCATTGACATTTTCTTTTAGACACCCAGTTTTCTTATTTTCTGACCGGGTCAATTTC
CACTCAAAGTTCGTATTTGAAAACATGTTCGATGACCAAAACAATTTTTTCAAGTCTATT
CTTCTTCAAGTCAATTCTCCTAAAGATTTCCAACTTGATTTTTTTTTCACAATAAAAATC
TCTAACCTTACGTTATATGCTTCCATCACACAGTTTAGTAGAATATATAAGCTGACGTTA
TTGTGCTTCCATCATGGCTAATAGCGATGTACTAGTGGTTGCTCTTTTAAGGTTGGTGCC
CATGGTTAATTGCGTTCTGAACTTTGACGCGTTAGGTTTACCTACCATTTCTTTGAGTTC
AGAAACACTCATTAAGACATTAACCCATGGGCCCAAGCACACATGGCCTCAGTGATTAGT
CCAGCATATCGTTGTAGTAGATATCAAGACATTGAGCCTAACTGTGTTAATGATCATCCT
TTTCCTCCGGCAGATATTTTATTCTTTTTTATTCGACTCAGAGTGACATTGTACTGCTAA
ACCACAGTTGATGCCACACTTAATCCTGGGCCCATTTTTTTTCTTTCCTTGGCATCTTGT
AGTATTTTCCCTTTTGTTGATGTTGATTTGTTCCTTTGCTCATGAATGACAAGGACACAC
ATTTATTACGGCCTGACACTTGAGGAGGACATGGCTGTCGTTTTACTTCTGTGTAAATGA
AAAGATTTTTCCTTCTTGATTTATGCAGTAAAACTTTCTGAACATTTGAAGTGCAACGGA
GCTGGCGTTTTATGGCTTTTCCTATGAAGCAATCCACATCTCTGATATAGATGTGTACTC
GTTCTGAACATGACAAGGTACGGCACATCCTAAAACTGTTACTACTATTTTCATCTCATG
GAAAACAAGAGCAGTTTCTCTAATACTTTGTCTTACATTGTCTGATCAGTTCTCAGGTAT
TTCTCTGTTGATGAACTGCCTCCACACCTGCAGTGACAAGAAGACACTGAAGAAGTGGTT
TTTCATCGACAAGACAGTTGGCTAAATTCAGCAGTGCACTCGTCCTTAAAGCGATCGATC
ATACTTCTTTCTTGATCTCATCATCCTAAATTTTCCCAAATGGATTTGAGCAATAGCTCA
CCTGTCATCACCGATCCGGTGGCGATCAGCCAGCAGTTGTTGGGCGGCCTGCCTTCAAAT
>Os11t0614800-01 3000 bp upstream sequence
AGATATCTGTGGACAAATTAGTGCAGATAATAATGAGATAATGTTGCATTCTTGAGGTGT
AGTTTTTGCAGCTTAAACCTTCTCTTTTTTAACAATTATTTTATGAATGGACTCTTATGC
Cccccttcgtttcaaaggttttatggaggaatctttgtaggattcaattttatagggctt
ttttttttcctattttgtcctatcaaataaaggattggagcttcccagattatgtaaaat
tcgtaaggaatggctcaatgcatatatattatagagaaaagttaacaatagctccaacat
tttggaaaattttctttgaatctatctcttatttaacttttgtgtttttcctttagtcta
tttaaaatattgtttctattttttcttgtgttttatattttttctgttctgcacttgttt
tctagtaaaaatcccatgtttttcttgttactccgtgttctcAATTATATGTTTCGAAGG
ATCAAAGAATCTTTAGATAAACCTTTTTTAGGAATGGCCCCTCGGATCGGTATCAGAGCC
ATTGGCATCAACAAATAGCGAGTCATTATCATAGTGAAGTAGAACCTCTGTCCTATGGAT
GGTTGACTATGTGGTCAGACAGTTCAGTTAGAGCGCCAGTGGCGTTGAGATGGAGGTCCG
TCCTTTAATATAATAATCTAGGATCAGAGGACTTCATCGTTTCGTTTATTGACGGAAtaa
gcgaaacagtatatttgcaaacgaaaaataatttataaataagaaataagtatatttgta
cgtataagaaataagttgtcaaaagtttatttataaaataaactTTTATAGAAGATTCAA
ATGCGCAAATATTGCCAGCATTTTTGAGCCCTGAACTATCTGGGTTTCCCTAACTTGACA
TATATTCTCTTTTGGAACAGACAATAAGTTTTATATAGCTGTAGAAACGAAAAGGATGTG
ACAATCTCTGCCCAAAATGTCTCGTGTGTGTGCATGCGCGTTCTCCCTGTTCCCGACAGG
GTGAGAGCAGCATAGTCACTGCTTGCAAACACCAATCAATAATTCTACTGCCCAAACATA
AAACCAAGCCAAAGATTCGCCAAGATGTTGTACAGAATTATTCACAGGTACATTCAACTG
TACACATGGCCGGATGATATTTACAATGTCGGACAGTTTCGTTGTACCGGTGGGTATCTG
TAGGATCGATGTGCACACCGGCTTAAAAATGTTAAATTTGTTCGAATTTAGAAAATAAAG
TAAGATTCACGTAAATCTGTTGAAATTTGAAATTTCCAACGTATAAGATTGGACCTTTTC
AAAAGTGGATTTTCTATATAGTAACAATTCGACGGAAAATTGAGGGAGAAATCTATCGAG
TTTTTAACGGTTGGATCCGCGCTGAGATCCATGTTCACCGTTGGATGGCGCATGTGGGGA
CTCATCCCGTGATTGGTAGGATCTCGTGGGCGTACTTTCGTACTGGATTACCGTGGGTTT
TGTATATTTAGAAAATTGAGAGAAAAATATATCAACATTTAAAATTTTGGATGCGTTCAT
ATTCATCCTCACCGTTGGATGGTGCACCTGGAGACTCATCCCATGATTCGGAGGATCTTG
TGAGTGTGCTTTCCCACTGGATTATCATAGGTTCTGTAtatgagtatattttccatcctt
gagaaggtatcatgaggcaccaatctaatctaATCGTTGATTTAGCAGGGGTATGATCGG
ACTAACAAAAAGAGGTGTCCTTTcttcgtcgtccatgcccatccagcgtcgtcgtcgcca
atcgaggccaccgccgccgtcgtgcatccagtcggtcaccggccgccgccgtcgcctatc
cagcccgctgtcatcgtcgccgttgttgccgtcgcccatccaattggccgcctgccgccg
ccgccgtcgtgcatctagccggccgcccgcgtcgcgcgtccaGCCGCCATGCATCCAGCC
ACCCCCGCCGCCGCCACCGCCGCGCGTCCGTCCGCCCTCCACCGTCCCCCTCGAGCTTGC
CGCGTCTAGCCCCCTCCAGCCGCCGCGCATCCCGCCGCCGCGCGTCCGTCTGCTCGCCGC
CGTCCCCCTCGAGCCCACCGCGTCCAGCCCCATCCAGCCGCCGCCGCTGCCATCACGCGT
CCAAGCGCCCGCCGCCGTCCCCCTCAAGCCAGCCGCCACGCCGCCGCTGTGCTCTCTCGA
CGTTTTTTCTTTCTATCGTGAAACAGTAAAGGACAGAAATACCCTCCCACCCATAGCACC
ACTTCAATGAGGAGGTGCAGGACCATGAGGTACGGACGATTTCTGACCGTTGGATGATGC
CAGATCAATGGTCAGGATTTGGTACTGCACAACCTAAAGGACAGTAAAAAATCTCTTTAT
ATATAGTTGTACGTAACTTGCAGCTAAATTATATTGTAATTATATACTATTTACATTACA
ATGGTATTATAATTATATTGTAGTTATATTTGGTATAATTTTAAAAAACTTTATGTTTAT
CAGCTCCTTTTTTTAAAAAAATATCCAGATTGTGTACCAGATAATTTTATGTTTCACCAA
AGCAAGTTTATCTAGCCATCGTTTCTCTCTCGTTGAGCAGGCCCGCACGGCGCGGCGCCA
CTCGCGCCTCCCACCTGCCACGTAAGCCGCAGACTAACGGCGTTCGGCCGTCAACTCCTC
ACGGACAGGGATCAGCGACAGCGAGCGTGGAGCTACATAACGCCGTCGTCGTCGTCGCCG
TCGCCGCTCGCTCGCGCTGCGCGGCGCGGTGACGTGACGAGCTCCGATTTGTCGGCCGCG
GACGAACACCTTGTCGTCGCAACTCGCAAGTACATATAAACCTCACTGTCACACCCACAC
TTGCCGCTGCTGTCTGCAGTAGCTCACCTACTTCCACCTTAGCTCACCCTCTCCACCGTC
GCAGCGACATCGACGGCGAGCTCGAGCTCGAGCTCTGGCTGGTTCTTGTTGGCAAGCTAG
>Os11t0614800-02 3000 bp upstream sequence
TGCAGATAATAATGAGATAATGTTGCATTCTTGAGGTGTAGTTTTTGCAGCTTAAACCTT
CTCTTTTTTAACAATTATTTTATGAATGGACTCTTATGCCccccttcgtttcaaaggttt
tatggaggaatctttgtaggattcaattttatagggcttttttttttcctattttgtcct
atcaaataaaggattggagcttcccagattatgtaaaattcgtaaggaatggctcaatgc
atatatattatagagaaaagttaacaatagctccaacattttggaaaattttctttgaat
ctatctcttatttaacttttgtgtttttcctttagtctatttaaaatattgtttctattt
tttcttgtgttttatattttttctgttctgcacttgttttctagtaaaaatcccatgttt
ttcttgttactccgtgttctcAATTATATGTTTCGAAGGATCAAAGAATCTTTAGATAAA
CCTTTTTTAGGAATGGCCCCTCGGATCGGTATCAGAGCCATTGGCATCAACAAATAGCGA
[truncated: 8,150 more rows]

## Sheet: Sheet-4
RSAT Plants Oligo-analysis (words)
Input: 3000 bp upstream sequence
Paramater: Oligomer lengths = 8
Background model: Genome subset sequence type = upstream-noorf; Organism = Oryza sativa.IRGSP-1.0.46
Output:
Occurrences (occ): a simple count of the number of occurrences of each oligonucleotide. Overlapping matches are detected and summed in the counting.
Frequencies: relative frequencies, i.e. the number of occurrence of the oligonucleotides divided by the sum of occurrences for all oligonucleotides.
Matching sequences: the number of sequences from the input set which contain at least one occurrence of the oligonucleotide.
Ratio: observed/expected occurrence ratio. This ratio can be used as a rough indicator of over-representation, but it has the weakness to overestimate the patterns with a very weak number of expected occurrences. For instance, observing 1 occurrence when expecting 0.1 will have a very high index of 10 while it is quite likely to occur at random (proba ~10%). For comparison, observing 20 occurrenc…
Proba: probabilities. Different statistics are calculated (see below for details of calculation).
Expected occurrences (exp_occ): the number of occurrences expected for the considered oligonucleotide within the set of sequences. The calculation of this value depends on the probabilistic model selected by the user (see above).
Occurrence probability (occ_P): the probability to have N or more occurrences, given the expected number of occurrences (where N is the observed number of occurrences).
Expected matching sequences (exp_ms): the expected number of sequences with at least one occurrence.
Matching sequence probability (ms_pro): the probability to have L or more sequences with at least one occurrence of the oligonucleotide, given the probabilistic model (where L is the observed number of matching sequences).
Significance index (sig): this is a conversion of the occurrence probability, taking into account the number of possible oligonucleotides (which varies with oligo size) and doing a logarithmic transformation. The highest sig corresponds to the most overrepresented oligonucleotide. Sig value higher than 0 indicate overrepresentation.
Motif sequence	Motif ID	Expected frequency	Occurrence	Expected occurrence	Occurrence probability	Expected Occurrence	Significance	Rank
gaatatgc	gaatatgc|gcatattc	2.80228e-05	42	13.35	3.1e-10	1e-05	4.99	1
gaatatcc	gaatatcc|ggatattc	2.06888e-05	34	9.86	1.5e-09	5e-05	4.3	2
gatattcc	gatattcc|ggaatatc	2.0377e-05	30	9.71	1.4e-07	0.0045	2.35	3
cgcagcgc	cgcagcgc|gcgctgcg	2.12432e-05	28	10.12	2.8e-06	0.093	1.03	4
atatgctg	atatgctg|cagcatat	3.86136e-05	41	18.4	3.9e-06	0.13	0.9	5
agcacctg	agcacctg|caggtgct	1.71778e-05	24	8.19	5.4e-06	0.18	0.75	6
cgcgctcc	cgcgctcc|ggagcgcg	2.61171e-05	31	12.45	6.8e-06	0.22	0.65	7
cccccgcg	cccccgcg|cgcggggg	2.91431e-05	33	13.89	9.1e-06	0.3	0.52	8
acacatgg	acacatgg|ccatgtgt	3.98032e-05	40	18.97	1.7e-05	0.56	0.25	9
cggcaagc	cggcaagc|gcttgccg	2.61171e-05	30	12.45	1.7e-05	0.57	0.24	10
actagtac	actagtac|gtactagt	5.48753e-05	50	26.15	2.2e-05	0.72	0.14	11
atattcgg	atattcgg|ccgaatat	1.75589e-05	23	8.37	2.3e-05	0.75	0.13	12
tccaagca	tccaagca|tgcttgga	3.61074e-05	37	17.21	2.3e-05	0.76	0.12	13
gaatattc	gaatattc|gaatattc	1.76629e-05	23	8.42	2.5e-05	0.81	0.09	14
gagatgcc	gagatgcc|ggcatctc	2.01691e-05	25	9.61	2.5e-05	0.83	0.08	15
agcgcggc	agcgcggc|gccgcgct	2.80343e-05	31	13.36	2.6e-05	0.85	0.07	16
cgatccgc	cgatccgc|gcggatcg	1.41865e-05	20	6.76	2.8e-05	0.91	0.04	17

## Sheet: Sheet-5
CHIP_rep1 ∩ phr2 vs WT LP AM + Mock Down ∩ AM genelist	Gene description
LOC_Os01g65000	AMT3;1, ammonium transporter protein, putative, expressed
LOC_Os01g68130	DHH phosphoesterase superfamily protein
LOC_Os02g09960	OsLysM-RLK1,OsLYK4
LOC_Os03g40080	OsAM18
LOC_Os03g49990	SLR1/DELLA
LOC_Os05g02020	RLCK176, protein kinase APK1A, chloroplast precursor, putative, expressed
LOC_Os06g20120	CND41, chloroplast nucleoid DNA binding protein, putative, expressed
LOC_Os08g42590	mtN19, putative, expressed
CHIP_rep2 ∩ phr2 vs WT LP AM + Mock Down ∩ AM genelist	Gene description
LOC_Os04g55060	KAS III, 3-ketoacyl-acyl carrier protein, 3-oxoacyl-synthase III, chloroplast precursor, putative, expressed
LOC_Os06g02520	OsIPD3, OsCYCLOPS, interacting protein of DMI3, putative, expressed
LOC_Os06g47130	C2domain containing protein
LOC_Os08g15230	heat shock protein-related, putative, expressed (Lj4g3v2034050 LjSMAX1)
CHIP_rep2 ∩ AM genelist	Gene description
LOC_Os02g45750	MtLYR8 homolog
LOC_Os02g53000	OsLYP5
LOC_Os05g18470	CRAL,TRIO domain containing protein
CHIP_rep1 ∩ CHIP_rep2 ∩ AM genelist	Gene description
LOC_Os06g06050	D3
LOC_Os09g12770	Myb-like DNA-binding domain containing protein, putative, expressed
CHIP_rep1 ∩ AM genelist	Gene description
LOC_Os03g03700	MLO domain containing protein, putative
LOC_Os07g38290	plastocyanin-like domain containing protein, putative
LOC_Os11g34624	OsLysM-RLK8

## Sheet: Sheet-6
Gene ID	Gene name	Fold enrichment	Neg(log10Q-value)
LOC_Os02g31030	GDPD2	4.79922	21.4857
LOC_Os03g05334	IPS1	3.02058	5.05621
LOC_Os06g40120	SPX1	3.70211	12.9233
LOC_Os02g10780	SPX2	4.47223	17.4058
LOC_Os10g25310	SPX3	3.24982	6.12507
