# Supplementary material for: PHOSPHATE STARVATION RESPONSE transcription factors enable arbuscular mycorrhiza symbiosis
Source: Nat Commun. 2022 Jan 25;13:477. doi: 10.1038/s41467-022-27976-8 (PMC8789775; doi:10.1038/s41467-022-27976-8)
Supplement: Supplementary file 15 — Source data [file 41467_2022_27976_MOESM15_ESM.xlsx]

## Sheet: Fig. 1A
Genotype	Treatment	Total root length colonization (%)
WT	Low Phosphate (LP)	50
WT	Low Phosphate (LP)	70
WT	Low Phosphate (LP)	60
WT	Low Phosphate (LP)	58
WT	Low Phosphate (LP)	65
phr2	Low Phosphate (LP)	3
phr2	Low Phosphate (LP)	2
phr2	Low Phosphate (LP)	2
phr2	Low Phosphate (LP)	2
phr2	Low Phosphate (LP)	7
35S:PHR2	Low Phosphate (LP)	81
35S:PHR2	Low Phosphate (LP)	74
35S:PHR2	Low Phosphate (LP)	69
35S:PHR2	Low Phosphate (LP)	63
35S:PHR2	Low Phosphate (LP)	70
WT	High Phosphate (HP)	5
WT	High Phosphate (HP)	3
WT	High Phosphate (HP)	4
WT	High Phosphate (HP)	4
WT	High Phosphate (HP)	6
phr2	High Phosphate (HP)	3
phr2	High Phosphate (HP)	1
phr2	High Phosphate (HP)	2
phr2	High Phosphate (HP)	4
phr2	High Phosphate (HP)	1
35S:PHR2	High Phosphate (HP)	35
35S:PHR2	High Phosphate (HP)	28
35S:PHR2	High Phosphate (HP)	23
35S:PHR2	High Phosphate (HP)	13
35S:PHR2	High Phosphate (HP)	15

## Sheet: Fig. 1B
Genotype	Treatment	Arbuscules (%)
WT	Low Phosphate (LP)	45
WT	Low Phosphate (LP)	52
WT	Low Phosphate (LP)	57
WT	Low Phosphate (LP)	45
WT	Low Phosphate (LP)	48
phr2	Low Phosphate (LP)	2
phr2	Low Phosphate (LP)	2
phr2	Low Phosphate (LP)	1
phr2	Low Phosphate (LP)	1
phr2	Low Phosphate (LP)	4
35S:PHR2	Low Phosphate (LP)	70
35S:PHR2	Low Phosphate (LP)	63
35S:PHR2	Low Phosphate (LP)	55
35S:PHR2	Low Phosphate (LP)	53
35S:PHR2	Low Phosphate (LP)	51
WT	High Phosphate (HP)	1
WT	High Phosphate (HP)	0
WT	High Phosphate (HP)	1
WT	High Phosphate (HP)	2
WT	High Phosphate (HP)	1
phr2	High Phosphate (HP)	1
phr2	High Phosphate (HP)	0
phr2	High Phosphate (HP)	1
phr2	High Phosphate (HP)	1
phr2	High Phosphate (HP)	0
35S:PHR2	High Phosphate (HP)	7
35S:PHR2	High Phosphate (HP)	6
35S:PHR2	High Phosphate (HP)	4
35S:PHR2	High Phosphate (HP)	3
35S:PHR2	High Phosphate (HP)	4

## Sheet: Fig. 1C
Genotype	Treatment	Vesicles (%)
WT	Low Phosphate (LP)	8
WT	Low Phosphate (LP)	18
WT	Low Phosphate (LP)	15
WT	Low Phosphate (LP)	12
WT	Low Phosphate (LP)	13
phr2	Low Phosphate (LP)	1
phr2	Low Phosphate (LP)	0
phr2	Low Phosphate (LP)	0
phr2	Low Phosphate (LP)	1
phr2	Low Phosphate (LP)	2
35S:PHR2	Low Phosphate (LP)	30
35S:PHR2	Low Phosphate (LP)	22
35S:PHR2	Low Phosphate (LP)	18
35S:PHR2	Low Phosphate (LP)	15
35S:PHR2	Low Phosphate (LP)	14
WT	High Phosphate (HP)	0
WT	High Phosphate (HP)	0
WT	High Phosphate (HP)	0
WT	High Phosphate (HP)	0
WT	High Phosphate (HP)	0
phr2	High Phosphate (HP)	0
phr2	High Phosphate (HP)	0
phr2	High Phosphate (HP)	0
phr2	High Phosphate (HP)	0
phr2	High Phosphate (HP)	0
35S:PHR2	High Phosphate (HP)	2
35S:PHR2	High Phosphate (HP)	3
35S:PHR2	High Phosphate (HP)	2
35S:PHR2	High Phosphate (HP)	0
35S:PHR2	High Phosphate (HP)	1

## Sheet: Fig. 1D
Genotype	Treatment	Total root length colonization (%)	Arbuscules (%)	Vesicles (%)
WT	Low Phosphate (LP)	42	25	9
WT	Low Phosphate (LP)	38	24	9
WT	Low Phosphate (LP)	35	27	8
WT	Low Phosphate (LP)	54	30	15
WT	Low Phosphate (LP)	65	35	12
phr2(C)	Low Phosphate (LP)	2	0	0
phr2(C)	Low Phosphate (LP)	6	2	1
phr2(C)	Low Phosphate (LP)	1	0	0
phr2(C)	Low Phosphate (LP)	4	1	0
phr2(C)	Low Phosphate (LP)	5	2	1

## Sheet: Fig. 2D
Cluster number	DEGs comparison	Mean Log2(Fold-change)	Standard error of mean
1	phr2 vs WT LP Mock	0.74458	0.0665465
2	phr2 vs WT LP Mock	-1.98929	0.0332321
3	phr2 vs WT LP Mock	1.79963	0.0451775
4	phr2 vs WT LP Mock	-2.35393	0.0777006
5	phr2 vs WT LP Mock	0.455121	0.0511643
6	phr2 vs WT LP Mock	2.11657	0.064388
7	phr2 vs WT LP Mock	-1.79181	0.0934215
8	phr2 vs WT LP Mock	-0.862616	0.0353458
9	phr2 vs WT LP Mock	1.73727	0.0779201
10	phr2 vs WT LP Mock	-0.46838	0.0385424
11	phr2 vs WT LP Mock	-1.12594	0.0298997
1	35S:PHR2 vs WT HP Mock	1.62749	0.105359
2	35S:PHR2 vs WT HP Mock	-0.38297	0.0157975
3	35S:PHR2 vs WT HP Mock	0.585782	0.030334
4	35S:PHR2 vs WT HP Mock	-0.116649	0.0161399
5	35S:PHR2 vs WT HP Mock	-0.00537797	0.032245
6	35S:PHR2 vs WT HP Mock	-0.321186	0.0353965
7	35S:PHR2 vs WT HP Mock	1.04952	0.0372858
8	35S:PHR2 vs WT HP Mock	0.837949	0.0285089
9	35S:PHR2 vs WT HP Mock	-0.821287	0.0502469
10	35S:PHR2 vs WT HP Mock	-1.43025	0.0419832
11	35S:PHR2 vs WT HP Mock	-0.5754	0.0397245

## Sheet: Fig. 3E
Promoter type in GUS reporter construct	Effector construct	GUS activity (pmoles 4-MU/min/µg protein)
pGDPD2	mCherry	0.000644251
pGDPD2	mCherry	0.00138063
pGDPD2	mCherry	0.00101232
pGDPD2	mCherry	0.00482925
pGDPD2	mCherry	0.00598598
pGDPD2	mCherry	0.00739546
pGDPD2	mCherry	0.00701932
pGDPD2	mCherry	0.00173633
pGDPD2	mCherry	0.00324812
pGDPD2	mCherry	0.00366237
pGDPD2	mCherry	0.00615015
pGDPD2	mCherry	0.00835831
pGDPD2	PHR2	0.0498534
pGDPD2	PHR2	0.0908258
pGDPD2	PHR2	0.0531729
pGDPD2	PHR2	0.0901723
pGDPD2	PHR2	0.0582498
pGDPD2	PHR2	0.0402049
pGDPD2	PHR2	0.0218981
pGDPD2	PHR2	0.0846205
pGDPD2	PHR2	0.0629623
pGDPD2	PHR2	0.0144495
pGDPD2	PHR2	0.0112513
pGDPD2	PHR2	0.0361102
pGDPD2 with mutated P1BS	mCherry	0.00369248
pGDPD2 with mutated P1BS	mCherry	0.00955395
pGDPD2 with mutated P1BS	mCherry	0.00743733
pGDPD2 with mutated P1BS	mCherry	0.011194
pGDPD2 with mutated P1BS	mCherry	0.00920107
pGDPD2 with mutated P1BS	mCherry	0.00666025
pGDPD2 with mutated P1BS	mCherry	0.00444843
pGDPD2 with mutated P1BS	mCherry	0.00489044
pGDPD2 with mutated P1BS	mCherry	0.00897563
pGDPD2 with mutated P1BS	mCherry	0.00997884
pGDPD2 with mutated P1BS	mCherry	0.00304254
pGDPD2 with mutated P1BS	mCherry	0.00525035
pGDPD2 with mutated P1BS	PHR2	0.00443626
pGDPD2 with mutated P1BS	PHR2	0.0164029
pGDPD2 with mutated P1BS	PHR2	0.00515549
pGDPD2 with mutated P1BS	PHR2	0.0290013
pGDPD2 with mutated P1BS	PHR2	0.00773343
pGDPD2 with mutated P1BS	PHR2	0.0261232
pGDPD2 with mutated P1BS	PHR2	0.0318965
pGDPD2 with mutated P1BS	PHR2	0.00617479
pGDPD2 with mutated P1BS	PHR2	0.00348633
pGDPD2 with mutated P1BS	PHR2	0.0173143
pGDPD2 with mutated P1BS	PHR2	0.00669232
pGDPD2 with mutated P1BS	PHR2	0.00552743
pCCD7	mCherry	0.028005
pCCD7	mCherry	0.0545368
pCCD7	mCherry	0.00857378
pCCD7	mCherry	0.0549776
pCCD7	mCherry	0.0218515
pCCD7	mCherry	0.00402821
pCCD7	mCherry	0.0384206
pCCD7	mCherry	0.05796
pCCD7	mCherry	0.0325506
pCCD7	mCherry	0.0201578
pCCD7	mCherry	0.00734584
pCCD7	mCherry	0.0479676
pCCD7	PHR2	0.124697
pCCD7	PHR2	0.186158
pCCD7	PHR2	0.0847329
pCCD7	PHR2	0.116087
pCCD7	PHR2	0.167125
pCCD7	PHR2	0.287056
pCCD7	PHR2	0.145813
pCCD7	PHR2	0.0820805
pCCD7	PHR2	0.188333
pCCD7	PHR2	0.179578
pCCD7	PHR2	0.162618
pCCD7	PHR2	0.220849
pCCD7 with mutated P1BS	mCherry	0.0271995
pCCD7 with mutated P1BS	mCherry	0.0144311
pCCD7 with mutated P1BS	mCherry	0.0137962
pCCD7 with mutated P1BS	mCherry	0.0216274
pCCD7 with mutated P1BS	mCherry	0.0566509
pCCD7 with mutated P1BS	mCherry	0.0913829
pCCD7 with mutated P1BS	mCherry	0.0795191
pCCD7 with mutated P1BS	mCherry	0.0787002
pCCD7 with mutated P1BS	mCherry	0.0406955
pCCD7 with mutated P1BS	mCherry	0.0664047
pCCD7 with mutated P1BS	mCherry	0.0183796
pCCD7 with mutated P1BS	mCherry	0.0328729
pCCD7 with mutated P1BS	PHR2	0.0513089
pCCD7 with mutated P1BS	PHR2	0.0866052
pCCD7 with mutated P1BS	PHR2	0.0516443
pCCD7 with mutated P1BS	PHR2	0.0486589
pCCD7 with mutated P1BS	PHR2	0.129987
pCCD7 with mutated P1BS	PHR2	0.105473
pCCD7 with mutated P1BS	PHR2	0.0702818
pCCD7 with mutated P1BS	PHR2	0.0609286
pCCD7 with mutated P1BS	PHR2	0.0993123
pCCD7 with mutated P1BS	PHR2	0.0727816
pCCD7 with mutated P1BS	PHR2	0.126367
pCCD7 with mutated P1BS	PHR2	0.123046
pZAS	mCherry	0.00586501
pZAS	mCherry	0.0106473
pZAS	mCherry	0.00872722
pZAS	mCherry	0.0118759
pZAS	mCherry	0.00721945
pZAS	mCherry	0.010608
pZAS	mCherry	0.00865066
pZAS	mCherry	0.00792545
pZAS	mCherry	0.010079
pZAS	mCherry	0.0112739
pZAS	mCherry	0.00796151
pZAS	mCherry	0.0139727
pZAS	PHR2	0.0906694
pZAS	PHR2	0.179759
pZAS	PHR2	0.101966
pZAS	PHR2	0.0480156
pZAS	PHR2	0.208053
pZAS	PHR2	0.0853871
pZAS	PHR2	0.069323
pZAS	PHR2	0.149374
pZAS	PHR2	0.101819
pZAS	PHR2	0.0820831
pZAS	PHR2	0.123609
pZAS	PHR2	0.156791
pZAS with mutated P1BS	mCherry	0.00950892
pZAS with mutated P1BS	mCherry	0.00988636
pZAS with mutated P1BS	mCherry	0.0107459
pZAS with mutated P1BS	mCherry	0.00998674
pZAS with mutated P1BS	mCherry	0.00892805
pZAS with mutated P1BS	mCherry	0.00502729
pZAS with mutated P1BS	mCherry	0.0056653
pZAS with mutated P1BS	mCherry	0.00953473
pZAS with mutated P1BS	mCherry	0.00409788
pZAS with mutated P1BS	mCherry	0.00620358
pZAS with mutated P1BS	mCherry	0.0187753
pZAS with mutated P1BS	mCherry	0.00345662
pZAS with mutated P1BS	PHR2	0.00260439
pZAS with mutated P1BS	PHR2	0.00286662
pZAS with mutated P1BS	PHR2	0.00173803
pZAS with mutated P1BS	PHR2	0.00223312
pZAS with mutated P1BS	PHR2	0.00284176
pZAS with mutated P1BS	PHR2	0.00248591
pZAS with mutated P1BS	PHR2	0.00492095
pZAS with mutated P1BS	PHR2	0.00173612
pZAS with mutated P1BS	PHR2	0.00407323
pZAS with mutated P1BS	PHR2	0.00236721
pZAS with mutated P1BS	PHR2	0.00244257
pZAS with mutated P1BS	PHR2	0.0122354
pPT11	mCherry	0.00322796
pPT11	mCherry	0.00262916
pPT11	mCherry	0.00221198
pPT11	mCherry	0.00335874
pPT11	mCherry	0.00348056
pPT11	mCherry	0.00389503
pPT11	mCherry	0.00453476
pPT11	mCherry	0.0031652
pPT11	mCherry	0.00228972
pPT11	mCherry	0.00329475
pPT11	mCherry	0.00330469
pPT11	mCherry	0.00291854
pPT11	PHR2	0.00749272
pPT11	PHR2	0.0104432
pPT11	PHR2	0.00868842
pPT11	PHR2	0.00775905
pPT11	PHR2	0.00626456
pPT11	PHR2	0.00380291
pPT11	PHR2	0.00642936
pPT11	PHR2	0.00808278
pPT11	PHR2	0.00661683
pPT11	PHR2	0.00406908
pPT11	PHR2	0.00547011
pPT11	PHR2	0.00669475
pPT11with mutated P1BS	mCherry	0.00301995
pPT11with mutated P1BS	mCherry	0.00262717
pPT11with mutated P1BS	mCherry	0.00326298
pPT11with mutated P1BS	mCherry	0.00345412
pPT11with mutated P1BS	mCherry	0.00328395
pPT11with mutated P1BS	mCherry	0.00275737
pPT11with mutated P1BS	mCherry	0.00316543
pPT11with mutated P1BS	mCherry	0.00371136
pPT11with mutated P1BS	mCherry	0.00404013
pPT11with mutated P1BS	mCherry	0.00434491
pPT11with mutated P1BS	mCherry	0.00420845
pPT11with mutated P1BS	mCherry	0.0030183
pPT11with mutated P1BS	PHR2	0.00391194
pPT11with mutated P1BS	PHR2	0.00377758
pPT11with mutated P1BS	PHR2	0.00401718
pPT11with mutated P1BS	PHR2	0.00322361
pPT11with mutated P1BS	PHR2	0.00260461
pPT11with mutated P1BS	PHR2	0.00437771
pPT11with mutated P1BS	PHR2	0.00367934
pPT11with mutated P1BS	PHR2	0.00413152
pPT11with mutated P1BS	PHR2	0.00196602
pPT11with mutated P1BS	PHR2	0.00419869
pPT11with mutated P1BS	PHR2	0.0038586
pPT11with mutated P1BS	PHR2	0.00439117

## Sheet: Fig. 3F
Strigolactone species	Genotype	pmol/g root fresh weight
4-deoxyorobanchol	WT	18.8119
4-deoxyorobanchol	WT	20.528
4-deoxyorobanchol	WT	20.2913
4-deoxyorobanchol	WT	9.60212
4-deoxyorobanchol	WT	6.59069
4-deoxyorobanchol	WT	7.30909
4-deoxyorobanchol	WT	13.3186
4-deoxyorobanchol	phr2	3.44794
4-deoxyorobanchol	phr2	2.5293
4-deoxyorobanchol	phr2	5.84308
4-deoxyorobanchol	phr2	3.83465
4-deoxyorobanchol	phr2	5.45487
4-deoxyorobanchol	phr2	2.51497
4-deoxyorobanchol	phr2	1.40023
4-deoxyorobanchol	35S:PHR2	15.4696
4-deoxyorobanchol	35S:PHR2	24.9945
4-deoxyorobanchol	35S:PHR2	8.49976
4-deoxyorobanchol	35S:PHR2	1.619
4-deoxyorobanchol	35S:PHR2	25.5017
4-deoxyorobanchol	35S:PHR2	9.79083
4-deoxyorobanchol	35S:PHR2	4.80049
Strigolactone species	Genotype	Peak (area)/g root fresh weight (X 10000)
methoxy-5-deoxystrigol ”putative Isomer 1”	WT	160021
methoxy-5-deoxystrigol ”putative Isomer 1”	WT	190075
methoxy-5-deoxystrigol ”putative Isomer 1”	WT	148887
methoxy-5-deoxystrigol ”putative Isomer 1”	WT	115798
methoxy-5-deoxystrigol ”putative Isomer 1”	WT	82483
methoxy-5-deoxystrigol ”putative Isomer 1”	WT	31650.5
methoxy-5-deoxystrigol ”putative Isomer 1”	WT	11724.8
methoxy-5-deoxystrigol ”putative Isomer 1”	phr2	94872.2
methoxy-5-deoxystrigol ”putative Isomer 1”	phr2	36598.5
methoxy-5-deoxystrigol ”putative Isomer 1”	phr2	14398.1
methoxy-5-deoxystrigol ”putative Isomer 1”	phr2	26422.8
methoxy-5-deoxystrigol ”putative Isomer 1”	phr2	95000
methoxy-5-deoxystrigol ”putative Isomer 1”	phr2	25469
methoxy-5-deoxystrigol ”putative Isomer 1”	phr2	ND
methoxy-5-deoxystrigol ”putative Isomer 1”	35S:PHR2	263566
methoxy-5-deoxystrigol ”putative Isomer 1”	35S:PHR2	268406
methoxy-5-deoxystrigol ”putative Isomer 1”	35S:PHR2	311166
methoxy-5-deoxystrigol ”putative Isomer 1”	35S:PHR2	8950.62
methoxy-5-deoxystrigol ”putative Isomer 1”	35S:PHR2	144395
methoxy-5-deoxystrigol ”putative Isomer 1”	35S:PHR2	190922
methoxy-5-deoxystrigol ”putative Isomer 1”	35S:PHR2	84849.2
Strigolactone species	Genotype	Peak (area)/g root fresh weight (X 10000)
methoxy-5-deoxystrigol ”putative Isomer 2”	WT	211175
methoxy-5-deoxystrigol ”putative Isomer 2”	WT	161621
methoxy-5-deoxystrigol ”putative Isomer 2”	WT	122734
methoxy-5-deoxystrigol ”putative Isomer 2”	WT	13099.3
methoxy-5-deoxystrigol ”putative Isomer 2”	WT	90419.5
methoxy-5-deoxystrigol ”putative Isomer 2”	WT	15694.5
methoxy-5-deoxystrigol ”putative Isomer 2”	WT	24587.2
methoxy-5-deoxystrigol ”putative Isomer 2”	phr2	50180.3
methoxy-5-deoxystrigol ”putative Isomer 2”	phr2	14232.7
methoxy-5-deoxystrigol ”putative Isomer 2”	phr2	18664.2
methoxy-5-deoxystrigol ”putative Isomer 2”	phr2	19783.2
methoxy-5-deoxystrigol ”putative Isomer 2”	phr2	71212.1
methoxy-5-deoxystrigol ”putative Isomer 2”	phr2	12361.8
methoxy-5-deoxystrigol ”putative Isomer 2”	phr2	ND
methoxy-5-deoxystrigol ”putative Isomer 2”	35S:PHR2	241015
methoxy-5-deoxystrigol ”putative Isomer 2”	35S:PHR2	133085
methoxy-5-deoxystrigol ”putative Isomer 2”	35S:PHR2	396515
methoxy-5-deoxystrigol ”putative Isomer 2”	35S:PHR2	3595.68
methoxy-5-deoxystrigol ”putative Isomer 2”	35S:PHR2	131121
methoxy-5-deoxystrigol ”putative Isomer 2”	35S:PHR2	164085
methoxy-5-deoxystrigol ”putative Isomer 2”	35S:PHR2	63959.6

## Sheet: Fig. 3G
Genotype	Treatment	Total root length colonization (%)	Arbuscules (%)	Vesicles (%)
WT	Solvent	35	28	13
WT	Solvent	36	34	19
WT	Solvent	37	36	15
WT	Solvent	41	26	12
WT	Solvent	43	42	17
WT	10 nM GR24	45	37	16.7143
WT	10 nM GR24	39	39	20.5833
WT	10 nM GR24	44	39	17.8378
WT	10 nM GR24	47	46	13.7561
WT	10 nM GR24	46	25	18.186
WT	100 nM GR24	41	34	15.2286
WT	100 nM GR24	40	40	21.1111
WT	100 nM GR24	32	27	12.973
WT	100 nM GR24	34	32	9.95122
WT	100 nM GR24	36	36	14.2326
phr2	Solvent	3	3	2
phr2	Solvent	4	4	1
phr2	Solvent	4	2	0
phr2	Solvent	5	5	0
phr2	Solvent	5	1	1
phr2	10 nM GR24	10	8	3.6139
phr2	10 nM GR24	10	4	2.11111
phr2	10 nM GR24	14	9	4.11642
phr2	10 nM GR24	16	11	3.2895
phr2	10 nM GR24	19	19	7
phr2	100 nM GR24	19	15.2	6.80807
phr2	100 nM GR24	22	8.8	4.64444
phr2	100 nM GR24	23	14.7857	7.10425
phr2	100 nM GR24	24	16.5	5.1311
phr2	100 nM GR24	25	25	9.88372

## Sheet: Fig. 4A
Hairy root sample	Treatment	Intraradical hyphae (%)
EV;WT	250 µM Pi	37.5
	250 µM Pi	29
	250 µM Pi	49
	250 µM Pi	75
	250 µM Pi	39.5
EV;Ljphr1a	250 µM Pi	13.5
	250 µM Pi	38.5
	250 µM Pi	17.5
	250 µM Pi	41
	250 µM Pi	42.5
	250 µM Pi	7
	250 µM Pi	13.5
pUbi:LjPHR1A;Ljphr1a	250 µM Pi	43
	250 µM Pi	48.5
	250 µM Pi	82
	250 µM Pi	26
	250 µM Pi	64
	250 µM Pi	33
EV;WT	2500 µM Pi	12.5
	2500 µM Pi	5.5
	2500 µM Pi	6
	2500 µM Pi	9.5
	2500 µM Pi	9.5
	2500 µM Pi	10.5
	2500 µM Pi	25
	2500 µM Pi	21.5
	2500 µM Pi	18.5
	2500 µM Pi	2
	2500 µM Pi	15
	2500 µM Pi	16.5
	2500 µM Pi	2
EV;Ljphr1a	2500 µM Pi	1
	2500 µM Pi	3.5
	2500 µM Pi	0.5
	2500 µM Pi	2.5
	2500 µM Pi	3.5
pUbi:LjPHR1A;Ljphr1a	2500 µM Pi	32.5
	2500 µM Pi	12
	2500 µM Pi	12
	2500 µM Pi	39
	2500 µM Pi	18.5
	2500 µM Pi	84.5
	2500 µM Pi	20.5
	2500 µM Pi	13
	2500 µM Pi	45.5

## Sheet: Fig. 4B
Hairy root sample	Treatment	Arbuscules (%)
EV;WT	250 µM Pi	28.5
	250 µM Pi	21
	250 µM Pi	31
	250 µM Pi	55
	250 µM Pi	25
EV;Ljphr1a	250 µM Pi	6.5
	250 µM Pi	31.5
	250 µM Pi	11.5
	250 µM Pi	31.5
	250 µM Pi	31.5
	250 µM Pi	3.5
	250 µM Pi	11.5
pUbi:LjPHR1A;Ljphr1a	250 µM Pi	36
	250 µM Pi	32
	250 µM Pi	75.5
	250 µM Pi	19.5
	250 µM Pi	51
	250 µM Pi	27.5
EV;WT	2500 µM Pi	8
	2500 µM Pi	4
	2500 µM Pi	5
	2500 µM Pi	9.5
	2500 µM Pi	8.5
	2500 µM Pi	7
	2500 µM Pi	22.5
	2500 µM Pi	19
	2500 µM Pi	13.5
	2500 µM Pi	2
	2500 µM Pi	13
	2500 µM Pi	14
	2500 µM Pi	1
EV;Ljphr1a	2500 µM Pi	0
	2500 µM Pi	1.5
	2500 µM Pi	0.5
	2500 µM Pi	0.5
	2500 µM Pi	1
pUbi:LjPHR1A;Ljphr1a	2500 µM Pi	27
	2500 µM Pi	10.5
	2500 µM Pi	10.5
	2500 µM Pi	30
	2500 µM Pi	14.5
	2500 µM Pi	75.5
	2500 µM Pi	12.5
	2500 µM Pi	10.5
	2500 µM Pi	38

[truncated: 20 more sheets: Fig. 4C, Fig. 4D, Fig. 5A, Fig. 5B, Fig. 5C, Fig. S3A, Fig. S3B, Fig. S3C, Fig. S4, Fig. S9, Fig. S10, Fig. S17, Fig. S22A, Fig. S22B, Fig. S22C, Fig. S22D, Fig. S22E, Fig. S23A, Fig. S23B, Fig. S25B]
